# Supplementary material for: HuD Regulates mRNA-circRNA-miRNA Networks in the Mouse Striatum Linked to Neuronal Development and Drug Addiction
Source: Biology (Basel). 2021 Sep 20;10(9):939. doi: 10.3390/biology10090939 (PMC8468275; doi:10.3390/biology10090939)
Supplement: Supplementary file 1 [file biology-10-00939-s001.zip]

Archive with 15 entries (12 files):
- biology-1322900-supplementary/
- biology-1322900-supplementary/Second REV  Supplementary Figures/
- biology-1322900-supplementary/Second REV  Supplementary Figures/Figure S1.tif
- biology-1322900-supplementary/Second REV  Supplementary Figures/Figure S2.tif
- biology-1322900-supplementary/Second REV  Supplementary Figures/Figure S3.tif
- biology-1322900-supplementary/Second REV  Supplementary Figures/Figure S4.tif
- biology-1322900-supplementary/Second REV  Supplementary Figures/Figure S5.tif
- biology-1322900-supplementary/Second REV Supplementary tables/
- biology-1322900-supplementary/Second REV Supplementary tables/Table S1_Differentially expressed mRNAs in HuD KO striatum_extended information.xlsx
- biology-1322900-supplementary/Second REV Supplementary tables/Table S2_All Differentially Expressed CircRNAs in HuD KO striatum.xlsx
- biology-1322900-supplementary/Second REV Supplementary tables/Table S3_Differentially Expressed CircRNAs in HuD KO striatum.xlsx
- biology-1322900-supplementary/Second REV Supplementary tables/Table S4_Differentially_Expressed_miRNAs in HuD KO striatum.xlsx
- biology-1322900-supplementary/Second REV Supplementary tables/Table S5_ Predicted targets _up and down miRNAs_HuD KO_vs_WT.xlsx
- biology-1322900-supplementary/Second REV Supplementary tables/Table S6_UP_miR_&_DOWN_mRNA_&_DOWN_circRNA_ ceRNA networks.xlsx
- biology-1322900-supplementary/Second REV Supplementary tables/Table S7_DOWN_miR_&_UP_mRNA_&_UP_circRNA_ceRNA networks.xlsx
