# Supplementary material for: HuD Regulates mRNA-circRNA-miRNA Networks in the Mouse Striatum Linked to Neuronal Development and Drug Addiction
Source: Biology (Basel). 2021 Sep 20;10(9):939. doi: 10.3390/biology10090939 (PMC8468275; doi:10.3390/biology10090939)
Supplement: Supplementary file 1 [file biology-10-00939-s001.zip › biology-1322900-supplementary/Second REV Supplementary tables/Table S1_Differentially expressed mRNAs in HuD KO striatum_extended information.xlsx]

## Sheet: Table of contents
Table of contents for Table S1
Table S1a	Downregulated mRNAs < 0.75; p<0.05 (Sign down< 0.75)
Table S1b	Upregulated mRNAs >1.25; p<0.05 (Sign up >1.25)
Table S1c	Genes that have mRNA isoforms that are upregulated in HuD KO while others are downregulated (Both up & down mRNA isoforms)
Table S1d	Downregulated mRNAs that are also expressed in medium spiny neurons (MSNs) vs. other cells (Sig down MSNs vs other cells)
Table S1e	Downregulated mRNAs in HuD KO that are upregulated in mice overexpressing HuD (HuD OE)
Table S1f	Downregulated mRNAs that are also HuD targets (Sig down & HuD targets)
Table S1g	mRNAs that are significantly uregulated in both HuD KO and HuD OE mice (Sig up in KO & Up in OE)
Table S1h	Downregulated mRNAs that are also addiction-related genes as described in the KARG database (Sig down & KARG set)

## Sheet: S1a Sign down< 0.75 p<0.05
ProbeName	P-value	FDR	Fold Change	Regulation	type	seqname	ccdsID	GeneSymbol	source	RNAlength	chrom	strand	txStart	txEnd	Xhyb	probeCoordinates	Sequence	EntrezID	unigene	GOaccession	description	group-HuD-KO(raw)	group-Wild-Type(raw)	group-HuD-KO(normalized)	group-Wild-Type(normalized)	[HuD-KO-1, HuD-KO](raw)	[HuD-KO-2, HuD-KO](raw)	[HuD-KO-3, HuD-KO](raw)	[WT-1, Wild-Type](raw)	[WT-2, Wild-Type](raw)	[WT-3, Wild-Type](raw)	[HuD-KO-1, HuD-KO](normalized)	[HuD-KO-2, HuD-KO](normalized)	[HuD-KO-3, HuD-KO](normalized)	[WT-1, Wild-Type](normalized)	[WT-2, Wild-Type](normalized)	[WT-3, Wild-Type](normalized)
ASMM10P005817	2.07858e-08	0.000390675	1.72958	down	protein_coding	NM_009222	CCDS16622.1	Snap23	RefSeq	2190	chr2	+	120567670	120600722	NM_001177792, NM_001177793	chr2:120596792+120599275	CACAGAAAAGGCTGACACCAACAAGAATCGTATTGACATTGCCAATACAAGAGCAAAGAA	20619	Mm.245715	GO:0005515|GO:0005634|GO:0005794|GO:0005886|GO:0005886|GO:0006461|GO:0006810|GO:0006887|GO:0015031|GO:0016020|GO:0016192|GO:0017157|GO:0019905|GO:0030054|GO:0031201|GO:0031410|GO:0042581|GO:0042582|GO:0043005|GO:0045202|GO:0061025	synaptosomal-associated protein 23	459.423	652.924	8.57524	9.36566	436.111	444.29	497.87	688.994	645.524	624.255	8.57523	8.58557	8.56492	9.36362	9.36588	9.36749
ASMM10P006980	9.21773e-07	0.0040252	1.58821	down	protein_coding	NM_009968	CCDS17927.1	Cryz	RefSeq	2558	chr3	+	154596710	154623182		chr3:154618614+154621480	TAAAATCAAGATGTCTGTTGGTGACAAGGACAAGGGGGTTGATGTGATTATTGAGATGCT	12972	Mm.374855	GO:0003723|GO:0003730|GO:0003960|GO:0005737|GO:0005794|GO:0005829|GO:0008270|GO:0016491|GO:0042178|GO:0043231|GO:0050661|GO:0051289|GO:0055114|GO:0055114|GO:0070402	crystallin, zeta	415.127	542.629	8.42748	9.09488	393.947	394.597	456.836	576.007	544.459	507.422	8.42993	8.41587	8.43664	9.10108	9.11136	9.07221
ASMM10P003368	7.39168e-07	0.0040252	1.35428	down	protein_coding	NM_025797	CCDS29385.1	Cyb5	RefSeq	749	chr18	+	84851413	84879863		chr18:84873145+84877826	CAGATCAAAGATAGCCAAGCCTTCGGATACTCTTATCACTACTGTGGAGTCTAATTCCAG	109672	Mm.31018	GO:0004768|GO:0005739|GO:0005783|GO:0005789|GO:0006631|GO:0006810|GO:0016020|GO:0016021|GO:0019899|GO:0020037|GO:0043231|GO:0046872|GO:0055114|GO:0055114	cytochrome b-5	10899.1	11847.5	13.2064	13.6439	10408.4	10821.5	11467.5	12330.4	11818.5	11393.6	13.203	13.22	13.1962	13.6427	13.6517	13.6374
ASMM10P042933	8.2526e-06	0.00508465	5.6026	down	protein_coding	NM_009672	CCDS40663.1	Anp32a	RefSeq	2105	chr9	+	62341342	62378805		chr9:62341493+62341554	GCGAGAGATGGAGATGGACAAACGGATTTATTTAGAGCTGCGGAACAGGACGCCCTCTGA	11737	Mm.269088	GO:0005515|GO:0005634|GO:0005634|GO:0005737|GO:0005783|GO:0006351|GO:0006355|GO:0006913|GO:0008022|GO:0016363|GO:0048471|GO:0050839	acidic (leucine-rich) nuclear phosphoprotein 32 family, member A	597.342	2707.39	8.96548	11.4516	592.813	617.556	581.657	2824.59	2653.81	2643.75	9.03035	9.06674	8.79936	11.4365	11.434	11.4842
ASMM10P030451	4.57136e-06	0.00508465	3.33821	down	protein_coding	NM_001079824	CCDS48583.1	Hnrnph3	RefSeq	2170	chr10	-	63014663	63023849		chr10:63018774-63018898	TTGCTTCAAAGGAGATAGCAGAAAATGCTCTGGGGAAACACAAGGAAAGAATAGGGCACA	432467	Mm.274784	GO:0003674|GO:0005634|GO:0008150	heterogeneous nuclear ribonucleoprotein H3	647.008	1763.09	9.08072	10.8198	586.674	627.889	726.462	1909.12	1649.79	1730.35	9.01671	9.09411	9.13134	10.8575	10.7421	10.8597
ASMM10P027723	1.29082e-05	0.00508465	3.19055	down	protein_coding	NM_028698	CCDS57292.1	Ccdc30	RefSeq	1073	chr4	-	119367639	119383834		chr4:119381269-119381340	CATTAACCATTAAACCAGGAGGACTGAAGAGACAGCAGAATGAAAGACCAAGAGACAATT	73332	Mm.425204	GO:0003674|GO:0005575|GO:0008150	coiled-coil domain containing 30	16.0301	44.0335	3.73826	5.41206	15.6486	14.3344	18.1073	46.3484	46.8472	38.9048	3.75093	3.77615	3.68769	5.39636	5.52055	5.31928
ASMM10P004372	3.82654e-06	0.00508465	2.84916	down	protein_coding	NM_001039129	CCDS37232.1	Hnrnpa1	RefSeq	1918	chr15	+	103240431	103244955	uc007xxt.1	chr15:103243085+103243624	GGTGGTAGTGGAAGCAATTTTGGAGGTGGTGGAAGCTACAATGATTTTGGCAATTACAAC	15382	Mm.237064	GO:0000166|GO:0000380|GO:0003676|GO:0003697|GO:0003723|GO:0005634|GO:0005634|GO:0005654|GO:0005681|GO:0005737|GO:0006397|GO:0006810|GO:0008380|GO:0019012|GO:0019013|GO:0030529|GO:0045111|GO:0051028|GO:0051168|GO:0051170|GO:0071013	heterogeneous nuclear ribonucleoprotein A1	3617.03	8274.95	11.6101	13.1206	3275.83	3626.4	3948.86	8762.55	7896.8	8165.5	11.5412	11.6503	11.6387	13.1341	13.072	13.1557
ASMM10P015112	1.06419e-05	0.00508465	2.71086	down	protein_coding	NM_172824	CCDS49837.1	Ccdc14	RefSeq	4107	chr16	+	34690615	34725194		chr16:34721774+34721869	TTTAAGCTAGAGACTGCAGAAAAGGAAAGTCAGATACTGGGAATAACACTGCGCCAGCGA	239839	Mm.272045	GO:0003674|GO:0005813|GO:0008150	coiled-coil domain containing 14	48.0248	109.9	5.30271	6.74146	46.4788	42.3655	55.2301	118.222	112.865	98.6138	5.33886	5.23417	5.33509	6.77015	6.79163	6.66259
ASMM10P027549	1.28979e-05	0.00508465	2.4964	down	protein_coding	NM_001033634	CCDS18448.1	Zyg11b	RefSeq	10654	chr4	-	108227754	108301090		chr4:108227952-108236194	ACTGTTTCTGGCTAGAGAGAGAAATAACTCGACAGTTAAGAATGTGTACTTGGGGCTGGA	414872	Mm.426241	GO:0003674|GO:0005575|GO:0008150	zyg-ll family member B, cell cycle regulator	2084.99	4256.56	10.8026	12.1225	2025.56	2057.16	2172.23	4438.87	3961.04	4369.75	10.8321	10.8215	10.7542	12.1157	12.0492	12.2025
ASMM10P050921	1.48964e-05	0.00508465	2.30163	down	protein_coding	NM_178392	CCDS25978.1	Snapc1	RefSeq	2125	chr12	+	73964529	73984820		chr12:73982496+73982579	TAAGGAAGAGAAGTCGTTACACCTGAGTATGCCTATTATTACAGAGGAGGAGGAGGAGGA	75627	Mm.25937	GO:0003674|GO:0003677|GO:0005575|GO:0005634|GO:0006351|GO:0006355|GO:0008150	small nuclear RNA activating complex, polypeptide 1	2264.62	4270.67	10.9243	12.1269	2042.39	2261.41	2490.07	4544.39	4259.9	4007.71	10.8459	10.9618	10.9652	12.1522	12.1565	12.0721
ASMM10P006944	3.01111e-06	0.00508465	2.14139	down	protein_coding	NM_009782		Cacna1e	RefSeq	12697	chr1	-	154392518	154725920		chr1:154448907-154450845	ACGCTTTGGGAACCAACAAGGGGAGGGATATCAAGACTATCAAGTCTCTGAGGGTACTTC	12290	Mm.267517	GO:0001662|GO:0002027|GO:0005216|GO:0005244|GO:0005245|GO:0005245|GO:0005262|GO:0005509|GO:0005891|GO:0005891|GO:0006810|GO:0006811|GO:0006816|GO:0007626|GO:0008542|GO:0016020|GO:0016021|GO:0019226|GO:0019233|GO:0030317|GO:0034765|GO:0042593|GO:0042596|GO:0043204|GO:0046872|GO:0047485|GO:0048265|GO:0048266|GO:0050877|GO:0055085|GO:0061178|GO:0070509|GO:0070588|GO:0090273	calcium channel, voltage-dependent, R type, alpha 1E subunit	67.1065	120.743	5.78691	6.88546	63.037	64.9655	73.3171	124.74	121.772	115.718	5.77642	5.83275	5.75156	6.85256	6.90725	6.89656
ASMM10P024939	5.57685e-06	0.00508465	2.07896	down	protein_coding	NM_001002011	CCDS38482.1	Lmna	RefSeq	3152	chr3	-	88481148	88503332		chr3:88481403-88481845	TTATTTAGACAAGAGATGGGAATGACGGGGAAGGAGAAGGGAAGATCAGTTTGAGCCTAC	16905	Mm.243014	GO:0005198|GO:0005515|GO:0005634|GO:0005634|GO:0005635|GO:0005635|GO:0005638|GO:0005737|GO:0005882|GO:0006997|GO:0006998|GO:0007517|GO:0016363|GO:0030010|GO:0030334|GO:0030951|GO:0034504|GO:0035105|GO:0048471|GO:0055015|GO:0090201|GO:0090343|GO:1900180|GO:2001237	lamin A	326.232	555.102	8.0739	9.12976	308.929	322.598	347.168	574.822	565.489	524.994	8.07792	8.11705	8.02674	9.09836	9.16653	9.1244
ASMM10P013824	6.89621e-06	0.00508465	2.05654	down	protein_coding	NM_029720	CCDS27733.1	Creld2	RefSeq	1364	chr15	+	88819645	88826681		chr15:88825171+88825290	AGAAAAAGCCTGTAAGAGGAAAAACGAAAACTGCTACAATGTTCCGGGGAGCTTCGTGTG	76737	Mm.292567	GO:0005509|GO:0005576|GO:0005615|GO:0005783|GO:0005794|GO:0008150	cysteine-rich with EGF-like domains 2	2487.1	4199.66	11.062	12.1023	2347.69	2438.35	2675.25	4387.87	3958.4	4252.7	11.0503	11.0743	11.0615	12.0968	12.0473	12.1627
ASMM10P019818	1.04222e-05	0.00508465	1.99939	down	protein_coding	NM_007987	CCDS29758.1	Fas	RefSeq	1486	chr19	+	34290658	34327770		chr19:34319322+34319389	AAAGTACCGGAAAAGAAAGTGCTGGAAAAGGAGACAGGATGACCCTGAATCTAGAACCTC	14102	Mm.1626	GO:0002377|GO:0003014|GO:0004888|GO:0005031|GO:0005515|GO:0005576|GO:0005634|GO:0005737|GO:0005886|GO:0006915|GO:0006915|GO:0006924|GO:0006924|GO:0006925|GO:0006925|GO:0006927|GO:0006955|GO:0007165|GO:0008625|GO:0008625|GO:0008625|GO:0009636|GO:0009897|GO:0009986|GO:0009986|GO:0010467|GO:0010940|GO:0016020|GO:0016021|GO:0019724|GO:0019900|GO:0031104|GO:0031264|GO:0031265|GO:0031265|GO:0032464|GO:…	Fas (TNF receptor superfamily member 6)	69.6628	117.497	5.84358	6.84314	66.7111	66.3784	75.899	127.259	118.244	106.988	5.86125	5.86526	5.80423	6.88098	6.8658	6.78264
ASMM10P011160	1.0839e-05	0.00508465	1.87317	down	protein_coding	NM_001164327	CCDS49510.1	Phf11b	RefSeq	1163	chr14	-	59320963	59341330		chr14:59320977-59321283	GCTCACTACCATACCACATTGCCAATATTTAGCACACTTAATAAATGCTTGTCAAAAGGA	236451	Mm.247736	GO:0003674|GO:0005575|GO:0008150|GO:0046872	PHD finger protein 11B	1003.08	1561.36	9.73248	10.638	931.191	977.9	1100.16	1641.06	1596.29	1446.75	9.69766	9.75127	9.74849	10.6308	10.6902	10.5928
ASMM10P034136	8.51683e-06	0.00508465	1.76093	down	protein_coding	NM_207176	CCDS39429.1	Tes	RefSeq	2442	chr6	+	17065148	17105825		chr6:17100295+17100440	TGAATATACCCAAGCAGAAAACCAGAATTGGCACCTGAAGCACTTCTGCTGCTTTGACTG	21753	Mm.436548	GO:0005737|GO:0005737|GO:0005886|GO:0008270|GO:0008285|GO:0030054|GO:0042127|GO:0043234|GO:0046872	testis derived transcript	198.247	290.425	7.35398	8.17032	192.792	190.714	211.234	307.004	292.203	272.067	7.39562	7.36152	7.30479	8.17048	8.18716	8.15331
ASMM10P032086	4.45091e-06	0.00508465	1.71763	down	protein_coding	NM_011204	CCDS39186.1	Ptpn13	RefSeq	8298	chr5	+	103425191	103598361		chr5:103594619+103594679	GACATCTCTGACCTAGTGCGCTGCATGAGGCTTCAGAGGCACGGCATGGTGCAGACCGAG	19249	Mm.3414	GO:0004721|GO:0004725|GO:0005515|GO:0005634|GO:0005634|GO:0005737|GO:0005737|GO:0005856|GO:0005886|GO:0006470|GO:0016311|GO:0016787|GO:0016791|GO:0030027|GO:0035335|GO:0042995|GO:0043005|GO:0044297	protein tyrosine phosphatase, non-receptor type 13	508.007	718.466	8.72131	9.50173	482.298	482.721	559.001	762.187	691.79	701.42	8.7255	8.7023	8.73613	9.50578	9.46411	9.53529
ASMM10P008664	1.05399e-05	0.00508465	1.7028	down	protein_coding	NM_130879	CCDS38924.1	Usp48	RefSeq	5766	chr4	+	137594188	137658537		chr4:137636992+137637759	CACATAATAATATAGCTCTCATATGGCCCAGCGAATGGCAAATGATTCAAAAGCTCTTTG	170707	Mm.218478	GO:0004221|GO:0005634|GO:0005737|GO:0005739|GO:0006508|GO:0006511|GO:0008233|GO:0008234|GO:0016787|GO:0045121|GO:0045211	ubiquitin specific peptidase 48	323.67	453.716	8.06383	8.83174	309.806	315.861	345.342	470.474	457.796	432.877	8.08272	8.08861	8.02016	8.80052	8.86094	8.83375
ASMM10P054336	4.1016e-06	0.00508465	1.69558	down	protein_coding	NM_030686		Dhrs4	RefSeq	962	chr14	+	55478757	55487577		chr14:55487279+55487347	TGGGTTCTGTAGCAGGCTTCACTCGGTTCCCTGTGAGTACCTGTCGCTCCTTCCATCCTA	28200	Mm.27427	GO:0000253|GO:0001758|GO:0004090|GO:0005102|GO:0005634|GO:0005739|GO:0005777|GO:0005777|GO:0005778|GO:0006066|GO:0008152|GO:0008202|GO:0016491|GO:0016655|GO:0018455|GO:0042180|GO:0042574|GO:0051262|GO:0055114|GO:0055114	dehydrogenase/reductase (SDR family) member 4	1486.48	2084.94	10.3011	11.0629	1428.59	1457.43	1573.41	2153.54	2070.14	2031.13	10.3164	10.3198	10.267	11.0364	11.0694	11.0828
ASMM10P007309	1.64829e-05	0.00508465	1.63784	down	protein_coding	NM_013536	CCDS20524.1	Emg1	RefSeq	1086	chr6	-	124704369	124712178		chr6:124705039-124705157	GCTATTGAAGGTAATTAAGAATCCAGTGTCCGACCACTTCCCAGTTGGCTGTATGAAAAT	14791	Mm.6390	GO:0003723|GO:0005575|GO:0005634|GO:0006364|GO:0008168|GO:0016740|GO:0019843|GO:0032259|GO:0042254|GO:0070037	EMG1 nucleolar protein homolog (S. cerevisiae)	4201.05	5656.17	11.8244	12.5362	4059.07	4094.56	4449.5	6096.16	5389.08	5483.27	11.8422	11.8319	11.799	12.585	12.4963	12.5273
ASMM10P019250	5.18648e-06	0.00508465	1.63507	down	protein_coding	NM_133805	CCDS15153.1	Cops8	RefSeq	1843	chr1	+	90603424	90613341		chr1:90610977+90611037	TGTTGGAACAAGGATGGCAGGCCGACTCCACCACAAGAATGGTTCTTCCCAGGAAGCCAG	108679	Mm.119177	GO:0005515|GO:0005634|GO:0005634|GO:0005737|GO:0008180|GO:0008180|GO:0010388	COP9 (constitutive photomorphogenic) homolog, subunit 8 (Arabidopsis thaliana)	865.334	1168.24	9.51613	10.2255	834.589	814.644	946.77	1237.26	1135.43	1132.03	9.5409	9.48264	9.52484	10.2278	10.202	10.2467
ASMM10P014956	4.35379e-06	0.00508465	1.61825	down	protein_coding	NM_013805	CCDS28026.1	Cldn5	RefSeq	1420	chr16	+	18776846	18778262		chr16:18778069+18778260	TTTCTTTGTTAGTGGAGAAGAACCTACTGAACCAAAGGACTTAGCCTGGACCTGGTCTCA	12741	Mm.22768	GO:0005198|GO:0005515|GO:0005886|GO:0005911|GO:0005923|GO:0016020|GO:0016021|GO:0016337|GO:0030054|GO:0033270|GO:0042552|GO:0043220	claudin 5	10456	13450	13.1397	13.8341	10047.5	10524.6	10796	14031.8	13236.4	13081.7	13.1453	13.1714	13.1023	13.8385	13.8337	13.83
ASMM10P038733	1.55761e-05	0.00508465	1.56745	down	protein_coding	NM_029842	CCDS21821.1	Kdm8	RefSeq	2445	chr7	+	125444619	125462268		chr7:125460947+125461007	CCGCAAGAGTCTGAGGCAGTGTACCCTCACGAGACGCACATTCTTCATAACACCAGCCAG	77035	Mm.307239	GO:0000086|GO:0003682|GO:0005634|GO:0006351|GO:0006355|GO:0007049|GO:0016491|GO:0016568|GO:0045893|GO:0046872|GO:0051213|GO:0051864|GO:0070544	lysine (K)-specific demethylase 8	75.6007	100.08	5.95927	6.60769	70.2724	71.6723	84.8576	105.027	97.2145	97.9993	5.93522	5.97449	5.96809	6.59302	6.5771	6.65294
ASMM10P016458	8.42368e-06	0.00508465	1.5085	down	protein_coding	NM_199448	CCDS28977.1	Fez2	RefSeq	1911	chr17	-	78377884	78418103		chr17:78378571-78378745	GCACACTTGAACTTGGATTTGCCATTCAGTATTAATAGATCATGATTTCACTAATCCATC	225020	Mm.236835	GO:0005515|GO:0005575|GO:0008150	fasciculation and elongation protein zeta 2 (zygin II)	6641.35	8073.84	12.4867	13.0798	6443.55	6451.81	7028.7	8522.11	7776.67	7922.73	12.5106	12.4787	12.4708	13.0886	13.048	13.1029
ASMM10P006718	1.28266e-05	0.00508465	1.50082	down	protein_coding	NM_008448	CCDS37724.1	Kif5b	RefSeq	6030	chr18	-	6201004	6241524		chr18:6210777-6211023	TTGTTCAGGACTTGGCTACCAGGGTGAAAAAGAGCGCCGAGGTCGACTCTGACGACACTG	16573	Mm.223744	GO:0000166|GO:0003777|GO:0003777|GO:0005515|GO:0005524|GO:0005737|GO:0005856|GO:0005871|GO:0005874|GO:0006839|GO:0007017|GO:0007018|GO:0007028|GO:0008017|GO:0031982|GO:0035253|GO:0035617|GO:0042391|GO:0043005|GO:0043227|GO:0043268|GO:0047496|GO:0048471|GO:0090004	kinesin family member 5B	7444.02	8898.68	12.6427	13.2285	7098.46	7508.22	7725.37	9305.45	8844.08	8546.5	12.6443	12.6793	12.6046	13.2181	13.2395	13.2278
ASMM10P012797	1.28742e-05	0.00508465	1.39543	down	protein_coding	NM_022410	CCDS27605.1	Myh9	RefSeq	7371	chr15	-	77760588	77842115		chr15:77760602-77762016	TACAGTAAGCTGGTTTACAGATGTTTCCACTGAGCGTCACAATAAAGAGTACCATGTCCT	17886	Mm.29677	GO:0000146|GO:0000166|GO:0000212|GO:0000904|GO:0000910|GO:0001525|GO:0001701|GO:0001725|GO:0001725|GO:0001726|GO:0001768|GO:0001772|GO:0001772|GO:0001931|GO:0001931|GO:0003774|GO:0003779|GO:0005515|GO:0005516|GO:0005524|GO:0005634|GO:0005737|GO:0005737|GO:0005768|GO:0005819|GO:0005826|GO:0005829|GO:0005856|GO:0005886|GO:0005886|GO:0005913|GO:0005938|GO:0006200|GO:0006509|GO:0006928|GO:0007155|GO:…	myosin, heavy polypeptide 9, non-muscle	35233.9	41244.1	14.9329	15.4136	34238.1	34847.9	36615.8	42645.9	40444	40642.6	14.9404	14.9269	14.9312	15.397	15.3941	15.4495
ASMM10P040849	1.36433e-05	0.00508465	1.37466	down	protein_coding	NM_024217	CCDS22577.1	Cmtm3	RefSeq	1616	chr8	+	104340593	104347672		chr8:104345317+104345392	TGATCTTTAATGAAGTGGCCAAATTCCTCAAGCAAGGAGACTCTGGGAATGAGACCACAG	68119	Mm.390108	GO:0005125|GO:0005615|GO:0006935|GO:0016020|GO:0016021	CKLF-like MARVEL transmembrane domain containing 3	55.7294	65.1147	5.52284	5.98191	52.5871	53.2163	61.3849	68.5397	64.5266	62.2778	5.52473	5.5501	5.49369	5.96962	5.98124	5.99488
ASMM10P008896	8.79683e-06	0.00508465	1.35607	down	protein_coding	NM_145569	CCDS39515.1	Mat2a	RefSeq	2804	chr6	-	72432798	72439558		chr6:72434366-72434980	TTTTGATCTTCGCCCTGGGGTCATTGTCAGGGATCTGGATCTGAAGAAGCCAATTTATCA	232087	Mm.485037	GO:0000166|GO:0004478|GO:0004478|GO:0005524|GO:0005829|GO:0006556|GO:0006556|GO:0006730|GO:0007623|GO:0009725|GO:0016597|GO:0016740|GO:0042493|GO:0046872|GO:0051591	methionine adenosyltransferase II, alpha	7300.73	7975.87	12.6185	13.058	6950.33	7059.27	7892.6	8444.94	7806.24	7676.43	12.6187	12.5961	12.6409	13.0738	13.0538	13.0463
ASMM10P038885	6.03721e-06	0.00508465	1.31245	down	protein_coding	NM_026391	CCDS21950.1	Ppp2r2d	RefSeq	2079	chr7	+	138846385	138883056		chr7:138876657+138876717	CTTGTATGAGAACGACTGCATCTTTGACAAGTTCGAGTGCTGCTGGAACGGTTCAGACAG	52432	Mm.258739	GO:0000159|GO:0005737|GO:0007049|GO:0007067|GO:0007165|GO:0008601|GO:0051301	protein phosphatase 2, regulatory subunit B, delta	3161.06	3439.26	11.4144	11.8067	3058.23	3047.75	3377.2	3598.65	3409.46	3309.68	11.4369	11.3953	11.4111	11.8046	11.8123	11.8032
ASMM10P032908	1.81468e-05	0.00528703	7.2443	down	protein_coding	NM_172535	CCDS19941.1	Iqub	RefSeq	3651	chr6	-	24444864	24515067		chr6:24445048-24446242	CATACAAGTTTCCATGGTTTTAGAGGGAAGAGAAGGGGAGTTAATGGTTGAACAGTTATG	214704	Mm.61131	GO:0001669|GO:0005515|GO:0030030|GO:0031514|GO:0060271	IQ motif and ubiquitin domain containing	8.11227	50.9282	2.76893	5.62577	6.94796	7.69394	9.69491	51.2355	55.0107	46.5385	2.60807	2.95499	2.74373	5.54601	5.75222	5.57909
ASMM10P055331	1.86269e-05	0.00528703	1.96115	down	protein_coding	NM_199475	CCDS57233.1	Fam63a	RefSeq	2850	chr3	+	95282934	95296164		chr3:95295275+95295335	TACCTTATTGCCTTATCCCTGCAGCAGCAGCAGCAGCCACAAGGCACGTTGGGCCTCAGT	75007	Mm.279287	GO:0003674|GO:0005575|GO:0008150	family with sequence similarity 63, member A	1176.01	1914.45	9.9665	10.9382	1129.35	1186.97	1211.72	1975.96	1935.03	1832.37	9.98301	10.0199	9.89657	10.908	10.9714	10.9352
ASMM10P013089	1.76759e-05	0.00528703	1.88365	down	protein_coding	NM_026493	CCDS35511.1	Cspp1	RefSeq	4378	chr1	+	10038217	10136768		chr1:10104304+10104364	ACCAAAATTTAGCCACTTCAAATGCTGAGAACCTAGAAGATTCTGCAAATAAAAACTCAG	211660	Mm.244046	GO:0000922|GO:0000922|GO:0005515|GO:0005737|GO:0005813|GO:0005819|GO:0005819|GO:0005856|GO:0005874|GO:0032467|GO:0051781	centrosome and spindle pole associated protein 1	247.57	383.36	7.67641	8.58995	224.55	241.053	277.107	393.091	386.88	370.108	7.61657	7.70648	7.70618	8.54323	8.61344	8.61316
ASMM10P016867	1.83887e-05	0.00528703	1.42649	down	protein_coding	NM_009733	CCDS28547.2	Axin1	RefSeq	3809	chr17	+	26138685	26195811		chr17:26192563+26192623	TTGTGCACCGGTGCTGAGTGTGGTACCAGCCGTGTCGGACTTGGAACTCTCCGAGACAGA	12005	Mm.23684	GO:0000209|GO:0001701|GO:0001701|GO:0001743|GO:0001932|GO:0001934|GO:0001934|GO:0002039|GO:0004871|GO:0005096|GO:0005102|GO:0005515|GO:0005622|GO:0005634|GO:0005737|GO:0005737|GO:0005794|GO:0005881|GO:0005886|GO:0005886|GO:0005938|GO:0006913|GO:0006915|GO:0007257|GO:0007275|GO:0007368|GO:0007605|GO:0007628|GO:0008013|GO:0008013|GO:0008013|GO:0008022|GO:0008022|GO:0008219|GO:0009950|GO:0009950|GO:…	axin 1	66.7823	80.3487	5.77949	6.29196	63.0499	64.0667	73.2302	85.1416	78.899	77.0055	5.77651	5.81225	5.74971	6.29295	6.27141	6.31152
ASMM10P008274	1.91468e-05	0.00528829	2.05698	down	protein_coding	NM_028120	CCDS39911.1	Cep89	RefSeq	2567	chr7	+	35397092	35438684		chr7:35429303+35432517	TAAGTATTTGGCTCAGTGTTTAGAGAGCGAGAAGCATGGGGTCCTCAACAAAATCCTGAA	72140	Mm.133263	GO:0000922|GO:0005515|GO:0005737|GO:0005739|GO:0005813|GO:0005814|GO:0005856|GO:0005886|GO:0030030|GO:0042384	centrosomal protein 89	755.554	1277.5	9.31774	10.3583	721.863	757.201	787.597	1351.11	1217.98	1263.4	9.32785	9.36851	9.25685	10.3607	10.3057	10.4084
ASMM10P054438	1.93764e-05	0.00528829	1.58487	down	protein_coding	NM_133726	CCDS27667.1	St13	RefSeq	1622	chr15	-	81365043	81399694		chr15:81365430-81365485	TCAGCCAAGTTTGGAGGCCAATCGTAATGTCAAAGCCCTTGCTGAATGAAGAACAGCTTA	70356	Mm.180337	GO:0005737|GO:0005829|GO:0006457|GO:0019904|GO:0030544|GO:0032403|GO:0032564|GO:0042802|GO:0043234|GO:0051082|GO:0051087|GO:0051260|GO:0061084|GO:0070389	suppression of tumorigenicity 13	4201.13	5477.42	11.8256	12.4899	3992.43	4136.91	4474.03	5554.14	5386.5	5491.62	11.8217	11.8474	11.8076	12.4428	12.4954	12.5315
ASMM10P011325	1.88975e-05	0.00528829	1.55383	down	protein_coding	NM_026232	CCDS27281.1	Slc25a30	RefSeq	1706	chr14	-	75761998	75787037		chr14:75762086-75762690	CACTTACAGTAAGACTCGACCTTTGTGAGGCAACACTAACCATTTGCCCTAAGATTTTTT	67554	Mm.46067	GO:0003674|GO:0005739|GO:0005743|GO:0006810|GO:0016020|GO:0016021|GO:0055085	solute carrier family 25, member 30	524.335	670.358	8.76785	9.40368	484.013	509.529	579.464	691.313	675.809	643.952	8.73099	8.77877	8.7938	9.36784	9.43283	9.41037
ASMM10P026452	2.1909e-05	0.00565461	1.50376	down	protein_coding	NM_010171	CCDS17805.1	F3	RefSeq	1876	chr3	+	121723536	121735052		chr3:121732472+121732540	GAAAACTAACCAAAATAGCCCAGGAAGCAGTACAGTGTGCACCGAGCAATGGAAGAGTTT	14066	Mm.273188	GO:0001938|GO:0002020|GO:0002541|GO:0005543|GO:0005615|GO:0005737|GO:0006919|GO:0007596|GO:0007599|GO:0009986|GO:0010641|GO:0014911|GO:0016020|GO:0016021|GO:0031012|GO:0045766|GO:0051897	coagulation factor III	881.032	1098.99	9.54307	10.1316	828.018	839.732	975.347	1136.09	1116.61	1044.29	9.53076	9.52709	9.57137	10.0994	10.1726	10.123
ASMM10P006180	2.36009e-05	0.00572557	1.59356	down	protein_coding	NM_001252503	CCDS56761.1	Aftph	RefSeq	3852	chr11	-	20685084	20741548		chr11:20686156-20698312	TACTAACCCTTTAGATGGAAACCAAAAAGAGAGGAGCACCTGAGTGAGGAAGCCATGAAG	216549	Mm.356580	GO:0005634|GO:0005737|GO:0005794|GO:0005829|GO:0006810|GO:0008150|GO:0015031|GO:0030121|GO:0030276|GO:0043231	aftiphilin	930.104	1225.1	9.62369	10.2959	853.496	896.917	1039.9	1299.12	1186.21	1189.97	9.57476	9.62873	9.66757	10.3017	10.2705	10.3156
ASMM10P008086	2.45941e-05	0.00587071	1.93831	down	protein_coding	NM_026780	CCDS18781.1	Syf2	RefSeq	1276	chr4	+	134930979	134937537		chr4:134936086+134936839	TGGAAAAGCAAATTGAAAAGCGAGACAAATACAGCCGAAGACGCCCGTACAATGATGATG	68592	Mm.29989	GO:0001701|GO:0003674|GO:0005634|GO:0005634|GO:0005681|GO:0006397|GO:0007095|GO:0007369|GO:0008380|GO:0048568|GO:0071013	SYF2 homolog, RNA splicing factor (S. cerevisiae)	8538.73	13152.3	12.8482	13.803	8171.72	8707.51	8736.96	13437.6	12634.8	13384.4	12.8514	12.8997	12.7935	13.7788	13.7671	13.8631
ASMM10P025822	2.58395e-05	0.00587071	1.47781	down	protein_coding	NM_001040399	CCDS38423.1	Larp1b	RefSeq	1705	chr3	+	40950630	40977793		chr3:40967445+40967505	CTAGATGTCAACCTGAAGCAAATAAACCAACGCACAGTAATAGGAAAAGTGATACACGAA	214048	Mm.435458	GO:0003674|GO:0005575|GO:0008150|GO:0019012|GO:0019013|GO:0030529	La ribonucleoprotein domain family, member 1B	358.493	437.031	8.21236	8.77581	342.185	333.107	400.185	461.649	428.106	421.337	8.23028	8.16533	8.24146	8.77268	8.76026	8.79451
ASMM10P006014	2.53275e-05	0.00587071	1.39898	down	protein_coding	NM_001204280	CCDS57003.1	Hdac7	RefSeq	4084	chr15	-	97792663	97844502		chr15:97798294-97800694	AGAGCTGAAGGATGTTCACCATGGCAACGGCACACAGCAGACTTTCTACCAGGACCCCAG	56233	Mm.384027	GO:0000118|GO:0000122|GO:0001570|GO:0003682|GO:0003714|GO:0004407|GO:0005080|GO:0005515|GO:0005634|GO:0005634|GO:0005737|GO:0005737|GO:0006351|GO:0006355|GO:0006954|GO:0007043|GO:0007399|GO:0008134|GO:0016568|GO:0016787|GO:0019901|GO:0030183|GO:0031078|GO:0032041|GO:0032129|GO:0032703|GO:0033613|GO:0034739|GO:0042113|GO:0045668|GO:0045843|GO:0045892|GO:0045892|GO:0046872|GO:0046969|GO:0046970|GO:…	histone deacetylase 7	620.644	719.517	9.01903	9.50341	605.643	595.191	661.097	757.387	717.839	683.325	9.05939	9.00714	8.99057	9.49727	9.51821	9.49474
ASMM10P047567	2.50113e-05	0.00587071	1.31388	down	protein_coding	NM_030150	CCDS25431.1	Dhx58	RefSeq	2427	chr11	-	100694883	100704271		chr11:100699329-100699459	AGTTTGGGAGTCCTGGCCACACTCGGGGTATCATCTTCACCAGAACCCGTCAGACTGCTT	80861	Mm.271830	GO:0000166|GO:0003676|GO:0003677|GO:0003723|GO:0003725|GO:0003725|GO:0003727|GO:0004386|GO:0005524|GO:0005737|GO:0005737|GO:0008270|GO:0009615|GO:0016787|GO:0016817|GO:0032480|GO:0032480|GO:0032481|GO:0039534|GO:0039536|GO:0039536|GO:0045087|GO:0045088|GO:0045824|GO:0045824|GO:0046872|GO:0051607|GO:1900245|GO:1900246	DEXH (Asp-Glu-X-His) box polypeptide 58	108.846	120.983	6.4941	6.88793	104.851	103.36	118.327	128.532	119.376	115.041	6.5228	6.49588	6.46361	6.89712	6.87947	6.88719
ASMM10P005493	3.15302e-05	0.00589987	2.59524	down	protein_coding	NM_001164503	CCDS49549.1	Akap11	RefSeq	9416	chr14	-	78492245	78536860		chr14:78502973-78507724	TCAGTGAAAGTAATGGTAACAGCAGTAGCTGGAGCAGTCTTGGTTTAGAAGGAGATTTGT	219181	Mm.89413	GO:0005730|GO:0005737|GO:0005777|GO:0005886|GO:0010738|GO:0019207|GO:0032947|GO:0034236|GO:0034237|GO:0042325|GO:0043234|GO:0050790	A kinase (PRKA) anchor protein 11	348.964	739.995	8.16903	9.5449	303.093	352.573	391.226	783.841	709.529	726.616	8.04966	8.2515	8.20593	9.55016	9.49876	9.58578
ASMM10P010373	2.78608e-05	0.00589987	2.09961	down	protein_coding	NM_013628	CCDS26649.1	Pcsk1	RefSeq	2516	chr13	+	75089986	75132498		chr13:75130143+75130203	TCCTACAATACAGTCCAGAATGACAGGAGAGGAGTGGAAAAGATGGTGAATGTTGTGGAG	18548	Mm.1333	GO:0004175|GO:0004175|GO:0004252|GO:0005615|GO:0005615|GO:0005791|GO:0005794|GO:0005802|GO:0006508|GO:0008233|GO:0008236|GO:0016485|GO:0016486|GO:0016486|GO:0016540|GO:0016787|GO:0030141|GO:0030141|GO:0030425|GO:0031410|GO:0032403|GO:0043005|GO:0043025|GO:0043043|GO:0043204|GO:0043559|GO:0043679|GO:0048471|GO:0050714|GO:0051087	proprotein convertase subtilisin/kexin type 1	366.804	631.476	8.24756	9.31768	348.76	344.779	406.871	631.404	662.221	600.801	8.25581	8.22009	8.26677	9.23831	9.40358	9.31114
ASMM10P005756	2.86146e-05	0.00589987	1.82722	down	protein_coding	NM_011417	CCDS22909.1	Smarca4	RefSeq	6367	chr9	+	21616168	21704230	NM_001174079	chr9:21679118+21686021	AGGTAGACTACAGCGACTCACTGACAGAGAAGCAGTGGCTCAAGGCTATCGAGGAGGGCA	20586	Mm.286593	GO:0000122|GO:0000122|GO:0000166|GO:0000790|GO:0000792|GO:0000902|GO:0000977|GO:0001105|GO:0001570|GO:0001701|GO:0001832|GO:0001835|GO:0001889|GO:0002039|GO:0003676|GO:0003677|GO:0003682|GO:0003713|GO:0003714|GO:0004386|GO:0005515|GO:0005524|GO:0005634|GO:0005634|GO:0005719|GO:0005726|GO:0005730|GO:0006200|GO:0006334|GO:0006337|GO:0006338|GO:0006338|GO:0006346|GO:0006351|GO:0006355|GO:0007399|GO:…	SWI/SNF related, matrix associated, actin dependent regulator of chromatin, subfamily a, member 4	1891.88	2855.59	10.6637	11.5333	1817.39	1915.75	1942.49	3000.4	2844.61	2721.77	10.6807	10.7238	10.5864	11.5314	11.5412	11.5273
ASMM10P014974	2.94749e-05	0.00589987	1.81874	down	protein_coding	NM_172265	CCDS28047.1	Eif2b5	RefSeq	2556	chr16	+	20498816	20509325		chr16:20506128+20506235	ACTCATGATCAAGACGGAGGAGGAAAGTGAGACTGAAAGTGAGGGAAGTGTGGATCCTGA	224045	Mm.233855	GO:0001541|GO:0003743|GO:0005085|GO:0005085|GO:0005634|GO:0005737|GO:0005737|GO:0005851|GO:0006412|GO:0006413|GO:0006417|GO:0009408|GO:0009749|GO:0014002|GO:0014003|GO:0031369|GO:0032057|GO:0034976|GO:0035690|GO:0042552|GO:0043434|GO:0048708|GO:0050790	eukaryotic translation initiation factor 2B, subunit 5 epsilon	1618.75	2427.06	10.4256	11.2885	1563.65	1633.58	1659.02	2552.19	2409.21	2319.8	10.444	10.4851	10.3477	11.2841	11.2927	11.2888
ASMM10P004175	3.13563e-05	0.00589987	1.77533	down	protein_coding	NM_001025429	CCDS56797.1	Spag9	RefSeq	6928	chr11	+	94044204	94126082		chr11:94079201+94081339	GAATATTCTGGAATGGGTCGTGAGGTGGAGAATCTCATACTGGAGAACACACAGCTGCTG	70834	Mm.260737	GO:0000187|GO:0005515|GO:0005737|GO:0005737|GO:0007257|GO:0008432|GO:0019894|GO:0030335|GO:0042147|GO:0043410|GO:0045666|GO:0048273|GO:0048471|GO:0051146|GO:0051260|GO:0090074	sperm associated antigen 9	227.707	335.852	7.55712	8.38521	218.634	218.502	245.986	362.218	342.204	303.135	7.57654	7.56361	7.53121	8.42226	8.42294	8.31044
ASMM10P034261	3.12932e-05	0.00589987	1.771	down	protein_coding	NM_009148	CCDS19987.1	Exoc4	RefSeq	3723	chr6	+	33249149	33972930		chr6:33921466+33921537	AACATTTTTGTTCTTCAGCAGAACTTGACCAACATCACCATGTCACGGGAGGCAGACTTG	20336	Mm.265512	GO:0000145|GO:0005515|GO:0005737|GO:0005768|GO:0005794|GO:0006612|GO:0006810|GO:0006887|GO:0006904|GO:0007268|GO:0014069|GO:0015031|GO:0030010|GO:0030165|GO:0030165|GO:0030426|GO:0032403|GO:0032584|GO:0035748|GO:0043005|GO:0043025|GO:0043198|GO:0043209|GO:0043234|GO:0044091|GO:0045202|GO:0047485|GO:0048709|GO:0050850|GO:0051223|GO:0055108	exocyst complex component 4	772.616	1130.43	9.34861	10.1732	766.209	738.454	813.186	1216.78	1094.9	1079.62	9.41715	9.33	9.29868	10.2025	10.1418	10.1752
ASMM10P045784	2.98929e-05	0.00589987	1.32339	down	protein_coding	NM_019710	CCDS30473.1	Smc1a	RefSeq	3980	chrX	+	152016427	152061973		chrX:152061338+152061403	TTGTTATCTCTCTCAAGGAGGAATTCTACACCAAGGCTGAGAGCCTCATTGGAGTCTATC	24061	Mm.482095	GO:0000166|GO:0000775|GO:0000776|GO:0003682|GO:0003682|GO:0005524|GO:0005634|GO:0005694|GO:0005737|GO:0006281|GO:0006310|GO:0006974|GO:0007049|GO:0007062|GO:0007067|GO:0007093|GO:0007126|GO:0007126|GO:0019827|GO:0030893|GO:0030893|GO:0032876|GO:0036033|GO:0042770|GO:0046982|GO:0051276|GO:0051301	structural maintenance of chromosomes 1A	4522.35	4891.53	11.9291	12.3334	4230.14	4452.53	4884.37	5051.43	4791.94	4831.23	11.8985	11.9451	11.9437	12.3128	12.3345	12.3528
ASMM10P003198	3.51082e-05	0.005968	2.47661	down	protein_coding	NM_178775		Rps6kc1	RefSeq	4034	chr1	-	190772878	190911770		chr1:190899536-190905082	CGTCCAGGAGATAATTGTGTGGAGGAGATACAGTGACTTCAAGAAACTGCACAGAGAATT	320119	Mm.220912	GO:0000166|GO:0003674|GO:0004672|GO:0004674|GO:0005524|GO:0005737|GO:0005769|GO:0006468|GO:0007154|GO:0008150|GO:0016020|GO:0016301|GO:0016310|GO:0016740|GO:0016772|GO:0035091	ribosomal protein S6 kinase polypeptide 1	74.4214	154.459	5.94059	7.24896	71.8613	72.0799	79.3231	158.917	146.695	157.764	5.97003	5.98252	5.86922	7.20913	7.18242	7.35533
ASMM10P007224	3.33179e-05	0.005968	1.95376	down	protein_coding	NM_011699	CCDS16509.1	Lin7c	RefSeq	4137	chr2	+	109890877	109900936		chr2:109896450+109897245	TAATGGAGTGAGTGTTGAAGGGGAGCACCATGAGAAAGCGGTAGAGCTACTGAAAGCAGC	22343	Mm.478053	GO:0005515|GO:0005886|GO:0005911|GO:0005923|GO:0006810|GO:0006887|GO:0007269|GO:0008092|GO:0015031|GO:0016020|GO:0019904|GO:0030054|GO:0030165|GO:0043005|GO:0045202|GO:0045202|GO:0045211	lin-7 homolog C (C. elegans)	1307.81	2112.14	10.118	11.0842	1259.47	1245.33	1418.61	2145.73	2038.53	2152.16	10.1464	10.0863	10.1212	11.0318	11.0499	11.1711
ASMM10P016045	3.69888e-05	0.005968	1.84483	down	protein_coding	NM_010397	CCDS37608.1	H2-T22	RefSeq	1758	chr17	-	36038408	36042702	NM_010399	chr17:36040238-36040329	TTTTCATTTTGTTCATCATTTGTCTCTGTGTGGTTTGCATATGCATGAAGAAGAATGCAG	15039	Mm.195061	GO:0002474|GO:0005102|GO:0005886|GO:0042605	histocompatibility 2, T region locus 22	1056.4	1620.34	9.80863	10.6921	1009.44	974.854	1184.92	1751.38	1533.95	1575.69	9.81844	9.74779	9.85965	10.7267	10.6328	10.7168
ASMM10P041035	3.61786e-05	0.005968	1.81879	down	protein_coding	NM_023395	CCDS22711.1	Wfdc1	RefSeq	1169	chr8	+	119666364	119688020		chr8:119686274+119686334	AATGTGGCAGAGCCTGGGAAGGGACAACAGAGGCACTTTCCATAAAGTGAAGGCTGGCTG	67866	Mm.87599	GO:0001558|GO:0003674|GO:0004867|GO:0005576|GO:0005615|GO:0010466|GO:0030414|GO:0050680	WAP four-disulfide core domain 1	259.925	390.918	7.75111	8.61409	251.916	252.083	275.777	414.382	402.503	355.868	7.78336	7.7689	7.70107	8.61388	8.67421	8.55419
ASMM10P009445	3.58705e-05	0.005968	1.7118	down	protein_coding	NM_177683	CCDS20436.1	Vgll4	RefSeq	1327	chr6	-	114862091	114921752		chr6:114890792-114921316	ACTTGGACAAGATGAACAACAATATCGGCGTTCTGTGCTATGAAGGTGAAGCTTCCCTCA	232334	Mm.268357	GO:0003674|GO:0005634|GO:0006351|GO:0006355|GO:0008150	vestigial like 4 (Drosophila)	372.308	525.129	8.27033	9.04584	349.713	368.197	399.015	559.856	501.585	513.946	8.2589	8.31486	8.23722	9.05813	8.98746	9.09195
ASMM10P037220	3.66746e-05	0.005968	1.63649	down	protein_coding	NM_001252572	CCDS57599.1	Cttn	RefSeq	3112	chr7	-	144435723	144470935	NM_007803	chr7:144461241-144461308	TGTCTTCCAAGAACACCAGACGCTCAAGGAGAAGGAGCTGGAAACGGGACCCAAGGCTTC	13043	Mm.205601	GO:0001726|GO:0005515|GO:0005737|GO:0005737|GO:0005856|GO:0005938|GO:0006898|GO:0030027|GO:0030027|GO:0042995|GO:0070064|GO:2001237	cortactin	247.96	336.536	7.68338	8.39398	241.248	239.626	263.007	345.626	336.464	327.518	7.72115	7.69861	7.63037	8.35355	8.39643	8.43196
ASMM10P006779	3.35974e-05	0.005968	1.50462	down	protein_coding	NM_008828	CCDS30339.1	Pgk1	RefSeq	1816	chrX	+	106187123	106203699		chrX:106199766+106200156	CAACATGGAGATTGGCACATCTCTGTATGATGAAGAAGGAGCCAAGATTGTCAAAGATCT	18655	Mm.336205	GO:0004618|GO:0004618|GO:0005524|GO:0005829|GO:0005975|GO:0006094|GO:0006096|GO:0016310|GO:0043531	phosphoglycerate kinase 1	12548.5	15238.2	13.418	14.0074	12258.2	11913.4	13473.8	15888.9	14682.9	15143	13.4375	13.369	13.4474	14.0134	13.9791	14.0297
ASMM10P016525	3.35175e-05	0.005968	1.50111	down	protein_coding	NM_030133	CCDS50204.1	Srbd1	RefSeq	3530	chr17	-	85984664	86145175		chr17:86051099-86051168	GATCCATTAGCTGAGCTAGTGAAATTTGACCCGAAGCACATTGGAGTTGGAATGTATCAG	78586	Mm.146236	GO:0003674|GO:0003676|GO:0003723|GO:0005575|GO:0006139|GO:0008150|GO:0016788	S1 RNA binding domain 1	129.396	163.479	6.74327	7.3293	122.459	119.094	146.634	176.807	160.362	153.268	6.74581	6.70039	6.7836	7.36024	7.31457	7.31308
ASMM10P046081	3.6558e-05	0.005968	1.39445	down	protein_coding	NM_025431	CCDS24206.1	Llph	RefSeq	1162	chr10	+	120227059	120232070		chr10:120231959+120232070	ACGCACTAATAACTAAAATAGTCTTAAAAAGGCCATCAGTGGATCTTACCAGTAGTACTT	66225	Mm.291755	GO:0003674|GO:0005575|GO:0008150	LLP homolog, long-term synaptic facilitation (Aplysia)	3168.03	3664.9	11.4184	11.8981	3030.11	3178.07	3295.9	3820.24	3632.87	3541.59	11.4239	11.456	11.3752	11.8894	11.9052	11.8995
ASMM10P040140	3.93448e-05	0.00598918	2.07753	down	protein_coding	NM_025924	CCDS40235.1	Upf3a	RefSeq	1402	chr8	+	13785614	13798537		chr8:13798194+13798537	TAAAGAGCCAAGGGACAAGAGATCTCGAGAGAAAGACCCTGAAACTTCTAGATGTCATCC	67031	Mm.44858	GO:0003729|GO:0005634|GO:0005737|GO:0005886|GO:0006986|GO:0035145|GO:0045727	UPF3 regulator of nonsense transcripts homolog A (yeast)	3890.39	6621.86	11.7204	12.7753	3775.92	3893.97	4001.27	6809.43	6887.86	6168.3	11.7416	11.7619	11.6579	12.7536	12.8585	12.7138
ASMM10P024454	3.78661e-05	0.00598918	1.83743	down	protein_coding	NM_133701	CCDS38381.1	Prpf6	RefSeq	3071	chr2	+	181601318	181655661		chr2:181654901+181654961	CTCAGATCTGGGGGATGCCTGGGCCTTCTTCTACAAATTTGAACTGCAGCATGGAACTGA	68879	Mm.292001	GO:0000244|GO:0000398|GO:0003713|GO:0003723|GO:0005622|GO:0005634|GO:0005681|GO:0005682|GO:0006396|GO:0006397|GO:0006403|GO:0008380|GO:0043021|GO:0045944|GO:0046540|GO:0050681|GO:0071001|GO:0071013	PRP6 pre-mRNA splicing factor 6 homolog (yeast)	6803.1	9930.11	12.5154	13.3931	6682.2	6762.4	6964.71	10355	9419.1	10016.2	12.5537	12.5351	12.4574	13.3905	13.3374	13.4513
ASMM10P025598	3.85704e-05	0.00598918	1.75098	down	protein_coding	NM_173378	CCDS48476.1	Trp53bp2	RefSeq	4377	chr1	+	182409166	182462436		chr1:182441641+182441803	AATAGCTTGTTCCAGCAGAAGCAGAGGGAGCTGGTGCTGGCTGTGTCGAAAGTGGAGGAG	209456	Mm.287450	GO:0005634|GO:0005737|GO:0006915|GO:0007049|GO:0007417|GO:0007507|GO:0009792|GO:0010212|GO:0017124|GO:0042802|GO:0048471|GO:0051059|GO:0072332	transformation related protein 53 binding protein 2	199.531	290.638	7.36231	8.17048	187.735	196.845	214.013	318.327	278.037	275.55	7.35817	7.40779	7.32099	8.2254	8.11384	8.17221
ASMM10P039252	3.88023e-05	0.00598918	1.51023	down	protein_coding	NM_178648	CCDS22234.1	Ubxn8	RefSeq	2817	chr8	-	33619585	33641976		chr8:33623175-33623236	CTTCGATGCCCAAATGGACGTGTTCTGAGGAGAAGATTTTTCAAGTCGTGGAATTCACAG	108159	Mm.29301	GO:0003674|GO:0005783|GO:0016020|GO:0016021|GO:0030176|GO:0030433	UBX domain protein 8	849.266	1062.86	9.48667	10.0814	801.351	810.379	936.068	1123.75	1016.37	1048.45	9.47914	9.47255	9.50833	10.0826	10.0323	10.1294
ASMM10P036579	4.30107e-05	0.00619187	2.86725	down	protein_coding	NM_001162974	CCDS52331.1	Lrrc51	RefSeq	939	chr7	-	101912988	101920774		chr7:101913360-101913434	AGTTTCCCTAAGGAACAAGGGGAGAGGAGACAAGAAATTCAAGACCATTCTTCTGCCACA	69358	Mm.214841	GO:0003674|GO:0005575|GO:0005737|GO:0008150	leucine rich repeat containing 51	125.564	301.024	6.70329	8.22296	115.176	128.681	132.835	308.017	322.564	272.492	6.65546	6.81147	6.64295	8.17594	8.33726	8.15569
ASMM10P000139	4.19307e-05	0.00619187	1.7908	down	protein_coding	NM_139064	CCDS19214.1	Tnip2	RefSeq	1966	chr5	-	34496095	34513979		chr5:34499250-34499487	AGAACAGCAGATTCTTGCTTACAAGGATGACTTCAAATCAGAAAGGGCAGATCGGGAACG	231130	Mm.28615	GO:0005515|GO:0005737|GO:0006351|GO:0006355|GO:0006915|GO:0006954|GO:0007249|GO:0019901|GO:0023035|GO:0031593|GO:0034134|GO:0034138|GO:0034162|GO:0043032|GO:0043123|GO:0045944|GO:0050821|GO:0050871|GO:0070498|GO:0071222|GO:2000352	TNFAIP3 interacting protein 2	467.503	689.77	8.59907	9.43967	444.913	466.642	490.955	759.314	671.316	638.679	8.6042	8.64931	8.5437	9.4997	9.42163	9.39769
ASMM10P018616	4.19448e-05	0.00619187	1.40629	down	protein_coding	NM_021451	CCDS29315.1	Pmaip1	RefSeq	2654	chr18	+	66458603	66465558		chr18:66460917+66460998	TAACTGTGGTTCTGGCGCAGATGCCTGGGAAGTCGCAAAAGAGCAGGATGAGGAGCCCAA	58801	Mm.271878	GO:0001836|GO:0001836|GO:0005515|GO:0005739|GO:0005739|GO:0006915|GO:0006919|GO:0006974|GO:0008630|GO:0009411|GO:0010165|GO:0010917|GO:0042771|GO:0042981|GO:0043029|GO:0043065|GO:0043065|GO:0043517|GO:0043525|GO:0048147|GO:0072332|GO:1900740	phorbol-12-myristate-13-acetate-induced protein 1	201.037	235.578	7.37364	7.86553	187.159	193.005	222.947	244.801	231.153	230.78	7.35385	7.38086	7.3862	7.84183	7.84253	7.91222
ASMM10P053509	4.39908e-05	0.00623699	1.63252	down	protein_coding	NM_145618	CCDS23315.1	Narg2	RefSeq	4070	chr9	+	69397997	69433074		chr9:69432046+69432106	GGGACAAGAATGCCTACCCGTAACCACAGGAATCCTGTCTCCATGGAAACCAAAAGCAGT	93697	Mm.35911	GO:0005634	NMDA receptor-regulated gene 2	302.408	406.374	7.96174	8.66884	277.065	302.183	327.975	440.977	401.432	376.713	7.91608	8.02369	7.94545	8.70051	8.66888	8.63712
ASMM10P004126	4.82459e-05	0.00625818	2.3574	down	protein_coding	NM_001015507	CCDS23485.1	Vprbp	RefSeq	5392	chr9	+	106821975	106880992		chr9:106865704+106879933	GGAGGACCAGCAGACAGCTCGGACAACTCTGATTTGGAAGATGACATCATCTTATCTCTG	321006	Mm.440089	GO:0005634|GO:0005737|GO:0008180	Vpr (HIV-1) binding protein	1185.89	2323.09	9.98248	11.2197	1187.47	1162.91	1207.28	2442.67	2412.05	2114.56	10.0632	9.99309	9.89117	11.2207	11.2944	11.1439
ASMM10P019890	4.74749e-05	0.00625818	2.17261	down	protein_coding	NM_020033	CCDS50437.1	Ankrd2	RefSeq	1100	chr19	+	42036037	42045110		chr19:42044987+42045110	AGCCTATACCAGCCCAGTAAATACCTACCCGGAGCTGGGCACCCAACCCCCTACTATGAG	56642	Mm.143737	GO:0005634|GO:0030016|GO:0030017|GO:0031432|GO:0031674|GO:0035914|GO:0043231	ankyrin repeat domain 2 (stretch responsive muscle)	216.81	386.532	7.48085	8.60028	199.388	208.167	242.877	382.428	409.203	367.967	7.4408	7.49028	7.51149	8.5027	8.69616	8.60199
ASMM10P000730	4.87446e-05	0.00625818	1.75823	down	protein_coding	NM_153064	CCDS15484.1	Ndufs2	RefSeq	1606	chr1	-	171234859	171247112		chr1:171238020-171238286	TAACTATGGATTCAGTGGGGTGATGCTCCGAGGCTCAGGCATCCAGTGGGACTTGCGGAA	226646	Mm.21669	GO:0003954|GO:0005739|GO:0005739|GO:0005743|GO:0005747|GO:0006810|GO:0006979|GO:0008137|GO:0016020|GO:0016491|GO:0016651|GO:0046872|GO:0048038|GO:0051287|GO:0051536|GO:0051539|GO:0055114|GO:0070469	NADH dehydrogenase (ubiquinone) Fe-S protein 2	7441.97	10432.6	12.6433	13.4574	7338.27	7226.18	7761.47	10615.3	10077.1	10605.3	12.6907	12.6283	12.6109	13.4184	13.4239	13.5301
ASMM10P005787	4.97874e-05	0.00625818	1.74302	down	protein_coding	NM_001177552	CCDS49769.1	Bfar	RefSeq	2635	chr16	+	13671857	13703612		chr16:13685403+13692432	TTCTCCTCAGGTTGCTTTTAACTTTGACAGAAGAAGAGTTTTCCAGGGCACCTTATACCA	67118	Mm.223689	GO:0003674|GO:0005783|GO:0006915|GO:0008270|GO:0016020|GO:0016021|GO:0043066|GO:0046872	bifunctional apoptosis regulator	1203.74	1748.1	10.0006	10.8022	1161.95	1145.35	1303.93	1921.59	1736.49	1586.21	10.0287	9.97151	10.0016	10.8682	10.8082	10.7302
ASMM10P014077	4.92305e-05	0.00625818	1.43512	down	protein_coding	NM_025821	CCDS27942.1	Carhsp1	RefSeq	2849	chr16	-	8658586	8672153		chr16:8659065-8661103	TTTGTTGTTGAGCTGCCGATGGTCATTTTTCTACTTGGTCAAACATGGCCTTTTCCCCAC	52502	Mm.142095	GO:0000177|GO:0003676|GO:0003677|GO:0003723|GO:0003730|GO:0005515|GO:0005737|GO:0005829|GO:0006355|GO:0043186|GO:0043488	calcium regulated heat stable protein 1	3591.82	4255.45	11.5997	12.1209	3471.25	3515.22	3789	4505.37	4252.08	4008.89	11.6234	11.6008	11.5749	12.1362	12.1531	12.0733
ASMM10P026240	4.83149e-05	0.00625818	1.42383	down	protein_coding	NM_178216	CCDS38554.2	Hist2h3c1	RefSeq	1825	chr3	+	96246684	96248509		chr3:96248427+96248509	CACCAAAGATGCTATTTGCTGAGCCATCTCTTCAGCCATTTTAATTATTTTTTAATCCCA	15077	Mm.422680	GO:0000122|GO:0003682|GO:0005634	histone cluster 2, H3c1	1253.67	1483.68	10.0566	10.5663	1178.23	1229.14	1353.63	1522.65	1521.35	1407.05	10.0491	10.0652	10.0553	10.5276	10.618	10.5534
ASMM10P019282	5.14515e-05	0.00634684	3.1479	down	protein_coding	NM_053015	CCDS15155.1	Mlph	RefSeq	4484	chr1	+	90915099	90951142		chr1:90945634+90945714	ATCGGAAATCAGTGTACCGTGGCTCGCTGACACAAAGGAACCCTAACGGGAGGAGAGGGA	171531	Mm.105208	GO:0001725|GO:0003779|GO:0005515|GO:0005815|GO:0006605|GO:0006886|GO:0015629|GO:0017022|GO:0017137|GO:0030318|GO:0030864|GO:0031489|GO:0032400|GO:0035371|GO:0042470|GO:0042470|GO:0043473|GO:0046872|GO:0051010	melanophilin	102.644	266.937	6.39489	8.04928	86.4468	100.287	121.198	269.988	279.515	251.307	6.23598	6.44892	6.49979	7.98647	8.12233	8.03905
ASMM10P014777	5.24977e-05	0.00640355	1.34427	down	protein_coding	NM_008251	CCDS28353.1	Hmgn1	RefSeq	1200	chr16	-	96121587	96127725		chr16:96121604-96122233	GTAATAAAAATTGGAATGTCTGTACTCTGCTCCTCGACCAATAAAATCTGTTGTGAAAGA	15312	Mm.2756	GO:0000720|GO:0000785|GO:0003677|GO:0003682|GO:0005634|GO:0005737|GO:0006283|GO:0006325|GO:0006357|GO:0010224|GO:0010225|GO:0031492|GO:0040034|GO:0048597|GO:0050678	high mobility group nucleosomal binding domain 1	43731.7	48972.3	15.2402	15.6671	43149.6	44186	43859.7	51573	47629.2	47714.8	15.2646	15.2589	15.1972	15.6699	15.6505	15.6808
ASMM10P008774	5.4506e-05	0.00642898	2.44458	down	protein_coding	NM_138581	CCDS27633.1	1700088E04Rik	RefSeq	1253	chr15	-	79134654	79141251		chr15:79135724-79136306	TCAAGCCTCAGGCCACCAGAGATCTGGAGAAAGAGAAACGAAGACTCCAAAATATCTTTG	27660	Mm.390827	GO:0003674|GO:0005575|GO:0008150	RIKEN cDNA 1700088E04 gene	58.7971	121.386	5.60069	6.89027	55.5502	59.1703	61.6709	131.116	114.248	118.793	5.59617	5.70427	5.50162	6.92675	6.8095	6.93457
ASMM10P012006	5.44678e-05	0.00642898	1.65565	down	protein_coding	NM_177992	CCDS27124.1	Gmpr2	RefSeq	1560	chr14	+	55672234	55678751		chr14:55677960+55678030	ATAAGCTCTTCTACGGAATGAGTTCTGAAATGGCCATGAAGAAGTACTCAGGAGGTGTGG	105446	Mm.390685	GO:0003824|GO:0003920|GO:0005575|GO:0009117|GO:0016491|GO:0030224|GO:0046038|GO:0046872|GO:0055114|GO:0055114	guanosine monophosphate reductase 2	814.638	1111.89	9.4244	10.1518	779.138	783.674	881.102	1118.32	1136.06	1081.28	9.44131	9.41587	9.41602	10.0748	10.2034	10.1772
ASMM10P024267	5.47673e-05	0.00642898	1.59418	down	protein_coding	NM_153065	CCDS38336.1	Ddx27	RefSeq	2592	chr2	+	167015312	167034945		chr2:167033757+167033846	ATCCTCAAGGCACAGATGTTTGCAGAGCGGCTGGCCAAGAGGAATCGCAGAACCAAGCGA	228889	Mm.295031	GO:0000166|GO:0003676|GO:0004386|GO:0005524|GO:0005575|GO:0005634|GO:0008026|GO:0008150|GO:0016787	DEAD (Asp-Glu-Ala-Asp) box polypeptide 27	1102.94	1460.27	9.87031	10.5431	1066.77	1091.98	1150.06	1504.58	1496.77	1379.45	9.89778	9.89536	9.81779	10.5101	10.5951	10.5242
ASMM10P039646	5.34718e-05	0.00642898	1.3988	down	protein_coding	NM_012047	CCDS22510.1	Brd7	RefSeq	2370	chr8	-	88332310	88362191		chr8:88343595-88343689	AGTCTGGAGTGAACACTCTGCAGGGGTTCAAAGAGGATAAAAGGAACAGAGTAACCCCAG	26992	Mm.5400	GO:0002039|GO:0003713|GO:0003714|GO:0003714|GO:0005515|GO:0005634|GO:0005634|GO:0005634|GO:0006351|GO:0006355|GO:0006357|GO:0007049|GO:0008134|GO:0008285|GO:0016055|GO:0035066|GO:0042393|GO:0044212|GO:0045892|GO:0045893|GO:0070577|GO:2000134	bromodomain containing 7	1173.95	1360.51	9.96376	10.4479	1151.87	1126.61	1243.38	1434.25	1361.53	1285.76	10.0134	9.9466	9.93127	10.4527	10.4596	10.4315
ASMM10P035190	5.44328e-05	0.00642898	1.33147	down	protein_coding	NM_001168223		Clec2g	RefSeq	2292	chr6	+	128971159	128984707	NM_001168224, NM_027562	chr6:128984549+128984707	TATATCAACTTGATATGCCAAGGGGGAGTTGATATCCATGGGAGGCCTCCAGGTCTTTAA	70809	Mm.439891	GO:0005615|GO:0005783|GO:0005886|GO:0009986|GO:0016020|GO:0016021|GO:0030246|GO:0045671|GO:0046703	C-type lectin domain family 2, member g	77.758	87.3854	6.00096	6.41398	73.9278	73.3248	86.0215	91.0788	85.9842	85.0932	6.01222	6.00461	5.98604	6.38804	6.39743	6.45646
ASMM10P011451	5.59409e-05	0.00646251	6.48473	down	protein_coding	NM_010024	CCDS27331.1	Dct	RefSeq	2279	chr14	-	118012789	118052246		chr14:118012803-118013203	CGGTCAAAGTAAGGTGTGGCTAGTTATATGTGACCTTTGATTAAAAGTCCTTATATTGAA	13190	Mm.19987	GO:0002052|GO:0004167|GO:0004167|GO:0005737|GO:0005829|GO:0006583|GO:0008152|GO:0016020|GO:0016021|GO:0016491|GO:0016853|GO:0021847|GO:0042438|GO:0042470|GO:0043473|GO:0046872|GO:0048066|GO:0048468	dopachrome tautomerase	139.685	745.565	6.85694	9.55399	126.654	151.979	140.421	766.12	654.151	816.425	6.79748	7.05213	6.72121	9.51239	9.38508	9.7645
ASMM10P028486	5.75777e-05	0.00654766	1.82657	down	protein_coding	NM_010276	CCDS17971.1	Gem	RefSeq	2257	chr4	+	11704446	11714993		chr4:11714933+11714993	GTTATTTCTGGCTGATTGAATTGGGAAGGATTTGGGGTCAAATAAAGCTGAGCTAGAATC	14579	Mm.247486	GO:0000166|GO:0000287|GO:0003924|GO:0005515|GO:0005525|GO:0005634|GO:0005886|GO:0007067|GO:0007165|GO:0007264|GO:0009898|GO:0016020|GO:0019003|GO:0030496|GO:0051233|GO:0051276|GO:0072686	GTP binding protein (gene overexpressed in skeletal muscle)	169.778	258.421	7.13475	8.00388	169.014	161.766	178.555	270.83	251.179	253.252	7.20784	7.13376	7.06263	7.99164	7.96868	8.05134
ASMM10P005325	5.92011e-05	0.00666288	28.47	down	protein_coding	NM_001163399	CCDS51261.1	Elavl4	RefSeq	4052	chr4	-	110203736	110286834	NM_010488	chr4:110251472-110286469	CTTGAAGATGATAATTAGCACCATGGAGCCTCAGGTGTCAAATGGACCGACATCCAATAC	15572	Mm.3970	GO:0000166|GO:0003676|GO:0003723|GO:0017091	ELAV (embryonic lethal, abnormal vision, Drosophila)-like 4 (Hu antigen D)	9.39921	229.534	2.9749	7.80627	11.2619	8.12479	8.81091	232.762	181.192	274.647	3.27222	3.02668	2.62579	7.76355	7.48934	8.16592
ASMM10P009629	6.24844e-05	0.0069253	1.26138	down	protein_coding	NM_194068	CCDS26131.1	Ifi27	RefSeq	888	chr12	+	103434188	103440245		chr12:103436651+103439400	TTATCTGGGTTCTCTGCCTCCACCTTGGCTGCTTCCCCCATTGGAGCCATGACAGTAGCT	52668	Mm.2121	GO:0003674|GO:0005739|GO:0006919|GO:0097190	interferon, alpha-inducible protein 27	4200.2	4363.53	11.8252	12.1602	4080.48	4096.24	4423.89	4546.69	4263.43	4280.46	11.8521	11.8338	11.7898	12.1527	12.1585	12.1696
ASMM10P043834	6.42783e-05	0.00702331	1.5107	down	protein_coding	NM_001033422	CCDS40951.1	Thoc2	RefSeq	7631	chrX	-	41794993	41911901		chrX:41833322-41833488	GTAATTTTTCAGGAGGGTGGAGAGAAACACTTGAAACTTGTGGGGAAACTCTATGACCAG	331401	Mm.259498	GO:0000346|GO:0000347|GO:0000445|GO:0003674|GO:0003723|GO:0005634|GO:0006397|GO:0006406|GO:0006810|GO:0008380|GO:0046784|GO:0051028	THO complex 2	2261.38	2825.75	10.9215	11.5168	2130.69	2163.89	2489.56	2932.62	2899.36	2645.28	10.9031	10.8967	10.9648	11.4964	11.5693	11.4846
ASMM10P026931	6.42271e-05	0.00702331	1.46879	down	protein_coding	NM_001085515	CCDS38716.1	AI464131	RefSeq	4192	chr4	-	41495600	41503075		chr4:41495816-41499493	TTCTTCTTGGCAGTGTTGAAGCTAGAACTCAGGGCGCTGAATACTAAGCAAGCATTCTTC	329828	Mm.27054	GO:0003824|GO:0004553|GO:0005515|GO:0005975|GO:0008152|GO:0016020|GO:0016021|GO:0016787|GO:0016798|GO:0031965|GO:0043568|GO:0048741|GO:0051897	expressed sequence AI464131	5664.92	6746.12	12.2538	12.8084	5335.44	5797.35	5861.97	6968.79	6631.54	6638.04	12.2334	12.3152	12.2127	12.7967	12.811	12.8175
ASMM10P038298	6.43337e-05	0.00702331	1.34805	down	protein_coding	NM_019702	CCDS35862.1	Hbs1l	RefSeq	2793	chr10	+	21295978	21368889	NM_001042593	chr10:21367711+21367786	AAAGACTTCAAGGAGCTGGGGCGGTTTATGCTGCGTTATGGTGGCTCCACAGTAGCTGCC	56422	Mm.25527	GO:0000166|GO:0003746|GO:0003924|GO:0005525|GO:0005575|GO:0006412|GO:0006414|GO:0008150	Hbs1-like (S. cerevisiae)	1575.6	1755.09	10.3836	10.8144	1478.04	1540.76	1707.99	1868.57	1771.22	1625.49	10.363	10.3985	10.3892	10.829	10.8438	10.7705
ASMM10P007368	6.75074e-05	0.00709169	3.1113	down	protein_coding	NM_013861	CCDS39474.1	Tpk1	RefSeq	2562	chr6	-	43345006	43666175		chr6:43469129-43488874	TCAAGTGCTCCAAAGGAAGATAGAGGAAAAGGAACTGCAGGTTGACGTGATTGTGACACT	29807	Mm.320979	GO:0000166|GO:0004788|GO:0005524|GO:0005737|GO:0006772|GO:0009229|GO:0016301|GO:0016310|GO:0016740	thiamine pyrophosphokinase	53.2715	138.68	5.44935	7.08687	46.2418	55.1022	58.4706	156.744	129.376	129.921	5.33129	5.59667	5.42009	7.18734	6.99833	7.07493
ASMM10P043225	6.7544e-05	0.00709169	2.13725	down	protein_coding	NM_011254	CCDS23424.1	Rbp1	RefSeq	2628	chr9	+	98422960	98446550		chr9:98425559+98425631	TATATCATGGACTTCCAAGTTGGGAAGGAGTTTGAGGAAGATCTGACAGGCATAGACGAC	19659	Mm.279741	GO:0005215|GO:0005501|GO:0005737|GO:0005829|GO:0006810|GO:0008289|GO:0016918|GO:0019841|GO:0030852|GO:0033189|GO:0042572|GO:0042572|GO:0042572|GO:0042573|GO:0042573|GO:0044297	retinol binding protein 1, cellular	966.539	1715.99	9.68144	10.7772	962.283	968.755	968.58	1798.2	1685.15	1664.62	9.75006	9.73782	9.55644	10.7641	10.7654	10.8021
ASMM10P028736	6.64523e-05	0.00709169	1.47883	down	protein_coding	NM_172866	CCDS38741.1	Rgp1	RefSeq	5868	chr4	+	43578734	43587487		chr4:43587129+43587207	TAAAGTATTTGGATCGTGGCAGTAGCTCCTGGCTCTAAAGAGGCTTTCTGTACTGGAGTA	242406	Mm.259311	GO:0003674|GO:0005575|GO:0008150	RGP1 retrograde golgi transport homolog (S. cerevisiae)	5694.96	6829.81	12.2599	12.8243	5319.63	5827.13	5938.13	7210.19	6621.56	6657.68	12.228	12.3224	12.2292	12.8414	12.808	12.8235
ASMM10P050495	6.92211e-05	0.00712912	2.40909	down	protein_coding	NM_011625	CCDS56866.1	Ppp1r13b	RefSeq	4355	chr12	-	111828457	111908055		chr12:111846351-111846429	AGAACTTCAAGATATGGCAGCCAGGCAGCAGCAGCAAATTGAAAACCAGCAGCAAATGTT	21981	Mm.313076	GO:0005634|GO:0005737|GO:0005886|GO:0006915|GO:0008134|GO:0045786|GO:0072332	protein phosphatase 1, regulatory (inhibitor) subunit 13B	452.5	892.068	8.54981	9.8183	402.725	456.205	498.569	956.373	931.921	787.911	8.46001	8.62235	8.56708	9.84417	9.90165	9.70909
ASMM10P006800	7.08562e-05	0.0072239	1.46806	down	protein_coding	NM_008950	CCDS25553.1	Psmc5	RefSeq	1277	chr11	+	106256184	106263112		chr11:106262507+106262580	CAACGAGGAGGCCCGGCTGGACATTTTGAAAATCCACTCTCGGAAAATGAACTTGACCAG	19184	Mm.272361	GO:0000166|GO:0000502|GO:0005102|GO:0005515|GO:0005524|GO:0005634|GO:0005675|GO:0005737|GO:0006200|GO:0006508|GO:0008134|GO:0008134|GO:0008233|GO:0016234|GO:0016787|GO:0016887|GO:0017025|GO:0017111|GO:0022624|GO:0030163|GO:0031410|GO:0031531|GO:0031595|GO:0031597|GO:0043161|GO:0045892|GO:0090261	protease (prosome, macropain) 26S subunit, ATPase 5	20742.3	24967.2	14.1533	14.7072	20168.6	20985.1	21073.4	26654	23772.6	24475.1	14.1637	14.1893	14.1069	14.7324	14.6639	14.7253
ASMM10P007334	7.56262e-05	0.00751396	1.43851	down	protein_coding	NM_013671	CCDS28399.1	Sod2	RefSeq	3824	chr17	+	13007838	13018119		chr17:13013617+13015025	GGAACAACAGGCCTTATTCCGCTGCTGGGGATTGACGTGTGGGAGCACGCTTACTACCTT	20656	Mm.290876	GO:0000302|GO:0000303|GO:0000303|GO:0001306|GO:0001315|GO:0001836|GO:0001889|GO:0003032|GO:0003069|GO:0003677|GO:0004784|GO:0004784|GO:0004784|GO:0005515|GO:0005737|GO:0005739|GO:0005739|GO:0005743|GO:0006357|GO:0006357|GO:0006749|GO:0006801|GO:0006801|GO:0006979|GO:0006979|GO:0007005|GO:0007507|GO:0007605|GO:0007626|GO:0008217|GO:0008285|GO:0008630|GO:0008631|GO:0008637|GO:0009791|GO:0010332|GO:…	superoxide dismutase 2, mitochondrial	5696.47	6647.96	12.2617	12.7863	5409.3	5660.62	6019.48	6936.2	6302.61	6705.06	12.2581	12.279	12.248	12.7845	12.7351	12.8393
ASMM10P002112	7.74799e-05	0.00762025	1.56049	down	protein_coding	NM_001205156		Yipf1	RefSeq	1241	chr4	+	107314362	107359823		chr4:107319110+107336436	CGAGACCGAGGTCTTTGACAGAATAAAAGGGTCCCTGCTGCCGGTTCCTGGAAAGAACTT	230584	Mm.29118	GO:0003674|GO:0008150|GO:0016020|GO:0016021|GO:0030133	Yip1 domain family, member 1	1167.78	1510.73	9.95105	10.5931	1118.76	1100.53	1284.04	1560.85	1462.03	1509.29	9.96719	9.90808	9.97788	10.5608	10.5611	10.6572
ASMM10P032655	7.83514e-05	0.00767141	1.29358	down	protein_coding	NM_133916	CCDS19819.1	Eif3b	RefSeq	2966	chr5	+	140419304	140443358		chr5:140442364+140442436	AAGAGACCATTGAGTTTTTTGTCACCGAGGAAGTCATTCCTCTGGGAAGTCAGGAGTGAT	27979	Mm.21671	GO:0000166|GO:0003676|GO:0003723|GO:0003743|GO:0003743|GO:0003743|GO:0005515|GO:0005737|GO:0005852|GO:0005852|GO:0006412|GO:0006413|GO:0006413|GO:0006446|GO:0031369	eukaryotic translation initiation factor 3, subunit B	9496.28	9793.18	12.9978	13.3691	9364.82	9079.35	10044.7	10114.8	9783.69	9481.04	13.0338	12.9625	12.997	13.3533	13.3843	13.3698
ASMM10P010519	8.0939e-05	0.00778512	1.61138	down	protein_coding	NM_027592	CCDS26734.1	Ak6	RefSeq	988	chr13	+	100651342	100666413		chr13:100664129+100664196	GCTGGTTTCATATAGTGTTTGTGTTGAGAACAGATAATGGTGTATTGTATAAACGACTTG	102216272	Mm.301148		adenylate kinase isoenzyme 6	3367.23	4455.76	11.5035	12.1918	3168.65	3215.72	3717.31	4490.94	4372.77	4503.58	11.4869	11.4725	11.551	12.1311	12.1942	12.25
ASMM10P031184	8.2721e-05	0.00781874	2.11128	down	protein_coding	NM_201373	CCDS19762.1	Trim56	RefSeq	3637	chr5	-	137111285	137116207		chr5:137111464-137114023	AACAACAATAGCATTGCCAATCCATCGGAGTAGAAACTCCCTCAATGAAGTATGGGGTCA	384309	Mm.100647	GO:0004842|GO:0005515|GO:0005622|GO:0005737|GO:0008270|GO:0016874|GO:0032608|GO:0034340|GO:0045087|GO:0046872|GO:0051607|GO:0070534	tripartite motif-containing 56	797.227	1386.23	9.39184	10.47	709.953	808.646	873.082	1500.43	1279.5	1378.77	9.30318	9.46917	9.40319	10.5069	10.3801	10.5229
ASMM10P004473	8.24551e-05	0.00781874	1.4317	down	protein_coding	NM_001045489	CCDS39989.1	Mfge8	RefSeq	2032	chr7	-	79133767	79149060		chr7:79143001-79145246	TGTGAAACCGGTTGTTCTACACAGCTGGGCATGGAAGGGGGCGCCATTGCTGATTCACAG	17304	Mm.1451	GO:0001525|GO:0001786|GO:0005178|GO:0005576|GO:0005615|GO:0006910|GO:0006911|GO:0007155|GO:0007338|GO:0008429|GO:0009897|GO:0016020|GO:0019897|GO:0031012|GO:0050766|GO:0070062|GO:2000427	milk fat globule-EGF factor 8 protein	899.484	1070.79	9.57507	10.0928	824.617	899.26	974.575	1132.69	1054.07	1025.62	9.52339	9.63216	9.56965	10.095	10.0858	10.0976
ASMM10P006739	8.24899e-05	0.00781874	1.38777	down	protein_coding	NM_008594	CCDS21379.1	Mfge8	RefSeq	2143	chr7	-	79133767	79149060		chr7:79143001-79143277	CTAGCCTCCCGTTGTTCTACACAGCTGGGCATGGAAGGGGGCGCCATTGCTGATTCACAG	17304	Mm.1451	GO:0001525|GO:0001786|GO:0005178|GO:0005576|GO:0005615|GO:0006910|GO:0006911|GO:0007155|GO:0007338|GO:0008429|GO:0009897|GO:0016020|GO:0019897|GO:0031012|GO:0050766|GO:0070062|GO:2000427	milk fat globule-EGF factor 8 protein	560.798	644.402	8.87115	9.34392	531.7	552.484	598.21	699.847	636.406	596.954	8.87419	8.89816	8.84111	9.38697	9.33991	9.30488
ASMM10P004543	8.60039e-05	0.00788404	1.95335	down	protein_coding	NM_001081008	CCDS41080.1	Taf1	RefSeq	8060	chrX	+	101532734	101601789		chrX:101560939+101562073	GATGGTGAGGCAGCAGGCTCAGCAGCAGCAGGAAACAATCACAGAGATGATGACACAGCT	270627	Mm.261750	GO:0000166|GO:0002039|GO:0003677|GO:0003713|GO:0004402|GO:0004402|GO:0004674|GO:0005515|GO:0005524|GO:0005634|GO:0005634|GO:0005669|GO:0006351|GO:0006352|GO:0006355|GO:0007049|GO:0008134|GO:0016301|GO:0016310|GO:0016573|GO:0016573|GO:0016740|GO:0017025|GO:0018105|GO:0018107|GO:0032436|GO:0045120|GO:0045944|GO:0046777|GO:0070577|GO:0071339	TAF1 RNA polymerase II, TATA box binding protein (TBP)-associated factor	237.966	382.399	7.61605	8.58201	211.026	230.912	271.959	399.03	396.407	351.761	7.52185	7.64465	7.68166	8.5624	8.65051	8.53311
ASMM10P005683	8.45701e-05	0.00788404	1.37063	down	protein_coding	NM_001168591	CCDS52624.1	Lonp2	RefSeq	1632	chr8	+	86651568	86716638		chr8:86651650+86652175	CCTGGTGGAGGCGGACCTATGTGGGCAGTATGCCTGGTCGTATCATCAATGGCTTGAAGA	66887	Mm.324550	GO:0000166|GO:0002020|GO:0004176|GO:0004252|GO:0005102|GO:0005515|GO:0005524|GO:0005634|GO:0005737|GO:0005777|GO:0005782|GO:0005782|GO:0006465|GO:0006508|GO:0006515|GO:0008233|GO:0008236|GO:0009295|GO:0016485|GO:0016787|GO:0017111|GO:0019899|GO:0030163|GO:0031998|GO:0043565	lon peptidase 2, peroxisomal	636.041	722.13	9.05627	9.5111	609.703	603.855	694.567	740.787	716.375	709.23	9.07301	9.02933	9.06647	9.46707	9.51439	9.55184
ASMM10P038589	8.72417e-05	0.00793681	1.72291	down	protein_coding	NM_181517	CCDS40085.1	Ipo7	RefSeq	3117	chr7	+	110018424	110055114		chr7:110051413+110051473	TTTTGCCAGCTTTTATCCTTTTATTTAATGGATTGAAAAGAGCATATGCCTGCCATGCAG	233726	Mm.222328	GO:0005515|GO:0005634|GO:0005737|GO:0005794|GO:0006606|GO:0006810|GO:0006886|GO:0008536|GO:0015031|GO:0042393	importin 7	276.607	393.636	7.83779	8.62263	265.269	259.932	304.621	413.148	370.961	396.799	7.85596	7.81487	7.84253	8.60947	8.54816	8.71025
ASMM10P026129	9.13243e-05	0.00794336	2.92058	down	protein_coding	NM_013650	CCDS38507.1	S100a8	RefSeq	392	chr3	+	90669070	90670034		chr3:90669893+90670034	TTAACTTCGAGGAGTTCCTTGCGATGGTGATAAAAGTGGGTGTGGCATCTCACAAAGACA	20201	Mm.21567	GO:0002523|GO:0005509|GO:0005576|GO:0005615|GO:0005737|GO:0005856|GO:0005886|GO:0006914|GO:0006915|GO:0006919|GO:0006935|GO:0006954|GO:0016020|GO:0016209|GO:0030593|GO:0045087|GO:0046872|GO:0050729|GO:0070488|GO:2001244	S100 calcium binding protein A8 (calgranulin A)	96.0383	232.66	6.29623	7.84248	86.5725	83.6364	117.906	258.109	216.772	223.101	6.23863	6.19046	6.45959	7.92074	7.74712	7.85958
ASMM10P041279	9.44604e-05	0.00794336	2.31992	down	protein_coding	NM_025807	CCDS23913.1	Slc16a9	RefSeq	3563	chr10	+	70245275	70285951		chr10:70256093+70256192	TTGGGGTCTTGTATGTAGAATGGCTGGATGCCTTCGGTGAAGGAAAAGGAAAAACAGCTT	66859	Mm.19325	GO:0003674|GO:0005575|GO:0005886|GO:0006810|GO:0015293|GO:0016020|GO:0016021|GO:0046415|GO:0055085	solute carrier family 16 (monocarboxylic acid transporters), member 9	507.086	964.204	8.71627	9.93034	453.9	523.092	544.266	1089.1	931.758	871.752	8.6361	8.81698	8.69573	10.0378	9.90146	9.85173
ASMM10P001507	9.05238e-05	0.00794336	2.15055	down	protein_coding	NM_001164799	CCDS49000.1	Slc38a10	RefSeq	4568	chr11	-	120103950	120151351	NM_001164800	chr11:120106561-120109431	AAGCTGGAAGAAGCTGGGAGGGCAGAGATGCTGGACCATGCCGTGCTGCTACAGGTGATC	72055	Mm.253403	GO:0003674|GO:0005575|GO:0006810|GO:0006811|GO:0006814|GO:0006865|GO:0016020|GO:0016021|GO:0060348	solute carrier family 38, member 10	242.926	430.906	7.65074	8.75545	226.142	253.347	249.289	465.255	427.472	399.991	7.62673	7.77684	7.54866	8.78453	8.7589	8.72292
ASMM10P008088	9.29184e-05	0.00794336	1.86539	down	protein_coding	NM_026790	CCDS36529.1	Ifi27	RefSeq	1053	chr12	+	103434188	103440245		chr12:103437490+103437675	AAGGAAGGACAAAGCAAAATCTACCTGAAGGGTTTTGAGTTCTCCAGAGCCAAGGCTGTT	52668	Mm.2121	GO:0003674|GO:0005739|GO:0006919|GO:0097190	interferon, alpha-inducible protein 27	4116.53	6269.43	11.7948	12.6942	3869.57	4295.23	4184.78	6771.74	6016.4	6020.14	11.7754	11.8915	11.7174	12.7421	12.6603	12.6803
ASMM10P011715	9.6722e-05	0.00794336	1.80918	down	protein_coding	NM_027088	CCDS26910.1	Bap1	RefSeq	3406	chr14	+	31251488	31259929		chr14:31258459+31258530	TGATGACCAGCGAAGGACCCACAACTATGACGAGTTTATCTGTACCTTCATATCCATGCT	104416	Mm.3779	GO:0001558|GO:0003682|GO:0004221|GO:0004221|GO:0004843|GO:0005515|GO:0005622|GO:0005634|GO:0005634|GO:0005730|GO:0005737|GO:0006508|GO:0006511|GO:0008233|GO:0008234|GO:0008285|GO:0016568|GO:0016579|GO:0016579|GO:0016787|GO:0035517|GO:0035522|GO:0043231|GO:0051726|GO:0071108	Brca1 associated protein 1	1953.11	2911.65	10.7068	11.5622	1912.86	1960.67	1985.81	2966.87	2853.5	2914.59	10.7484	10.7526	10.6195	11.515	11.5465	11.625
ASMM10P009514	9.30373e-05	0.00794336	1.77109	down	protein_coding	NM_178627	CCDS27697.1	Poldip3	RefSeq	3249	chr15	-	83125977	83149336		chr15:83135348-83137467	AACCACCAGGCTAAACAGAACTTGTATGACCTGGATGAAGATGATGACATTGTGGTGCCT	73826	Mm.23758	GO:0000166|GO:0003674|GO:0003676|GO:0003723|GO:0005634|GO:0005737|GO:0006417|GO:0016607|GO:0035145|GO:0043231|GO:0045727	polymerase (DNA-directed), delta interacting protein 3	68.6216	102.484	5.81555	6.64019	63.074	64.2216	78.5691	103.785	108.564	95.1018	5.77709	5.81676	5.85282	6.57753	6.73285	6.6102
ASMM10P008603	9.85572e-05	0.00794336	1.72432	down	protein_coding	NM_033398	CCDS25678.1	Jmjd6	RefSeq	1688	chr11	-	116837431	116843449		chr11:116839105-116840409	AAGAGGGAGACCAAAGTTATCAAGGAAGTGGTATAGGATCTTGAAACAGGAGCACCCTGA	107817	Mm.481684	GO:0001568|GO:0001822|GO:0002040|GO:0003723|GO:0003727|GO:0004872|GO:0005506|GO:0005515|GO:0005634|GO:0005634|GO:0005654|GO:0005730|GO:0005886|GO:0006351|GO:0006355|GO:0006397|GO:0007166|GO:0007275|GO:0007507|GO:0008380|GO:0016491|GO:0016568|GO:0018395|GO:0030154|GO:0030324|GO:0033077|GO:0033746|GO:0033749|GO:0042116|GO:0042802|GO:0043277|GO:0043277|GO:0043654|GO:0046872|GO:0048024|GO:0048024|GO:…	jumonji domain containing 6	1840.54	2638.13	10.6259	11.4119	1780.37	1797.68	1943.58	2815.15	2464.65	2634.6	10.6542	10.6362	10.5873	11.4324	11.3236	11.4798
ASMM10P007044	9.8066e-05	0.00794336	1.57909	down	protein_coding	NM_010448	CCDS24654.1	Hnrnpab	RefSeq	2404	chr11	-	51600099	51606881		chr11:51601429-51602592	AGTGGTGGAGGTCAGGGTAGTACAAATTACGGAAAGAGCCAGCGACGTGGTGGTCATCAG	15384	Mm.280842	GO:0000166|GO:0001837|GO:0003676|GO:0003677|GO:0003688|GO:0003700|GO:0003723|GO:0005515|GO:0005634|GO:0005634|GO:0005737|GO:0006351|GO:0006355|GO:0019012|GO:0019013|GO:0030529|GO:0043565|GO:0045892|GO:0045893	heterogeneous nuclear ribonucleoprotein A/B	13436.8	17146.3	13.52	14.1791	13002.4	13302.7	14005.4	18135.8	15987.9	17315.1	13.5218	13.534	13.5043	14.2114	14.0971	14.2288
ASMM10P014890	8.95906e-05	0.00794336	1.53549	down	protein_coding	NM_025976	CCDS27966.1	Bfar	RefSeq	3010	chr16	+	13671857	13703612		chr16:13688865+13688925	GCTAGGACCTTGGGCCTCCCTGTACAGAGACAGGTTCTTATCTGAAAGAGTAAATGGAAG	67118	Mm.223689	GO:0003674|GO:0005783|GO:0006915|GO:0008270|GO:0016020|GO:0016021|GO:0043066|GO:0046872	bifunctional apoptosis regulator	518.949	657.201	8.75291	9.37161	474.582	509.745	572.521	701.046	625.757	644.8	8.70416	8.77933	8.77526	9.38962	9.31296	9.41225
ASMM10P008157	9.71446e-05	0.00794336	1.49862	down	protein_coding	NM_027328	CCDS39729.1	Prpf31	RefSeq	3143	chr7	+	3629984	3642484		chr7:3636753+3638630	CACAGAAGGGAAGGTGGGCTACGAACTAAAGGATGAGATTGAGCGCAAATTTGATAAGTG	68988	Mm.246863	GO:0000244|GO:0000244|GO:0000398|GO:0003723|GO:0005634|GO:0005681|GO:0005687|GO:0006397|GO:0008380|GO:0015030|GO:0016607|GO:0030529|GO:0043021|GO:0046540|GO:0070990|GO:0071339	PRP31 pre-mRNA processing factor 31 homolog (yeast)	1065.52	1318.97	9.82061	10.4042	1044.48	1044.3	1107.78	1358.59	1318.9	1279.43	9.86632	9.83721	9.75829	10.367	10.4204	10.4252
ASMM10P052842	9.63734e-05	0.00794336	1.47697	down	protein_coding	NM_029930	CCDS20076.1	Fam115a	RefSeq	3738	chr6	-	42672546	42693059		chr6:42673333-42673388	TGTAAGGAGTGCCCATCGAGGTGGCAGGTAGAGAGGCTTGGGGTGGTAGGCAGAGATGGG	77574	Mm.24652	GO:0003674|GO:0005575|GO:0008150	family with sequence similarity 115, member A	1207.95	1482.43	10.0017	10.5643	1132.82	1133.7	1357.34	1601.53	1445.18	1400.57	9.98813	9.95658	10.0603	10.6013	10.5452	10.5464
ASMM10P033799	9.03256e-05	0.00794336	1.44578	down	protein_coding	NM_175158	CCDS48667.1	Utp20	RefSeq	8831	chr10	-	88746606	88826814		chr10:88746963-88747059	AAATAAGAGTGAAGCAAAGAAGAGGAAGATAGAGTTCCTGCGCCCCGGCTATAAAGCCAA	70683	Mm.29631	GO:0003674|GO:0005634|GO:0005730|GO:0006364	UTP20, small subunit (SSU) processome component, homolog (yeast)	2543.89	3047.49	11.0997	11.6316	2383.1	2555.59	2692.99	3192.15	3098.88	2851.43	11.0778	11.1474	11.0738	11.6274	11.6738	11.5935
ASMM10P013739	9.76039e-05	0.00794336	1.42769	down	protein_coding	NM_010247	CCDS37153.1	Xrcc6	RefSeq	2113	chr15	+	82016368	82040084		chr15:82031146+82031262	TTCCTCCCTTATGCCGATGACAAGCGGAAGGTGCCCTTTACTGAGAAGGTGACGGCCAAC	14375	Mm.288809	GO:0000166|GO:0000723|GO:0003676|GO:0003677|GO:0003684|GO:0003690|GO:0003691|GO:0003824|GO:0004003|GO:0004386|GO:0005524|GO:0005634|GO:0005634|GO:0005667|GO:0005694|GO:0005730|GO:0005737|GO:0005737|GO:0006281|GO:0006302|GO:0006303|GO:0006303|GO:0006310|GO:0006351|GO:0006355|GO:0006974|GO:0008022|GO:0008152|GO:0010212|GO:0016787|GO:0016829|GO:0033151|GO:0042162|GO:0043234|GO:0043564|GO:0044212|GO:…	X-ray repair complementing defective repair in Chinese hamster cells 6	1874.96	2234.24	10.6519	11.1656	1819.45	1820.4	1985.03	2351.73	2141.5	2209.49	10.682	10.6545	10.6192	11.1674	11.1173	11.212
ASMM10P009511	9.89555e-05	0.00794336	1.42122	down	protein_coding	NM_178606	CCDS35926.1	Reep3	RefSeq	5473	chr10	-	67009188	67096988		chr10:67013737-67014901	CCGCAAAGAGGTGCGGTATGGCTCACTAAAATATAAAGTGAAGAAGAGACCGCAAGTGTA	28193	Mm.41272	GO:0003674|GO:0005575|GO:0005783|GO:0005874|GO:0006998|GO:0007049|GO:0007067|GO:0007084|GO:0016020|GO:0016021|GO:0051301	receptor accessory protein 3	784.808	926.103	9.37179	9.87892	750.414	770.354	833.656	975.762	888.067	914.48	9.38722	9.39115	9.337	9.8761	9.83281	9.92786
ASMM10P034382	9.73519e-05	0.00794336	1.27582	down	protein_coding	NM_172538	CCDS36038.1	Vezt	RefSeq	4479	chr10	-	93968099	94035748		chr10:93968207-93970704	AAGGATGTTTAAGAATACAGATTTCAGACCGTGACGCGACTTGTACTGGTGATGCCAGCA	215008	Mm.256845	GO:0002142|GO:0005515|GO:0005634|GO:0005886|GO:0007275|GO:0016020|GO:0016021|GO:0016337|GO:0017022|GO:0030054|GO:0031410|GO:0043009	vezatin, adherens junctions transmembrane protein	11721.3	12037.6	13.317	13.6684	11048.4	11761.3	12354.3	12704.3	11748.5	11659.9	13.2915	13.3475	13.312	13.6921	13.6395	13.6736
ASMM10P040884	0.000105338	0.00798025	5.61052	down	protein_coding	NM_001047436	CCDS40462.1	Pard6a	RefSeq	1291	chr8	+	105701153	105703494		chr8:105701257+105701317	AGTACAACTCTAGAGCCGGAAAGGAAAAGGCAAGGACTAGATTGGATGAGAGCGATCCAG	56513	Mm.472753	GO:0005080|GO:0005515|GO:0005634|GO:0005737|GO:0005886|GO:0005923|GO:0005938|GO:0007049|GO:0016020|GO:0017048|GO:0030010|GO:0030054|GO:0030742|GO:0043025|GO:0043234|GO:0043234|GO:0044295|GO:0045177|GO:0045217|GO:0051301|GO:0060341	par-6 family cell polarity regulator alpha	791.798	3570.93	9.36826	11.8564	631.02	853.461	890.912	3950.98	3781.03	2980.79	9.1212	9.55151	9.43207	11.9383	11.9721	11.6588
ASMM10P016621	0.000105605	0.00798025	3.42311	down	protein_coding	NM_001161832		T2	RefSeq	1755	chr17	+	8372395	8422726		chr17:8422405+8422526	ATTATGGATGGTTGTGAGTCACCATGTGGTTGCTGGGATTTGAACGCAGGACTTTAGGAA	21331	Mm.482744	GO:0003674|GO:0005575|GO:0014028	brachyury 2	2101.69	5834.24	10.8123	12.5877	2206.26	2114.28	1984.53	6012.87	5401.37	6088.49	10.9556	10.8629	10.6186	12.565	12.5013	12.6966
ASMM10P028020	0.000101885	0.00798025	3.30142	down	protein_coding	NM_011545	CCDS23732.1	Tcf21	RefSeq	1240	chr10	-	22817274	22820128		chr10:22817487-22817826	TTAACTTGATTAACTTCTGCCATGAATGACTGCAAGCCTGGCTGGTCCAAGTGCAATATG	21412	Mm.16497	GO:0000122|GO:0000122|GO:0001077|GO:0001078|GO:0001078|GO:0001657|GO:0001658|GO:0001763|GO:0001822|GO:0001944|GO:0003677|GO:0005515|GO:0005634|GO:0005634|GO:0006351|GO:0006355|GO:0006366|GO:0007530|GO:0007548|GO:0009887|GO:0014707|GO:0030855|GO:0031063|GO:0032835|GO:0042826|GO:0043425|GO:0045944|GO:0046983|GO:0048286|GO:0048536|GO:0048557|GO:0048608|GO:0048732|GO:0050681|GO:0060008|GO:0060021|GO:…	transcription factor 21	41.1688	114.714	5.0821	6.80519	36.7133	42.1604	44.6329	120.585	103.555	120.002	4.99186	5.22846	5.02599	6.79978	6.66355	6.95224
ASMM10P022302	0.000104395	0.00798025	2.84381	down	protein_coding	NM_008859	CCDS15682.1	Prkcq	RefSeq	3313	chr2	+	11172381	11301226		chr2:11299362+11299423	AGAGATCAACTGGGAAGAGCTTGAAAGGAAAGAGATTGACCCACCCTTCAGACCAAAAGT	18761	Mm.329993	GO:0000166|GO:0001772|GO:0004672|GO:0004674|GO:0004697|GO:0005515|GO:0005524|GO:0005634|GO:0005737|GO:0005737|GO:0005886|GO:0006355|GO:0006468|GO:0006509|GO:0006954|GO:0010389|GO:0016020|GO:0016301|GO:0016310|GO:0016740|GO:0016772|GO:0031594|GO:0032740|GO:0032753|GO:0035556|GO:0035556|GO:0042102|GO:0042346|GO:0042383|GO:0045086|GO:0046627|GO:0046872|GO:0050714|GO:0050870|GO:0051092|GO:0051092|GO:…	protein kinase C, theta	311.544	726.557	8.00955	9.51738	299.918	324.088	310.626	759.662	668.927	751.082	8.03377	8.12472	7.87016	9.50043	9.41633	9.63537
ASMM10P053808	0.000105928	0.00798025	1.6869	down	protein_coding	NM_178405	CCDS35782.1	Atp1a2	RefSeq	6227	chr1	-	172271708	172298064	ENSMUST00000131751	chr1:172275954-172276009	GTGGTTCTGTGCCTTCCCCTACAGTCTCCTCATCTTCATCTATGATGAAGTTCGGAAGCT	98660	Mm.207432	GO:0000166|GO:0001504|GO:0002026|GO:0002087|GO:0005391|GO:0005515|GO:0005524|GO:0005737|GO:0005768|GO:0005886|GO:0005890|GO:0005901|GO:0006754|GO:0006810|GO:0006811|GO:0006812|GO:0006813|GO:0006814|GO:0006937|GO:0006940|GO:0006942|GO:0008217|GO:0008344|GO:0008542|GO:0015077|GO:0015672|GO:0015991|GO:0016020|GO:0016021|GO:0016787|GO:0016820|GO:0019229|GO:0019229|GO:0019829|GO:0030315|GO:0030315|GO:…	ATPase, Na+/K+ transporting, alpha 2 polypeptide	43660.5	62511.8	15.2388	15.9932	43131.4	43483.3	44366.9	70113.4	59302.9	58119.2	15.2619	15.238	15.2166	16.0876	15.9372	15.9548
ASMM10P003241	0.000107454	0.00798025	1.62767	down	protein_coding	NM_138680	CCDS20015.1	Luc7l2	RefSeq	2723	chr6	+	38551443	38609470		chr6:38598805+38603276	ATCCCAAAAGATCTAGATCCAGAGAGCATCGCAGACACCGATCTCGCTCCATGTCACGAG	192196	Mm.276133	GO:0003729|GO:0005634|GO:0005685|GO:0006376	LUC7-like 2 (S. cerevisiae)	1073.49	1447.28	9.8293	10.5321	1013.37	1096.19	1110.91	1490.76	1478.28	1372.79	9.82364	9.90007	9.76418	10.4998	10.5789	10.5177
ASMM10P001844	0.000104686	0.00798025	1.48238	down	protein_coding	NM_011494	CCDS15067.1	Stk16	RefSeq	2885	chr1	+	75210828	75215606		chr1:75213011+75213132	AGCTCTTCAGGACTGGGCAGCTCAGCGGTGCACCATCTCCTACCGGGCACCTGAACTTTT	20872	Mm.17461	GO:0000166|GO:0001077|GO:0004672|GO:0004674|GO:0004715|GO:0005524|GO:0005737|GO:0005798|GO:0006468|GO:0016020|GO:0016301|GO:0016310|GO:0016740|GO:0016772|GO:0045944|GO:0046777|GO:0046777|GO:0071560	serine/threonine kinase 16	1422.4	1750.64	10.2401	10.808	1364.7	1417.02	1485.48	1790.56	1756.67	1704.69	10.2544	10.2775	10.1885	10.757	10.83	10.8372
ASMM10P050763	0.000105054	0.00798025	1.48151	down	protein_coding	NM_178629	CCDS49051.1	Ispd	RefSeq	2709	chr12	+	36381518	36689444		chr12:36547900+36547960	GCAAAGGAAGTGAAAGAAAGGAATATTCTCCTAAGTGGACTCCTCCTAAACTACTCACAG	75847	Mm.261764	GO:0003824|GO:0005575|GO:0006486|GO:0007411|GO:0008299|GO:0016740|GO:0016779|GO:0035269	isoprenoid synthase domain containing	533.946	651.192	8.79244	9.35951	493.155	502.871	605.811	701.803	637.173	614.601	8.7584	8.75993	8.859	9.39152	9.34195	9.34506
ASMM10P053605	0.00010136	0.00798025	1.42609	down	protein_coding	NM_001167776	CCDS53014.1	Rbm10	RefSeq	3200	chrX	+	20617758	20650905	NM_001167775, NM_145627	chrX:20650660+20650720	ACCCGCTTCAATGAGGCCCAGTGAACAGCTTTGAAAGCAGTTTCTACAGACATGGGGTAT	236732	Mm.279194	GO:0000122|GO:0000166|GO:0003676|GO:0003723|GO:0005634|GO:0008270|GO:0008285|GO:0008285|GO:0032403|GO:0034391|GO:0034393|GO:0042802|GO:0046872|GO:0070935	RNA binding motif protein 10	7523.12	8564.79	12.6569	13.169	7093.28	7708.4	7767.68	8846.26	8492.6	8355.52	12.6422	12.7165	12.612	13.1471	13.1747	13.1852
ASMM10P007958	0.00010122	0.00798025	1.40763	down	protein_coding	NM_026083	CCDS27278.1	Zc3h13	RefSeq	6151	chr14	+	75284372	75344426		chr14:75332223+75335924	AGTCTTGAAGGAGATGATGAATCCAAGTTAGATGATGCACATTCATTAGGATCTGGTGCT	67302	Mm.74704	GO:0003674|GO:0005575|GO:0008150|GO:0046872	zinc finger CCCH type containing 13	876.299	1025.44	9.53496	10.0282	851.2	825.816	951.88	1066.65	997.851	1011.82	9.57109	9.50216	9.53164	10.0052	10.0017	10.0778
ASMM10P006151	0.000101821	0.00798025	1.38781	down	protein_coding	NM_001252394	CCDS56819.1	Slc25a19	RefSeq	2291	chr11	-	115614180	115628295		chr11:115616602-115620876	CGAGCCCAAGGGAACCTTAAAAACCTGCTTTGTGGCTGTGGTTCGGGAGTTATCAGCAAG	67283	Mm.383426	GO:0005739|GO:0005743|GO:0006810|GO:0016020|GO:0016021|GO:0055085	solute carrier family 25 (mitochondrial thiamine pyrophosphate carrier), member 19	1089.37	1252.18	9.8525	10.3253	1046.02	1073.34	1148.74	1358.98	1199.98	1197.58	9.86857	9.87377	9.81517	10.368	10.2845	10.3234
ASMM10P045035	0.000109968	0.00804026	1.48399	down	protein_coding	NM_028276	CCDS30107.1	Utp14a	RefSeq	2431	chrX	+	48256933	48282449		chrX:48278706+48278767	TAAGAATTTGCCCAATGTGATTATCAGTGAGAAGCGAAACATCCATGCGGCAGCTCACCA	72554	Mm.336045	GO:0003674|GO:0005575|GO:0005634|GO:0006364|GO:0008150|GO:0032040|GO:0042254	UTP14, U3 small nucleolar ribonucleoprotein, homolog A (yeast)	3519.91	4307.03	11.5693	12.1388	3265	3359.51	3935.21	4496.48	4320.11	4104.49	11.5356	11.5412	11.6311	12.1327	12.1782	12.1054
ASMM10P015510	0.000109951	0.00804026	1.41073	down	protein_coding	NM_009510	CCDS37428.1	Ezr	RefSeq	3070	chr17	-	6738130	6782780		chr17:6738271-6739467	TGACTCCGCACCAGATTTACACACAATAAAAGCTCTCCAAGGCCTTGTGTCTGATTGCAT	22350	Mm.277812	GO:0001726|GO:0001931|GO:0003779|GO:0005515|GO:0005622|GO:0005730|GO:0005737|GO:0005829|GO:0005856|GO:0005884|GO:0005886|GO:0005902|GO:0005902|GO:0005925|GO:0005932|GO:0008092|GO:0008360|GO:0015629|GO:0016020|GO:0016323|GO:0016324|GO:0016324|GO:0019898|GO:0019904|GO:0030175|GO:0030315|GO:0031528|GO:0031623|GO:0032403|GO:0035088|GO:0042995|GO:0044297|GO:0044393|GO:0045121|GO:0045177|GO:0045177|GO:…	ezrin	7549.15	8523.01	12.6667	13.1632	6937.84	7718.65	7990.97	8949.92	8258.49	8360.61	12.6168	12.7186	12.6649	13.1631	13.1383	13.1882
ASMM10P045669	0.000111023	0.0080534	1.66359	down	protein_coding	NM_001035510	CCDS30427.1	Zcchc18	RefSeq	3327	chrX	+	136993154	136996923		chrX:136993819+136993930	TTTATTCTGAAGGTAGGGTTTTTCCTCCTGGCGACAATGGCGCCTGTGAAGAAATGATGA	66995	Mm.440155	GO:0003674|GO:0003676|GO:0005575|GO:0008150|GO:0008270|GO:0046872	zinc finger, CCHC domain containing 18	235.733	325.767	7.60978	8.34408	227.419	231.444	248.335	354.211	309.461	313.628	7.63722	7.64878	7.54336	8.39027	8.27498	8.367
ASMM10P007772	0.000113102	0.00813371	1.58788	down	protein_coding	NM_023603	CCDS18662.1	Sfpq	RefSeq	3500	chr4	+	127021300	127031236		chr4:127027511+127029826	TTCCATGATGGGAAGCGACATGCGTACTGAGCGCTTTGGGCAGGGAGGTGCGGGTCCTGT	71514	Mm.257276	GO:0000122|GO:0000166|GO:0000380|GO:0003676|GO:0003677|GO:0003723|GO:0005515|GO:0005634|GO:0005654|GO:0005737|GO:0006281|GO:0006351|GO:0006355|GO:0006397|GO:0006974|GO:0008380|GO:0016363|GO:0042382|GO:0042382	splicing factor proline/glutamine rich (polypyrimidine tract binding protein associated)	1928.17	2535.74	10.688	11.3551	1826.01	1789.73	2168.76	2607.11	2603.25	2396.85	10.6857	10.6276	10.7506	11.3173	11.4059	11.3419
ASMM10P004658	0.000113993	0.00813371	1.47676	down	protein_coding	NM_001083897	CCDS35757.1	Mpzl1	RefSeq	2356	chr1	-	165592180	165634541		chr1:165601806-165604609	ATTATACCGGCTGCAGTACCTCAGAGCGTTTGTCACCAGTTAAGCAGGCTCCACGGAAGT	68481	Mm.46438	GO:0016020|GO:0016021	myelin protein zero-like 1	173.43	214.216	7.15957	7.72201	157.76	169.849	192.681	230.25	205.706	206.691	7.10937	7.20015	7.16919	7.74681	7.66953	7.74968
ASMM10P003589	0.000113608	0.00813371	1.31338	down	protein_coding	NM_007516	CCDS39181.1	Hnrnpd	RefSeq	6663	chr5	-	99955935	99978938	NM_001077267	chr5:99962583-99963983	TTGCAGGCAGAGCTCGCGGAAGAGGTGGAGATCAGCAGAGTGGTTATGGGAAAGTATCCA	11991	Mm.150231	GO:0000166|GO:0003676|GO:0003677|GO:0003723|GO:0005515|GO:0005634|GO:0005737|GO:0005829|GO:0006351|GO:0006355|GO:0019012|GO:0019013|GO:0030529|GO:0042162|GO:0043488|GO:0048255	heterogeneous nuclear ribonucleoprotein D	2096.23	2291.83	10.8099	11.2032	1956.49	2098.57	2233.64	2363.92	2313	2198.59	10.7842	10.8505	10.7949	11.1749	11.2308	11.2038
ASMM10P008857	0.000115075	0.0081586	1.32025	down	protein_coding	NM_145220	CCDS24078.1	Appl2	RefSeq	2958	chr10	-	83600033	83648664		chr10:83611450-83612711	ACGCCCAGTGGCAAACCGGGAATAATTCTCCAAGCAGAGAGCAGGAAGGAATATGAAGAG	216190	Mm.282985	GO:0005634|GO:0005737|GO:0005768|GO:0007049|GO:0008283|GO:0010008|GO:0016020|GO:0016581|GO:0017137	adaptor protein, phosphotyrosine interaction, PH domain and leucine zipper containing 2	239.6	263.788	7.63129	8.03211	223.82	234.002	260.978	284.782	254.872	251.711	7.61284	7.66417	7.61687	8.06282	7.99185	8.04164
ASMM10P006310	0.000118254	0.00830213	1.57138	down	protein_coding	NM_001256198		Eif4g3	RefSeq	6069	chr4	+	137993455	138207079		chr4:138198230+138205972	CTGGGTGGAGACTTGCTCCGGATGTTTTTTGATTGCCTGTATGACGAGGAGGTGATATCA	230861	Mm.268903	GO:0001934|GO:0003723|GO:0003743|GO:0005515|GO:0005575|GO:0006412|GO:0006413|GO:0006417|GO:0007283|GO:0045727|GO:0060903	eukaryotic translation initiation factor 4 gamma, 3	9299.99	11633.7	12.9658	13.6178	8555.29	8975.76	10368.9	12224.3	11232.6	11444.1	12.9151	12.9411	13.0412	13.6273	13.5777	13.6484
ASMM10P033427	0.000120584	0.00835821	2.12528	down	protein_coding	NM_023493	CCDS20300.1	Cml5	RefSeq	986	chr6	-	85817217	85820972		chr6:85817361-85818050	GGGATTCCAAAGGACAGGAAAATACTCAGAGATCAGCATTATCAAATGGTTAATTACATT	69049	Mm.441449	GO:0001702|GO:0005615|GO:0005783|GO:0005794|GO:0007162|GO:0007275|GO:0007369|GO:0008080|GO:0016020|GO:0016021|GO:0016740|GO:0016746	camello-like 5	1263.94	2222.11	10.0695	11.1571	1162.05	1352.2	1277.56	2344.76	2151.13	2170.45	10.029	10.2078	9.97151	11.1649	11.123	11.1835
ASMM10P004960	0.000121999	0.00838419	1.77529	down	protein_coding	NM_001130454		Nfe2l1	RefSeq	3514	chr11	-	96817413	96824013		chr11:96822237-96823944	AGCTTCTGCGGATATTGATCTGGGGGCTGGGCGTGAGGTTTTTGACTACAGTCATCGCCA	18023	Mm.6743	GO:0001190|GO:0003677|GO:0003700|GO:0005515|GO:0005634|GO:0005737|GO:0005783|GO:0006355|GO:0016020|GO:0016021|GO:0030218|GO:0043565|GO:0045944	nuclear factor, erythroid derived 2,-like 1	87.0436	129.325	6.16313	6.99118	78.7824	88.5501	93.7984	136.795	128.652	122.528	6.09966	6.27479	6.11494	6.99301	6.99238	6.98815
ASMM10P052734	0.000123867	0.00843947	5.01216	down	protein_coding	NM_001271397	CCDS36658.1	Nol8	RefSeq	4655	chr13	+	49653077	49679016	NR_073167, NR_073168	chr13:49653278+49653338	GTTGGAAACTTTGTAGGAAGGAAAGGAAAATGCACTTGCCGGCACGTGTTATTAGACGTT	70930	Mm.258915	GO:0000166|GO:0003674|GO:0003676|GO:0003723|GO:0005634|GO:0005730|GO:0005737|GO:0006260|GO:0006364|GO:0030307	nucleolar protein 8	2364.03	9540.49	10.9851	13.3105	2092.45	2465.32	2534.3	10402.4	10625	7594.03	10.8779	11.0906	10.9867	13.3932	13.5108	13.0275
ASMM10P027526	0.000123645	0.00843947	2.332	down	protein_coding	NM_025617	CCDS18431.1	Tceanc2	RefSeq	6243	chr4	-	107134161	107178366		chr4:107134200-107139269	CTCTGGTCCTAAACAGACCATTTCTTTTAAAGGCATTTGATTGTGATTTATGGGAATTCA	66526	Mm.246956	GO:0003674|GO:0003677|GO:0005575|GO:0005634|GO:0006351	transcription elongation factor A (SII) N-terminal and central domain containing 2	922.263	1781.61	9.61023	10.8318	833.626	959.89	973.273	1882.33	1631.27	1831.24	9.54001	9.72443	9.56626	10.836	10.7264	10.933
ASMM10P004720	0.000124076	0.00843947	1.42319	down	protein_coding	NM_001102424		Stx16	RefSeq	3717	chr2	+	174077050	174099771		chr2:174077105+174084645	TTGTTGCGGAATAATTCCATCCAAACCCGGCAGCTGTTAGCCGAGCAAGAGCTGGACGAG	228960	Mm.277977	GO:0005484|GO:0005515|GO:0005730|GO:0005794|GO:0006810|GO:0006886|GO:0015031|GO:0016020|GO:0016021|GO:0016192|GO:0031201|GO:0042147|GO:0043231	syntaxin 16	2928.6	3444.71	11.3019	11.811	2680.56	2896.55	3208.69	3530.99	3417.8	3385.35	11.2414	11.3321	11.3321	11.7791	11.8179	11.836
ASMM10P021489	0.000129191	0.00844647	3.05245	down	protein_coding	NM_145532	CCDS16708.1	Mall	RefSeq	1967	chr2	-	127704389	127729897		chr2:127704403-127705923	ATCTTCACCATTGAGTATTTGCTGAATGACCTCGAGCAAATAAAAGATTGTTGGACAGTG	228576	Mm.133036	GO:0000139|GO:0003674|GO:0005886|GO:0008150|GO:0016020|GO:0016021|GO:0016023|GO:0030136|GO:0045121	mal, T cell differentiation protein-like	121.498	308.978	6.65419	8.26416	119.935	127.592	116.968	320.105	301.411	305.417	6.7139	6.8012	6.44747	8.2331	8.23529	8.32407
ASMM10P012894	0.000125529	0.00844647	1.63445	down	protein_coding	NM_013872	CCDS27678.1	Pmm1	RefSeq	1239	chr15	-	81951105	81960867		chr15:81956390-81956438	ATTGAGAAGTTTGACTACGTGTTTGCTGAGAATGGGACAGTGCAGTATAAACACGGACGG	29858	Mm.18939	GO:0003824|GO:0004615|GO:0005737|GO:0006013|GO:0008152|GO:0016853|GO:0019307|GO:0043025|GO:0046872	phosphomannomutase 1	8569.63	11200.5	12.8511	13.5599	8636.1	8468.65	8604.13	11873.3	11105	10623.2	12.9274	12.8572	12.7686	13.5831	13.5645	13.5321
ASMM10P055641	0.000128111	0.00844647	1.59903	down	protein_coding	NM_178878	CCDS19155.1	Hadha	RefSeq	3835	chr5	-	30118303	30154980		chr5:30120701-30120755	TTTGAATTCTGAAATGGATAATATCTTGGCAAATCTGAGGCTGCCTGCCAAGCCCGAGGT	97212	Mm.200497	GO:0000062|GO:0003824|GO:0003857|GO:0003988|GO:0004300|GO:0004300|GO:0005730|GO:0005737|GO:0005739|GO:0005739|GO:0005739|GO:0005743|GO:0006629|GO:0006631|GO:0006635|GO:0006635|GO:0008152|GO:0016491|GO:0016507|GO:0016508|GO:0016509|GO:0016509|GO:0016616|GO:0016829|GO:0032403|GO:0032868|GO:0042493|GO:0042645|GO:0050662|GO:0051287|GO:0055114|GO:0055114	hydroxyacyl-Coenzyme A dehydrogenase/3-ketoacyl-Coenzyme A thiolase/enoyl-Coenzyme A hydratase (trifunctional protein), alpha subunit	1227.93	1632.77	10.0288	10.706	1190.95	1143.09	1349.76	1695.02	1571.53	1631.76	10.066	9.9682	10.0521	10.6766	10.6658	10.7755
ASMM10P028784	0.000127681	0.00844647	1.54633	down	protein_coding	NM_130889	CCDS18151.1	Anp32b	RefSeq	1382	chr4	+	46451116	46472523		chr4:46468695+46468787	ACCTGACTCAGATGTGGAGGTGGATAGTGTAGAGGAAGCCCCCGACTCAGATGGAGAGGT	67628	Mm.263913	GO:0000082|GO:0001944|GO:0003674|GO:0005634|GO:0005634|GO:0008284|GO:0021591|GO:0048839|GO:0060021|GO:1900087	acidic (leucine-rich) nuclear phosphoprotein 32 family, member B	2102.12	2695.81	10.8141	11.4429	2003.01	2141.09	2162.26	2899.37	2615	2573.05	10.8172	10.8793	10.7457	11.4779	11.4124	11.4385
ASMM10P043094	0.000128783	0.00844647	1.50547	down	protein_coding	NM_010295	CCDS23354.1	Gclc	RefSeq	3442	chr9	+	77754534	77794489		chr9:77792113+77792173	ATGTGGACACCCGATGCAGTATTCTGAACTACCTAAAGCTAATTAAGAAGAGAGCATCTG	14629	Mm.89888	GO:0000166|GO:0000287|GO:0004357|GO:0004357|GO:0004357|GO:0005524|GO:0005829|GO:0006534|GO:0006536|GO:0006749|GO:0006750|GO:0006750|GO:0006750|GO:0006979|GO:0008637|GO:0009408|GO:0009410|GO:0009725|GO:0016595|GO:0016874|GO:0017109|GO:0017109|GO:0019852|GO:0031397|GO:0032436|GO:0043066|GO:0043524|GO:0043531|GO:0045454|GO:0045892|GO:0046685|GO:0046982|GO:0046982|GO:0050662|GO:0050880|GO:0051409|GO:…	glutamate-cysteine ligase, catalytic subunit	5161.76	6348.22	12.1263	12.7165	5151.57	4914.55	5419.17	6497.73	6393.98	6152.95	12.1937	12.0889	12.0963	12.6817	12.7582	12.7095
ASMM10P048050	0.000126375	0.00844647	1.40388	down	protein_coding	NM_022889	CCDS24372.1	Pes1	RefSeq	2911	chr11	+	3963974	3980004		chr11:3977971+3978032	AAAGCGAGAGAAGTACCTTTACCAAAAGATCATGTTTGGCAAGCGGCGCAAAATCCGAGA	64934	Mm.28659	GO:0000463|GO:0000466|GO:0000793|GO:0005515|GO:0005634|GO:0005654|GO:0005694|GO:0005730|GO:0005730|GO:0006364|GO:0006364|GO:0006364|GO:0007000|GO:0008283|GO:0030687|GO:0033365|GO:0042254|GO:0051726|GO:0070545|GO:0070545	pescadillo homolog 1, containing BRCT domain (zebrafish)	9225.21	10352.2	12.9557	13.4452	9118.08	9005.55	9552.01	10884.7	9889.79	10282.1	12.9964	12.9476	12.9232	13.4541	13.3971	13.4843
ASMM10P008101	0.0001286	0.00844647	1.32955	down	protein_coding	NM_026876	CCDS15361.1	Trmt1l	RefSeq	2681	chr1	+	151428647	151458183		chr1:151457594+151457681	ACATGCCGAAGTTAAAAAAATTTTTGTGCTGTCTTTCGCAAGCAGGCTTTCGAGTAAGCC	98685	Mm.289373	GO:0000049|GO:0003723|GO:0004809|GO:0007610|GO:0008033|GO:0008168|GO:0008344|GO:0016740|GO:0030534|GO:0032259|GO:0046872	tRNA methyltransferase 1 like	3147.35	3469.97	11.4085	11.8194	3000.21	3012.37	3429.46	3548.54	3396.59	3464.78	11.4129	11.3801	11.4324	11.787	11.8057	11.8656
ASMM10P029362	0.000131973	0.0085	1.84441	down	protein_coding	NM_026411	CCDS23820.1	1700021F05Rik	RefSeq	898	chr10	-	43525120	43540994		chr10:43530611-43530670	GCATTCTACAAAGGTGAACTCAGACTGAATGGGGAGAAGTTGTGGAAGAAAAGCAGAACG	67851	Mm.209953	GO:0003674|GO:0005739|GO:0008150	RIKEN cDNA 1700021F05 gene	6486.83	9571.81	12.4526	13.3357	6184.15	6807.67	6468.69	10227.7	9093.85	9393.91	12.4589	12.5439	12.3549	13.3686	13.2822	13.3565
ASMM10P000903	0.000135108	0.00861884	2.90117	down	protein_coding	NM_153573	CCDS20157.1	Fkbp14	RefSeq	2714	chr6	-	54577604	54593128		chr6:54585881-54589272	GAAGGAAAAGGTAAAATCCCTCCAGAGAGCACACTGATATTCAACATTGACCTCCTGGAA	231997	Mm.274693	GO:0003755|GO:0005509|GO:0005528|GO:0005783|GO:0006457|GO:0016020|GO:0016853|GO:0018208|GO:0046872	FK506 binding protein 14	484.089	1146.59	8.64693	10.1836	429.336	497.514	525.419	1353.03	1084.48	1002.26	8.55324	8.74398	8.64358	10.3621	10.128	10.0606
ASMM10P014165	0.000136161	0.00861884	2.2152	down	protein_coding	NM_022324	CCDS37270.1	Sdf2l1	RefSeq	1118	chr16	-	17130137	17132383		chr16:17130151-17130788	AAAGGTGTACACCACCACAACTGGCCCCAACCTGTTCAATAAACTCATTTTTATTACTAA	64136	Mm.30222	GO:0003674|GO:0005783|GO:0008150|GO:0016020	stromal cell-derived factor 2-like 1	4668.76	8307.34	11.9769	13.1244	4654.08	4727.95	4624.25	8413.47	7885.4	8623.17	12.0349	12.0286	11.8674	13.0629	13.0698	13.2404
ASMM10P020318	0.000135837	0.00861884	1.59974	down	protein_coding	NM_153125	CCDS38085.1	Sec16a	RefSeq	8754	chr2	-	26409430	26445216		chr2:26430478-26430592	AGATCCACAGGGACCCCTATGGAGAAGAAGCAGACAGACGCAGCATCCACAGTGAGCACT	227648	Mm.206371	GO:0004445|GO:0005829|GO:0005886|GO:0007029|GO:0016311	SEC16 homolog A (S. cerevisiae)	231.268	307.076	7.57506	8.2529	208.802	222.473	262.527	337.159	301.674	282.396	7.50701	7.59116	7.627	8.3128	8.23634	8.20956
ASMM10P017249	0.00014058	0.00864485	2.17801	down	protein_coding	NM_018887	CCDS28799.1	Cyp39a1	RefSeq	3053	chr17	+	43667424	43751431		chr17:43731949+43732013	ATAAGTACATTTTCTTGGACTACTTCATGGCATTTGGAGGCGGGAAGTTCCAGTGTCCTG	56050	Mm.376968	GO:0004497|GO:0005506|GO:0005783|GO:0006629|GO:0006699|GO:0006699|GO:0006707|GO:0007586|GO:0008202|GO:0008387|GO:0008396|GO:0008396|GO:0016020|GO:0016042|GO:0016491|GO:0016705|GO:0020037|GO:0030573|GO:0033782|GO:0043231|GO:0046872|GO:0055114	cytochrome P450, family 39, subfamily a, polypeptide 1	57.2433	104.656	5.55009	6.6731	49.1317	54.6181	67.9801	106.15	102.603	105.216	5.42365	5.5855	5.64113	6.60966	6.65162	6.75802
ASMM10P054540	0.00014008	0.00864485	1.80374	down	protein_coding	NM_001145884	CCDS49835.1	Itgb5	RefSeq	3304	chr16	+	33829664	33949338		chr16:33947821+33947881	CACGACCGCCGAGAGTTTGCCAAGTTCCAAAGTGAGCGCTCCAGGGCCCGTTATGAAATG	16419	Mm.6424	GO:0004872|GO:0005102|GO:0005178|GO:0005925|GO:0007155|GO:0007229|GO:0007275|GO:0008305|GO:0016020|GO:0016021|GO:0031252	integrin beta 5	2290.9	3416.17	10.9399	11.7909	2100.57	2331.15	2440.99	3442.44	3287.9	3518.18	10.8829	11.0066	10.9301	11.7323	11.7554	11.885
ASMM10P040236	0.000142781	0.00868377	1.99309	down	protein_coding	NM_008872	CCDS22183.1	Plat	RefSeq	2548	chr8	+	22757743	22782848		chr8:22780508+22780589	AATAAAACCGTCACGAACAACATGCTGTGCGCTGGAGACACCCGGAGCGGAGGCAACCAA	18791	Mm.154660	GO:0001666|GO:0003824|GO:0004252|GO:0004252|GO:0005576|GO:0005615|GO:0005615|GO:0005737|GO:0005737|GO:0006508|GO:0008233|GO:0008236|GO:0009986|GO:0014909|GO:0016787|GO:0030141|GO:0031639|GO:0035249|GO:0045177|GO:0045202|GO:0045861|GO:0048008|GO:0048008|GO:0060279	plasminogen activator, tissue	643.713	1054.8	9.07174	10.0668	617.958	605.21	707.97	1159.2	953.27	1051.93	9.0933	9.03209	9.08984	10.1337	9.93236	10.1342
ASMM10P004812	0.000145812	0.00872581	5.25437	down	protein_coding	NM_001111274	CCDS48662.1	Igf1	RefSeq	7039	chr10	+	87861110	87937047	NM_010512	chr10:87915319+87930674	CCCTATCGACAAACAAGAAAACGAAGCTGCAAAGGAGAAGGAAAGGAAGTACATTTGAAG	16000	Mm.268521	GO:0001932|GO:0001974|GO:0001974|GO:0005158|GO:0005159|GO:0005159|GO:0005178|GO:0005179|GO:0005496|GO:0005515|GO:0005576|GO:0005614|GO:0005615|GO:0005615|GO:0006417|GO:0007399|GO:0007613|GO:0008083|GO:0008284|GO:0008284|GO:0008285|GO:0008285|GO:0010001|GO:0010613|GO:0014068|GO:0014068|GO:0014834|GO:0014896|GO:0014904|GO:0014911|GO:0021940|GO:0030104|GO:0030166|GO:0030307|GO:0030324|GO:0030879|GO:…	insulin-like growth factor 1	2932.25	12269.3	11.2971	13.6906	2446.42	3232.62	3117.7	13431.6	13492.1	9884.21	11.115	11.4826	11.2937	13.7767	13.8639	13.4312
ASMM10P028534	0.000147406	0.00872581	3.5038	down	protein_coding	NM_013927	CCDS17990.1	Cngb3	RefSeq	4708	chr4	+	19280849	19510623		chr4:19505287+19505347	AACACAGGAAAGGTGGACCTTGGAAGACTCCTTAAAGGAAAGAGAAAAACAACCACTCAG	30952	Mm.445778	GO:0000166|GO:0001750|GO:0005216|GO:0005222|GO:0005223|GO:0005249|GO:0005515|GO:0005886|GO:0005887|GO:0006810|GO:0006811|GO:0006812|GO:0007601|GO:0007603|GO:0009187|GO:0016020|GO:0016021|GO:0030553|GO:0030553|GO:0034220|GO:0042391|GO:0050896|GO:0055085|GO:0071805	cyclic nucleotide gated channel beta 3	69.4979	205.649	5.83786	7.64679	66.9721	64.3407	77.1809	225.723	228.558	162.667	5.86708	5.81878	5.82773	7.71618	7.82469	7.39948
ASMM10P040150	0.000147881	0.00872581	2.53422	down	protein_coding	NM_172751	CCDS40240.1	Arhgef10	RefSeq	5484	chr8	+	14911716	15001085	NM_001037736	chr8:14978437+14978523	TTGAATGTGCAGCTTATAACCCTGAACCTTACCTGAGCAATGAAAGTCAACCAGCCTCAC	234094	Mm.240298	GO:0005085|GO:0005089|GO:0005813|GO:0019894|GO:0022011|GO:0033126|GO:0035023|GO:0050790|GO:0051298|GO:0051496|GO:0090307	Rho guanine nucleotide exchange factor (GEF) 10	192.067	398.281	7.30231	8.64385	162.122	202.619	211.461	400.216	399.26	395.368	7.15123	7.45001	7.30569	8.56677	8.66062	8.70416
ASMM10P001854	0.000146979	0.00872581	1.51983	down	protein_coding	NM_001039669	CCDS39634.1	Iffo1	RefSeq	2833	chr6	+	125145250	125161776	NM_178787	chr6:125153167+125153409	CCAGGGAGAGCAGGAGGACAGCCTGGAGAAGGTGATCAAAGACACGGAGTCCCTGTTCAA	320678	Mm.129415	GO:0003674|GO:0005575|GO:0008150	intermediate filament family orphan 1	243.593	308.504	7.65709	8.261	228.605	239.043	263.132	322.904	321.604	281.004	7.64475	7.69512	7.63141	8.24759	8.33284	8.20258
ASMM10P055740	0.000149467	0.00872581	1.40455	down	protein_coding	NM_001161816		Gm15455	RefSeq	3016	chr1	-	33835898	33838914		chr1:33836099-33836157	ACCCGCTTCAATGAGGCCCAGTGAACAACTTTGAAAGCAGATGTGGGGTATCCATCCAGG	433287	Mm.383632		predicted gene 15455	5429.04	6214.17	12.1923	12.6824	5065.96	5587.61	5633.56	6524.96	6133.99	5983.57	12.1665	12.2599	12.1505	12.6903	12.6894	12.6676
ASMM10P032512	0.000144818	0.00872581	1.31987	down	protein_coding	NM_019983	CCDS19708.1	Rabgef1	RefSeq	2843	chr5	+	130187179	130214337	NM_001199059	chr5:130213098+130213165	AAGTTCAAGACATTGTTGAGAAATACCCACTGGAGATTAAGCCCCCGAACCAACCCTTAG	56715	Mm.288639	GO:0001933|GO:0002686|GO:0003677|GO:0004842|GO:0005515|GO:0005737|GO:0005768|GO:0006810|GO:0006897|GO:0008270|GO:0015031|GO:0017112|GO:0031982|GO:0033004|GO:0043305|GO:0046580|GO:0046872|GO:0048261|GO:0050728|GO:0060368|GO:0060368|GO:1900165|GO:1900235	RAB guanine nucleotide exchange factor (GEF) 1	469.868	510.38	8.60597	9.00637	441.891	452.135	515.578	519.888	517.915	493.337	8.59269	8.60947	8.61576	8.95148	9.03419	9.03344
ASMM10P054684	0.00015004	0.00873594	1.35271	down	protein_coding	NM_008202	CCDS37576.1	Slc39a7	RefSeq	2398	chr17	-	34028265	34031690		chr17:34031240-34031298	GTCGTCTCTTGTTCCTCCGGTCAGCGTGATGACCATGGGCCTGCGGGCCCCCCACTGGGT	14977	Mm.18556	GO:0005515|GO:0005783|GO:0005794|GO:0006810|GO:0006811|GO:0006829|GO:0016020|GO:0016021|GO:0030001|GO:0046873|GO:0055085	solute carrier family 39 (zinc transporter), member 7	559.945	625.528	8.86769	9.30354	541.989	544.162	593.683	638.235	627.577	610.772	8.89833	8.87448	8.83025	9.25729	9.31663	9.3367
ASMM10P009387	0.000150812	0.00875751	1.80377	down	protein_coding	NM_177224	CCDS22517.1	Chd9	RefSeq	11517	chr8	+	90828834	91054508		chr8:91036555+91037406	GATGTCAAAGGAAGGTGGCTTGAAGTTGACATTTCAGAAGCAGGGGCTTGCCCAGAAAAG	109151	Mm.100615	GO:0000166|GO:0003676|GO:0003677|GO:0004386|GO:0005524|GO:0005575|GO:0005634|GO:0005737|GO:0006351|GO:0006355|GO:0008150|GO:0016568|GO:0016787|GO:0016817	chromodomain helicase DNA binding protein 9	43.5326	66.7442	5.16761	6.01862	42.7	39.9431	47.9547	68.9882	70.9709	60.2736	5.22249	5.15214	5.12819	5.97946	6.12495	5.95146
ASMM10P020327	0.000152374	0.00880144	2.4795	down	protein_coding	NM_009298	CCDS15812.1	Surf6	RefSeq	2593	chr2	-	26890771	26902813		chr2:26892625-26892674	AGGCAGAAAGTGAAAGGGAACCTGACACCGCTCACAGGCAGGAACTACAGGCAGCTGTTG	20935	Mm.245577	GO:0001652|GO:0003677|GO:0003723|GO:0005634|GO:0005654|GO:0005730|GO:0042254|GO:0042255	surfeit gene 6	101.779	211.348	6.38808	7.69813	86.6584	104.604	114.074	238.053	200.713	195.276	6.23979	6.51355	6.41091	7.79509	7.63513	7.66417
ASMM10P045646	0.000154181	0.00885094	4.76201	down	protein_coding	NM_025724	CCDS24144.1	Ccer1	RefSeq	1868	chr10	+	97693058	97694926		chr10:97694857+97694926	TGGGTGGGGGAGGGGAAGATTTCGGATATATTTTATTGGAAATGATTAAAGGCCAAATAT	66716	Mm.56430	GO:0003674|GO:0005575|GO:0008150	coiled coil glutamate rich protein 1	40.4434	162.85	5.05861	7.31018	38.0843	42.27	40.9758	174.135	184.745	129.669	5.04675	5.23174	4.89733	7.34032	7.51799	7.07223
ASMM10P015116	0.000154513	0.00885094	3.18901	down	protein_coding	NM_139300	CCDS37320.1	Mylk	RefSeq	7809	chr16	+	34784949	35002434		chr16:34988940+34989005	ACATGGAGGCCAAGAAGCTGTCCAAGGACCGGATGAAGAAATACATGGCAAGAAGGAAGT	107589	Mm.33360	GO:0000166|GO:0001725|GO:0003779|GO:0004672|GO:0004674|GO:0004687|GO:0005515|GO:0005516|GO:0005524|GO:0005737|GO:0005856|GO:0005886|GO:0006939|GO:0014820|GO:0016301|GO:0016310|GO:0016740|GO:0016772|GO:0019899|GO:0030027|GO:0030335|GO:0032060|GO:0032154|GO:0042995|GO:0046872|GO:0051928|GO:0060414|GO:0071476|GO:0090303	myosin, light polypeptide kinase	86.8191	231.066	6.16212	7.83522	88.5054	88.0627	83.8893	241.787	216.619	234.792	6.27141	6.26466	5.95027	7.81889	7.74603	7.94075
ASMM10P048557	0.000154789	0.00885094	1.52626	down	protein_coding	NM_001113325	CCDS48800.1	Gria1	RefSeq	5755	chr11	+	57011617	57330244	NM_001252403	chr11:57310653+57310722	TTAGACAAGCTGAAAAGCAAATGGTGGTACGATAAAGGGGAATGTGGAAGCAAGGACTCC	14799	Mm.4920	GO:0001919|GO:0001965|GO:0004872|GO:0004970|GO:0004971|GO:0005216|GO:0005234|GO:0005515|GO:0005769|GO:0005783|GO:0005829|GO:0005886|GO:0005886|GO:0006810|GO:0006811|GO:0007268|GO:0007616|GO:0007616|GO:0008021|GO:0008179|GO:0008328|GO:0009636|GO:0009986|GO:0009986|GO:0014069|GO:0014069|GO:0016020|GO:0016021|GO:0019228|GO:0019901|GO:0019904|GO:0030054|GO:0030165|GO:0030425|GO:0031267|GO:0031489|GO:…	glutamate receptor, ionotropic, AMPA1 (alpha 1)	35630.4	45412.8	14.9493	15.5593	32659.8	36291.6	37939.8	48256.3	44213.3	43768.8	14.8695	14.9882	14.9901	15.5832	15.5236	15.571
ASMM10P049927	0.000164959	0.00892058	4.3666	down	protein_coding	NM_028002	CCDS25865.1	Dus4l	RefSeq	1768	chr12	-	31640054	31654826		chr12:31640079-31640944	GGGATGGGTGGGGATGGGAGTTTTACTAAAGGTATTCTGTTTTTAAGTGTTTTAAATAAA	71916	Mm.62979	GO:0003824|GO:0005575|GO:0008033|GO:0016491|GO:0017150|GO:0050660|GO:0055114	dihydrouridine synthase 4-like (S. cerevisiae)	901.023	3210.75	9.56729	11.6938	745.632	952.398	1005.04	3408.85	3591.61	2631.79	9.37511	9.70909	9.61767	11.7166	11.8879	11.4769
ASMM10P025140	0.00016436	0.00892058	1.913	down	protein_coding	NM_016966	CCDS17663.1	Phgdh	RefSeq	1871	chr3	-	98313170	98339969	ENSMUST00000153694	chr3:98320713-98320794	AAAGGTGTGCGAGTAGTGAACTGTGCTCGAGGAGGCATTGTGGATGAAGGTGCCCTGCTG	236539	Mm.16898	GO:0004617|GO:0004617|GO:0006541|GO:0006544|GO:0006563|GO:0006564|GO:0006566|GO:0008152|GO:0008652|GO:0009448|GO:0010468|GO:0016491|GO:0016616|GO:0019530|GO:0021510|GO:0021782|GO:0021915|GO:0022008|GO:0031175|GO:0048037|GO:0051287|GO:0055114|GO:0070314	3-phosphoglycerate dehydrogenase	2501.32	3958.69	11.0775	12.0134	2458.54	2571.59	2473.83	4019.24	3914.71	3942.13	11.1226	11.1565	10.9535	11.961	12.029	12.05
ASMM10P003660	0.000167596	0.00892058	1.73204	down	protein_coding	NM_010399		H2-T9	RefSeq	1639	chr17	-	36038408	36042692	NM_010395, NM_010397	chr17:36039361-36040224	ATCATTTGTCTCTGTGTGGTTTGCATATGCATGAAGAAGAATGCAGGTGGGAGAGGAAGG	15051	Mm.195061	GO:0002474|GO:0005102|GO:0005886|GO:0042605	histocompatibility 2, T region locus 9	1213.4	1753.3	10.0114	10.8039	1168.66	1139.55	1332	1948.47	1750.34	1561.09	10.0381	9.96496	10.0313	10.8847	10.8237	10.7034
ASMM10P007777	0.000164464	0.00892058	1.72875	down	protein_coding	NM_023644	CCDS17307.1	Mccc1	RefSeq	2992	chr3	-	35959305	36000678		chr3:35964417-35968423	TATGATATGCAGATTGACAACAAGTCCTTCCGAGTCCTGGGCGATCTTTCCAGTGAAGAT	72039	Mm.249016	GO:0000166|GO:0002169|GO:0003824|GO:0004075|GO:0004485|GO:0004485|GO:0005524|GO:0005739|GO:0005739|GO:0005743|GO:0008152|GO:0016874|GO:0046872	methylcrotonoyl-Coenzyme A carboxylase 1 (alpha)	2031.02	2889.92	10.762	11.5517	1862.09	2084.16	2146.8	3021.71	2728.76	2919.3	10.7131	10.8391	10.7337	11.5471	11.4806	11.6274
ASMM10P025565	0.000164795	0.00892058	1.5549	down	protein_coding	NM_172474	CCDS38680.1	Tyw3	RefSeq	4404	chr3	-	154576519	154597098		chr3:154587507-154587554	GTGACAGAGGAATATATTGAGTTCCTGTTAACTATAGCAAATCAGAAAATGGAGGAAAAC	209584	Mm.347513	GO:0003674|GO:0005575|GO:0008033|GO:0008150|GO:0008168|GO:0016740|GO:0032259	tRNA-yW synthesizing protein 3 homolog (S. cerevisiae)	619.656	797.283	9.01593	9.65275	586.816	590.737	681.414	844.105	829.265	718.48	9.01715	8.99543	9.0352	9.66347	9.72489	9.56989
ASMM10P019929	0.00016792	0.00892058	1.45353	down	protein_coding	NM_176958	CCDS29852.1	Hif1an	RefSeq	6190	chr19	+	44562853	44576274		chr19:44570267+44570337	TCATCAGAAAGTAGCCATCATGAGAAACATTGAGAAGATGCTTGGAGAGGCCTTGGGGAA	319594	Mm.145278	GO:0005112|GO:0005506|GO:0005634|GO:0005737|GO:0006351|GO:0006355|GO:0008270|GO:0016491|GO:0016706|GO:0031406|GO:0036138|GO:0036139|GO:0036140|GO:0042264|GO:0042265|GO:0042803|GO:0045663|GO:0045746|GO:0046872|GO:0048037|GO:0048471|GO:0051059|GO:0051213|GO:0055114|GO:0061428|GO:0071532	hypoxia-inducible factor 1, alpha subunit inhibitor	127.259	155.864	6.72358	7.26314	118.749	125.705	137.322	161.635	152.091	153.866	6.70003	6.77955	6.69116	7.23404	7.23647	7.31891
ASMM10P015724	0.000165466	0.00892058	1.36876	down	protein_coding	NM_023055	CCDS28488.1	Slc9a3r2	RefSeq	2118	chr17	-	24639281	24650305	NM_023449	chr17:24640608-24640657	AATGGTGGCTCTGTGTGCTCATCCCGAAGTGACCTGCCAGGCTCAGAGAAGGACAATGAG	65962	Mm.21587	GO:0005102|GO:0005515|GO:0005634|GO:0005634|GO:0005737|GO:0005737|GO:0005886|GO:0008013|GO:0008022|GO:0014067|GO:0016020|GO:0016247|GO:0016324|GO:0016324|GO:0019902|GO:0019902|GO:0030165|GO:0032947|GO:0043234|GO:0045838|GO:0050750	solute carrier family 9 (sodium/hydrogen exchanger), member 3 regulator 2	1054.48	1194.98	9.80669	10.2596	1012.91	981.446	1169.09	1237.17	1212.58	1135.19	9.82284	9.75655	9.84067	10.2271	10.2989	10.2526
ASMM10P007766	0.00015975	0.00892058	1.35185	down	protein_coding	NM_023526	CCDS26836.1	Nkiras1	RefSeq	4592	chr14	+	18271141	18284000		chr14:18276787+18278303	TTGGAGCAACTCCTTTATGGGAATCACACTATTGGGATGGAAGACTGTGAAACGCTGGAA	69721	Mm.25648	GO:0000166|GO:0003924|GO:0005525|GO:0005575|GO:0005737|GO:0006184|GO:0007165|GO:0007264|GO:0008150|GO:0016020	NFKB inhibitor interacting Ras-like protein 1	4530.93	5016.05	11.932	12.3669	4452.69	4287.83	4852.28	5215.6	5028.75	4803.79	11.9742	11.887	11.9347	12.3506	12.4046	12.3456
ASMM10P002207	0.000164328	0.00892058	1.32903	down	protein_coding	NM_011592	CCDS22083.1	Timm44	RefSeq	1798	chr8	-	4259730	4275905		chr8:4265267-4266555	ACCACTTTCTTCATCAGTGTGAGACTGACATCATCCCCAACATCCTAGAGGCCATGATTT	21856	Mm.195249	GO:0000166|GO:0005524|GO:0005739|GO:0005739|GO:0005743|GO:0005743|GO:0005759|GO:0006810|GO:0006886|GO:0015031|GO:0015450|GO:0016020|GO:0019899|GO:0051087	translocase of inner mitochondrial membrane 44	2062	2280.23	10.787	11.1974	2038.33	1987.91	2159.76	2371.92	2268.41	2200.36	10.842	10.7745	10.7445	11.1813	11.2057	11.2052
ASMM10P005920	0.000169905	0.00896066	2.80543	down	protein_coding	NM_001195084	CCDS23405.1	Plscr2	RefSeq	1900	chr9	+	92275601	92297752		chr9:92276023+92282111	GAAAGGTAAGGCTTGCAAATGGAGGCTCCTCGCTCAGGAACATACTTGCCAGCTGGGTAT	18828	Mm.10306	GO:0005515|GO:0005634|GO:0005737|GO:0016020|GO:0016021|GO:0017124|GO:0046872	phospholipid scramblase 2	52.9255	125.005	5.44679	6.93501	54.5539	52.4301	51.7924	133.569	128.262	113.183	5.57008	5.52806	5.24221	6.95453	6.98754	6.86294
ASMM10P053845	0.000179006	0.00905393	3.17311	down	protein_coding	NM_001145209	CCDS48513.1	Hbs1l	RefSeq	2673	chr10	+	21295978	21311198		chr10:21309290+21309350	AAAGTGAAAAGGAACTAGAATCATGTAAGTTAACAAAAGAGCTGGCTCTAGCTCACCTGA	56422	Mm.25527	GO:0000166|GO:0003746|GO:0003924|GO:0005525|GO:0005575|GO:0006412|GO:0006414|GO:0008150	Hbs1-like (S. cerevisiae)	301.578	784.854	7.95605	9.62195	266.123	320.178	318.432	861.994	841.357	651.212	7.86023	8.1067	7.90122	9.69007	9.74725	9.42853
ASMM10P052656	0.000176474	0.00905393	2.18955	down	protein_coding	NM_026382	CCDS36635.1	Snrnp48	RefSeq	1789	chr13	+	38204938	38227663		chr13:38217435+38217495	AGAAGACGCCAGTCCTACAGAGCTAAGAATGTTCACATAACCAAGAAATCATACACTGAG	67797	Mm.250783	GO:0003674|GO:0005634|GO:0005681|GO:0005689|GO:0005737|GO:0006397|GO:0008150|GO:0008380|GO:0046872	small nuclear ribonucleoprotein 48 (U11/U12)	925.571	1673.09	9.61251	10.7431	802.467	968.392	1005.85	1734.06	1598.61	1686.59	9.48095	9.73722	9.61935	10.7128	10.6948	10.8218
ASMM10P043358	0.00017988	0.00905393	2.13824	down	protein_coding	NM_008483	CCDS23528.1	Lamb2	RefSeq	5624	chr9	+	108479861	108490530		chr9:108490070+108490205	AATACCAAACAGTGAGGGCGTTGGCAGAGCGGAAGGCTGAAGGTGTTCTGGCTGCACAAG	16779	Mm.425599	GO:0000904|GO:0005178|GO:0005576|GO:0005578|GO:0005604|GO:0005604|GO:0005605|GO:0005608|GO:0005608|GO:0007155|GO:0007411|GO:0007528|GO:0007601|GO:0014002|GO:0014044|GO:0031012|GO:0031175|GO:0043256|GO:0045202|GO:0048677|GO:0050808|GO:0060041|GO:0072249|GO:0072274	laminin, beta 2	978.131	1729.07	9.69572	10.7921	961.879	1008.69	963.826	1856.68	1628.59	1701.95	9.74915	9.78868	9.54932	10.8189	10.723	10.8345
ASMM10P010270	0.000175555	0.00905393	2.12229	down	protein_coding	NM_001029984	CCDS15475.1	Fcrlb	RefSeq	1284	chr1	-	170907272	170912941		chr1:170907303-170907703	AGACACCCAATTCTCACGTTACTGTGAACCCCGCAACCCCAGAGACCACTGTCATGGAGG	435653	Mm.337931	GO:0003674|GO:0005737|GO:0005783|GO:0050777	Fc receptor-like B	132.837	234.836	6.77435	7.85997	115.33	127.941	155.24	231.452	240.279	232.776	6.65782	6.8054	6.85983	7.75429	7.89965	7.92598
ASMM10P001133	0.000185071	0.00905393	1.8696	down	protein_coding	NM_001242606	CCDS56956.1	Acin1	RefSeq	2415	chr14	-	54642160	54653685	NM_001085473	chr14:54646518-54646702	GTCACTCAAGGAGGCTGTTGTGGATCTTCATGCCGATGACTCCCGAATCTCTGAGGATGA	56215	Mm.297078	GO:0000166|GO:0003676|GO:0005634|GO:0005634|GO:0005730|GO:0005737|GO:0006915|GO:0016607|GO:0030263|GO:0035145|GO:0043065|GO:0048025|GO:0061574	apoptotic chromatin condensation inducer 1	1297.89	2014.53	10.1084	11.0112	1228.87	1335.12	1329.69	2146.17	1863.81	2033.62	10.1083	10.1885	10.0284	11.0319	10.9165	11.085
ASMM10P053405	0.000185512	0.00905393	1.84503	down	protein_coding	NM_053092	CCDS40481.1	Kars	RefSeq	1993	chr8	-	111993439	112011305	NM_001130868	chr8:112011250-112011302	TTTTTTCTGGGTCGGGCCAGTGGGGAAGATGGCCACGCTGCAGGAGAGTGAAGTCAAAGT	85305	Mm.196544	GO:0000049|GO:0000166|GO:0003676|GO:0004812|GO:0004824|GO:0005524|GO:0005737|GO:0005739|GO:0005739|GO:0006412|GO:0006418|GO:0006430|GO:0015630|GO:0015966|GO:0016597|GO:0016874|GO:0017101|GO:0046872	lysyl-tRNA synthetase	48.228	75.0185	5.30837	6.19201	48.1516	41.4089	55.1236	80.0835	71.1517	73.8203	5.39385	5.20051	5.33076	6.19878	6.12934	6.24792
ASMM10P042598	0.000183539	0.00905393	1.68311	down	protein_coding	NM_028040	CCDS22962.1	Rpusd4	RefSeq	1827	chr9	+	35267880	35275957		chr9:35270082+35270166	TGTAATGGTTTTGGCTTGGGAGAAGGACATGGCACATCAAGTCCAGGAGCTATTTAGAAC	71989	Mm.273515	GO:0001522|GO:0003723|GO:0005739|GO:0009451|GO:0009982	RNA pseudouridylate synthase domain containing 4	96.953	137.335	6.32479	7.07592	95.8099	93.2841	101.765	148.244	130.481	133.279	6.38912	6.34891	6.23634	7.10648	7.01	7.11129
ASMM10P002624	0.000182073	0.00905393	1.64498	down	protein_coding	NM_019721	CCDS27053.1	Mettl3	RefSeq	2035	chr14	-	52294841	52305124	ENSMUST00000147768	chr14:52296539-52296663	GGAAGGAACACTGCTTGGTTGGTGTTAAGGGAAATCCTCAAGGATTCAACCAGGGCCTGG	56335	Mm.271759	GO:0001510|GO:0001734|GO:0003723|GO:0005634|GO:0006139|GO:0008168|GO:0016422|GO:0016556|GO:0016740|GO:0032259|GO:0080009	methyltransferase like 3	1901.7	2588.99	10.6677	11.3858	1850.39	1733.3	2121.41	2655.55	2682.58	2428.83	10.7044	10.5834	10.7153	11.3445	11.4516	11.3612
ASMM10P023780	0.000182131	0.00905393	1.60423	down	protein_coding	NM_029115	CCDS15434.1	Ccdc181	RefSeq	1938	chr1	+	164275597	164287847		chr1:164286311+164286395	AAGGAAGACAGAAGAACTCAGAAAGCAAGAGGAGTGTTTGTTCTTCCTGAGGGGAACAGA	74895	Mm.167258	GO:0003674|GO:0005634|GO:0008150	coiled-coil domain containing 181	2060.02	2738.16	10.7842	11.4661	1879	2107.02	2194.05	2995.54	2621.16	2597.79	10.7264	10.8568	10.7694	11.5299	11.4152	11.4532
ASMM10P008545	0.000179812	0.00905393	1.57171	down	protein_coding	NM_030201	CCDS28273.1	Hspa13	RefSeq	4079	chr16	-	75755190	75766818		chr16:75758414-75759414	ATGTTCCTAACACGAGCGATGTCTGGAAACAACAAACTTGGAGGACAAGACTTCAATCAG	110920	Mm.26704	GO:0000166|GO:0005524|GO:0005783|GO:0043231	heat shock protein 70 family, member 13	609.79	791.751	8.99484	9.64718	596.336	580.372	652.663	818.101	757.666	799.487	9.04016	8.97179	8.97255	9.61665	9.59259	9.73228
ASMM10P005676	0.000185773	0.00905393	1.56205	down	protein_coding	NM_001168537	CCDS49513.1	Cdadc1	RefSeq	2221	chr14	-	59560297	59597959		chr14:59560885-59568947	AAATGAGCCTGAAAGGAGAGAAAGATCAGCCACAACCGCTTGTTTTTGACACACTTTGGG	71891	Mm.439850	GO:0003824|GO:0005575|GO:0008150|GO:0008270|GO:0016787|GO:0046872	cytidine and dCMP deaminase domain containing 1	289.519	372.541	7.90364	8.54708	279.654	282.305	306.6	373.277	376.792	367.554	7.93002	7.92963	7.85127	8.46712	8.5733	8.60081
ASMM10P008197	0.000179938	0.00905393	1.52642	down	protein_coding	NM_027590	CCDS22342.1	Ints10	RefSeq	2410	chr8	+	68793953	68827644		chr8:68822225+68827276	TTCATCTGGAATTACTCCCAAATCAAGGAATGCTGATCAAGCACCACACAGTCACTCGAG	70885	Mm.252421	GO:0003674|GO:0005634|GO:0005737|GO:0016180|GO:0032039	integrator complex subunit 10	1526.78	1934.6	10.3406	10.9508	1493.66	1496.44	1590.25	1967.5	1886.79	1949.52	10.3795	10.3582	10.2841	10.9027	10.9301	11.0194
ASMM10P042953	0.000174707	0.00905393	1.43482	down	protein_coding	NM_024212	CCDS40667.1	Rpl4	RefSeq	1422	chr9	+	64173386	64178562		chr9:64177943+64178017	TGAGAATCATGTTGAAGCTGAACCCTTACGCCAAGACTATGCGCAGGAATACCATTCTTC	67891	Mm.280083	GO:0003735|GO:0005515|GO:0005634|GO:0005730|GO:0005737|GO:0005840|GO:0006412|GO:0015934|GO:0022625|GO:0030529	ribosomal protein L4	62933.2	76987.4	15.7521	16.2729	58672	62030.3	68097.4	80933.9	76344.5	73683.9	15.6995	15.7391	15.8175	16.2921	16.2391	16.2876
ASMM10P044276	0.000180605	0.00905393	1.35174	down	protein_coding	NM_001142690	CCDS53159.1	Dmrtc1c2	RefSeq	1611	chrX	-	102847638	102854616		chrX:102854152-102854323	CAGGGAGCAACCGTCTCCCCGCTGCCTGCGGGTCTGGGCCTGGGCCTCGCCAGAGAGCAG	668357	Mm.422619	GO:0003674|GO:0005575|GO:0008150	DMRT-like family C1c2	60519.9	69427.8	15.6964	16.1312	60256	60505.7	60798.1	70456.4	70775.7	67051.5	15.7357	15.703	15.6505	16.0918	16.1384	16.1634
ASMM10P052653	0.00017746	0.00905393	1.29816	down	protein_coding	NM_024242	CCDS26461.1	Riok1	RefSeq	2744	chr13	+	38036988	38061433		chr13:38056165+38056227	TGGAAATAGCATCCCAGAGGACCAAGGAAGAAAAGACTAGCCAAGATCATGTGGATGAAG	71340	Mm.297130	GO:0000166|GO:0003824|GO:0004674|GO:0005524|GO:0005575|GO:0016301|GO:0016310|GO:0016740|GO:0016772	RIO kinase 1 (yeast)	1506.36	1622.57	10.3197	10.6961	1396.67	1456.29	1666.13	1711.47	1569.76	1586.48	10.2849	10.3189	10.3551	10.6927	10.6645	10.7312
ASMM10P004953	0.000176623	0.00905393	1.26552	down	protein_coding	NM_001130189		Sgce	RefSeq	1719	chr6	-	4674349	4747204		chr6:4677169-4678066	CAGATCCCTCAACCGCAGACTACAGGAGATTTTCGTTTGACAACTTTTCAAAGATTTGAG	20392	Mm.8739	GO:0005509|GO:0005737|GO:0005856|GO:0005886|GO:0005887|GO:0016010|GO:0016012|GO:0016020|GO:0016021	sarcoglycan, epsilon	6812.87	6979.57	12.5202	12.86	6334.43	6610.59	7493.58	7249.38	6765.12	6924.21	12.4954	12.5075	12.5577	12.8492	12.8382	12.8924
ASMM10P054068	0.00018004	0.00905393	1.25757	down	protein_coding	NM_018768	CCDS24863.1	Stx8	RefSeq	4123	chr11	+	67966482	68207148		chr11:68203746+68203806	GTCGTTGCAGTGTGGCCAACCAACTGATAGCAATAAAGGGACCACCCGCTGTGACACCTG	55943	Mm.3973	GO:0005484|GO:0005765|GO:0006810|GO:0006886|GO:0006906|GO:0006906|GO:0008333|GO:0016020|GO:0016021|GO:0016192|GO:0031201|GO:0031201|GO:0031625|GO:0031902	syntaxin 8	4015.41	4183.05	11.7643	12.0949	3916.28	3935.12	4194.83	4435.97	4053.06	4060.13	11.7982	11.7739	11.7209	12.1135	12.0829	12.0884
ASMM10P053754	0.000196862	0.00913603	5.66444	down	protein_coding	NM_183151	CCDS41215.1	Mid1	RefSeq	3974	chrX	+	169879621	169990797	uc029xol.1	chrX:169879639+169879699	CTAGCCTGCGCCCGACTTTTCATAGGCTGGAAAAGGAAAGGTTGAGAAACTTGACATTGT	17318	Mm.34441	GO:0005515|GO:0005622|GO:0005737|GO:0005856|GO:0005874|GO:0005881|GO:0007026|GO:0008270|GO:0015630|GO:0016874|GO:0031625|GO:0032874|GO:0046872	midline 1	507.65	2351.14	8.71248	11.2144	425.87	542.779	554.302	2744.19	2547.14	1762.1	8.54346	8.87122	8.72276	11.3922	11.3684	10.8826
ASMM10P006688	0.000190488	0.00913603	2.24728	down	protein_coding	NM_008224	CCDS30218.1	Hcfc1	RefSeq	8093	chrX	-	73942794	73966315		chrX:73947465-73947841	GCTGTCATGGGCACTGGGGAGCCCATGGATACATCTGAAGCAGCAGCAGCAGTGACACAA	15161	Mm.439140	GO:0000122|GO:0000123|GO:0001205|GO:0003682|GO:0003713|GO:0003713|GO:0005515|GO:0005634|GO:0005634|GO:0005671|GO:0005737|GO:0005737|GO:0005739|GO:0006355|GO:0006366|GO:0007049|GO:0010628|GO:0016568|GO:0019046|GO:0042802|GO:0043025|GO:0043254|GO:0043981|GO:0043982|GO:0043984|GO:0043995|GO:0043996|GO:0045944|GO:0046972|GO:0048188|GO:0050821|GO:0070461|GO:0070688|GO:0071339	host cell factor C1	286.666	525.202	7.88065	9.04883	245.946	283.175	330.878	517.137	524.131	534.338	7.75035	7.93389	7.95772	8.94424	9.05188	9.15039
ASMM10P005168	0.0001946	0.00913603	1.79717	down	protein_coding	NM_178055	CCDS35624.1	Dnajb2	RefSeq	1935	chr1	+	75236422	75245692	NM_001159883, NM_020266	chr1:75236594+75236851	GGCAGAGGAGCCTGGAGGAGGGACGTCTGACGCTGAGTTGCCATGGCATCCTACTACGAG	56812	Mm.489660	GO:0000502|GO:0008285|GO:0016234|GO:0030308|GO:0030433|GO:0030544|GO:0031398|GO:0031593|GO:0032436|GO:0070628|GO:0090084|GO:0090086	DnaJ (Hsp40) homolog, subfamily B, member 2	165.08	247.333	7.09101	7.93674	155	170.589	169.65	261.11	247.105	233.785	7.08482	7.20547	6.98273	7.93523	7.94227	7.93271
ASMM10P009627	0.000189624	0.00913603	1.7385	down	protein_coding	NM_194066	CCDS36530.1	Ifi27	RefSeq	1023	chr12	+	103434188	103440245		chr12:103437500+103439400	AAAGCAAAATCTACCTGAAGGGTTTTGAGTTCTCCAGAGCCATGACAGTAGCTGCTGTAC	52668	Mm.2121	GO:0003674|GO:0005739|GO:0006919|GO:0097190	interferon, alpha-inducible protein 27	3025.6	4327.77	11.348	12.1459	2781.9	3159.59	3135.29	4621.34	4022.39	4339.57	11.2981	11.4447	11.3012	12.1762	12.0738	12.1876
ASMM10P007922	0.000195417	0.00913603	1.6117	down	protein_coding	NM_025832	CCDS27296.1	Naa16	RefSeq	3911	chr14	-	79334506	79390668		chr14:79345059-79351372	AGTAGAGAGGCATTTTCTTGAGATAACCGATGATCAGTTTGACTTCCATACATACTGCAT	66897	Mm.24425	GO:0003674|GO:0005737|GO:0008150	N(alpha)-acetyltransferase 16, NatA auxiliary subunit	1517.3	2030.74	10.3304	11.0189	1485.16	1433.52	1633.2	2101.08	2134.79	1856.36	10.3706	10.2977	10.3228	10.9939	11.1117	10.9513
ASMM10P007635	0.00019138	0.00913603	1.59566	down	protein_coding	NM_021272	CCDS23856.1	Fabp7	RefSeq	762	chr10	+	57784922	57788450		chr10:57786371+57788122	GATGGTCGTGACTCTTACCTTTGGGGATATCGTTGCTGTTCGCTGTTATGAAAAGGCATA	12140	Mm.3644	GO:0001964|GO:0005215|GO:0005634|GO:0005737|GO:0006810|GO:0008289|GO:0021846|GO:0022008|GO:0042995|GO:0043025|GO:0044297|GO:0050673|GO:0060134	fatty acid binding protein 7, brain	7298.63	9284.44	12.6138	13.2879	7075.95	7214.95	7605	9491.82	8796.24	9565.26	12.6401	12.6252	12.576	13.2506	13.2312	13.3819
ASMM10P049623	0.000194408	0.00913603	1.55715	down	protein_coding	NM_025305	CCDS25642.1	Mrps7	RefSeq	1354	chr11	+	115604150	115607624		chr11:115604806+115604866	AACTCACCGAAGAGGAGAAGTATGACCAGGAGCTCAAGAAAACCCAGTTTATCAAAGCTG	50529	Mm.193040	GO:0003735|GO:0005739|GO:0005739|GO:0005763|GO:0005840|GO:0006412|GO:0030529	mitchondrial ribosomal protein S7	3228.81	4148.31	11.4464	12.0853	3118.46	3279.26	3288.71	4229.81	4029.77	4185.36	11.4649	11.5039	11.3703	12.0415	12.0765	12.138
ASMM10P037093	0.000199579	0.00919328	4.98633	down	protein_coding	NM_001243018	CCDS57592.1	E030019B06Rik	RefSeq	1667	chr7	-	139600950	139616329		chr7:139613522-139613588	TGGGTGATGCAGGGAAAAATAAAGGCAGAGAGAAGGAAAGGAAAATCTCTCTCCCTTCAG	212124	Mm.425507	GO:0003674|GO:0005575|GO:0008150	RIKEN cDNA E030019B06 gene	3316.35	13321.4	11.4822	13.8002	2946.32	3531.08	3471.65	14503.5	15204.7	10256	11.3857	11.6086	11.4523	13.8874	14.0323	13.4809
ASMM10P048502	0.000203429	0.00931166	1.58147	down	protein_coding	NM_011694	CCDS24671.1	Vdac1	RefSeq	1766	chr11	+	52361114	52389396		chr11:52388996+52389206	AAGTAGTCTTTAGGGTGTGGTTAGCTATTTCTTTTGTGCCATTTTAGGGTGGAGAGGGTG	22333	Mm.3555	GO:0000166|GO:0001662|GO:0005253|GO:0005739|GO:0005741|GO:0005741|GO:0005743|GO:0005743|GO:0005886|GO:0006810|GO:0006811|GO:0006820|GO:0006851|GO:0006915|GO:0007268|GO:0007270|GO:0007612|GO:0008308|GO:0008308|GO:0015288|GO:0016020|GO:0016021|GO:0032403|GO:0034220|GO:0034765|GO:0042645|GO:0043234|GO:0044070|GO:0046930|GO:0055085	voltage-dependent anion channel 1	38034.8	50079.8	15.037	15.6982	34409.7	38371.5	41323.1	53679.2	49665.4	46894.7	14.9447	15.0645	15.1017	15.7263	15.7058	15.6626
ASMM10P052137	0.000204238	0.00932916	1.47862	down	protein_coding	NM_012048	CCDS26704.1	Polk	RefSeq	4226	chr13	-	96480688	96542485		chr13:96496616-96496842	AAGTGGTAAAGGAAATTCGCTTCAGAATTGAACAAAAAACAACGCTGACAGCCAGCGCAG	27015	Mm.89926	GO:0003677|GO:0003684|GO:0003887|GO:0005634|GO:0006260|GO:0006261|GO:0006281|GO:0006297|GO:0006974|GO:0016740|GO:0016779|GO:0046872	polymerase (DNA directed), kappa	459.428	557.323	8.57274	9.13699	422.216	466.399	489.668	572.745	559.666	539.559	8.53112	8.64837	8.53873	9.09485	9.15121	9.1649
ASMM10P002099	0.000205231	0.00933545	1.53003	down	protein_coding	NM_001109913	CCDS50068.1	Hnrnpm	RefSeq	2415	chr17	-	33646232	33685458		chr17:33666510-33666646	GTGAACATGCAAGGAGAGCAATGCAAAAGGCTGGAAGACTTGGAAGCACAGTATTTGTAG	76936	Mm.311439	GO:0000166|GO:0000380|GO:0000398|GO:0003676|GO:0003723|GO:0003823|GO:0005634|GO:0005654|GO:0005681|GO:0006397|GO:0008380|GO:0016363|GO:0019904|GO:0030529|GO:0042382|GO:0071013	heterogeneous nuclear ribonucleoprotein M	759.736	965.428	9.32194	9.93549	707.404	738.018	833.786	1007.29	1009.54	879.453	9.29847	9.32965	9.33769	9.92112	10.0211	9.86424
ASMM10P025921	0.000209588	0.00937733	1.5881	down	protein_coding	NM_029735	CCDS35818.1	Eprs	RefSeq	4850	chr1	+	185363094	185428355		chr1:185427856+185427916	ACAGATTCCATTTTGTGGGGAAATTGACTGTGAGGACTGGATCAAAAAGATGACTGCCAG	107508	Mm.154511	GO:0000166|GO:0003723|GO:0003824|GO:0004812|GO:0004818|GO:0004827|GO:0005524|GO:0005737|GO:0006412|GO:0006417|GO:0006418|GO:0006424|GO:0006433|GO:0008152|GO:0016874|GO:0016876|GO:0017148|GO:0017148|GO:0030529|GO:0035613|GO:0043039|GO:0071346|GO:0071346	glutamyl-prolyl-tRNA synthetase	8005.76	10174.2	12.7532	13.4205	7762.47	7796.1	8458.7	10992.9	9325.67	10204	12.7845	12.7288	12.7462	13.4633	13.3225	13.4756
ASMM10P054781	0.000217133	0.00939765	5.35866	down	protein_coding	NM_011546	CCDS29039.1	Zeb1	RefSeq	5806	chr18	+	5591859	5775468		chr18:5772780+5772840	GGAGGAAGATAAAGAGATGGAAGAATTACAGGAAGGAAAGGAATGTGAGAACCCACAGGG	21417	Mm.3929	GO:0000122|GO:0000122|GO:0003676|GO:0003677|GO:0003682|GO:0003682|GO:0003690|GO:0003700|GO:0005515|GO:0005634|GO:0005634|GO:0005667|GO:0005737|GO:0006351|GO:0006355|GO:0007389|GO:0007399|GO:0007417|GO:0008134|GO:0008285|GO:0010464|GO:0017015|GO:0030154|GO:0030857|GO:0033081|GO:0043565|GO:0045666|GO:0045892|GO:0045892|GO:0045944|GO:0045944|GO:0045944|GO:0046872|GO:0048513|GO:0048596|GO:0048598|GO:…	zinc finger E-box binding homeobox 1	1556.97	6775.32	10.3666	12.7885	1359.11	1634.09	1677.72	7591.69	7605.42	5128.84	10.2488	10.4866	10.3644	12.9109	13.0148	12.4398
ASMM10P055557	0.000215248	0.00939765	3.41108	down	protein_coding	NM_146154	CCDS18736.1	Ppp1r8	RefSeq	2041	chr4	-	132826924	132843169		chr4:132827804-132827862	TTTTGGTTATGGAGAGGGTGGGGAGGGGGGTGGAGGGATGACAAGGGGAGCTACTGAACT	100336	Mm.105230	GO:0003677|GO:0003723|GO:0004864|GO:0005515|GO:0005634|GO:0005681|GO:0006351|GO:0006355|GO:0006397|GO:0007275|GO:0008283|GO:0008380|GO:0008599|GO:0016607|GO:0050790	protein phosphatase 1, regulatory (inhibitor) subunit 8	202.543	562.87	7.37526	9.14549	161.072	221.357	225.199	635.543	542.48	510.588	7.14193	7.58306	7.40079	9.25009	9.10374	9.08264
ASMM10P005897	0.000217789	0.00939765	3.1145	down	protein_coding	NM_001190857		Pdlim5	RefSeq	1995	chr3	-	142302079	142391850		chr3:142304705-142312122	ACAGAGAAGAGGATCCCAGGGTGACATTAAGCAGCAAAATGGGAAAATTCCACCTAAACG	56376	Mm.117709	GO:0003779|GO:0005080|GO:0005515|GO:0005737|GO:0005829|GO:0005886|GO:0008270|GO:0014069|GO:0015629|GO:0016020|GO:0030018|GO:0030054|GO:0042805|GO:0043005|GO:0045202|GO:0045211|GO:0046872|GO:0047485|GO:0051963|GO:0061001	PDZ and LIM domain 5	108.963	285.611	6.49837	8.13737	110.965	105.082	110.842	305.794	316.709	234.33	6.60566	6.52018	6.36926	8.16487	8.30977	7.93746
ASMM10P055599	0.000212726	0.00939765	2.6845	down	protein_coding	NM_023119	CCDS18971.1	Eno1	RefSeq	1831	chr4	+	150237196	150248873		chr4:150237203+150237275	AACGAGCAGGAAAGGAAGACAGAGTGGGAGGCGCTTAGTGCTGCTCCGGTACAGGGTCGC	13806	Mm.70666	GO:0001701|GO:0003723|GO:0004634|GO:0004634|GO:0005515|GO:0005737|GO:0019897|GO:0030308|GO:0042803|GO:0043005|GO:0045892|GO:0046982|GO:0051099|GO:0070062|GO:0071229|GO:0097060	enolase 1, alpha non-neuron	171.855	383.027	7.14461	8.56926	155.215	160.168	200.182	461.554	358.433	329.095	7.08624	7.12112	7.22646	8.77213	8.49601	8.43965
ASMM10P045181	0.00021684	0.00939765	2.27455	down	protein_coding	NM_001164190	CCDS30177.1	Mtm1	RefSeq	3488	chrX	+	71210766	71315295		chrX:71210883+71210952	TATCAAGCAGCAGCAGCAGTATTCTCATCTACATGTGAGCCATACTTGCAACTCTCCACT	17772	Mm.274981	GO:0001726|GO:0004438|GO:0004721|GO:0004725|GO:0005515|GO:0005737|GO:0005737|GO:0005768|GO:0005770|GO:0005886|GO:0006470|GO:0006810|GO:0008333|GO:0015031|GO:0016020|GO:0016311|GO:0016787|GO:0016791|GO:0019215|GO:0030175|GO:0031674|GO:0035091|GO:0042995|GO:0044088|GO:0045109|GO:0046716|GO:0046856|GO:0048311|GO:0048311|GO:0052629|GO:0070584|GO:0070584	X-linked myotubular myopathy gene 1	1884.12	3533.73	10.6583	11.8439	1746.07	1864.73	2041.56	3817.87	3782.98	3000.34	10.624	10.6888	10.6621	11.889	11.9739	11.6687
ASMM10P054636	0.000214599	0.00939765	1.33665	down	protein_coding	NM_019584	CCDS25462.1	Becn1	RefSeq	2031	chr11	-	101288266	101302267	ENSMUST00000139997	chr11:101288853-101288911	GAGCAGTGGACAAAAGCGCTCAAGTTCATGCTGACCAATCTCAAGTGGGGTCTTGCCTGG	56208	Mm.178947	GO:0000045|GO:0000910|GO:0005515|GO:0005634|GO:0005737|GO:0005737|GO:0005794|GO:0005802|GO:0005856|GO:0006914|GO:0006914|GO:0006914|GO:0007040|GO:0007049|GO:0008285|GO:0016020|GO:0016023|GO:0016239|GO:0030425|GO:0043234|GO:0048666|GO:0050435|GO:0051301|GO:0051607|GO:0051707|GO:0060548	beclin 1, autophagy related	9061.57	9634.97	12.9288	13.3474	8412.72	8764.54	10007.5	9923.43	9623.63	9357.85	12.8875	12.9093	12.9896	13.3273	13.3616	13.3533
ASMM10P032952	0.000212954	0.00939765	1.32784	down	protein_coding	NM_017478		Copg2	RefSeq	3200	chr6	-	30809558	30896760		chr6:30811606-30811718	AACCCTTTGATATGAAGTCAATTCCTCTTGCTATGGCTCCTGTCTTTGAGCAGAAGTCAG	54160	Mm.381860	GO:0005198|GO:0005737|GO:0005794|GO:0006810|GO:0006886|GO:0006891|GO:0015031|GO:0016020|GO:0016192|GO:0030117|GO:0030126|GO:0031410	coatomer protein complex, subunit gamma 2	755.555	834.056	9.3148	9.72388	735.933	722.43	808.303	851.461	838.37	812.337	9.35552	9.29674	9.29216	9.67536	9.74205	9.75424
ASMM10P021707	0.000218423	0.0094064	1.34076	down	protein_coding	NM_001177550		Zfp442	RefSeq	2770	chr2	-	150407136	150451494		chr2:150407490-150408684	GTCTGCACTTGCAAACACAGTAAACCTTGTTTATTTTGTTTGCACTTATATTCCTCAACA	668923	Mm.393876	GO:0003674|GO:0005575|GO:0008150|GO:0046872	zinc finger protein 442	1019.7	1132.59	9.75869	10.1817	970.231	974.807	1114.07	1156.48	1162.09	1079.2	9.75986	9.74758	9.76863	10.1294	10.2417	10.1741
ASMM10P025723	0.00022001	0.00941939	2.32673	down	protein_coding	ENSMUST00000029194	CCDS38408.1	Skil	Ensembl	6717	chr3	+	31095060	31122577		chr3:31113580+31113640	CACTTGAGGAGCAGGAGAAAATGGATTTAAAAACCAGTAGAGAATTATACAGTTGTTTAG	20482	Mm.15406	GO:0000122|GO:0000122|GO:0000122|GO:0000166|GO:0001669|GO:0001825|GO:0002260|GO:0003682|GO:0003714|GO:0005515|GO:0005634|GO:0005634|GO:0005737|GO:0005737|GO:0007050|GO:0007179|GO:0007519|GO:0016605|GO:0019904|GO:0030512|GO:0030512|GO:0032403|GO:0045596|GO:0046332|GO:0046332|GO:0050772|GO:0070207|GO:0070208|GO:0070306|GO:0070848|GO:1902043|GO:1902231	SKI-like	36.0645	70.8179	4.89047	6.10877	31.396	37.2684	39.5291	71.1694	73.0122	68.272	4.76896	5.05728	4.84516	6.02812	6.16696	6.13123
ASMM10P042504	0.00021983	0.00941939	1.60952	down	protein_coding	NM_153583	CCDS22899.1	Atg4d	RefSeq	2541	chr9	+	21265298	21274368		chr9:21272850+21272910	GTGGGGTTCTATGCTGGGAACAGGAAGGAGTTTGAGACACTCTGCTCGGAGCTGATGAGG	235040	Mm.440165	GO:0004197|GO:0005737|GO:0005739|GO:0006508|GO:0006810|GO:0006914|GO:0006915|GO:0008233|GO:0008234|GO:0015031|GO:0016787	autophagy related 4D, cysteine peptidase	1069.94	1430.93	9.82664	10.5133	1082.37	1031.89	1095.55	1536.51	1376.78	1379.51	9.91651	9.82137	9.74205	10.5394	10.4758	10.5246
ASMM10P009628	0.000220228	0.00941939	1.39612	down	protein_coding	NM_194067	CCDS26130.1	Ifi27	RefSeq	918	chr12	+	103434188	103440245		chr12:103436648+103437675	ATTTTATCTGGGTTCTCTGCCTCCACCTTGGCTGCTTCCCCCATTGGAGCCAAGGCTGTT	52668	Mm.2121	GO:0003674|GO:0005739|GO:0006919|GO:0097190	interferon, alpha-inducible protein 27	3346.3	3888.86	11.5013	11.9827	3250.98	3335.85	3452.06	4104.94	3699.87	3861.78	11.5287	11.5299	11.4452	11.9957	11.9336	12.0188
ASMM10P041263	0.000228494	0.00946476	2.23478	down	protein_coding	NM_145416		Kri1	RefSeq	2625	chr9	-	21273456	21287969		chr9:21279444-21279531	CCTAAAGAGGAAGGAGATTCTGGCCAAGCTGGAGAAGCTGCGACAGGCCACTGGTAACGA	215194	Mm.290690	GO:0003674|GO:0005575|GO:0008150	KRI1 homolog (S. cerevisiae)	423.782	778.948	8.45816	9.61829	430.145	416.573	424.629	791.6	838.016	707.229	8.55621	8.49202	8.32624	9.56703	9.74081	9.54703
ASMM10P002427	0.000229818	0.00946476	2.15669	down	protein_coding	NM_172286	CCDS22716.1	6430548M08Rik	RefSeq	5565	chr8	+	120114151	120165307	ENSMUST00000144682, NM_001163760	chr8:120157488+120159958	AGGAGAAGAGGGAGAAATGGTGCCACATGACCCAGGAAGAACGGGATGACAGCCTGCGCT	234797	Mm.101958	GO:0003674|GO:0005575|GO:0008150	RIKEN cDNA 6430548M08 gene	374.119	662.825	8.27735	9.38618	373.284	381.952	367.12	694.612	637.491	656.371	8.35704	8.36422	8.1108	9.37491	9.34287	9.44075
ASMM10P004612	0.000227638	0.00946476	2.02495	down	protein_coding	NM_001081396	CCDS37077.2	Tbc1d31	RefSeq	3318	chr15	+	57912198	57970068		chr15:57960988+57963803	GGCGCAGAGGTGGAAGGAAGCCGAAGAGAAGGAATTCCATTTGCAATCAGCAAAGAAAGC	210544	Mm.390835	GO:0003674|GO:0005097|GO:0005813|GO:0008150|GO:0032313	TBC1 domain family, member 31	269.344	449.339	7.79811	8.816	240.628	284.367	283.036	489.76	422.849	435.407	7.71708	7.94075	7.73651	8.86175	8.74192	8.84433
ASMM10P008716	0.000231304	0.00946476	1.83405	down	protein_coding	NM_133837	CCDS15666.1	Cdc123	RefSeq	1623	chr2	-	5794293	5844960		chr2:5803947-5804910	CACCTACAGTATAAATTCTTAGATGAAGACTTTGTGTTCGATATATACAGGGACAGTAGG	98828	Mm.181490	GO:0003674|GO:0005737|GO:0007049|GO:0051301	cell division cycle 123	2888.21	4344.41	11.279	12.154	2547.43	2866.07	3251.13	4532.9	4055.46	4444.87	11.1696	11.3162	11.3511	12.1477	12.0846	12.2297
ASMM10P004171	0.00023105	0.00946476	1.62517	down	protein_coding	NM_001025393	CCDS23721.1	Bclaf1	RefSeq	5307	chr10	+	20312468	20342501	uc007enw.1	chr10:20333577+20339708	AGGAACCTTTCACGATGACAGAGATGATGGTGTGGATTACTGGGCCAAAAGAGGAAGAGG	72567	Mm.294783	GO:0003677|GO:0005515|GO:0005634|GO:0005737|GO:0006351|GO:0006355|GO:0006915|GO:0043065|GO:0043620|GO:0045892|GO:2000144|GO:2001022|GO:2001244	BCL2-associated transcription factor 1	2782.12	3755.48	11.2277	11.9283	2646.36	2652.69	3047.32	3761.84	3599.17	3905.44	11.222	11.2012	11.2599	11.8625	11.889	12.0333
ASMM10P008778	0.000229793	0.00946476	1.42158	down	protein_coding	NM_138603	CCDS29966.1	Ccdc22	RefSeq	2274	chrX	-	7593808	7605420		chrX:7595978-7596493	ATCAACCTTGTGCAGGTGGAAACCGAGTGCCGACAAAGTGAACTCAGTGTGGCCGAGCAG	54638	Mm.288192	GO:0005515|GO:0005575|GO:0008150	coiled-coil domain containing 22	498.465	584.321	8.69611	9.20361	479.476	487.232	528.686	596.343	575.361	581.258	8.71752	8.71752	8.6533	9.15021	9.19332	9.26731
ASMM10P042169	0.000227572	0.00946476	1.40819	down	protein_coding	NM_011251		Rbm6	RefSeq	3720	chr9	-	107773558	107872819	NM_029169	chr9:107800712-107800773	CATGACAAAGAGGTCACTCTTGAGTATGTACCAAGCCCAGATTTTTGGTACTGTAAACGA	19654	Mm.139926	GO:0005634	RNA binding motif protein 6	152.13	180.09	6.97537	7.46922	138.931	150.944	166.515	187.859	183.38	169.031	6.92756	7.04038	6.95818	7.44301	7.50842	7.45623
ASMM10P034982	0.00022635	0.00946476	1.36065	down	protein_coding	NM_026585	CCDS20450.1	Fam21	RefSeq	4305	chr6	+	116208032	116262671		chr6:116259196+116259256	AATGAGAGGAAACCTGACAGCCATCAAGACAGTGTGTCAAAAACTCATGACATCTTTGAG	28006	Mm.28524	GO:0003674|GO:0005768|GO:0005769|GO:0006810|GO:0016020|GO:0071203	family with sequence similarity 21	7831.8	8543.78	12.7224	13.1667	7613.52	7787.11	8094.77	8689.03	8466.28	8476.03	12.7554	12.7264	12.6855	13.1151	13.1707	13.2144
ASMM10P019187	0.000237658	0.00958163	5.68511	down	protein_coding	NM_001024719	CCDS29796.1	Cyp2c67	RefSeq	1707	chr19	-	39608858	39649042		chr19:39643605-39643754	GAGAAGAGTTCTCTGGAAGAGGAAGGTTTCCGTTTTTTGACAAGGTTACTAAAGGAAAGG	545288	Mm.297048	GO:0003674|GO:0004497|GO:0005575|GO:0008150|GO:0016491|GO:0046872|GO:0055114	cytochrome P450, family 2, subfamily c, polypeptide 67	6.68565	35.7932	2.57244	5.07963	7.87173	5.32783	6.85738	45.216	35.551	26.6125	2.75182	2.57527	2.39023	5.3591	5.11296	4.76682
ASMM10P031007	0.000241326	0.00958163	1.95595	down	protein_coding	NM_172126	CCDS19637.1	Adam1a	RefSeq	3114	chr5	-	121518603	121521695		chr5:121519411-121521695	TATTTTGTGGGAAACTGGTGTGTACAGATGTTAGATACCTGCCCAAAGTCAAACCCCTAC	280668	Mm.1453	GO:0004222|GO:0005515|GO:0006508|GO:0007339|GO:0007342|GO:0008233|GO:0008237|GO:0008270|GO:0016020|GO:0016021|GO:0016787|GO:0045121|GO:0046872	a disintegrin and metallopeptidase domain 1a	246.088	395.56	7.6652	8.63307	217.433	260.38	260.452	413.962	397.24	375.477	7.56593	7.81691	7.61276	8.61302	8.65286	8.63335
ASMM10P013713	0.000240527	0.00958163	1.81772	down	protein_coding	NM_144812	CCDS37146.1	Tnrc6b	RefSeq	17334	chr15	+	80711312	80941086		chr15:80784746+80784806	GGAGGATTTTGTAATGGAAGGGCATGGCAAGACTCCACCTCCTGGAGAAGAAAGCAAACA	213988	Mm.131328	GO:0000166|GO:0003674|GO:0003723|GO:0005575|GO:0005737|GO:0006417|GO:0031047|GO:0060213|GO:1900153	trinucleotide repeat containing 6b	2056.41	3073.12	10.7818	11.6439	2026.82	2111.8	2030.62	3148.06	3030.63	3040.67	10.8328	10.8607	10.6519	11.6086	11.6363	11.6869
ASMM10P007253	0.000239153	0.00958163	1.70996	down	protein_coding	NM_011879	CCDS57119.1	Ik	RefSeq	1996	chr18	+	36744655	36757639		chr18:36754636+36755424	GCACTGAATCGTTGAAGAAGCCAGAAGATAAGAAGCAGCTGGGCGATTTCTTTGGCATGT	24010	Mm.30234	GO:0005634|GO:0042802	IK cytokine	14682.4	20466	13.648	14.4219	13803.4	14705	15538.8	21951.6	18666.9	20779.4	13.6225	13.6705	13.6509	14.4738	14.3012	14.4908
ASMM10P029474	0.000236286	0.00958163	1.5648	down	protein_coding	NM_008917	CCDS38870.1	Ppt1	RefSeq	2493	chr4	+	122836226	122859175		chr4:122855817+122855877	TACAGAAGTGGCCAAGCTAAGGAAACCATTCCCCTCCAGGAGAGCACTCTATACACAGAG	19063	Mm.277719	GO:0002084|GO:0002084|GO:0005576|GO:0005615|GO:0005634|GO:0005764|GO:0005764|GO:0005764|GO:0005794|GO:0006309|GO:0006464|GO:0006898|GO:0006907|GO:0007040|GO:0007042|GO:0007269|GO:0007399|GO:0007420|GO:0007601|GO:0007625|GO:0008021|GO:0008306|GO:0008344|GO:0008474|GO:0008474|GO:0008474|GO:0015031|GO:0016042|GO:0016290|GO:0016787|GO:0030308|GO:0030424|GO:0030424|GO:0030425|GO:0031579|GO:0032429|GO:…	palmitoyl-protein thioesterase 1	1098.6	1426.68	9.8633	10.5093	1062.8	1002.78	1230.21	1513.38	1353.87	1412.79	9.89147	9.78161	9.91681	10.5168	10.4525	10.5586
ASMM10P012749	0.000237486	0.00958163	1.51963	down	protein_coding	NM_011117		Plec	RefSeq	14921	chr15	-	76170973	76231378	ENSMUST00000165135, NM_001163542	chr15:76231232-76231378	CCTGGAACCTTGGGAAAACACAGAGAAGTCGGCGAAGTGGAGGTGGTTCTGTGGGCAATG	18810	Mm.234912	GO:0003779|GO:0005200|GO:0005515|GO:0005737|GO:0005856|GO:0005925|GO:0007584|GO:0008092|GO:0008307|GO:0009925|GO:0016324|GO:0016528|GO:0030054|GO:0030056|GO:0030506|GO:0031581|GO:0042383|GO:0043292|GO:0045111|GO:0047485|GO:0048471	plectin	76.2198	97.7887	5.97201	6.57574	70.3157	74.965	83.3788	100.666	102.19	90.5103	5.93634	6.03706	5.94265	6.53541	6.64712	6.54467
ASMM10P004822	0.000243077	0.00958163	1.49792	down	protein_coding	NM_001112729	CCDS22221.1	Tti2	RefSeq	5059	chr8	+	31150315	31164703		chr8:31160054+31161790	AGTTATGGGGGGCCTTGTCGAAGGCATGGATGGGGAAGTTGTAGATGTCGCCATACTGAA	234138	Mm.349800	GO:0003674|GO:0005575|GO:0008150	TELO2 interacting protein 2	126.764	159.757	6.71575	7.29871	120.397	121.314	138.582	158.493	164.429	156.349	6.71917	6.72574	6.70236	7.20596	7.35075	7.33943
ASMM10P003448	0.000244833	0.00958163	1.47702	down	protein_coding	NM_181664	CCDS28828.1	Crip3	RefSeq	955	chr17	+	46428941	46431771		chr17:46431238+46431378	GGCCCCAAAGGTGTGAACATTGGCGATGTGGGCTGCTACATCTATGACCCAGTGGACATA	114570	Mm.25168	GO:0003674|GO:0005634|GO:0005737|GO:0008270|GO:0042098|GO:0046872	cysteine-rich protein 3	153.83	191.528	6.99244	7.55513	153.35	142.038	166.101	203.188	195.38	176.017	7.06847	6.95422	6.95463	7.55835	7.5966	7.51044
ASMM10P000067	0.000245962	0.00958163	1.32257	down	protein_coding	NM_009657	CCDS25099.1	Aldoc	RefSeq	1702	chr11	+	78324197	78326760		chr11:78326106+78326261	TAATGCTGGGGCTGCTACTGAGGAGTTTATCAAGCGGGCAGAGATGAACGGGCTTGCAGC	11676	Mm.7729	GO:0003824|GO:0004332|GO:0004332|GO:0005737|GO:0005739|GO:0006096|GO:0006915|GO:0007568|GO:0008092|GO:0016829|GO:0030388|GO:0030424|GO:0051289|GO:0051290	aldolase C, fructose-bisphosphate	44484.6	48941.1	15.2614	15.6647	42909.3	44956.8	45587.7	51600.1	46400.7	48822.5	15.2533	15.282	15.2488	15.6711	15.6082	15.7148
ASMM10P001847	0.000241722	0.00958163	1.30853	down	protein_coding	NM_001173547	CCDS53107.1	Taz	RefSeq	1854	chrX	+	74282696	74290151	NM_181516	chrX:74288719+74289104	CTTTGGACAGAAAATCACCGTGCTGATTGGGAAGCCCTTCAGTACACTCCCTGTGCTTGA	66826	Mm.268483	GO:0005739|GO:0005886|GO:0006936|GO:0007507|GO:0007519|GO:0030097|GO:0032049|GO:0032981|GO:0042407|GO:0042775|GO:0046471|GO:0047184|GO:0048738|GO:0060048	tafazzin	574.139	621.723	8.90565	9.2936	537.797	573.91	610.709	654.276	605.624	605.27	8.89058	8.95695	8.86943	9.29248	9.26515	9.32316
ASMM10P009171	0.000247311	0.00959109	1.70533	down	protein_coding	NM_172674	CCDS38297.1	Phf20	RefSeq	5752	chr2	+	156196646	156309953		chr2:156294278+156296648	TTCATGATTCAGTGTGAAGAGTGCCAGTGCTGGCAGCACGGGGTCTGCATGGGCTTACTG	228829	Mm.427078	GO:0000123|GO:0003677|GO:0005634|GO:0006351|GO:0006355|GO:0008270|GO:0016568|GO:0031965|GO:0043981|GO:0043982|GO:0043984|GO:0043995|GO:0043996|GO:0046872|GO:0046972|GO:0071339	PHD finger protein 20	247.582	349.409	7.67911	8.44917	227.402	254.152	261.19	353.461	348.915	345.851	7.63699	7.78206	7.61829	8.38773	8.45152	8.50824
ASMM10P048556	0.000247266	0.00959109	1.54727	down	protein_coding	NM_008165	CCDS36159.1	Gria1	RefSeq	5755	chr11	+	57011617	57330244		chr11:57309793+57309883	AAACTGAACGAGCAGGGGCTTTTGGACAAATTGAAAAACAAATGGTGGTACGACAAGGGC	14799	Mm.4920	GO:0001919|GO:0001965|GO:0004872|GO:0004970|GO:0004971|GO:0005216|GO:0005234|GO:0005515|GO:0005769|GO:0005783|GO:0005829|GO:0005886|GO:0005886|GO:0006810|GO:0006811|GO:0007268|GO:0007616|GO:0007616|GO:0008021|GO:0008179|GO:0008328|GO:0009636|GO:0009986|GO:0009986|GO:0014069|GO:0014069|GO:0016020|GO:0016021|GO:0019228|GO:0019901|GO:0019904|GO:0030054|GO:0030165|GO:0030425|GO:0031267|GO:0031489|GO:…	glutamate receptor, ionotropic, AMPA1 (alpha 1)	12706	15888.5	13.4372	14.0669	12641.5	12347.9	13128.6	16586.9	14773.1	16305.5	13.4907	13.4125	13.4084	14.0718	13.9894	14.1395
ASMM10P000625	0.000248138	0.00960165	1.4852	down	protein_coding	NM_001080384	CCDS38748.1	Clta	RefSeq	1109	chr4	+	44012642	44032846	NM_001080386	chr4:44025556+44032400	AGACAAAGGCAAACAACAGGGCAGCAGAAGAAGCCTTTGTAAACGACATTGACGAGTCAT	12757	Mm.298875	GO:0005198|GO:0005905|GO:0006886|GO:0016020|GO:0016023|GO:0016192|GO:0030118|GO:0030130|GO:0030132|GO:0030136|GO:0031410|GO:0042277	clathrin, light polypeptide (Lca)	12113.6	14415.8	13.3622	13.9328	11725.5	12322.5	12293	14547.3	13924.3	14775.9	13.3772	13.4098	13.2995	13.8915	13.9096	13.9974
ASMM10P006966	0.000253312	0.00963075	2.50888	down	protein_coding	NM_009906	CCDS21661.1	Tpp1	RefSeq	3494	chr7	-	105744846	105752207		chr7:105750281-105751589	CCTCAATATGGAAAGTACCTAACCCTGGAGGATGTAGCTGAGCTGGTTCAACCATCACCC	12751	Mm.20837	GO:0004175|GO:0004175|GO:0004252|GO:0005515|GO:0005739|GO:0005764|GO:0005764|GO:0006508|GO:0006508|GO:0007040|GO:0007399|GO:0007399|GO:0008233|GO:0008233|GO:0008236|GO:0008236|GO:0008240|GO:0008240|GO:0016787|GO:0042277|GO:0043171|GO:0043171|GO:0045453|GO:0045453|GO:0046872|GO:0050885	tripeptidyl peptidase I	143.528	297.618	6.87944	8.20649	119.355	138.657	172.574	300.677	320.45	271.728	6.70827	6.91915	7.01092	8.1403	8.32744	8.15173
ASMM10P004059	0.000253454	0.00963075	1.47171	down	protein_coding	NM_009637	CCDS39689.1	Aebp2	RefSeq	912	chr6	+	140624297	140677418	NM_001005605	chr6:140624346+140633688	CGGAGGACAGCATAAGCAGTACGCTAATGGACATAGACAGCACAATTTCCAGTGGACGCT	11569	Mm.86453	GO:0003676|GO:0003677|GO:0003714|GO:0003714|GO:0005634|GO:0006351|GO:0006355|GO:0016568|GO:0035098|GO:0035098|GO:0046872	AE binding protein 2	251.675	308.286	7.70355	8.26104	234.174	250.409	270.442	313.904	320.632	290.322	7.67954	7.75869	7.67242	8.20495	8.32834	8.24983
ASMM10P050726	0.000251981	0.00963075	1.3267	down	protein_coding	NM_008482	CCDS25862.1	Lamb1	RefSeq	5778	chr12	+	31265293	31329639		chr12:31329579+31329639	TTTAATGTTTTTAACCACCTACTTTTGTATGGAGTTAAATAAAAGACATTGGTTTTGTAT	16777	Mm.172674	GO:0005178|GO:0005201|GO:0005515|GO:0005576|GO:0005578|GO:0005604|GO:0005604|GO:0005604|GO:0005605|GO:0005606|GO:0005606|GO:0005607|GO:0005615|GO:0007155|GO:0007162|GO:0007566|GO:0007611|GO:0016477|GO:0019899|GO:0021812|GO:0030335|GO:0031012|GO:0031175|GO:0031175|GO:0034446|GO:0042476|GO:0043208|GO:0043256|GO:0043257|GO:0043259|GO:0043259|GO:0048471|GO:0070062	laminin B1	9326.89	9877.1	12.9726	13.3804	8571.92	9363.31	10045.5	10427.6	9909.3	9294.43	12.9177	13.0027	12.9974	13.3971	13.4008	13.3434
ASMM10P002972	0.000257858	0.00970702	1.30386	down	protein_coding	NM_130860	CCDS15927.1	Cdk9	RefSeq	3389	chr2	-	32705781	32712784		chr2:32712081-32712564	TTGCCAAGATCGGCCAAGGCACATTCGGGGAAGTCTTTAAAGCCAAGCACCGTCAGACGG	107951	Mm.27557	GO:0000166|GO:0003677|GO:0003682|GO:0004672|GO:0004674|GO:0004693|GO:0005515|GO:0005524|GO:0005634|GO:0005634|GO:0005737|GO:0006281|GO:0006282|GO:0006351|GO:0006355|GO:0006468|GO:0006974|GO:0008024|GO:0008024|GO:0008353|GO:0016301|GO:0016310|GO:0016605|GO:0016740|GO:0016772|GO:0017069|GO:0031056|GO:0043111|GO:0043231|GO:0044212|GO:0071157|GO:0071345	cyclin-dependent kinase 9 (CDC2-related kinase)	1322.5	1435.63	10.1349	10.5177	1302.77	1266.19	1398.52	1536.03	1392.18	1378.68	10.1909	10.1118	10.1021	10.5388	10.4917	10.5226
ASMM10P024134	0.000260701	0.00976354	1.49015	down	protein_coding	NM_025680	CCDS16982.1	Ctnnbl1	RefSeq	2731	chr2	+	157737400	157891903		chr2:157884440+157884500	TTCACCAGATCCTGAACATGCGTGGCAGCTCCATCAAGATCGTCAGGCACATCATCAAGG	66642	Mm.45193	GO:0000974|GO:0005515|GO:0005634|GO:0005681|GO:0006915|GO:0016445|GO:0019899|GO:0043065	catenin, beta like 1	3766.18	4619.23	11.6698	12.2452	3740.43	3689.2	3868.91	4870.78	4336.97	4649.94	11.7258	11.6775	11.6059	12.2549	12.1857	12.295
ASMM10P027571	0.000266528	0.00977469	21.108	down	protein_coding	NM_026291	CCDS18465.1	4930522H14Rik	RefSeq	859	chr4	-	109505331	109531297	NM_001199090	chr4:109505439-109505825	GTTGGTACTGAAAAACACAGAGGTTGGCAAACACAACCTTCAATTTGATATTGAATGACT	67646	Mm.45820	GO:0003674|GO:0005575|GO:0008150|GO:0016020|GO:0016021	RIKEN cDNA 4930522H14 gene	5	115.47	2.32714	6.72686	5	5	5	120.225	160.935	65.2497	2.32355	2.33587	2.32201	6.79396	7.31972	6.06689
ASMM10P000406	0.000264221	0.00977469	1.6261	down	protein_coding	NM_001252476	CCDS57547.1	Prmt1	RefSeq	1325	chr7	-	44976754	44986420	NM_001252477	chr7:44983538-44986282	CATCATGGAGGTTTCCTGTGGCCAAGCAGAAAGTAGTGAGAAGCCCAACGCTGAGGACAT	15469	Mm.27545	GO:0001701|GO:0005515|GO:0005634|GO:0005737|GO:0005829|GO:0006479|GO:0006479|GO:0008168|GO:0008170|GO:0008276|GO:0008276|GO:0008469|GO:0016274|GO:0016274|GO:0016275|GO:0016571|GO:0016740|GO:0018216|GO:0019919|GO:0030519|GO:0031175|GO:0032259|GO:0035241|GO:0035242|GO:0035247|GO:0042054|GO:0042802|GO:0043234|GO:0043985|GO:0044020|GO:0045653	protein arginine N-methyltransferase 1	1508.42	2034.39	10.3234	11.0248	1453.13	1521.57	1550.55	2160.21	1910.01	2032.96	10.3435	10.3812	10.2456	11.0442	10.9456	11.0847
ASMM10P005556	0.00026556	0.00977469	1.50601	down	protein_coding	NM_001165988		Ubap2l	RefSeq	3627	chr3	-	90005993	90052515	NM_001165987, NM_153489	chr3:90028364-90034064	AATACATGGAACAACACTGGCCACTTTGAACCAGATGATGGAACAAGTGCATGGAGGACT	74383	Mm.25610	GO:0003674|GO:0005671|GO:0007339	ubiquitin associated protein 2-like	119.055	150.836	6.62499	7.21572	118.909	112.78	125.478	156.789	148.482	147.238	6.7034	6.61952	6.55206	7.1882	7.20109	7.25787
ASMM10P016052	0.000264354	0.00977469	1.48812	down	protein_coding	NM_010395		H2-T10	RefSeq	2859	chr17	-	36115875	36121435	ENSMUST00000174625, NR_046286	chr17:36119245-36119464	TTCCAGAAGTGGGCAGCTGTGGTGGTGCCTCTTGGAAAGGTGCAGAGTTACACGTGCCAT	15024	Mm.426031	GO:0002474|GO:0005102|GO:0005886|GO:0042605|GO:0048839	histocompatibility 2, T region locus 10	1566.28	1933.6	10.3764	10.9499	1583.41	1455.59	1659.84	2070.18	1858.63	1871.98	10.4609	10.3186	10.3497	10.9739	10.912	10.9639
ASMM10P018508	0.000266006	0.00977469	1.31099	down	protein_coding	NM_026040	CCDS37819.1	Srfbp1	RefSeq	1463	chr18	+	52465692	52490738		chr18:52488884+52488971	AAACGATAAACACAGGCCAATTCCAGAAGCCAGGAAGTTCGAATCCGTGTTTTTCCACTC	67222	Mm.100617	GO:0005515|GO:0005634|GO:0005737|GO:0006351|GO:0006355|GO:0008150	serum response factor binding protein 1	714.916	779.634	9.23364	9.6243	679.004	692.125	773.62	815.98	747.6	775.321	9.23611	9.23611	9.2287	9.61285	9.57524	9.6848
ASMM10P005810	0.000273311	0.00977895	1.82816	down	protein_coding	NM_001177772		Slco1c1	RefSeq	3175	chr6	+	141524385	141570177		chr6:141564583+141567456	AAGAGTTCTTGGAATCCCAGCCCCTGTGTACTTTGGTGTTTTGATTGACACTTCATGCCT	58807	Mm.284495	GO:0005215|GO:0005886|GO:0006810|GO:0006811|GO:0015125|GO:0015721|GO:0016020|GO:0016021	solute carrier organic anion transporter family, member 1c1	3012.96	4544.41	11.3476	12.218	2857.52	2887.76	3293.59	4752.63	4806.84	4073.76	11.3416	11.3274	11.3738	12.2216	12.3391	12.0933
ASMM10P034874	0.00027386	0.00977895	1.75838	down	protein_coding	NM_172730	CCDS20370.2	Ccdc174	RefSeq	1757	chr6	+	91878052	91899848	ENSMUST00000136090	chr6:91898232+91898299	ATCATTCAGGAGAGGAGGGACACCAAGCCTGGGGTGCCACACATCCGAGAGTGGGACCGA	232236	Mm.234879	GO:0003674|GO:0005575|GO:0008150	coiled-coil domain containing 174	496.785	719.278	8.69051	9.50475	470.767	503.114	516.473	750.787	671.49	735.556	8.69269	8.76097	8.61787	9.48658	9.42232	9.60536
ASMM10P039307	0.000271422	0.00977895	1.55719	down	protein_coding	NM_013522	CCDS22263.1	Frg1	RefSeq	1106	chr8	-	41397453	41417118		chr8:41397590-41397644	AATTGAAAGCTGACCGATACTGCAAGTGACGTGGACATTTTGTGTAGCTTTGGGTTTTTT	14300	Mm.217312	GO:0005634|GO:0005681|GO:0006364|GO:0006397|GO:0008380|GO:0042254|GO:0071013	FSHD region gene 1	7576.71	9436.89	12.6745	13.3134	7281.51	7425.26	8023.36	9521.14	8996.17	9793.37	12.6817	12.667	12.6748	13.2564	13.2649	13.419
ASMM10P012683	0.00026901	0.00977895	1.50676	down	protein_coding	NM_013499	CCDS15641.1	Cr1l	RefSeq	1674	chr1	-	195103787	195131570		chr1:195103811-195103907	CAGCAACGTGAAATGAGAACATGCTCTGTCTGTATCACTTTTAAAATAAACTGTTTCCTT	12946	Mm.301652	GO:0001701|GO:0006958|GO:0007275|GO:0007565|GO:0009897|GO:0016020|GO:0016021|GO:0030449|GO:0030449|GO:0045087|GO:0045916	complement component (3b/4b) receptor 1-like	5197.42	6371.19	12.1265	12.718	4811.24	5289.69	5491.34	6459.71	6118.23	6535.62	12.0865	12.18	12.1131	12.6724	12.6833	12.7983
ASMM10P032636	0.000268849	0.00977895	1.41963	down	protein_coding	NM_001038703	CCDS19809.1	Gpr146	RefSeq	4145	chr5	+	139389903	139396414		chr5:139389995+139390055	GCTGCCTGCTGCTGGCCTCTGGAGCCCACAGCACAGAGGAAGGAGGGACTTGTAATAAAG	80290	Mm.270003	GO:0003674|GO:0004871|GO:0004930|GO:0005575|GO:0005886|GO:0007165|GO:0007186|GO:0008150|GO:0016020|GO:0016021	G protein-coupled receptor 146	1065.85	1251.46	9.82071	10.3262	1052.24	1006.26	1139.04	1297.14	1288.72	1168.52	9.87694	9.78559	9.79959	10.2998	10.3874	10.2914
ASMM10P053512	0.000272498	0.00977895	1.36622	down	protein_coding	NM_001008238	CCDS23318.1	Bnip2	RefSeq	5770	chr9	+	69989465	70011659	NM_016787	chr9:70007090+70007151	AGAACCACCAAAAAGTGAGCAGTAAGTTCCGTGTCCAGCCCGGACAAGAGAGAGCACCGG	12175	Mm.159777	GO:0001824|GO:0005635|GO:0005737|GO:0005814|GO:0006915|GO:0031616|GO:0043231|GO:0043410|GO:0043410|GO:0045666|GO:0051057|GO:0051146|GO:0051297	BCL2/adenovirus E1B interacting protein 2	1579.72	1785.28	10.387	10.8372	1532.53	1470.4	1736.23	1864.95	1727.49	1763.39	10.4148	10.3312	10.4151	10.8252	10.8014	10.885
ASMM10P025641	0.000276887	0.00979552	3.537	down	protein_coding	NM_024495	CCDS17247.1	Car13	RefSeq	2299	chr3	+	14641726	14663002		chr3:14657004+14657064	CTTCTTGAGAGTGTCACGTGGATTGTTTTAAAACAACCTATAAGTATCAGCTCTCAACAG	71934	Mm.158776	GO:0004089|GO:0006730|GO:0008270|GO:0016829|GO:0046872	carbonic anhydrase 13	13.4069	41.044	3.47775	5.30027	13.4556	13.0598	13.7053	49.1685	39.1847	34.7788	3.53519	3.64561	3.25244	5.48469	5.25936	5.15677
ASMM10P050870	0.000277637	0.00979552	2.27637	down	protein_coding	NM_007481	CCDS25952.1	Arf6	RefSeq	3740	chr12	+	69372149	69375980		chr12:69375920+69375980	TTATGGTTGTAGTGTTGCTGAAGCACTAACATGCAGAAAATAAAGGAATTACACAGTGCA	11845	Mm.27308	GO:0000166|GO:0001726|GO:0001889|GO:0003924|GO:0005515|GO:0005525|GO:0005622|GO:0005737|GO:0005768|GO:0005768|GO:0005768|GO:0005769|GO:0005794|GO:0005886|GO:0005886|GO:0005938|GO:0006184|GO:0006810|GO:0007264|GO:0007399|GO:0015031|GO:0016020|GO:0016192|GO:0030139|GO:0030154|GO:0030838|GO:0030866|GO:0031527|GO:0031529|GO:0031996|GO:0033028|GO:0034143|GO:0034394|GO:0035020|GO:0036010|GO:0042995|GO:…	ADP-ribosylation factor 6	1042.13	1967.79	9.78707	10.9738	963.394	1137.83	1025.15	2105.28	1850.97	1947.11	9.75155	9.96268	9.64697	10.9975	10.9061	11.0178
ASMM10P005586	0.000275955	0.00979552	1.92501	down	protein_coding	NM_001166543		Hmga1	RefSeq	1714	chr17	+	27556573	27563672	NM_001166544	chr17:27561516+27562440	CAAGAAACTGAAGGAGGAAGAGGAGGGCATCTCCCAGGAGTCCTCTGAGGAGGAGCAGTG	15361	Mm.4438	GO:0001077|GO:0005634|GO:0007283	high mobility group AT-hook 1	230.384	365.74	7.56726	8.51213	197.179	232.332	261.641	404.339	357.951	334.929	7.42705	7.65337	7.62136	8.57887	8.49432	8.46319
ASMM10P003400	0.000277505	0.00979552	1.74251	down	protein_coding	NM_001166584	CCDS52365.1	Tead1	RefSeq	9962	chr7	+	112679319	112906805		chr7:112841955+112842039	CGCCATTAAGGTGTCTAGTCACATTCAGGTTCTTGCCAGAAGGAAATCTCGTGATTTTCA	21676	Mm.24685	GO:0003143|GO:0003677|GO:0003700|GO:0003700|GO:0005515|GO:0005622|GO:0005634|GO:0005667|GO:0005667|GO:0006351|GO:0006355|GO:0007507|GO:0030903|GO:0035329|GO:0035329|GO:0042127|GO:0045944|GO:0048339|GO:0048368	TEA domain family member 1	438.499	629.112	8.50677	9.30794	407.555	447.171	460.772	664.301	586.048	636.988	8.47709	8.59269	8.45055	9.31191	9.21835	9.39356
ASMM10P001430	0.000277811	0.00979552	1.57581	down	protein_coding	NM_145550	CCDS18437.1	Yipf1	RefSeq	1333	chr4	+	107314362	107359823		chr4:107319110+107336113	CGAGACCGAGTTACTTGCCGGTCAGAAGCGAAGCTCTCCCTTCTGGACATTCGAATACTA	230584	Mm.29118	GO:0003674|GO:0008150|GO:0016020|GO:0016021|GO:0030133	Yip1 domain family, member 1	1212.88	1587.77	10.0105	10.6666	1209.51	1135.25	1293.88	1629.78	1534.93	1598.6	10.0856	9.95956	9.9865	10.6209	10.6345	10.7445
ASMM10P019329	0.000277551	0.00979552	1.37138	down	protein_coding	NM_175360	CCDS29892.1	Obfc1	RefSeq	1878	chr19	-	47501047	47537020		chr19:47501327-47501717	TCAGAACAGAATGGGAGAAAACGGTGTTGCTGGTTTAATCACTGTGTCTGAATTCAGGGG	108689	Mm.218048	GO:0000723|GO:0000781|GO:0000784|GO:0000784|GO:0003676|GO:0003677|GO:0003697|GO:0005515|GO:0005634|GO:0005634|GO:0005694|GO:0010833|GO:0043047|GO:0043231|GO:0045111|GO:0045740|GO:0070188	oligonucleotide/oligosaccharide-binding fold containing 1	2395.13	2735.02	11.0084	11.4641	2347.61	2326.3	2511.49	2859.47	2807.5	2538.1	11.0494	11.0012	10.9748	11.4529	11.5227	11.4167
ASMM10P008677	0.000282687	0.00986466	1.41454	down	protein_coding	NM_133255	CCDS22489.1	Hook2	RefSeq	2617	chr8	+	84990594	85003364	uc009mos.2	chr8:85001206+85001320	AAACGAGAATACATTGAGGAGTTGGAGCCTCCCACTGACAGCAGCACAGCTCGGCGGATC	170833	Mm.247775	GO:0005737|GO:0005813|GO:0005856|GO:0005874|GO:0006810|GO:0007032|GO:0007040|GO:0008333|GO:0015031|GO:0030897|GO:0042802|GO:0045022|GO:0070695	hook homolog 2 (Drosophila)	392.206	458.854	8.34558	8.84592	380.336	368.97	427.314	496.094	465.816	414.651	8.38408	8.31763	8.33502	8.88082	8.8848	8.77213
ASMM10P011985	0.000284044	0.00986853	2.15511	down	protein_coding	NM_001037938	CCDS27111.1	Dhrs4	RefSeq	1408	chr14	+	55478757	55490340		chr14:55487595+55487718	TACAATGTTAGCAAAACAGCTTTGCTGGGTCTTACTAAGAACTTTGCAGCGGAGTTGGCC	28200	Mm.27427	GO:0000253|GO:0001758|GO:0004090|GO:0005102|GO:0005634|GO:0005739|GO:0005777|GO:0005777|GO:0005778|GO:0006066|GO:0008152|GO:0008202|GO:0016491|GO:0016655|GO:0018455|GO:0042180|GO:0042574|GO:0051262|GO:0055114|GO:0055114	dehydrogenase/reductase (SDR family) member 4	543.596	960.27	8.8196	9.92736	468.635	576.516	585.635	1042.55	888.733	949.524	8.68609	8.96357	8.80915	9.97068	9.8337	9.97771
ASMM10P038436	0.000284296	0.00986853	1.6618	down	protein_coding	NM_009103	CCDS40049.1	Rrm1	RefSeq	3997	chr7	+	102441694	102469771		chr7:102466999+102467066	AAACATCCATATTGCTGAGCCCAACTACGGCAAACTCACTAGTATGCACTTCTACGGTTG	20133	Mm.197486	GO:0000166|GO:0003824|GO:0004748|GO:0004748|GO:0005515|GO:0005524|GO:0005737|GO:0005971|GO:0006260|GO:0008152|GO:0009263|GO:0016491|GO:0017076|GO:0051259|GO:0051290	ribonucleotide reductase M1	603.078	828.715	8.9778	9.71055	578.594	588.447	642.191	885.068	760.771	840.307	8.99627	8.99042	8.9467	9.72886	9.5996	9.80319
ASMM10P006959	0.000287062	0.00988597	6.37372	down	protein_coding	NM_009862	CCDS28027.1	Cdc45	RefSeq	2161	chr16	-	18780446	18811972		chr16:18811667-18811803	TCAACACCGGCAACAAGGAACCAATCAGAAAGGAGGAAAGGCTAAGAATTATTGGCTGCT	12544	Mm.1248	GO:0005634|GO:0005813|GO:0006260|GO:0006270|GO:0007049|GO:0051301	cell division cycle 45	7.90305	42.4465	2.67004	5.34217	8.66636	5	10.0428	41.6774	50.8985	34.7636	2.88075	2.33587	2.79348	5.23562	5.63522	5.15568
ASMM10P034405	0.000285958	0.00988597	2.40601	down	protein_coding	NM_133674	CCDS51759.1	Arhgef5	RefSeq	5420	chr6	+	43265643	43289320		chr6:43287584+43287644	ATGATGAGTTGGCACTAGAGAAGGCGGATGTGGTGATGGTCACTCAGCAAAGCAGTGATG	54324	Mm.320978	GO:0002408|GO:0005515|GO:0005737|GO:0005886|GO:0030036|GO:0032319|GO:0032321|GO:0071803	Rho guanine nucleotide exchange factor (GEF) 5	101.333	205.067	6.38763	7.65428	108.314	96.0716	99.6119	221.586	204.622	188.992	6.5677	6.38891	6.20629	7.68676	7.66175	7.61431
ASMM10P004174	0.000286638	0.00988597	1.80933	down	protein_coding	NM_001025428	CCDS36282.1	Spag9	RefSeq	6931	chr11	+	94044204	94126082		chr11:94080744+94081339	TAATTTCTTTGGAATGGGTCGTGAGGTGGAGAATCTCATACTGGAGAACACACAGCTGCT	70834	Mm.260737	GO:0000187|GO:0005515|GO:0005737|GO:0005737|GO:0007257|GO:0008432|GO:0019894|GO:0030335|GO:0042147|GO:0043410|GO:0045666|GO:0048273|GO:0048471|GO:0051146|GO:0051260|GO:0090074	sperm associated antigen 9	194.743	291.923	7.32627	8.18172	172.812	200.813	210.604	291.979	300.506	283.285	7.23922	7.43919	7.30039	8.10049	8.2315	8.21317
ASMM10P050981	0.000285792	0.00988597	1.48036	down	protein_coding	NM_018814	CCDS26025.1	Pcnx	RefSeq	12139	chr12	+	81860029	82000924		chr12:81913415+81913475	ACATAAGTTTGAGTCTGGGCCAGAGTTCTAGTCTTTGTAAAGAAGGAAGTGAAGAACAAG	54604	Mm.86584	GO:0003674|GO:0005575|GO:0008150|GO:0016020|GO:0016021	pecanex homolog (Drosophila)	66.1511	82.6622	5.76358	6.32953	62.3368	59.8075	76.3088	86.8875	86.2546	74.8445	5.7609	5.71773	5.81211	6.31877	6.40176	6.26806
ASMM10P029143	0.000286281	0.00988597	1.37182	down	protein_coding	NM_010905	CCDS18373.1	Nfia	RefSeq	9528	chr4	+	97777625	98118876	NM_001122953	chr4:97777732+97777802	TATAGTGGAGTGTAGGGAAACTCTAGGCGGGGTTAAAGTTCAGCGCGTGGAGCGGCAAGA	18027	Mm.31274	GO:0003677|GO:0003677|GO:0003700|GO:0005622|GO:0005634|GO:0005634|GO:0006260|GO:0006351|GO:0006355|GO:0008134|GO:0030054|GO:0045893|GO:0045944	nuclear factor I/A	36.7468	42.9816	4.92179	5.37788	35.4973	34.5401	40.2029	47.4085	41.1828	40.3536	4.94407	4.95074	4.87056	5.43017	5.33218	5.3713
ASMM10P011142	0.0002908	0.00993945	1.28623	down	protein_coding	NM_026526	CCDS27157.1	N6amt2	RefSeq	836	chr14	-	57549597	57571569		chr14:57549611-57549879	CTGCCCTGGCTGGGACTCCCCTGGCTTATTTTTCAAAATAAAATAAAACTTCTCCATGCT	68043	Mm.45225	GO:0003674|GO:0003676|GO:0005575|GO:0008150|GO:0008168|GO:0016740|GO:0032259	N-6 adenine-specific DNA methyltransferase 2 (putative)	5515.58	5796.65	12.2129	12.576	5350.51	5458.67	5737.57	5939.11	5867.05	5583.79	12.2356	12.2236	12.1795	12.5435	12.6263	12.5583
ASMM10P000790	0.000293767	0.00997527	1.48083	down	protein_coding	NM_001039546	CCDS23368.1	Myo6	RefSeq	7868	chr9	+	80165033	80311729		chr9:80292522+80299145	CACTCCGAAGAGGTCCTGCGGTGCAAGCTACCAAGGCTGCTGCTGGTACCAAGAAACATG	17920	Mm.4040	GO:0000166|GO:0001726|GO:0003774|GO:0003779|GO:0005515|GO:0005516|GO:0005524|GO:0005634|GO:0005654|GO:0005737|GO:0005737|GO:0005794|GO:0005886|GO:0005902|GO:0005905|GO:0006605|GO:0006810|GO:0006897|GO:0006897|GO:0007268|GO:0007416|GO:0007605|GO:0007605|GO:0007626|GO:0012506|GO:0014047|GO:0015031|GO:0016020|GO:0016023|GO:0016358|GO:0016459|GO:0016591|GO:0030139|GO:0030330|GO:0030424|GO:0031410|GO:…	myosin VI	371.858	453.337	8.26526	8.83167	351.553	350.373	413.649	454.715	452.685	452.61	8.26694	8.24146	8.28739	8.74619	8.84466	8.90416
ASMM10P052213	0.000294514	0.00998513	1.39104	down	protein_coding	NM_172807	CCDS26748.1	Ppwd1	RefSeq	2367	chr13	-	104205121	104228844		chr13:104205284-104205647	TCTGGACTATTTGTGATTCTCAGGGGTAACAAATTGAAATGCACTAAATTGAGGCAAATA	238831	Mm.98910	GO:0003674|GO:0003755|GO:0005634|GO:0005681|GO:0006397|GO:0006457|GO:0008150|GO:0008380|GO:0016853|GO:0071013	peptidylprolyl isomerase domain and WD repeat containing 1	4297.34	4885.02	11.8551	12.3312	4071.03	4339.72	4481.27	4923.14	4865.98	4865.95	11.8466	11.9073	11.8113	12.2736	12.3545	12.3656
ASMM10P055554	0.000297319	0.0100431	4.24515	down	protein_coding	NM_001161797	CCDS51318.1	Phactr4	RefSeq	4504	chr4	-	132355924	132422446	NM_175306	chr4:132358228-132358284	CCATGAAGCTGAAGCCTGAGAAAGGAGCTAAAGGACCACAGGAAAAGGAAAAGCATGGCT	100169	Mm.158361	GO:0001755|GO:0001843|GO:0003779|GO:0004864|GO:0005622|GO:0005737|GO:0007266|GO:0007275|GO:0007399|GO:0008157|GO:0030027|GO:0030036|GO:0042995|GO:0043085|GO:0043085|GO:0048484|GO:0051726|GO:0061386|GO:0071862|GO:0071862|GO:2001045	phosphatase and actin regulator 4	305.981	1051.41	7.96803	10.0538	243.719	354.49	319.733	1238.37	977.139	938.712	7.73733	8.25988	7.9069	10.229	9.97019	9.9624
ASMM10P006993	0.000300364	0.0100431	1.71972	down	protein_coding	NM_010057	CCDS51719.1	Dlx6	RefSeq	1071	chr6	+	6863333	6867970		chr6:6867334+6867876	TCTGAAGGAGACATTCTCCACCGGCAGAAGAATCTGCACAAACATGGCAGCATTTTTACT	13396	Mm.439763	GO:0000976|GO:0003677|GO:0003700|GO:0005634|GO:0006355|GO:0007275|GO:0030326|GO:0030855|GO:0042472|GO:0043565|GO:0048646|GO:0050679|GO:0060021|GO:0060322	distal-less homeobox 6	710.331	1009.9	9.22297	10.0051	668.523	734.329	728.141	1086.48	1028.16	915.063	9.21091	9.32294	9.13508	10.0338	10.0521	9.92958
ASMM10P000854	0.000299169	0.0100431	1.30451	down	protein_coding	NM_172529	CCDS28511.1	Gnptg	RefSeq	1234	chr17	-	25234317	25240116		chr17:25239814-25239913	TGAAGGTGGTGGAGGAGCCTAACACATTCGGGCTGAATAACCCGTTCTTGCCCCAGGCAA	214505	Mm.38607	GO:0000139|GO:0003976|GO:0005576|GO:0005794|GO:0016020|GO:0016256|GO:0043231	N-acetylglucosamine-1-phosphotransferase, gamma subunit	1202.19	1291.67	9.99215	10.3757	1116.07	1200.64	1289.87	1375.57	1234.44	1264.99	9.9624	10.0307	9.98332	10.3884	10.3263	10.4122
ASMM10P052963	0.000301401	0.0100479	1.68592	down	protein_coding	NM_021471	CCDS20677.1	Slco1c1	RefSeq	3178	chr6	+	141524385	141570177	NM_001177772	chr6:141559757+141559817	ATCATGAACGAGCTCTCTTTTCAGATTGCAACTCAAGATGTAAATGTTCAGACTCAAAAT	58807	Mm.284495	GO:0005215|GO:0005886|GO:0006810|GO:0006811|GO:0015125|GO:0015721|GO:0016020|GO:0016021	solute carrier organic anion transporter family, member 1c1	2072.16	2883.72	10.7925	11.5461	1959.23	1925.14	2332.13	3038.88	3019.23	2593.05	10.7857	10.7302	10.8617	11.5575	11.6292	11.4514
ASMM10P028271	0.000301427	0.0100479	1.68458	down	protein_coding	NM_001083342	CCDS38966.1	Ptchd2	RefSeq	8689	chr4	-	148236856	148287965	uc008vuo.1	chr4:148270390-148270596	AGCCAAGTTTCAGAGCTTCGTAGTCACGTATGTGGCCATGCTCGCCAAGCAGTCCACTAG	242748	Mm.33873	GO:0003674|GO:0005575|GO:0008150|GO:0008158|GO:0016020|GO:0016021	patched domain containing 2	23.4925	34.0594	4.28088	5.03327	23.2934	19.5076	27.6764	38.3695	32.9157	30.8929	4.33706	4.18385	4.32175	5.11645	4.99596	4.9874
ASMM10P000172	0.000302465	0.0100518	1.58727	down	protein_coding	NM_011596		Atp6v0a2	RefSeq	3037	chr5	+	124712207	124722146		chr5:124714235+124716304	ATTTAACCACTTGCACTTTAGGAAGAAGTTCAACGTCTACCTGGTCTCGGTGCCTGAGAT	21871	Mm.1158	GO:0000220|GO:0001669|GO:0005515|GO:0005737|GO:0005765|GO:0005768|GO:0005886|GO:0006810|GO:0006811|GO:0015078|GO:0015991|GO:0015992|GO:0016020|GO:0016021|GO:0033179	ATPase, H+ transporting, lysosomal V0 subunit A2	652.392	858.403	9.09726	9.76381	655.426	622.172	679.578	911.62	881.837	781.753	9.17977	9.08032	9.03168	9.77665	9.8196	9.69517
ASMM10P000773	0.000304403	0.010055	2.08852	down	protein_coding	NM_013813	CCDS28952.1	Epb4.1l3	RefSeq	4051	chr17	+	69156809	69289987		chr17:69287697+69288850	TAAAGAGACAGAAATCACACCAGAGGACGGAGAGGATTGACCACAGGAATAACTCAACCT	13823	Mm.131135	GO:0002175|GO:0003779|GO:0005198|GO:0005200|GO:0005737|GO:0005856|GO:0005886|GO:0005911|GO:0006915|GO:0007016|GO:0008092|GO:0008360|GO:0016020|GO:0019898|GO:0030054|GO:0030673|GO:0030865|GO:0030866|GO:0030913|GO:0033270|GO:0043217|GO:0044224|GO:0048812|GO:0071205|GO:0072659	erythrocyte protein band 4.1-like 3	13058	21940.7	13.4751	14.5375	13470.3	13409.5	12294.3	22322	21918	21581.9	13.5773	13.548	13.2998	14.4935	14.5622	14.5569
ASMM10P050651	0.000308674	0.0100752	1.97903	down	protein_coding	NM_027959	CCDS25826.1	Pdia6	RefSeq	2125	chr12	+	17266594	17284770		chr12:17283235+17283296	AGGGGGTGGTTCCTTTCCTACCATCACTCCCAGGGAGCCCTGGGATGGCAAGGATGGTGA	71853	Mm.222825	GO:0003756|GO:0005783|GO:0005788|GO:0005790|GO:0005793|GO:0005886|GO:0006662|GO:0015035|GO:0016020|GO:0016853|GO:0045454	protein disulfide isomerase associated 6	10342.8	16339.4	13.1203	14.1051	8874.7	10735.4	11418.2	16982.9	15508.5	16526.8	12.9625	13.2064	13.192	14.1026	14.0549	14.1578
ASMM10P006527	0.000308607	0.0100752	1.27431	down	protein_coding	NM_001277106		Crlf3	RefSeq	2283	chr11	-	80046492	80080991		chr11:80047688-80056451	TGACATTCAGGTGCAGTCTTTGTCAATGGAAAAGAAATGACCAATCAGTTGCCTGCAGTT	54394	Mm.272093	GO:0003674|GO:0005737|GO:0030308|GO:0045893|GO:0045944|GO:0046427|GO:0071158	cytokine receptor-like factor 3	416.849	439.41	8.43281	8.78253	395.591	390.66	464.297	472.937	421.031	424.262	8.43682	8.39971	8.4619	8.81005	8.73487	8.80266
ASMM10P054101	0.000310846	0.0100981	1.77989	down	protein_coding	NM_001142728	CCDS49085.1	Lrrc9	RefSeq	4739	chr12	+	72441865	72510565		chr12:72510449+72510513	GACTTCACCTTAACTCCTGAAGTTGAAGGTATTTTTACAAAGAGTTTCAGAGAGAATGAA	78257	Mm.266280	GO:0003674|GO:0005575|GO:0008150	leucine rich repeat containing 9	34.6395	52.5055	4.83974	5.67152	36.1827	30.6709	37.0649	55.2951	51.045	51.1764	4.9727	4.79324	4.75327	5.65836	5.63915	5.71705
ASMM10P026976	0.00031085	0.0100981	1.50425	down	protein_coding	NM_023231	CCDS18089.1	Stoml2	RefSeq	1565	chr4	-	43027689	43031384		chr4:43027703-43028025	TCTTAAAGGGCAGAGGGTGTAGACTATTAAGCTATTAATAAACTAGGGTTTACAAAAGCA	66592	Mm.331565	GO:0001772|GO:0005739|GO:0005743|GO:0005743|GO:0005758|GO:0005886|GO:0006851|GO:0006874|GO:0007005|GO:0008180|GO:0008289|GO:0010876|GO:0010918|GO:0015629|GO:0016020|GO:0019897|GO:0019897|GO:0032623|GO:0034982|GO:0035710|GO:0042101|GO:0042776|GO:0042776|GO:0045121|GO:0050852|GO:0051259|GO:0051646|GO:0090297|GO:1900210|GO:1901612|GO:1990046	stomatin (Epb7.2)-like 2	792.594	990.035	9.38654	9.97558	748.396	802.983	826.403	1010.35	973.499	986.26	9.38115	9.45553	9.32294	9.92569	9.96321	10.0378
ASMM10P009686	0.000314813	0.0101549	2.32275	down	protein_coding	NM_198644	CCDS49624.1	Zfat	RefSeq	4414	chr15	-	68083737	68258856		chr15:68105065-68110476	AAATGGGAGTTCAACAGACACTTGAAGAACAAACATGGCTTGAAGCCAGCAGCAGAGACT	380993	Mm.309526	GO:0001077|GO:0002244|GO:0003676|GO:0003677|GO:0005634|GO:0005737|GO:0006351|GO:0006355|GO:0030097|GO:0046872|GO:0060712	zinc finger and AT hook domain containing	22.827	45.1625	4.23708	5.45292	19.7837	22.7365	25.9609	45.5858	43.8716	46.0302	4.09349	4.39621	4.22155	5.36977	5.42638	5.56261
ASMM10P006161	0.000315197	0.0101549	1.56239	down	protein_coding	NM_001252451		Cldn25	RefSeq	2049	chr16	+	58727909	58734247	NR_045518	chr16:58731417+58732838	CTTCGCACCTGTCTGTGCACACTGGGCTCCGTGAGTTGCTATGTTGCCGGCATTGAACTC	224250	Mm.29482	GO:0003674|GO:0008150|GO:0016020|GO:0016021|GO:0016324	claudin 25	684.256	887.078	9.16718	9.81094	646.827	687.389	718.553	943.955	829.441	887.839	9.1637	9.22438	9.11345	9.82715	9.72569	9.87997
ASMM10P032094	0.000316791	0.0101756	1.48465	down	protein_coding	NM_028794	CCDS19482.1	Nudt9	RefSeq	1334	chr5	+	104047010	104065367		chr5:104065032+104065134	ACTCTCAGTTCATCAAACTCGTGGCAGAGAAACGAGATGCCCACTGGAGCGAGGACCACG	74167	Mm.241484	GO:0005739|GO:0005739|GO:0016787|GO:0043262|GO:0046032|GO:0046709|GO:0047631	nudix (nucleoside diphosphate linked moiety X)-type motif 9	10655.1	12658.6	13.1729	13.743	10463.3	10723.5	10778.4	13475.5	11998	12502.2	13.2159	13.203	13.0998	13.7836	13.6783	13.7671
ASMM10P017490	0.000319608	0.0102022	1.65164	down	protein_coding	NM_028611	CCDS28982.1	Ndufaf7	RefSeq	2303	chr17	+	78937134	78948052		chr17:78942107+78942282	ATCTCAATACACCTTGTAGAGGTGAGCCAGAAACTAAGTGAGATCCAAGCACTGACACTG	73694	Mm.104959	GO:0005739|GO:0005739|GO:0019899|GO:0032981	NADH dehydrogenase (ubiquinone) 1 alpha subcomplex assembly factor 7	351.435	478.614	8.1877	8.9116	343.045	350.943	360.317	508.284	454.688	472.871	8.23562	8.24469	8.08281	8.91766	8.84977	8.96739
ASMM10P008787	0.000319011	0.0102022	1.36352	down	protein_coding	NM_138677	CCDS20402.1	Edem1	RefSeq	5858	chr6	+	108828640	108859356		chr6:108851288+108852489	CAAAAGTCAAATGTGGATATGCTACGCTGCATCACGTCATAGACAAGTCTAAAGAAGACC	192193	Mm.21596	GO:0004559|GO:0004571|GO:0005509|GO:0005515|GO:0005783|GO:0006986|GO:0016020|GO:0016021|GO:0030176|GO:0030433|GO:0051787	ER degradation enhancer, mannosidase alpha-like 1	399.327	449.616	8.3721	8.81944	378.016	400.981	418.985	473.502	441.711	433.637	8.37424	8.43611	8.30596	8.81279	8.8081	8.83742
ASMM10P041257	0.000321865	0.0102098	2.75227	down	protein_coding	NM_001111121	CCDS48591.1	Ccdc6	RefSeq	5511	chr10	+	70097120	70193200		chr10:70169177+70169252	TGATGAGGCATATCAGGTTTTTAAAGAACGAAGTGGAGCGACTGAAGAAGCAGCTACGAG	76551	Mm.281741	GO:0003674|GO:0005737|GO:0005856|GO:0008150|GO:0017124	coiled-coil domain containing 6	37.1601	86.8917	4.94	6.40062	39.1902	36.4032	35.887	95.2574	88.5663	76.8515	5.08831	5.02447	4.70722	6.45112	6.44228	6.30847
ASMM10P018570	0.000325815	0.0102505	2.82939	down	protein_coding	NM_177407	CCDS29276.1	Camk2a	RefSeq	4966	chr18	+	60925631	60988152	NM_009792	chr18:60987978+60988152	AATAGCTACAAATTTATGTGAGTCCGTGTCTTCCTGAATTGGTCAAGGCACAGAGCCCCA	12322	Mm.131530	GO:0000082|GO:0000166|GO:0004672|GO:0004674|GO:0004674|GO:0004683|GO:0005515|GO:0005516|GO:0005524|GO:0005737|GO:0005886|GO:0005954|GO:0006468|GO:0006816|GO:0016020|GO:0016301|GO:0016310|GO:0016740|GO:0016772|GO:0018105|GO:0030054|GO:0030425|GO:0032794|GO:0032839|GO:0035235|GO:0035254|GO:0045202|GO:0046777|GO:0046777|GO:0046928|GO:0048168|GO:0051092	calcium/calmodulin-dependent protein kinase II alpha	13482.8	31220.9	13.517	15.0175	12288.1	15261.5	12898.9	31663	33836.2	28163.6	13.442	13.7335	13.3756	14.9781	15.1539	14.9206
ASMM10P012138	0.00032569	0.0102505	1.85441	down	protein_coding	NM_010910	CCDS27232.1	Nefl	RefSeq	2014	chr14	+	68083883	68087737		chr14:68086643+68086806	TATACCAGCCACGTCCAGGAAGAGCAGACAGAGGTCGAGGAGACCATTGAGGCTACGAAA	18039	Mm.1956	GO:0000226|GO:0005198|GO:0005200|GO:0005515|GO:0005882|GO:0005883|GO:0005883|GO:0008022|GO:0008089|GO:0008090|GO:0014012|GO:0019896|GO:0019904|GO:0030424|GO:0030424|GO:0030426|GO:0031133|GO:0033596|GO:0033693|GO:0040011|GO:0042802|GO:0043005|GO:0043005|GO:0043005|GO:0043274|GO:0043524|GO:0045109|GO:0045109|GO:0045110|GO:0048812|GO:0050772|GO:0050885|GO:0051258|GO:0060052|GO:0060052	neurofilament, light polypeptide	4912.85	7430.75	12.0538	12.9447	5143.21	4786.41	4808.94	7745.17	7412.95	7134.14	12.1891	12.0496	11.9226	12.9393	12.9619	12.933
ASMM10P018367	0.000326762	0.010251	1.44739	down	protein_coding	NM_025594	CCDS37773.1	Zmat2	RefSeq	2257	chr18	+	36793922	36799660		chr18:36796538+36796644	CACTCTGGATCAGGTAAAGAAGCGTTTTGAGGTGAACAAGAAGAAGATGGAAGAGAAGCA	66492	Mm.251155	GO:0003676|GO:0003677|GO:0005575|GO:0005634|GO:0008150|GO:0008270|GO:0046872	zinc finger, matrin type 2	15076.4	17815.3	13.6893	14.2228	14687.8	14529.7	16011.8	19447.3	17494.8	16503.9	13.7129	13.6541	13.7009	14.3019	14.2114	14.1549
ASMM10P043360	0.000329778	0.0102917	2.27614	down	protein_coding	NM_007907	CCDS35993.1	Eef2	RefSeq	3126	chr10	+	81176630	81182509		chr10:81180261+81180411	ACTACCTTTGAGCACGCTCACAACATGCGCGTGATGAAGTTCAGCGTCAGCCCTGTCGTC	13629	Mm.326799	GO:0000166|GO:0003746|GO:0003924|GO:0005515|GO:0005525|GO:0005737|GO:0005844|GO:0006184|GO:0006412|GO:0006414|GO:0030529	eukaryotic translation elongation factor 2	5686.76	10367.3	12.2592	13.4458	5859.99	5796.87	5403.41	11316.4	9387.71	10397.8	12.3753	12.3146	12.0878	13.5029	13.3354	13.4992
ASMM10P040975	0.000331839	0.0102917	1.42639	down	protein_coding	NM_133973	CCDS40477.1	Cog4	RefSeq	2754	chr8	+	110847023	110882234		chr8:110881897+110882159	TTTTCTAAGCAGTTACAGCCAAAGAGCTATGCAAAACTGTCTGGCTTGGGTCAGCCAAAG	102339	Mm.272930	GO:0003674|GO:0005794|GO:0006810|GO:0006890|GO:0007030|GO:0015031|GO:0016020|GO:0017119|GO:0048213	component of oligomeric golgi complex 4	4082.9	4788.29	11.7863	12.2986	4078.9	3883.65	4286.15	5008.19	4533	4823.69	11.8514	11.7567	11.7506	12.2983	12.2458	12.3518
ASMM10P029228	0.000339125	0.0103368	2.04783	down	protein_coding	NM_183225	CCDS51251.1	Usp24	RefSeq	10601	chr4	+	106316212	106441327		chr4:106436749+106436855	ATTAGCATACGCCACAGCCTTGTTGAATGAAAAAGAGCAATCAGGAAGCAGCAATGGGTC	329908	Mm.234544	GO:0004221|GO:0005575|GO:0006508|GO:0006511|GO:0008233|GO:0008234|GO:0016787	ubiquitin specific peptidase 24	258.07	435.875	7.73372	8.76782	247.99	230.353	295.866	457.586	472.975	377.064	7.76164	7.64103	7.79848	8.75851	8.90622	8.63871
ASMM10P000598	0.000338464	0.0103368	2.00948	down	protein_coding	NM_001243916	CCDS57570.1	Trim34b	RefSeq	1535	chr7	+	104329470	104336617	NM_030684	chr7:104335664+104336057	GGCCTACTGGGACAACTTCACATTTAATCCAGAAAACCTAAATTTGAATCTTATACTTTC	434218	Mm.485757	GO:0003674|GO:0005575|GO:0008150|GO:0046872	tripartite motif-containing 34B	86.0703	144.724	6.14384	7.15066	75.6586	86.1334	96.4189	149.966	156.625	127.581	6.04281	6.23322	6.1555	7.12124	7.28203	7.04871
ASMM10P009709	0.000337636	0.0103368	1.57498	down	protein_coding	NM_199064	CCDS29995.1	Ssxb10	RefSeq	877	chrX	+	8327423	8336235		chrX:8335658+8336057	TACTGAACTGACAGTCGAAATAAGCCCACGGTGGAAGAAGGAGGGAGTGGCGATTCAACA	385312	Mm.484393	GO:0003674|GO:0005575|GO:0008150	synovial sarcoma, X member B, breakpoint 10	56.0041	74.4872	5.52615	6.18148	49.2913	55.4839	63.237	80.0256	71.2795	72.1564	5.43017	5.60787	5.5404	6.19753	6.13257	6.21435
ASMM10P008537	0.000339382	0.0103368	1.39185	down	protein_coding	NM_030132	CCDS27462.1	Utp23	RefSeq	2917	chr15	+	51877440	51884622		chr15:51877715+51881015	GCACCACGAGATGTGTGTTAAAGGAGTTAGAAACACTGGGAAAGGAATTATATGGAGCAA	78581	Mm.176347	GO:0003674|GO:0005575|GO:0005634|GO:0006364|GO:0008150|GO:0032040|GO:0042254	UTP23, small subunit (SSU) processome component, homolog (yeast)	390.549	449.292	8.34143	8.81843	383.132	377.194	411.321	478.119	430.528	439.228	8.39407	8.34741	8.2828	8.82658	8.7686	8.86011
ASMM10P013978	0.000340623	0.0103494	1.60139	down	protein_coding	NM_025487	CCDS37217.1	1700011A15Rik	RefSeq	903	chr15	+	101447744	101453909		chr15:101452513+101452596	TACCAGGAGCTCATGATCGTCAAACTGGGCCTGGACTTTGAGATCGCTACCTACCGCAGG	66322	Mm.158111	GO:0003674|GO:0005575|GO:0005882|GO:0008150	RIKEN cDNA 1700011A15 gene	36.2994	49.5245	4.9065	5.58582	35.1903	35.5378	38.1702	53.6357	48.6073	46.3305	4.93237	4.99137	4.79577	5.61488	5.57084	5.57175
ASMM10P043079	0.000341329	0.0103508	1.37616	down	protein_coding	NM_001039522	CCDS23343.1	Leo1	RefSeq	2192	chr9	+	75441523	75466432		chr9:75466267+75466432	CAGTGATGAAGAAGAAGAAGAAGATGACTGAGCTACAAACTGTGAATGCGTTTTATATAT	235497	Mm.41508	GO:0001711|GO:0005515|GO:0005634|GO:0006351|GO:0006355|GO:0006378|GO:0010390|GO:0016055|GO:0016593|GO:0019827|GO:0019827|GO:0031442|GO:0032968|GO:0033523|GO:0045638|GO:0045944	Leo1, Paf1/RNA polymerase II complex component, homolog (S. cerevisiae)	147694	180766	16.9554	17.416	147728	150613	144739	186822	189653	165823	16.98	17.0042	16.8818	17.4028	17.4469	17.3983
ASMM10P007270	0.000345153	0.0103953	1.7617	down	protein_coding	NM_011962	CCDS19759.1	Plod3	RefSeq	3278	chr5	+	136987018	136996646		chr5:136995053+136996105	ACAAGGGTGTAGATTATGAGGGAGGCGGCTGCCGCTTCCTGCGTTACGACTGCAGAATCT	26433	Mm.251003	GO:0001701|GO:0001886|GO:0005506|GO:0005783|GO:0008104|GO:0008475|GO:0016020|GO:0016491|GO:0016705|GO:0016706|GO:0021915|GO:0030199|GO:0031418|GO:0033823|GO:0042311|GO:0046872|GO:0048730|GO:0051213|GO:0055114|GO:0055114|GO:0060425|GO:0070831	procollagen-lysine, 2-oxoglutarate 5-dioxygenase 3	539.953	783.762	8.81501	9.63198	537.041	534.274	548.545	848.067	727.699	775.519	8.8887	8.84905	8.70729	9.67136	9.53935	9.68523
ASMM10P031731	0.000344016	0.0103953	1.75558	down	protein_coding	NM_172274	CCDS39080.1	Cc2d2a	RefSeq	5463	chr5	+	43662378	43740970		chr5:43671244+43671304	ACAGAGGCGGGAAGACGGAAGAAGAATTCAAAGGTGCGAAGACAGCAGAGAAAGAAAAAG	231214	Mm.44434	GO:0005515|GO:0005737|GO:0005856|GO:0005929|GO:0007224|GO:0030030|GO:0035869|GO:0036038|GO:0042384|GO:0042995|GO:0060271	coiled-coil and C2 domain containing 2A	145.512	214.41	6.91127	7.72322	143.3	131.897	161.339	225.924	198.53	218.777	6.97151	6.84525	6.91707	7.71815	7.6193	7.83221
ASMM10P016677	0.000345176	0.0103953	1.4603	down	protein_coding	NM_001123370	CCDS49960.1	9030025P20Rik	RefSeq	2120	chr17	+	14978863	14991577		chr17:14991351+14991577	TCACATGATTGGTCCATTTAAACACCAGCAGACTGTACTTAACTTAGGTCAGAAGGGGGG	100041574	Mm.393767	GO:0003674|GO:0005575|GO:0008150	RIKEN cDNA 9030025P20 gene	1810.42	2200.32	10.5951	11.1414	1679.26	1707.18	2044.83	2354.17	2229.97	2016.82	10.5608	10.56	10.6645	11.1688	11.1804	11.0748
ASMM10P022553	0.000353556	0.010499	12.0896	down	protein_coding	NM_001177392	CCDS50553.1	Gm13547	RefSeq	629	chr2	+	29761527	29764089		chr2:29761719+29761806	AGAGAGGCAAATGAAGACAATCAGTTAGAGCCGAATGGCTTTGCAGTCATCAAAGCTGAC	433416	Mm.330112	GO:0003674|GO:0005575|GO:0008150	predicted gene 13547	10.4072	109.702	3.09009	6.68578	8.25615	9.54127	13.4243	103.607	151.422	74.0772	2.81335	3.23693	3.21997	6.57546	7.22973	6.25216
ASMM10P012681	0.000353911	0.010499	1.30176	down	protein_coding	NM_153178	CCDS37098.1	Ago2	RefSeq	8031	chr15	-	73101624	73184947		chr15:73101638-73107016	TCCACACTGAATATAGCCAAAATATCGCCTGAATAAACCGAGTTACGAACTCCTCTGTTC	239528	Mm.490340	GO:0000340|GO:0000932|GO:0000932|GO:0003676|GO:0003723|GO:0003729|GO:0004518|GO:0004519|GO:0004521|GO:0004521|GO:0005515|GO:0005634|GO:0005737|GO:0005844|GO:0005845|GO:0006351|GO:0006355|GO:0006379|GO:0006417|GO:0007275|GO:0009791|GO:0016442|GO:0016787|GO:0030154|GO:0030529|GO:0031047|GO:0031054|GO:0035068|GO:0035068|GO:0035197|GO:0035197|GO:0035278|GO:0035279|GO:0045947|GO:0046872|GO:0060213|GO:…	argonaute RISC catalytic subunit 2	2765.29	2984.8	11.2203	11.6008	2640.18	2739.29	2916.41	3016.25	3044.86	2893.27	11.2183	11.25	11.1927	11.5445	11.6438	11.6141
ASMM10P004483	0.000355578	0.0105057	1.42314	down	protein_coding	NM_001048061	CCDS48787.1	Hnrnpab	RefSeq	2545	chr11	-	51600099	51606881		chr11:51601447-51601749	TACGGCTACGGCCCCGGCTACGACTACAGTCAGGGTAGTACAAATTACGGAAAGAGCCAG	15384	Mm.280842	GO:0000166|GO:0001837|GO:0003676|GO:0003677|GO:0003688|GO:0003700|GO:0003723|GO:0005515|GO:0005634|GO:0005634|GO:0005737|GO:0006351|GO:0006355|GO:0019012|GO:0019013|GO:0030529|GO:0043565|GO:0045892|GO:0045893	heterogeneous nuclear ribonucleoprotein A/B	2551.74	3012.69	11.1034	11.6125	2478.72	2535.82	2640.69	3173.25	2868.49	2996.33	11.1342	11.1356	11.0406	11.6176	11.5538	11.6662
ASMM10P051979	0.000359243	0.0105628	1.58626	down	protein_coding	NM_001081290	CCDS35749.1	Prrc2c	RefSeq	10444	chr1	-	162671784	162740556		chr1:162698903-162699033	TTGTATCTAAAAAACAGCAAAAGCGGTTACAGGATGAGGAACGCCGAAAGAAGGAAGAGC	226562	Mm.245446	GO:0005575|GO:0008022|GO:0008150	proline-rich coiled-coil 2C	530.214	694.562	8.78776	9.45339	531.688	520.62	538.334	731.76	697.827	654.098	8.87405	8.81184	8.67739	9.44869	9.47663	9.43484
ASMM10P034973	0.000359293	0.0105628	1.45494	down	protein_coding	NM_199033	CCDS20440.1	Tsen2	RefSeq	1802	chr6	+	115544703	115578336		chr6:115568774+115568834	ACTACTTCCGAAGTAAAGGCTGGGTGCCCAAAGTGGGGCTCAAGTATGGAACAGATCTGC	381802	Mm.291208	GO:0000213|GO:0000214|GO:0003676|GO:0004518|GO:0004519|GO:0005634|GO:0005737|GO:0005813|GO:0006388|GO:0006397|GO:0008033|GO:0016787	tRNA splicing endonuclease 2 homolog (S. cerevisiae)	753.341	909.736	9.30823	9.84919	738.194	700.943	820.885	984.941	920.676	823.592	9.35943	9.25247	9.31278	9.88691	9.88537	9.77528
ASMM10P007590	0.000362133	0.0105933	1.53951	down	protein_coding	NM_019939	CCDS20128.1	Mpp6	RefSeq	2180	chr6	+	50110240	50198598		chr6:50163631+50178388	CCAAGTTACAGAGATACTATTACTCCTCAGCAGGTATTTGTCAAGTGTCATTTTGATTAT	56524	Mm.41288	GO:0004385|GO:0005515|GO:0005886|GO:0016020|GO:0016021|GO:0030165|GO:0046939	membrane protein, palmitoylated 6 (MAGUK p55 subfamily member 6)	6450.43	8016.47	12.443	13.0655	5925.76	6844.63	6580.91	8355.73	7983.35	7710.32	12.3915	12.5514	12.3861	13.0528	13.0899	13.0538
ASMM10P005645	0.000364603	0.0106285	3.32384	down	protein_coding	NM_001168257	CCDS51879.1	Tmem40	RefSeq	1339	chr6	-	115729136	115762466	NM_001168256	chr6:115742338-115762272	AGGAAAGGAGGGAAAGTCATGGAGGCTTCAGGATCTTCTTCCCAGTCTCAAGACAGTGGT	94346	Mm.29739	GO:0003674|GO:0005575|GO:0008150|GO:0016020|GO:0016021	transmembrane protein 40	188.958	521.78	7.28309	9.01595	173.908	181.945	211.022	579.116	588.092	398.133	7.24844	7.29793	7.3029	9.10736	9.22502	8.71545
ASMM10P009015	0.000366047	0.0106564	1.51508	down	protein_coding	NM_152895	CCDS35716.1	Kdm5b	RefSeq	6300	chr1	+	134560177	134632878		chr1:134630758+134631236	AGGAGATGAGGTGGACTGGGTCCAGTGTGATGGCAGCTGCAATCAGTGGTTTCACCAGGT	75605	Mm.28995	GO:0003677|GO:0003714|GO:0005515|GO:0005622|GO:0005634|GO:0005730|GO:0006351|GO:0006355|GO:0008270|GO:0016491|GO:0016568|GO:0016706|GO:0032453|GO:0034647|GO:0034648|GO:0034720|GO:0034720|GO:0034721|GO:0043231|GO:0045892|GO:0046872|GO:0051213|GO:0055114	lysine (K)-specific demethylase 5B	1899.28	2396.91	10.669	11.2684	1926.97	1824.33	1946.54	2477.19	2438.74	2274.78	10.7601	10.6572	10.5897	11.239	11.3081	11.258
ASMM10P005303	0.000369213	0.0106908	3.80623	down	protein_coding	NM_001163239		Nqo2	RefSeq	3804	chr13	+	33964658	33988465		chr13:33964805+33972311	GGAGGCAGAGGTAAGAAAGTGCTCATCGTCTATGCACACCAAGAACCCAAGTCCTTCAAT	18105	Mm.264036	GO:0001512|GO:0005634|GO:0005737|GO:0016491|GO:0046872|GO:0055114	NAD(P)H dehydrogenase, quinone 2	153.647	483.177	6.97913	8.9075	125.775	153.504	181.662	512.478	557.597	379.457	6.78768	7.06595	7.08377	8.92988	9.14512	8.64748
ASMM10P044047	0.000369964	0.0106908	2.17643	down	protein_coding	NM_026579	CCDS24076.1	D10Wsu102e	RefSeq	3535	chr10	+	83360220	83368835		chr10:83364455+83364515	CCAGCTGGTCACTTCAATATTGAAAACATCGACGAGACGTCTGGAAACATCATACAGATG	28109	Mm.196210	GO:0003674|GO:0005575|GO:0008150	DNA segment, Chr 10, Wayne State University 102, expressed	308.27	550.32	7.99482	9.11678	313.68	314.616	296.513	561.035	552.404	537.522	8.09972	8.08234	7.8024	9.0602	9.13082	9.15933
ASMM10P036112	0.000369258	0.0106908	1.4157	down	protein_coding	NM_030233	CCDS52253.1	Saal1	RefSeq	4699	chr7	-	46686107	46710651		chr7:46686122-46689268	TGTTAGCATGTCTGACTGAGAAAGGAAGTGATGTCTGAGCAAAGCTGGGTGAAGAAAGAC	78935	Mm.289866	GO:0003674|GO:0005575|GO:0005576|GO:0005581|GO:0006953|GO:0008150	serum amyloid A-like 1	917.693	1079.77	9.60512	10.1066	838.838	911.173	1003.07	1137.48	1027.42	1074.4	9.54932	9.65194	9.6141	10.1027	10.0505	10.1667
ASMM10P001271	0.000373736	0.0107255	1.90891	down	protein_coding	NM_009294	CCDS21880.1	Stx4a	RefSeq	1372	chr7	+	127841807	127848965		chr7:127848641+127848750	TTGGCATCACCATAACCGTTGGATAATGTCACATGTTCTTGGCATTGGGAGAGACAGAGA	20909	Mm.24867	GO:0000149|GO:0000149|GO:0005484|GO:0005515|GO:0005737|GO:0005802|GO:0005886|GO:0005886|GO:0006461|GO:0006810|GO:0006836|GO:0006886|GO:0009986|GO:0016020|GO:0016021|GO:0016079|GO:0016081|GO:0016192|GO:0016323|GO:0016323|GO:0016324|GO:0017137|GO:0030507|GO:0031201|GO:0035749|GO:0042383|GO:0042581|GO:0043219|GO:0048471|GO:0061025	syntaxin 4A (placental)	6421.56	9789.91	12.4359	13.3687	6139.03	6856.73	6268.92	10498	9076.79	9794.93	12.4462	12.5537	12.3079	13.406	13.2798	13.4201
ASMM10P054789	0.000373005	0.0107255	1.30881	down	protein_coding	NM_001162942	CCDS50238.1	Mapre2	RefSeq	3936	chr18	+	23752332	23893861	NM_001162941, NM_153058	chr18:23890896+23890967	ATGACCAGCAGCCCCAGCAGCAGGAGGAGTACTGAACCGTCTCATCAGCTCTTGACACTT	212307	Mm.132237	GO:0005737|GO:0005856|GO:0005874|GO:0007049|GO:0007067|GO:0008017|GO:0015630|GO:0051301	microtubule-associated protein, RP/EB family, member 2	461.612	497.998	8.58049	8.96874	428.047	447.798	508.991	508.674	515.028	470.291	8.55023	8.59534	8.59591	8.91873	9.02689	8.9606
ASMM10P051052	0.000375435	0.0107575	1.69892	down	protein_coding	NM_146036	CCDS26075.1	Ahsa1	RefSeq	1330	chr12	+	87266727	87273952		chr12:87268285+87268345	ACAACAGGAAAGGCAAACTTATCTTCTTCTATGAGTGGACCATCAAACTGAACTGGACAG	217737	Mm.22626	GO:0001671|GO:0005737|GO:0005783|GO:0006950|GO:0051087	AHA1, activator of heat shock protein ATPase 1	10428.6	14144.2	13.1366	13.9012	10056.3	9943.7	11285.7	15093.3	12695.2	14644.2	13.1471	13.0867	13.1761	13.9404	13.7767	13.9866
ASMM10P021841	0.000381891	0.0107729	3.37462	down	protein_coding	NM_008109	CCDS16958.1	Gdf5	RefSeq	2317	chr2	-	155941024	155945364		chr2:155941061-155942417	GGTGAAGAGAAGAGTATGAGCCTAATTAGACTGTTAGATTAAAATGTACATCGATGACAT	14563	Mm.4744	GO:0002062|GO:0005125|GO:0005515|GO:0005576|GO:0005615|GO:0007178|GO:0008083|GO:0030326|GO:0032332|GO:0035136|GO:0035137|GO:0040007|GO:0040014|GO:0050680|GO:0051216|GO:2001054	growth differentiation factor 5	611.866	1696.03	8.99753	10.7523	594.956	678.535	562.106	1922.18	1722.48	1443.43	9.0376	9.2086	8.7464	10.8691	10.798	10.5897
ASMM10P011159	0.000380946	0.0107729	2.60382	down	protein_coding	NM_172603	CCDS27169.1	Phf11a	RefSeq	1371	chr14	-	59276912	59297522		chr14:59279360-59279418	TCGAGACCTTACTGTTTGGCTGTGGATTGTTTGGAGACACACTAAGAAAATTCCAAGAAG	219131	Mm.254918	GO:0003674|GO:0005575|GO:0005634|GO:0008150|GO:0046872	PHD finger protein 11A	118.112	254.317	6.59883	7.97946	93.5265	123.265	137.543	265.516	251.241	246.192	6.35277	6.75025	6.69346	7.96161	7.96961	8.00715
ASMM10P026253	0.000380426	0.0107729	1.67049	down	protein_coding	NM_025875		Rbm8a	RefSeq	2628	chr3	+	96629927	96633791	NM_001102407	chr3:96630494+96630554	GGATGCGGGAGGATTACGACAGTGTGGAGCAGGACGGCGATGAACCTGGACCACAGCGCT	60365	Mm.261972	GO:0000184|GO:0000381|GO:0003729|GO:0005634|GO:0005634|GO:0035145|GO:0071013	RNA binding motif protein 8a	2029.29	2801.45	10.7602	11.5005	1933.97	2054.76	2099.15	2888.78	2633.61	2881.96	10.7646	10.8189	10.6972	11.4722	11.4192	11.6102
ASMM10P008253	0.000377243	0.0107729	1.64273	down	protein_coding	NM_028018	CCDS22655.1	Ist1	RefSeq	2352	chr8	-	109671320	109693294		chr8:109672618-109675375	TGGTGATAAAACTGTTTCTTCTGCACAGATTGTTGGACCCAAGCCAGAAGCTCCTGCAAA	71955	Mm.290036	GO:0000910|GO:0005793|GO:0005813|GO:0005829|GO:0007049|GO:0008104|GO:0009838|GO:0019076|GO:0019904|GO:0030496|GO:0031410|GO:0032403|GO:0045862|GO:0046746|GO:0048672|GO:0051301|GO:0070062|GO:0090541|GO:0090543	increased sodium tolerance 1 homolog (yeast)	1759.47	2382.37	10.5455	11.2616	1668.03	1586.69	2023.69	2423.6	2415.29	2308.23	10.5493	10.4415	10.6456	11.2097	11.297	11.278
ASMM10P040702	0.000377945	0.0107729	1.55927	down	protein_coding	NM_026760	CCDS22490.1	2310036O22Rik	RefSeq	934	chr8	+	85026832	85030286		chr8:85029556+85029616	GGGAACAAACTAGCCCTCAAGACGGGAATAGTAGCCAAGAAGCAGAAGACGGAGGATGAG	68544	Mm.196005	GO:0003674|GO:0005575|GO:0008150	RIKEN cDNA 2310036O22 gene	14480.8	18466.9	13.632	14.2729	14072.1	14244.5	15125.6	19248.8	16977.6	19174.2	13.6552	13.6301	13.6108	14.2889	14.1682	14.3616
ASMM10P008413	0.000382833	0.0107855	3.0302	down	protein_coding	NM_029332	CCDS52276.1	Akap13	RefSeq	12543	chr7	+	75455533	75754609		chr7:75679875+75685116	TTCATAGGAGAAGTTTCAGTCTGGAAGGCTTGACAGGAGGAGGTGTTGGAAATAAGCCAT	75547	Mm.216107	GO:0005737|GO:0010611|GO:0016301|GO:0016310|GO:0016740|GO:0017048|GO:0032947|GO:0045859|GO:0046872|GO:0048471|GO:0051018|GO:0051168|GO:1900169	A kinase (PRKA) anchor protein 13	140.223	354.536	6.86174	8.46115	125.302	153.395	141.972	375.03	392.15	296.429	6.78296	7.06485	6.73741	8.47296	8.63248	8.27801
ASMM10P035107	0.000384479	0.0108179	1.37689	down	protein_coding	NM_025595	CCDS20545.1	Mrpl51	RefSeq	1515	chr6	+	125192199	125194392		chr6:125194224+125194392	TAATAAAAAAGTCTTTGATCATTGGACCAGAGCAAGTGGAGTTGACCAGAGAGAGCAAGG	66493	Mm.138749	GO:0003735|GO:0005739|GO:0005761|GO:0005761|GO:0005840|GO:0006412|GO:0030529	mitochondrial ribosomal protein L51	1002.7	1148.85	9.73605	10.1975	987.634	979.435	1041.02	1238.87	1102.64	1105.05	9.78598	9.75324	9.66894	10.2307	10.1529	10.2087
ASMM10P031112	0.000390828	0.0108567	1.7882	down	protein_coding	NM_011079	CCDS19701.1	Phkg1	RefSeq	2391	chr5	-	129863434	129879083		chr5:129864988-129865100	TTCTTTCAGGAGTACGTAGTAGAAGAAGTACGGCACTTCAGCCCCCGAGGGAAGTTCAAG	18682	Mm.3159	GO:0000166|GO:0004672|GO:0004674|GO:0004689|GO:0005516|GO:0005524|GO:0005964|GO:0005975|GO:0005977|GO:0005978|GO:0006468|GO:0016301|GO:0016310|GO:0016740|GO:0016772|GO:0019899|GO:0050321	phosphorylase kinase gamma 1	320.339	470.371	8.04881	8.88732	306.993	317.122	336.901	462.502	462.31	486.3	8.0714	8.09368	7.98136	8.77613	8.87448	9.01136
ASMM10P007425	0.000390632	0.0108567	1.36644	down	protein_coding	NM_016775	CCDS17215.1	Dnajc5	RefSeq	4325	chr2	+	181520484	181552880	NR_073369	chr2:181520702+181546370	GTGCCGACAGACTAACCTAACATGGCCGACCAGAGGCAGCGCTCACTCTCTACTTCCGGG	13002	Mm.140761	GO:0001948|GO:0005765|GO:0005886|GO:0008021|GO:0016020|GO:0043008|GO:0043524	DnaJ (Hsp40) homolog, subfamily C, member 5	289.287	326.229	7.8971	8.34752	259.508	289.53	318.824	344.258	321.896	312.534	7.82426	7.96347	7.90358	8.34723	8.33463	8.3607
ASMM10P029986	0.000388409	0.0108567	1.36116	down	protein_coding	NM_001146057	CCDS51391.1	Acot7	RefSeq	1505	chr4	+	152186133	152271855		chr4:152186325+152186385	GAGGGCTGTCAGAACCAGAGCAGATCACCAAAAGCTTGGACATTGCGTCACCATGGGAAG	70025	Mm.296191	GO:0005737|GO:0005829|GO:0005829|GO:0009062|GO:0016290|GO:0016787|GO:0043005|GO:0044297|GO:0047617|GO:0052689	acyl-CoA thioesterase 7	290.095	325.688	7.8997	8.34455	270.747	265.349	334.189	346.464	318.137	312.461	7.88548	7.84264	7.97099	8.35767	8.31543	8.36054
ASMM10P007498	0.000387368	0.0108567	1.30873	down	protein_coding	NM_018813	CCDS25834.1	Cpsf3	RefSeq	2560	chr12	+	21286296	21315056		chr12:21305454+21306772	AGAGAAGCTCGCCAAGGTCATGGGCTTTTTGGCAGACAAGAAACCAGAACAGGGCCAGCG	54451	Mm.356778	GO:0003723|GO:0003729|GO:0004518|GO:0004519|GO:0004521|GO:0005634|GO:0005847|GO:0005847|GO:0006378|GO:0006397|GO:0006398|GO:0006398|GO:0008409|GO:0016787|GO:0030529|GO:0046872	cleavage and polyadenylation specificity factor 3	1859.69	2037.12	10.6403	11.0285	1778.01	1807.5	1993.57	2121.56	1946.96	2042.83	10.6514	10.644	10.6256	11.0105	10.98	11.0951
ASMM10P036403	0.000391551	0.0108629	2.12332	down	protein_coding	NM_021492	CCDS21403.1	Ap3b2	RefSeq	3816	chr7	-	81460398	81493925		chr7:81465703-81465765	AATGTTCAAATCGGGAGAAGAGGAAGGAGAAGGAAAAGCCTTTCTATTCTGACTCCGAGG	11775	Mm.322894	GO:0005634|GO:0005737|GO:0005794|GO:0005802|GO:0006810|GO:0006886|GO:0006897|GO:0008089|GO:0015031|GO:0016020|GO:0016192|GO:0030117|GO:0030123|GO:0031410|GO:0048490	adaptor-related protein complex 3, beta 2 subunit	468.223	818.892	8.5988	9.68513	422.39	473.981	508.298	908.415	860.114	688.146	8.53136	8.67181	8.59324	9.76899	9.78161	9.50478
ASMM10P015773	0.000393072	0.0108794	1.40579	down	protein_coding	NM_025597	CCDS14977.1	Ndufb3	RefSeq	532	chr1	+	58586598	58595948		chr1:58591161+58591249	ATTACAGACAGTGGAAAATTGAAGGGACGCCATTAGAAACGGTGCAGAAGAAGCTTGCTG	66495	Mm.2033	GO:0003674|GO:0005739|GO:0005743|GO:0005747|GO:0006810|GO:0008150|GO:0016020|GO:0016021|GO:0022900|GO:0055114|GO:0070469	NADH dehydrogenase (ubiquinone) 1 beta subcomplex 3	4224.99	4857.22	11.83	12.3214	3963.67	4285.54	4425.77	5024.07	4602.42	4945.18	11.8137	11.8859	11.7905	12.3041	12.2725	12.3877
ASMM10P047975	0.000393811	0.0108841	1.55876	down	protein_coding	NM_011032	CCDS25742.1	P4hb	RefSeq	2538	chr11	-	120560303	120572936		chr11:120562668-120562775	TTGGGGCGAACTTTGAAGAGGTCGCTTTTGATGAGAAAAAGAACGTGTTTGTTGAATTCT	18453	Mm.16660	GO:0003756|GO:0004656|GO:0005783|GO:0005783|GO:0005793|GO:0005886|GO:0006457|GO:0006662|GO:0009986|GO:0015035|GO:0016020|GO:0016853|GO:0018401|GO:0045454|GO:0046982|GO:0055114	prolyl 4-hydroxylase, beta polypeptide	2223.5	2868.79	10.8969	11.5373	2073.15	2179.72	2417.63	3008.65	2666.22	2931.5	10.864	10.9112	10.9154	11.5372	11.4402	11.6344
ASMM10P048713	0.000401723	0.0109853	4.30154	down	protein_coding	NM_178656	CCDS24849.1	Pirt	RefSeq	3014	chr11	+	66911990	66928700		chr11:66927450+66927682	AATATGAAGGGGAAGGAAGTGTTTGGAATGAGCAAGATGTGCAAGGTAGTCAGCAACTGC	193003	Mm.440256	GO:0016020|GO:0016021	phosphoinositide-interacting regulator of transient receptor potential channels	12.6307	47.0553	3.38925	5.4941	12.1883	12.6444	13.0595	46.8431	56.2213	38.1013	3.39158	3.59987	3.17628	5.41228	5.78384	5.28618
ASMM10P054898	0.000416696	0.0109853	3.39471	down	protein_coding	NM_001035244	CCDS37935.1	Trpm3	RefSeq	3653	chr19	+	22692618	22926489		chr19:22926082+22926142	ATGATTCTCATACACCAAAGTCAGGTATTTTAACTTCAATTGAGTCACGTCTTTTCCAAG	226025	Mm.440339	GO:0005261|GO:0006810|GO:0006811|GO:0006812|GO:0016020|GO:0016021|GO:0034220	transient receptor potential cation channel, subfamily M, member 3	146.003	406.353	6.90505	8.66834	119.534	166.772	151.702	406.043	379.531	433.485	6.71007	7.17637	6.82871	8.58518	8.5833	8.83654
ASMM10P031567	0.00042697	0.0109853	3.3909	down	protein_coding	NM_011847	CCDS39043.1	Dnajb6	RefSeq	1645	chr5	+	29735897	29767101	NM_001037940, NM_001037941, NM_001127367	chr5:29735963+29736023	CGCGTGACGCACTTCCTGTTTGTTGTTGGAGAAAAGAAGAGAAAGGAAAGCGCGAGGAGA	23950	Mm.290110	GO:0001671|GO:0003677|GO:0005515|GO:0005634|GO:0005634|GO:0005737|GO:0005737|GO:0006457|GO:0030018|GO:0030036|GO:0030198|GO:0031072|GO:0032781|GO:0034504|GO:0043154|GO:0044183|GO:0045109|GO:0045892|GO:0048471|GO:0051087|GO:0060710|GO:0060715|GO:0060717|GO:0061077	DnaJ (Hsp40) homolog, subfamily B, member 6	180.107	506.71	7.2122	8.97387	156.048	182.442	201.832	565.295	568.637	386.199	7.09345	7.30244	7.2407	9.07138	9.1744	8.67581
ASMM10P036840	0.000434574	0.0109853	3.25021	down	protein_coding	NM_022420	CCDS21777.1	Gprc5b	RefSeq	4525	chr7	-	118972039	118995211		chr7:118973641-118975203	TGAGCTGAGTGTTTTAATAAATCTGATATTTCTCAAGGCCCCAGTCTCTGCTGTGTCCCC	64297	Mm.103439	GO:0003674|GO:0004871|GO:0004930|GO:0005634|GO:0005730|GO:0005794|GO:0005886|GO:0007165|GO:0007186|GO:0007626|GO:0010976|GO:0016020|GO:0016021|GO:0043231|GO:0070062	G protein-coupled receptor, family C, group 5, member B	679.86	1798.92	9.1453	10.8458	574.417	795.219	669.944	1913.86	1635.63	1847.27	8.98683	9.4375	9.01158	10.8617	10.7302	10.9456
ASMM10P019615	0.000441189	0.0109853	2.26134	down	protein_coding	NM_173068	CCDS50388.1	Syt7	RefSeq	6834	chr19	+	10389089	10453181		chr19:10430399+10430460	ATATCCCTGACCTGCAAAACCCAGGAACCCAGCAGAACCAGAACGCTCAGGGGGACAAGA	54525	Mm.182654	GO:0001778|GO:0005215|GO:0005509|GO:0005544|GO:0005764|GO:0005886|GO:0006810|GO:0008021|GO:0016020|GO:0016021|GO:0017158|GO:0019905|GO:0030054|GO:0030276|GO:0031045|GO:0031410|GO:0045202|GO:0045956|GO:0046872|GO:0050796	synaptotagmin VII	129.916	245.199	6.73995	7.91713	112.84	122.472	154.437	237.009	273.623	224.963	6.62832	6.73945	6.85209	7.78936	8.09025	7.87177
ASMM10P042184	0.000434932	0.0109853	2.21938	down	protein_coding	NM_010670	CCDS23959.1	Krtap12-1	RefSeq	671	chr10	+	77720585	77721256		chr10:77721196+77721256	GCTGCAGGGACCTTCTCTAACCCTGTGTACTAAATAAACCAGTTTTTTGAGTTTAGCTGC	16694	Mm.34372	GO:0003674|GO:0005882|GO:0008150|GO:0045095	keratin associated protein 12-1	114.478	213.39	6.56137	7.71153	108.466	100.882	134.088	206.922	238.522	194.725	6.5703	6.45835	6.65546	7.58517	7.88884	7.66059
ASMM10P008731	0.000436731	0.0109853	2.16161	down	protein_coding	NM_133947	CCDS40046.1	Numa1	RefSeq	7214	chr7	+	101969842	102014959		chr7:102001664+102007485	CACTGCCCAGGTGGAAGAACTAAGTAAGAAGCTGACAGAGCATGACCAAGCCAGCAAGGT	101706	Mm.27259	GO:0000132|GO:0000922|GO:0005634|GO:0005737|GO:0005876|GO:0008017|GO:0015631|GO:0016363|GO:0030425|GO:0043025|GO:0045177|GO:0060487	nuclear mitotic apparatus protein 1	844.837	1517.17	9.48144	10.5935	782.871	866.13	885.509	1574.31	1682.2	1294.99	9.44955	9.57246	9.42232	10.5773	10.7629	10.4405
ASMM10P024469	0.00043765	0.0109853	2.0246	down	protein_coding	NM_027048	CCDS50858.1	1700008P02Rik	RefSeq	788	chr3	-	6615412	6620443		chr3:6617269-6617373	AAGCCTTTGGCATGTAAGGCTTCTTCCTTGCTAAGATCTGAGGAGAACACCAGCAACAAA	69347	Mm.45822	GO:0003674|GO:0005575|GO:0008150	RIKEN cDNA 1700008P02 gene	20.3886	35.5852	4.08134	5.09898	21.0683	17.2301	22.8675	37.4374	32.4111	36.9071	4.1909	4.01725	4.03587	5.08279	4.97283	5.24133
ASMM10P003656	0.000433443	0.0109853	1.95762	down	protein_coding	NM_001267808		H2-L	RefSeq	1077	chr17	+	35263122	35266730	NM_010380	chr17:35266291+35266481	TTGTGATGAAGAGAAGGAGAAACACAGGTGGAAAAGGAGGGGACTATGCTCTGGCTCCAG	14980	Mm.439675	GO:0001916|GO:0002474|GO:0006952|GO:0006955|GO:0016020|GO:0016021|GO:0019882|GO:0042605|GO:0042612	histocompatibility 2, D region locus L	1934.14	3115.05	10.6935	11.6626	2068.14	1836.83	1897.45	3252	3117.84	2975.32	10.8607	10.6673	10.5524	11.6481	11.6843	11.6553
ASMM10P043401	0.00040446	0.0109853	1.88382	down	protein_coding	NM_028312	CCDS23570.1	Ccdc12	RefSeq	845	chr9	+	110656502	110711593		chr9:110711089+110711162	CTCAAGAGAGATGTGGCCAAGAAGCTAGAGAAGCTAGAAAAGCGGACCCAGAGAGCCATC	72654	Mm.249115	GO:0003674|GO:0005575|GO:0008150	coiled-coil domain containing 12	5742.53	8657.35	12.2756	13.1892	5743.68	5932.27	5551.63	8657.71	8681.44	8632.92	12.3428	12.3554	12.1285	13.1102	13.2147	13.2428
ASMM10P017248	0.000436128	0.0109853	1.84009	down	protein_coding	NM_013737	CCDS28796.1	Pla2g7	RefSeq	1923	chr17	+	43568450	43612201		chr17:43611357+43611417	CCAGAGTAGCCATCGACCTCACCAACAAAGCTTCGATGGCTTTCTTACAAAAGCATTTAG	27226	Mm.9277	GO:0003847|GO:0005543|GO:0005576|GO:0005615|GO:0005737|GO:0006629|GO:0006954|GO:0016042|GO:0016787|GO:0034362|GO:0034374|GO:0034440|GO:0034441|GO:0047499|GO:0090026	phospholipase A2, group VII (platelet-activating factor acetylhydrolase, plasma)	2768.66	4206.22	11.2207	12.1005	2546.71	2922.44	2836.84	4557.95	3826	4234.69	11.1693	11.3416	11.1512	12.1565	11.989	12.1559
ASMM10P044898	0.000440224	0.0109853	1.79995	down	protein_coding	NM_021715	CCDS30040.1	Chst7	RefSeq	2248	chrX	+	20059569	20097520		chrX:20061132+20061208	AGACACCACTGGAGACCAAGGCCAATTGGGCTGTGTAATACCCTGATCCCTGAACCCTGC	60322	Mm.44827	GO:0000139|GO:0001517|GO:0005794|GO:0005975|GO:0006044|GO:0006790|GO:0008146|GO:0008459|GO:0016020|GO:0016021|GO:0016740|GO:0030206	carbohydrate (N-acetylglucosamino) sulfotransferase 7	189.53	281.986	7.2816	8.12956	160.707	186.032	221.851	289.416	277.556	278.986	7.13848	7.32785	7.37848	8.08548	8.11213	8.19106
ASMM10P029421	0.000414105	0.0109853	1.77159	down	protein_coding	NM_026932	CCDS18555.1	Ebna1bp2	RefSeq	2960	chr4	+	118620798	118627776		chr4:118625625+118625685	TTCCGAGCCAAGGTGGCTCACGGCAAGGGCTCCAGGAGGCCTGGGAAGAAAGGGGCAAAT	69072	Mm.29906	GO:0005634|GO:0005730|GO:0005730|GO:0006364|GO:0007059|GO:0042254	EBNA1 binding protein 2	330.774	481.152	8.09428	8.91933	302.309	349.045	340.97	508.884	490.365	444.205	8.04649	8.23655	7.99981	8.91936	8.96082	8.87781
ASMM10P037461	0.000430407	0.0109853	1.72936	down	protein_coding	NM_007710	CCDS20902.1	Ckm	RefSeq	1415	chr7	+	19411093	19421583		chr7:19420229+19420296	AACCTGAGCAAGCACCCCAAGTTTGAGGAGATTCTCACTCGCCTTCGTCTGCAGAAGCGC	12715	Mm.2375	GO:0000166|GO:0003824|GO:0004111|GO:0004111|GO:0005524|GO:0005737|GO:0006603|GO:0016301|GO:0016310|GO:0016740|GO:0016772|GO:0046314|GO:0046314	creatine kinase, muscle	73.7179	107.939	5.92498	6.71521	69.0422	72.866	79.2454	110.717	116.388	96.7101	5.91064	5.99637	5.86792	6.67176	6.84005	6.63383
ASMM10P022115	0.000412844	0.0109853	1.70272	down	protein_coding	NM_022325	CCDS17152.1	Ctsz	RefSeq	1393	chr2	-	174427493	174438992		chr2:174427510-174427982	ATCCATGGGAGGGGGGAACAAGTCCAGACTGCTTAAGAAATGAGTAAAATATCTGGCTTC	64138	Mm.156919	GO:0005615|GO:0005764|GO:0005783|GO:0006508|GO:0008233|GO:0008234|GO:0016787	cathepsin Z	13338.8	18429	13.5071	14.275	12724.6	14232.3	13059.5	19049.6	17687	18550.3	13.496	13.6273	13.3982	14.2786	14.23	14.3163
ASMM10P004624	0.000408104	0.0109853	1.69848	down	protein_coding	NM_001081470		Gtf2ird1	RefSeq	3228	chr5	-	134357660	134456716	NM_001081463, NM_001081464, NM_001081465, NM_001081466, NM_001244936	chr5:134363947-134376106	ATCCCAAAGCCTGATGAGGATGATGCCAACAGACTGGGGGAGAAGGTGATCCTCCGAGAG	57080	Mm.332735	GO:0003677|GO:0003700|GO:0005634|GO:0005737|GO:0006351|GO:0006355|GO:0006355|GO:0007275|GO:0009790	general transcription factor II I repeat domain-containing 1	428.926	600.119	8.47714	9.24138	408.081	435.816	442.88	632.88	559.899	607.578	8.48091	8.55919	8.3913	9.24368	9.15193	9.32853
ASMM10P052006	0.000405499	0.0109853	1.68212	down	protein_coding	NM_023281	CCDS26643.1	Sdha	RefSeq	2859	chr13	-	74322254	74350240		chr13:74326940-74327057	ATATATGGTGCAGAAGCTCGGAAGGAGTCCCGGGGAGCCCATGCCAGGGAAGATTACAAA	66945	Mm.158231	GO:0000104|GO:0005739|GO:0005739|GO:0005743|GO:0005743|GO:0006099|GO:0006105|GO:0006810|GO:0007399|GO:0008177|GO:0016020|GO:0016491|GO:0016627|GO:0022900|GO:0022904|GO:0050660|GO:0055114	succinate dehydrogenase complex, subunit A, flavoprotein (Fp)	8074.99	10906.8	12.7694	13.5196	7638.42	8318.63	8267.93	11526.9	9983.55	11209.8	12.7592	12.8342	12.7146	13.5315	13.4112	13.6163
ASMM10P053222	0.000440806	0.0109853	1.67794	down	protein_coding	NM_173739	CCDS21751.1	Galnt18	RefSeq	2595	chr7	-	111471660	111779977		chr7:111548653-111548711	GAGAATGTGGAGCTTGGGATCAGGGTGAGTGAGATTTCTCACACAGGGCTGAGCTCAGCT	233733	Mm.323322	GO:0003674|GO:0004653|GO:0005575|GO:0005794|GO:0008150|GO:0016020|GO:0016021|GO:0016740|GO:0016757	UDP-N-acetyl-alpha-D-galactosamine:polypeptide N-acetylgalactosaminyltransferase 18	404.234	559.638	8.39119	9.13788	395.776	406.105	410.821	583.735	586.434	508.744	8.43732	8.45608	8.28018	9.11869	9.21925	9.07571
ASMM10P000970	0.000439982	0.0109853	1.66128	down	protein_coding	NM_001164433	CCDS48547.1	Mical1	RefSeq	3344	chr10	+	41476313	41487030	NM_138315	chr10:41485874+41486027	AGAGGTTTTGCAAGGCCCAGGCCATCCAGCGAAGACTGAACGAGATTGAGGCCACTATGC	171580	Mm.290431	GO:0001933|GO:0003779|GO:0003779|GO:0004497|GO:0005515|GO:0005737|GO:0005856|GO:0008270|GO:0016491|GO:0016709|GO:0016709|GO:0017124|GO:0017137|GO:0019417|GO:0030042|GO:0030042|GO:0043066|GO:0043154|GO:0046872|GO:0055114|GO:0055114|GO:0071949	microtubule associated monooxygenase, calponin and LIM domain containing 1	561.796	773.159	8.87366	9.60595	546.629	562.847	575.912	840.546	792.363	686.569	8.91154	8.92513	8.7843	9.65703	9.65909	9.50174
ASMM10P005104	0.000439437	0.0109853	1.61233	down	protein_coding	NM_001159375		Eif4a1	RefSeq	1886	chr11	-	69666935	69672423		chr11:69667557-69667694	ACATCCACAGGTGGTCGGTTTGGTCGTAAGGGTGTGGCTATTAACATGGTGACCGAAGAA	13681	Mm.371557	GO:0000166|GO:0003676|GO:0003723|GO:0003725|GO:0003743|GO:0004386|GO:0005515|GO:0005524|GO:0006412|GO:0006413|GO:0008026|GO:0016787	eukaryotic translation initiation factor 4A1	18234.3	23771.8	13.9553	14.6445	17080.1	19520.8	18102	24354.4	23444.3	23516.7	13.9176	14.0769	13.8714	14.613	14.6461	14.6742
ASMM10P035861	0.000427941	0.0109853	1.61173	down	protein_coding	NM_001114609	CCDS48277.1	Ino80d	RefSeq	13529	chr1	-	63047800	63114267		chr1:63093454-63093531	GTATGAAGGGAAACATATACACTTCTCTGAGGTTGACAATAAGCCCTTGTGCTCATATAG	227195	Mm.74718	GO:0003674|GO:0005575|GO:0005634|GO:0006281|GO:0006310|GO:0006351|GO:0006355|GO:0006974|GO:0008150	INO80 complex subunit D	328.508	436.342	8.08575	8.77436	323.303	317.711	344.51	444.708	419.716	444.603	8.144	8.09643	8.01683	8.71423	8.73012	8.87872
ASMM10P008345	0.000427697	0.0109853	1.57886	down	protein_coding	NM_028753	CCDS19768.1	Pop7	RefSeq	792	chr5	-	137501438	137502429		chr5:137502037-137502278	ACTGAGGAAGGAAGAAGGACTCAGAGCATGGCAGAAAACAGAGAACCCCGCTGTGCCATC	74097	Mm.290242	GO:0003674|GO:0003676|GO:0004526|GO:0005575|GO:0005634|GO:0008033|GO:0008150|GO:0016787	processing of precursor 7, ribonuclease P family, (S. cerevisiae)	813.811	1066.82	9.4242	10.0831	779.031	796.125	866.277	1137.34	1118.5	944.61	9.44088	9.44059	9.39115	10.1021	10.1747	9.97249
ASMM10P008061	0.000435568	0.0109853	1.57802	down	protein_coding	NM_026603	CCDS39275.1	Denr	RefSeq	2236	chr5	+	123907274	123928832		chr5:123927142+123927249	GTGGCCAGAGGTGGATGACGACAGCATTGAAGACCTTGGAGAAGTGAAGAAGTGATCCTG	68184	Mm.28549	GO:0003674|GO:0003743|GO:0005575|GO:0006413|GO:0008150	density-regulated protein	11052.5	13934.5	13.2281	13.8862	10173.5	11690.9	11293.1	14672.5	13223.7	13907.3	13.169	13.3374	13.1779	13.8995	13.8319	13.9273
ASMM10P054151	0.000423819	0.0109853	1.52344	down	protein_coding	NM_177374	CCDS26184.1	Trmt61a	RefSeq	2441	chr12	+	111678104	111683902		chr12:111678578+111678638	CACGTCCACACACCACTTCTCCAGGTCCCTGACCCTTGGCAAACGTTAACACCATGAGTT	328162	Mm.425747	GO:0003674|GO:0005575|GO:0005634|GO:0008033|GO:0008150|GO:0008168|GO:0016429|GO:0016740|GO:0030488|GO:0031515|GO:0032259	tRNA methyltransferase 61A	351.564	441.746	8.18135	8.78868	324.05	335.038	395.605	496.653	411.601	416.982	8.14794	8.17264	8.22345	8.88299	8.70392	8.77911
ASMM10P048870	0.0004118	0.0109853	1.5007	down	protein_coding	NM_009671	CCDS24989.1	Ankfy1	RefSeq	8034	chr11	+	72690001	72772146		chr11:72772086+72772146	CATAAAGCCCTGATCAAGTCTAGTACCAAAAATAAAAATCTAGTGAGTGAACCTTCAGAA	11736	Mm.10313	GO:0005737|GO:0005765|GO:0005768|GO:0006897|GO:0010008|GO:0016020|GO:0043231|GO:0046872	ankyrin repeat and FYVE domain containing 1	723.535	901.449	9.25211	9.83775	711.016	720.461	739.129	966.951	909.609	827.788	9.30517	9.29162	9.15953	9.86116	9.86941	9.78267
ASMM10P006634	0.000417086	0.0109853	1.44964	down	protein_coding	NM_007797	CCDS49289.1	Ctla2b	RefSeq	856	chr13	-	60895350	60897447		chr13:60895670-60896020	AAGGGCTCAGCCAGAGTAACAGTTGTGGCTTGACTGGTAACAATATCATAGTCTAGGAGT	13025	Mm.30144	GO:0004869|GO:0005515|GO:0005575|GO:0008234|GO:0010951	cytotoxic T lymphocyte-associated protein 2 beta	569.074	680.8	8.89078	9.42648	525.805	585.677	595.741	708.586	668.927	664.886	8.85369	8.98426	8.8344	9.40589	9.41633	9.45723
ASMM10P031746	0.00041254	0.0109853	1.43282	down	protein_coding	NM_024434	CCDS19274.1	Lap3	RefSeq	2267	chr5	+	45493373	45512691		chr5:45512062+45512691	GTTCTTAGTTCACTCACAGATTACTCCATCTGTCTTGAATTGGATATTTGACCTTCAAAA	66988	Mm.286830	GO:0004177|GO:0005622|GO:0005634|GO:0005737|GO:0005739|GO:0005802|GO:0006508|GO:0008233|GO:0008235|GO:0016787|GO:0019538|GO:0030145|GO:0046872	leucine aminopeptidase 3	20302.9	23762	14.1233	14.6422	19264.8	21202	20442	25231.3	22768.8	23286	14.0944	14.2114	14.0641	14.6575	14.6088	14.6602
ASMM10P000127	0.000414927	0.0109853	1.38393	down	protein_coding	NM_013531	CCDS17297.1	Gnb4	RefSeq	2751	chr3	-	32583527	32616535		chr3:32589890-32589996	TGATGGACAAATCATTACAAGTTCGGGAGACACGACTTGTGCTTTGTGGGACATTGAGAC	14696	Mm.139192	GO:0003924|GO:0004871|GO:0005765|GO:0005834|GO:0006184|GO:0007165|GO:0007186|GO:0044297	guanine nucleotide binding protein (G protein), beta 4	975.04	1118.44	9.69209	10.1609	935.242	910.88	1079	1134.31	1152.23	1068.76	9.70445	9.65123	9.72059	10.0973	10.2286	10.1567
ASMM10P053172	0.000404223	0.0109853	1.2676	down	protein_coding	NM_026304	CCDS21445.1	l7Rn6	RefSeq	1045	chr7	-	89918688	89941185	ENSMUST00000078918	chr7:89918897-89918955	AATAACTTGTCATGTGATGTAAAAGCATGAAGTCAAAAGGGTCATGAAACCTACCTTTCA	67669	Mm.28679	GO:0005622|GO:0005634|GO:0005737|GO:0005829|GO:0006606|GO:0006810|GO:0007030|GO:0008565|GO:0015031|GO:0030324|GO:0030544|GO:0034605	lethal, Chr 7, Rinchik 6	14555.9	14888.2	13.6325	13.9746	13665	14601.7	15401	15333.6	14209.7	15121.4	13.6024	13.6581	13.6369	13.9653	13.9333	14.0251
ASMM10P052705	0.000445958	0.0110011	3.30307	down	protein_coding	NM_001005422	CCDS36650.1	Stmnd1	RefSeq	1384	chr13	+	46273720	46300115		chr13:46298635+46298730	CCAGACTGAAAAAGCTTAAGGTGAAAAAGGAAGTGAAGGATTTCACAATCCAAGACATAG	380842	Mm.188108	GO:0003674|GO:0005575|GO:0008150|GO:0031110	stathmin domain containing 1	79.0359	218.681	6.02421	7.74802	79.1261	82.4858	75.4959	240.927	185.836	229.281	6.1076	6.17124	5.79379	7.81399	7.52788	7.90219
ASMM10P053402	0.000445199	0.0110011	2.40621	down	protein_coding	NM_145412	CCDS57643.1	Chtf8	RefSeq	2942	chr8	-	106883862	106893593		chr8:106883876-106883925	ACTGTTTCTTTAATAAATGGGTGAGAGGGCTGCTGCTGTCGCTCCATTTTGTTCTGTTTA	214987	Mm.490308	GO:0003674|GO:0003677|GO:0005575|GO:0005634|GO:0006260|GO:0007049|GO:0008150	CTF8, chromosome transmission fidelity factor 8	10267.7	19757.9	13.1092	14.3759	9352.44	11420.3	10030.5	20447.9	21019.5	17806.1	13.0322	13.3027	12.9926	14.3706	14.4977	14.2595
ASMM10P015075	0.000444374	0.0110011	1.59051	down	protein_coding	NM_177633	CCDS49826.1	Ubxn7	RefSeq	10318	chr16	+	32332251	32393747		chr16:32367349+32367409	AAAGGAGAAGGCCAGCACGTTCAATATTTGATGGTTTCCGAGATTTTCAAACTGAAACTA	224111	Mm.31275	GO:0008134|GO:0008150|GO:0031625|GO:0034098|GO:0043130	UBX domain protein 7	392.734	516.797	8.35014	9.01962	367.676	403.09	407.435	553.905	530.159	466.327	8.33705	8.44433	8.26903	9.0426	9.06901	8.94725
ASMM10P009513	0.000443964	0.0110011	1.32203	down	protein_coding	NM_178613	CCDS49161.1	Gskip	RefSeq	2787	chr12	+	105685351	105703057		chr12:105698981+105700637	AGGGCTCAGGGTGGTGGGCTATGCTTTTGACCAGGTGGAGGATCATTTGCAAACCCCCTA	66787	Mm.248019	GO:0003674|GO:0005575|GO:0005737|GO:0008150	GSK3B interacting protein	841.511	924.611	9.47051	9.87326	781.617	796.186	946.729	1000.74	884.029	889.065	9.44622	9.44075	9.52457	9.91431	9.82364	9.88184
ASMM10P039260	0.000448324	0.0110159	1.27246	down	protein_coding	NM_026609	CCDS22239.1	Leprotl1	RefSeq	2609	chr8	-	34135571	34146739		chr8:34135593-34137838	CATTGTCGTCCTACCGTGGAGAGAGAGAAAACTTTTGATGACAAAACAATAAAGATTTTA	68192	Mm.34212	GO:0003674|GO:0005575|GO:0008150|GO:0016020|GO:0016021	leptin receptor overlapping transcript-like 1	28142.3	29774.3	14.6085	14.9562	27105.9	28409.1	28911.9	29896	29583.4	29843.6	14.605	14.6325	14.5881	14.8989	14.9685	15.0011
ASMM10P001653	0.000450847	0.0110397	1.64759	down	protein_coding	NM_009213	CCDS23805.1	Smpd2	RefSeq	1621	chr10	-	41487171	41490340		chr10:41488975-41489274	ACTTCAGAAGCGGGATGATAGGCAGTGGCCTCTGTGTGTTCTCCAAACACCCAATCCAGG	20598	Mm.953	GO:0004767|GO:0004767|GO:0005901|GO:0006629|GO:0006665|GO:0007243|GO:0009612|GO:0016020|GO:0016021|GO:0016787|GO:0043065|GO:0046513|GO:0046872	sphingomyelin phosphodiesterase 2, neutral	623.593	848.438	9.02528	9.74564	616.196	566.719	687.865	871.283	804.943	869.088	9.0877	8.93792	9.05022	9.7073	9.68284	9.84676
ASMM10P025558	0.000456591	0.0111016	1.3055	down	protein_coding	NM_007382	CCDS17924.1	Acadm	RefSeq	2062	chr3	-	153922352	153944643		chr3:153922521-153923002	GGACACGTCAGACTGTGACATAGCAGCATTTCTGTGCTGAACTGTTAATTTTATAATTTT	11364	Mm.10530	GO:0000062|GO:0001889|GO:0003995|GO:0005739|GO:0005739|GO:0005759|GO:0005978|GO:0006082|GO:0006111|GO:0006629|GO:0006631|GO:0006635|GO:0007507|GO:0008152|GO:0009409|GO:0009437|GO:0009791|GO:0016491|GO:0016627|GO:0016853|GO:0019254|GO:0019254|GO:0030424|GO:0031966|GO:0033539|GO:0033539|GO:0042594|GO:0042802|GO:0045329|GO:0050660|GO:0051289|GO:0051791|GO:0051791|GO:0051793|GO:0055007|GO:0055114|GO:…	acyl-Coenzyme A dehydrogenase, medium chain	12496.3	13082	13.4097	13.7943	11739	12641.8	13108.1	13560.7	12402.5	13282.6	13.3804	13.4464	13.4023	13.7888	13.7438	13.8503
ASMM10P047458	0.000459191	0.0111116	1.26579	down	protein_coding	NM_001080118	CCDS36300.1	Med1	RefSeq	6518	chr11	-	98153660	98193293	NM_013634	chr11:98153674-98157752	TGACTTCATCAGATACGGACGATTTCTACATCCAACACTGCAGGTTGTTGGAGTTAGCAT	19014	Mm.12926	GO:0000122|GO:0000785|GO:0000902|GO:0000978|GO:0000981|GO:0001047|GO:0001047|GO:0001104|GO:0001525|GO:0001701|GO:0001889|GO:0001892|GO:0002088|GO:0002154|GO:0003222|GO:0003406|GO:0003677|GO:0003682|GO:0003682|GO:0003712|GO:0003713|GO:0003713|GO:0003713|GO:0004872|GO:0005515|GO:0005634|GO:0005634|GO:0005730|GO:0006260|GO:0006351|GO:0006355|GO:0006355|GO:0006355|GO:0006356|GO:0006357|GO:0006366|GO:…	mediator complex subunit 1	156.063	166.155	7.01286	7.35289	153.55	147.434	167.205	176.073	166.211	156.182	7.07087	7.00347	6.96422	7.35466	7.36663	7.33739
ASMM10P017354	0.000463098	0.0111643	1.57104	down	protein_coding	NM_001190846		Kat2b	RefSeq	4100	chr17	+	53584125	53672721	NM_020005	chr17:53654505+53654565	CCATCCCAGGGATTCACAGAGATTGTTTTCTGTGCAGTAACCTCAAATGAACAAGTCAAG	18519	Mm.255025	GO:0000123|GO:0000776|GO:0003712|GO:0003713|GO:0003713|GO:0004402|GO:0004468|GO:0004468|GO:0004861|GO:0005515|GO:0005634|GO:0005671|GO:0005671|GO:0006338|GO:0006351|GO:0006355|GO:0006473|GO:0007049|GO:0008080|GO:0008134|GO:0008285|GO:0010835|GO:0016407|GO:0016573|GO:0016740|GO:0016746|GO:0018076|GO:0018393|GO:0018393|GO:0018394|GO:0019901|GO:0031672|GO:0031674|GO:0032403|GO:0032869|GO:0042641|GO:…	K(lysine) acetyltransferase 2B	239.914	312.831	7.63255	8.28428	223.899	244.131	251.711	323.091	301.985	313.418	7.61366	7.72139	7.56261	8.24883	8.23861	8.36539
ASMM10P054738	0.000465635	0.0112091	1.47854	down	protein_coding	NM_009085	CCDS37632.1	Polr1c	RefSeq	1305	chr17	-	46243919	46248045		chr17:46244078-46244136	TGGATGCAGTTGAGATGGACTGAAGCTTACACACATACCTGGGAGGGCGTGGCTGCTCTT	20016	Mm.3458	GO:0003677|GO:0003899|GO:0005634|GO:0005666|GO:0005736|GO:0006351|GO:0046983	polymerase (RNA) I polypeptide C	6314.05	7592.62	12.4177	12.9819	6094.99	6347.01	6500.15	7936.81	7098.89	7742.16	12.4353	12.4562	12.3617	12.9748	12.9069	13.064
ASMM10P018365	0.000466998	0.0112172	1.29681	down	protein_coding	NM_026464	CCDS29162.1	Wdr55	RefSeq	1499	chr18	+	36760238	36763708		chr18:36762958+36763018	CTGCATAGTTCCAGTCACTGAGAATCTGTTGTGCACTGGCTCCACGGATGGAATCATCAG	67936	Mm.271719	GO:0003674|GO:0005634|GO:0005730|GO:0005737|GO:0006364	WD repeat domain 55	543.851	582.51	8.82458	9.19955	519.01	542.178	570.366	605.194	574.157	568.181	8.83559	8.87031	8.76784	9.17258	9.18911	9.23695
ASMM10P054460	0.000469465	0.0112394	1.73683	down	protein_coding	NM_134027		Med1	RefSeq	2822	chr11	-	98152154	98193293		chr11:98152941-98152999	AGGGAGCACTGCATTTCTCCACAGGGTGGAGGAGAAGCGGCAGGATAAACCAAGCCTGGG	19014	Mm.12926	GO:0000122|GO:0000785|GO:0000902|GO:0000978|GO:0000981|GO:0001047|GO:0001047|GO:0001104|GO:0001525|GO:0001701|GO:0001889|GO:0001892|GO:0002088|GO:0002154|GO:0003222|GO:0003406|GO:0003677|GO:0003682|GO:0003682|GO:0003712|GO:0003713|GO:0003713|GO:0003713|GO:0004872|GO:0005515|GO:0005634|GO:0005634|GO:0005730|GO:0006260|GO:0006351|GO:0006355|GO:0006355|GO:0006355|GO:0006356|GO:0006357|GO:0006366|GO:…	mediator complex subunit 1	251.692	361.319	7.70308	8.49954	234.409	260.825	259.843	363.796	357.213	362.949	7.68091	7.81961	7.60873	8.42839	8.48972	8.58052
ASMM10P004396	0.000470784	0.0112463	1.81126	down	protein_coding	NM_001039352	CCDS38006.1	Nolc1	RefSeq	3652	chr19	+	46075862	46085531	NM_001039353	chr19:46079255+46079907	AAGAAAAAGCCTGTCCAGCAGAAGGCAGCTAAGCCCCAAGCCAAGGCAGTCAGACCTCCT	70769	Mm.402190	GO:0003677|GO:0003700|GO:0005515|GO:0005654|GO:0005654|GO:0005730|GO:0005737|GO:0007000|GO:0008134|GO:0008139|GO:0008284|GO:0015030|GO:0019904|GO:0030532|GO:0033979|GO:0034512|GO:0034513|GO:0042306|GO:0045893	nucleolar and coiled-body phosphoprotein 1	90.5374	137.516	6.22264	7.07963	86.9439	86.6274	98.0409	133.602	135.01	143.938	6.24456	6.24062	6.18275	6.95501	7.05672	7.22717
ASMM10P000214	0.000472316	0.0112705	1.35144	down	protein_coding	NM_177910	CCDS23515.1	Gmppb	RefSeq	1789	chr9	+	108049289	108051936		chr9:108050981+108051059	TGTACTTGTGGACCCAAGTGCCCGTATCGGTCAGAACTGCAGCATTGGCCCCAATGTAAG	331026	Mm.22554	GO:0000166|GO:0004475|GO:0005525|GO:0005739|GO:0009058|GO:0016740|GO:0016779	GDP-mannose pyrophosphorylase B	624.485	700.169	9.03076	9.46526	617.629	609.021	646.805	745.301	678.574	676.634	9.0922	9.04312	8.95695	9.47691	9.43973	9.47914
ASMM10P041914	0.000473498	0.0112801	1.93988	down	protein_coding	NM_009115	CCDS35943.1	S100b	RefSeq	1676	chr10	+	76253835	76261319		chr10:76257106+76257172	AAGCACAAGCTGAAGAAGTCAGAACTGAAGGAGCTTATCAACAACGAGCTCTCTCACTTC	20203	Mm.235998	GO:0001726|GO:0005102|GO:0005509|GO:0005509|GO:0005576|GO:0005615|GO:0005634|GO:0005634|GO:0005737|GO:0005737|GO:0006112|GO:0006874|GO:0007611|GO:0007613|GO:0008270|GO:0008284|GO:0008360|GO:0042035|GO:0042802|GO:0042803|GO:0043025|GO:0043065|GO:0043123|GO:0044548|GO:0046872|GO:0048168|GO:0048169|GO:0048306|GO:0048471|GO:0050786|GO:0050806|GO:2001015	S100 protein, beta polypeptide, neural	16276.4	25648	13.7904	14.7464	15275.9	17999.7	15553.8	26889.9	24502.4	25551.8	13.7638	13.9552	13.6522	14.7492	14.7048	14.7852
ASMM10P048315	0.000475467	0.0112853	1.84908	down	protein_coding	NM_001083955	CCDS48766.1	Hba-a2	RefSeq	587	chr11	+	32296491	32297310	ENSMUST00000142555	chr11:32297161+32297255	AATTCCTTGCCTCTGTGAGCACCGTGCTGACCTCCAAGTACCGTTAAGCTGCCTTCTGCG	110257	Mm.196110	GO:0001540|GO:0001701|GO:0004601|GO:0005833|GO:0019825|GO:0020037|GO:0022627|GO:0031720|GO:0031838|GO:0043177|GO:0048821	hemoglobin alpha, adult chain 2	33365.3	51645	14.8508	15.7376	32797.4	30221	37077.5	53925.1	47768.5	53241.4	14.8801	14.7205	14.9517	15.7299	15.6543	15.8285
ASMM10P015603	0.000478624	0.0113098	1.93954	down	protein_coding	NM_009676	CCDS35575.1	Aox1	RefSeq	4382	chr1	+	58029968	58106410		chr1:58105072+58105132	AACAGTCCTCTGACTCCAGAGAAAATCAGAATGGCCTGTGAAGATAAGTTCACCAAAATG	11761	Mm.26787	GO:0003824|GO:0004031|GO:0004031|GO:0005506|GO:0005737|GO:0008762|GO:0009055|GO:0016491|GO:0016614|GO:0043546|GO:0046872|GO:0050660|GO:0051287|GO:0051536|GO:0051537|GO:0055114	aldehyde oxidase 1	260.107	417.07	7.75118	8.70689	253.203	266.29	260.827	428.239	392.656	430.316	7.79049	7.84762	7.61543	8.66062	8.63526	8.82479
ASMM10P008048	0.000480204	0.0113349	1.61604	down	protein_coding	NM_026529	CCDS29101.1	2700062C07Rik	RefSeq	1032	chr18	+	24470870	24477767		chr18:24473154+24475524	AAGTGTGCTGCTGATTACCTGTAGAACATGCAACAGAACAGTGAGACACCATGGTAAGAG	68046	Mm.276574	GO:0003674|GO:0005575|GO:0008150	RIKEN cDNA 2700062C07 gene	733.266	984.859	9.2705	9.96297	676.572	729.204	794.022	1048.53	1036.34	869.717	9.22992	9.31278	9.26881	9.98127	10.0601	9.84754
ASMM10P033563	0.000480929	0.0113397	1.45517	down	protein_coding	NM_011631	CCDS36019.1	Hsp90b1	RefSeq	2759	chr10	-	86690840	86705444		chr10:86703480-86703601	CGCCTTCCAAGCTGAAGTGAACAGGATGATGAAACTTATCATCAATTCTTTGTATAAAAA	22027	Mm.87773	GO:0000166|GO:0001666|GO:0003723|GO:0005515|GO:0005524|GO:0005783|GO:0005783|GO:0005788|GO:0005789|GO:0005790|GO:0005829|GO:0005886|GO:0006457|GO:0006950|GO:0019903|GO:0030433|GO:0030496|GO:0031247|GO:0043066|GO:0043666|GO:0046790|GO:0048471|GO:0050750|GO:0051082|GO:0071318	heat shock protein 90, beta (Grp94), member 1	9326.17	10787.8	12.967	13.5082	8528.4	8866.24	10583.9	11188.6	10623.2	10551.4	12.9086	12.9238	13.0686	13.4897	13.51	13.5248
ASMM10P001353	0.000482567	0.0113661	1.63067	down	protein_coding	NM_133692	CCDS21493.1	Pold3	RefSeq	3002	chr7	-	100082112	100121500	ENSMUST00000127128	chr7:100093432-100096372	AGGAGAAAAGCAGGGGCAAGCGAGTAGACTTGTCGGATGAGGAGGCAAAGGAAACCGAAC	67967	Mm.37562	GO:0003887|GO:0005634|GO:0005739|GO:0006260|GO:0006261|GO:0006297|GO:0016740|GO:0016779	polymerase (DNA-directed), delta 3, accessory subunit	364.712	489.05	8.23941	8.94488	374.17	336.983	382.984	513.559	470.391	483.201	8.3599	8.18294	8.1754	8.93327	8.89779	9.00359
ASMM10P002963	0.000485527	0.0113745	1.56382	down	protein_coding	NM_001081436	CCDS35594.1	Ino80d	RefSeq	13438	chr1	-	63047800	63114267		chr1:63093391-63093639	TTAAAATCAGCCCCAAACTGTGCAAGCAGCGGCGACTCAACGGCTACGCTTTCTGTATCA	227195	Mm.74718	GO:0003674|GO:0005575|GO:0005634|GO:0006281|GO:0006310|GO:0006351|GO:0006355|GO:0006974|GO:0008150	INO80 complex subunit D	149.759	197.052	6.95668	7.60175	146.81	143.062	159.404	210.144	182.765	198.246	7.00673	6.96367	6.89964	7.61145	7.50416	7.68965
ASMM10P016046	0.000483912	0.0113745	1.54283	down	protein_coding	NM_001199967	CCDS57078.1	Gm11127	RefSeq	1344	chr17	-	36055815	36058371		chr17:36056339-36056439	TTGGAGCTGTGATCATCATTGGAGCTGTGGTGGCTTTTATGATGAAGAGGAGAAACACAG	100529082	Mm.484916	GO:0002474|GO:0005102|GO:0005886|GO:0042605	predicted gene 11127	3413.45	4339.44	11.5268	12.1524	3517.3	3190.48	3532.56	4593	4274	4151.33	11.6438	11.4621	11.4746	12.1685	12.1639	12.125
ASMM10P035015	0.000486562	0.0113806	1.30272	down	protein_coding	NM_145997	CCDS51889.1	Kdm5a	RefSeq	10969	chr6	+	120364098	120444574		chr6:120427057+120427238	TAAAATTCCTTTGCCCTCTTTGCATGAGATCTCGGAGGCCAAGGCTAGAGACTATTCTGT	214899	Mm.404761	GO:0003677|GO:0003682|GO:0005515|GO:0005622|GO:0005634|GO:0005737|GO:0006351|GO:0006355|GO:0007275|GO:0008270|GO:0016491|GO:0016568|GO:0016706|GO:0019907|GO:0045893|GO:0046872|GO:0051213|GO:0055114	lysine (K)-specific demethylase 5A	365.138	393.337	8.23997	8.62149	352.403	339.965	403.045	426.418	374.229	379.363	8.26972	8.19785	8.25233	8.65493	8.56224	8.64732
ASMM10P019787	0.000490413	0.0114033	5.277	down	protein_coding	NM_029993	CCDS29739.1	Mlana	RefSeq	461	chr19	+	29697940	29708306		chr19:29706823+29706921	TTGGTATTCAAAAAACCTCAAGGGAAAGATGCTCATGTGAGAGCCCTGATCACCAGGACA	77836	Mm.138437	GO:0005789|GO:0005794|GO:0005802|GO:0042470	melan-A	9.11538	41.1168	2.91178	5.3115	6.88924	10.2883	10.1686	43.0812	37.3159	42.9533	2.5974	3.32916	2.80878	5.28712	5.18673	5.46064
ASMM10P043052	0.00049652	0.0114151	1.67057	down	protein_coding	NM_198609	CCDS40688.1	Rsl24d1	RefSeq	1522	chr9	+	73113468	73123333		chr9:73122932+73123333	CCCAGCATTGATCTAGAAGCAGAAGAAGAATCTTGGTGCCTTTCAAAGATTAGGGTGTGG	225215	Mm.379366	GO:0003674|GO:0005575|GO:0005634|GO:0008150|GO:0042254	ribosomal L24 domain containing 1	3631.46	5005.62	11.6186	12.3589	3298.18	3810.56	3785.63	5554.54	4786.92	4675.39	11.55	11.7323	11.5735	12.4432	12.3329	12.3006
ASMM10P006077	0.000491841	0.0114151	1.63482	down	protein_coding	NM_001242580	CCDS56656.1	Nit1	RefSeq	1374	chr1	-	171342236	171345645		chr1:171344982-171345535	TGTCTTCATGTAGGACCTACTCCCAAACCCTGCCCGCTGCGGCTGGGCTTCATCACCAGG	27045	Mm.12915	GO:0005737|GO:0005739|GO:0006807|GO:0016787|GO:0016810	nitrilase 1	72.138	99.3704	5.89066	6.59979	65.3552	72.3608	78.6978	102.516	94.8578	100.738	5.82865	5.98712	5.85621	6.56162	6.54257	6.69517
ASMM10P000838	0.000494504	0.0114151	1.48493	down	protein_coding	NM_172506	CCDS28186.1	Boc	RefSeq	4428	chr16	-	44485044	44558870		chr16:44487380-44487616	GCTTGCCCAGCAGCGGGAAGACACCAACAGCCAACTGAGGCAGCCCATTGTTAGCAACGG	117606	Mm.41561	GO:0005515|GO:0005887|GO:0007155|GO:0007224|GO:0007411|GO:0007411|GO:0009986|GO:0016020|GO:0016021|GO:0016202|GO:0016337|GO:0030030|GO:0030424|GO:0030426|GO:0043025|GO:0045663	biregional cell adhesion molecule-related/down-regulated by oncogenes (Cdon) binding protein	95.0542	118.904	6.29076	6.86116	91.6013	85.4932	108.068	118.753	120.568	117.391	6.32115	6.22124	6.32989	6.7767	6.8914	6.91536
ASMM10P008942	0.000492456	0.0114151	1.47615	down	protein_coding	NM_146003	CCDS40705.1	Senp6	RefSeq	4938	chr9	+	80066902	80144780		chr9:80093646+80103693	CGGCTCAGAGGAAAGAATACCCACCTTATGTCCACAAAGCTGAAAACAGCCCTGTAATGC	215351	Mm.28232	GO:0003676|GO:0005634|GO:0005737|GO:0006508|GO:0008233|GO:0008234|GO:0008270|GO:0016787|GO:0016926|GO:0016929|GO:0070646|GO:0090169|GO:0090234	SUMO/sentrin specific peptidase 6	4518.13	5468.23	11.9292	12.491	4238.05	4491.75	4824.61	5844.49	4973.44	5586.77	11.9026	11.9583	11.9266	12.5224	12.3897	12.5609
ASMM10P042511	0.000495986	0.0114151	1.40617	down	protein_coding	NM_021888	CCDS52735.1	Qtrt1	RefSeq	1328	chr9	+	21411836	21420279		chr9:21419652+21419712	CTACACAGTGACAACACTACAGCACTACACCACCTAACCGTGCACAACATTGCCTATCAG	60507	Mm.436579	GO:0005515|GO:0005634|GO:0005737|GO:0005739|GO:0006400|GO:0008033|GO:0008479|GO:0008616|GO:0016740|GO:0016757|GO:0046872	queuine tRNA-ribosyltransferase 1	2382.86	2781.28	11.0017	11.4935	2264.9	2397.23	2486.44	2777.17	2842.45	2724.22	10.998	11.0471	10.9601	11.4129	11.5389	11.5287
ASMM10P000803	0.000501836	0.0114854	1.38895	down	protein_coding	NM_001164254		Tpm1	RefSeq	1183	chr9	-	67027889	67043871	NM_001164248, NM_001164251	chr9:67028145-67029663	AGGAGCTGGACCACGCTCTCAACGATATGACTTCCATATAAGTTTCTTTGCTTCACTCCT	22003	Mm.121878	GO:0001701|GO:0003065|GO:0003779|GO:0005200|GO:0005737|GO:0005856|GO:0005862|GO:0009790|GO:0030016|GO:0031941|GO:0032781|GO:0042803|GO:0043234|GO:0043462|GO:0047485|GO:0051015|GO:0051693|GO:0055010|GO:0060048|GO:0060048	tropomyosin 1, alpha	1992.21	2307.2	10.7359	11.2099	1876.81	2043.91	2055.92	2449.8	2318.67	2153.12	10.7241	10.8136	10.6701	11.2244	11.2334	11.172
ASMM10P012710	0.000506606	0.0115254	1.46369	down	protein_coding	NM_010738	CCDS27540.1	Ly6a	RefSeq	971	chr15	-	74994876	74998031	NM_001271416, NM_001271417, NM_001271418, NM_001271419, NM_001271446	chr15:74994894-74995479	GCAATGTTCCCACATGTATCCTGAATGTCCCCCTGTTGAGTCCAATAAACCCTTTGTTCT	110454	Mm.425949	GO:0005622|GO:0005886|GO:0009897|GO:0016020|GO:0031225	lymphocyte antigen 6 complex, locus A	7891.84	9215.93	12.7285	13.2781	7432.41	7698.74	8544.38	9778.97	9567.36	8301.46	12.7134	12.7127	12.7592	13.3027	13.3519	13.1796
ASMM10P001667	0.000511092	0.0115949	2.34102	down	protein_coding	NM_023317	CCDS37263.2	Nde1	RefSeq	2306	chr16	+	14163274	14192923	ENSMUST00000132316	chr16:14190237+14191717	GCGATAAAGGGTCAGGAAAACGCTTGGAGTTTGGGAAGCCAGCCTCAGAGCCAGCATCAC	67203	Mm.24105	GO:0000132|GO:0000775|GO:0000776|GO:0001764|GO:0005515|GO:0005694|GO:0005737|GO:0005813|GO:0005813|GO:0005815|GO:0005819|GO:0005856|GO:0005874|GO:0007020|GO:0007049|GO:0007067|GO:0007275|GO:0007399|GO:0007405|GO:0008017|GO:0019904|GO:0021987|GO:0021987|GO:0030154|GO:0030900|GO:0031023|GO:0031616|GO:0042802|GO:0047496|GO:0051298|GO:0051301|GO:0051303	nuclear distribution gene E homolog 1 (A nidulans)	375.956	719.639	8.27652	9.50366	327.733	365.995	434.139	728.293	643.669	786.954	8.1627	8.30815	8.35871	9.44303	9.36105	9.7069
ASMM10P034825	0.000511397	0.0115949	1.29825	down	protein_coding	NM_019685	CCDS20336.1	Ruvbl1	RefSeq	1670	chr6	+	88465422	88497566		chr6:88496407+88496499	ATCATTAAGATCCGAGCCCAGACGGAAGGCATCAACATCAGCGAGGAGGCGCTGAACCAC	56505	Mm.42195	GO:0000166|GO:0003678|GO:0004386|GO:0005524|GO:0005634|GO:0005737|GO:0005794|GO:0006281|GO:0006310|GO:0006351|GO:0006355|GO:0006974|GO:0007049|GO:0007067|GO:0016568|GO:0016787|GO:0017111|GO:0030529|GO:0031011|GO:0032508|GO:0035267|GO:0040008|GO:0043141|GO:0043231|GO:0043234|GO:0043967|GO:0043968|GO:0051301|GO:0071339	RuvB-like protein 1	2814.51	3041.48	11.2506	11.6271	2804.14	2712.29	2927.09	3180.61	2971.74	2972.11	11.3149	11.2386	11.1982	11.6234	11.6059	11.6521
ASMM10P009377	0.000515999	0.011604	2.04234	down	protein_coding	NM_177128	CCDS28157.1	Iqcb1	RefSeq	2284	chr16	+	36828399	36872715		chr16:36871581+36872191	TTTGATGGCTCAGATCAGCACCAATATTGAACAGCTGATGAAGGCACCAAGTCTGAAGGA	320299	Mm.222934	GO:0001750|GO:0005515|GO:0005516|GO:0005516|GO:0005737|GO:0005813|GO:0005856|GO:0032391|GO:0032391|GO:0042384|GO:0045494|GO:0045494|GO:0048496|GO:0048496	IQ calmodulin-binding motif containing 1	381.055	637.176	8.29687	9.32709	334.657	377.584	430.924	644.297	582.618	684.614	8.19529	8.34909	8.34622	9.27292	9.21091	9.49745
ASMM10P043365	0.000515869	0.011604	1.73369	down	protein_coding	NM_020520	CCDS23535.1	Slc25a20	RefSeq	1783	chr9	+	108662097	108684641		chr9:108683067+108683173	TAATGGTTTCAGAGATGTGTTGAGAGAGCTGATCCGAGAAGAAGGAGTCACCTCCTTGTA	57279	Mm.29666	GO:0003674|GO:0005737|GO:0005739|GO:0005739|GO:0005743|GO:0006810|GO:0016020|GO:0016021	solute carrier family 25 (mitochondrial carnitine/acylcarnitine translocase), member 20	845.345	1210.88	9.48444	10.2783	823.071	866.831	846.132	1268.22	1143.69	1220.74	9.52114	9.57524	9.35693	10.2641	10.2146	10.3562
ASMM10P005665	0.000516049	0.011604	1.66975	down	protein_coding	NM_001168476		Ttc23	RefSeq	2031	chr7	+	67647409	67726576		chr7:67647826+67667162	TGCAATTCCCAGGTTATCAGTGGAATTTTGTAAGTACAAACAGGCCATCCAGGAGCTTGT	67009	Mm.249356	GO:0003674|GO:0005575|GO:0008150	tetratricopeptide repeat domain 23	53.2882	75.0865	5.45675	6.19638	53.2636	47.8493	58.7518	75.2488	73.146	76.8649	5.53985	5.40318	5.42724	6.11041	6.16982	6.30892
ASMM10P014021	0.00051452	0.011604	1.37767	down	protein_coding	NM_010447	CCDS37233.1	Hnrnpa1	RefSeq	1759	chr15	+	103240431	103244955	NM_001039129, NR_002883, uc007xxt.1	chr15:103244839+103244955	TTGGCACACCCTATGCAATATCAAAATTGAATAACGGTATCAGATAAAATAACAGATGGG	15382	Mm.237064	GO:0000166|GO:0000380|GO:0003676|GO:0003697|GO:0003723|GO:0005634|GO:0005634|GO:0005654|GO:0005681|GO:0005737|GO:0006397|GO:0006810|GO:0008380|GO:0019012|GO:0019013|GO:0030529|GO:0045111|GO:0051028|GO:0051168|GO:0051170|GO:0071013	heterogeneous nuclear ribonucleoprotein A1	46504.4	53725.7	15.3288	15.791	44175.6	48743.6	46594	54617.9	53074.6	53484.5	15.2999	15.4045	15.282	15.7495	15.7904	15.8332
ASMM10P039715	0.000515999	0.011604	1.28879	down	protein_coding	NM_026116	CCDS40434.1	Bbs2	RefSeq	2972	chr8	-	94067953	94098811		chr8:94074344-94074404	TTCAGTGCATCAAAAGCTCAGCGCCGACATGGCTGATAATTCTAACCTCATCCGAAGTTT	67378	Mm.292107	GO:0001103|GO:0005737|GO:0005856|GO:0005886|GO:0005929|GO:0005932|GO:0007288|GO:0008104|GO:0010629|GO:0014824|GO:0016020|GO:0021756|GO:0021766|GO:0021987|GO:0030534|GO:0031514|GO:0031514|GO:0033210|GO:0033365|GO:0034464|GO:0034464|GO:0035058|GO:0036064|GO:0038108|GO:0040015|GO:0040018|GO:0042311|GO:0042384|GO:0042995|GO:0043001|GO:0044321|GO:0045494|GO:0048854|GO:0051216|GO:0060271|GO:0060296	Bardet-Biedl syndrome 2 (human)	1393.19	1494.39	10.2099	10.5759	1267.64	1391.19	1520.74	1613.31	1482.26	1387.6	10.1567	10.2517	10.2214	10.6111	10.5821	10.5346
ASMM10P028293	0.000514158	0.011604	1.26179	down	protein_coding	NM_008441	CCDS18957.1	Kif1b	RefSeq	7066	chr4	-	149233733	149307698		chr4:149233759-149238483	GGTGTGAGACTGCCTTCTCAGAAAGGGAGAGTTAGTTTGTAATATTAAAGAAATAAAATC	16561	Mm.402393	GO:0000166|GO:0003777|GO:0005515|GO:0005524|GO:0005737|GO:0005739|GO:0005856|GO:0005871|GO:0005874|GO:0005875|GO:0006200|GO:0007018|GO:0007270|GO:0007274|GO:0008017|GO:0008089|GO:0009790|GO:0016887|GO:0030659|GO:0030705|GO:0031410|GO:0043005|GO:0047497	kinesin family member 1B	1184.33	1236.75	9.973	10.3085	1124.8	1133.26	1294.94	1277.26	1271.85	1161.15	9.97552	9.95534	9.98813	10.2737	10.3711	10.2807
ASMM10P045396	0.00051689	0.0116109	1.82448	down	protein_coding	NM_008784	CCDS30302.1	Igbp1	RefSeq	1518	chrX	+	100494290	100516125		chrX:100505982+100506052	AGTGACTGGTATGAACAACATCAAAAATACGGAGTATTACCCGACCGGGGAATAGCCAAG	18518	Mm.7454	GO:0000122|GO:0005515|GO:0005737|GO:0008601|GO:0009966|GO:0031434|GO:0032873|GO:0034612|GO:0035306|GO:0035308|GO:0042113|GO:0043154|GO:0045944|GO:0060632|GO:0070555|GO:2001234	immunoglobulin (CD79A) binding protein 1	2125.96	3192.33	10.8323	11.6997	2027.48	2168.84	2181.56	3099.55	3466.47	3010.98	10.8331	10.9012	10.7624	11.5851	11.8404	11.6738
ASMM10P051938	0.000517784	0.0116133	5.78812	down	protein_coding	NM_001256052	CCDS56890.1	Rslcan18	RefSeq	2981	chr13	-	67096612	67114028		chr13:67107995-67108053	TTACATTCTAGAAGAACGAGGAGAGGAAAAGGAATGGACAGGGACGATGAACCTACACTC	432770	Mm.124021	GO:0003674|GO:0005575|GO:0008150|GO:0046872	regulator of sex-limitation candidate 18	119.505	583.745	6.62208	9.15517	98.2108	129.983	130.32	757.718	587.002	406.516	6.42643	6.82622	6.61358	9.49772	9.22161	8.74619
ASMM10P005816	0.000521227	0.0116392	2.0015	down	protein_coding	NM_001177792	CCDS50681.1	Snap23	RefSeq	2223	chr2	+	120567670	120600722		chr2:120590686+120594800	TTGAAACCAGGACAAAGAACTTTGAGTCTGGAAAGAACTATAAGGCAACATGGGGAGATG	20619	Mm.245715	GO:0005515|GO:0005634|GO:0005794|GO:0005886|GO:0005886|GO:0006461|GO:0006810|GO:0006887|GO:0015031|GO:0016020|GO:0016192|GO:0017157|GO:0019905|GO:0030054|GO:0031201|GO:0031410|GO:0042581|GO:0042582|GO:0043005|GO:0045202|GO:0061025	synaptosomal-associated protein 23	100.157	167.859	6.36972	7.3708	92.6294	103.535	104.306	160.989	174.28	168.309	6.33794	6.49839	6.27283	7.22764	7.43403	7.45073
ASMM10P000222	0.000522894	0.0116392	1.53515	down	protein_coding	NM_001164101	CCDS50467.1	Add3	RefSeq	4353	chr19	+	53140442	53247326		chr19:53242624+53244997	AGCAGCAAGGCCTGGACGAAAACCACGAGCTGTTTTCCAAGAGCTTCACCTCCATGGACG	27360	Mm.426080	GO:0000794|GO:0003779|GO:0005080|GO:0005198|GO:0005516|GO:0005737|GO:0005856|GO:0005856|GO:0005886|GO:0005911|GO:0005938|GO:0016020|GO:0042493	adducin 3 (gamma)	4792.78	6014.25	12.0152	12.6336	4843.81	4709.29	4825.23	6003.72	6028.81	6010.21	12.0968	12.0215	11.9273	12.5624	12.6626	12.6757
ASMM10P010359	0.000525059	0.0116505	2.8849	down	protein_coding	NM_009354	CCDS26633.1	Tert	RefSeq	3426	chr13	+	73627000	73649041		chr13:73627979+73628147	TACTGCAGAGAAAGATTTGTCTTCTAAAGGAAAGGTGTCTGACCTGAGTCTCTCTGGGTC	21752	Mm.10109	GO:0000781|GO:0003677|GO:0003720|GO:0003720|GO:0003721|GO:0003723|GO:0003964|GO:0005515|GO:0005634|GO:0005654|GO:0005694|GO:0005697|GO:0005737|GO:0007004|GO:0016605|GO:0016740|GO:0016779|GO:0022616|GO:0030529|GO:0032203|GO:0042803|GO:0046872|GO:0070034|GO:0090399|GO:2001240	telomerase reverse transcriptase	143.061	346.776	6.88823	8.41676	127.88	148.658	152.644	407.905	360.969	271.456	6.80997	7.01664	6.8381	8.59251	8.50761	8.15015
ASMM10P005436	0.000524866	0.0116505	1.74393	down	protein_coding	NM_001164080	CCDS48724.1	Timeless	RefSeq	4476	chr10	+	128232062	128252941		chr10:128252093+128252194	AGGAGGCAAGTGTCGGGAACGCCAAGAGTCCACAGGAAGAAACGGTTTCAGATTGAGGAT	21853	Mm.6458	GO:0000122|GO:0000790|GO:0001658|GO:0001822|GO:0005515|GO:0005634|GO:0005634|GO:0006351|GO:0006355|GO:0006974|GO:0007049|GO:0007067|GO:0007275|GO:0009790|GO:0030324|GO:0042753|GO:0042803|GO:0044770|GO:0045892|GO:0046982|GO:0048511|GO:0048754|GO:0051301	timeless circadian clock 1	105.982	155.271	6.45669	7.25903	106.066	105.63	106.25	161.672	156.903	147.239	6.54021	6.52808	6.3018	7.23488	7.28427	7.25794
ASMM10P015024	0.00052585	0.0116563	1.46895	down	protein_coding	NM_001145954	CCDS49807.1	Lpp	RefSeq	14876	chr16	+	24721854	24992578		chr16:24721931+24721991	TGTGTATAAAAGATTGGTGTTCCCAGCTTTTTGAAGAATTTGAAGGGCTTAGAAAATGGA	210126	Mm.209385	GO:0005515|GO:0005634|GO:0005737|GO:0005925|GO:0007155|GO:0008270|GO:0030054|GO:0046872	LIM domain containing preferred translocation partner in lipoma	33.2858	41.848	4.78268	5.33747	33.4675	29.7553	36.6345	45.8685	42.3267	37.3487	4.85688	4.75277	4.73841	5.38054	5.37382	5.25805
ASMM10P007443	0.000528896	0.0116688	1.43946	down	protein_coding	NM_016885	CCDS17861.1	Emcn	RefSeq	1437	chr3	+	137341077	137431069		chr3:137391711+137416720	CAGAACAAGATTACTACTCAACTACTGGATGCCTTGCCGAAAATCACTGCAACATCCTCT	59308	Mm.27343	GO:0016020|GO:0016021|GO:0016021	endomucin	297.746	352.609	7.9386	8.46413	284.165	275.833	333.238	355.142	372.077	330.608	7.95105	7.89779	7.96695	8.39303	8.55377	8.44558
ASMM10P034530	0.000538243	0.0117759	1.6609	down	protein_coding	NM_180678	CCDS39492.1	Gars	RefSeq	2390	chr6	+	55038000	55079504		chr6:55077659+55077773	ACTGATGAGATTGGCGTGGCTTTCGGCATCACTATTGACTTTGATACAGTGAACAAGACG	353172	Mm.250004	GO:0000166|GO:0004812|GO:0004820|GO:0005515|GO:0005524|GO:0005737|GO:0005739|GO:0006412|GO:0006418|GO:0006426|GO:0015966|GO:0016874|GO:0030141|GO:0046983	glycyl-tRNA synthetase	13418.6	18140.6	13.5171	14.249	12730.1	13044.2	14481.5	18533.2	16427.7	19460.9	13.4972	13.5049	13.5492	14.2345	14.1348	14.3778
ASMM10P025363	0.000538113	0.0117759	1.64009	down	protein_coding	NM_133225	CCDS15572.1	Acbd3	RefSeq	3487	chr1	+	180726042	180754204		chr1:180746996+180747078	TATTTTGAATGGACAGACTCTCCAAATGCTGCTGTCAGTGTGCATGTCAGTGAGTCCAGT	170760	Mm.272981	GO:0000062|GO:0000139|GO:0005739|GO:0005794|GO:0006629|GO:0006694|GO:0006810|GO:0016020|GO:0016021	acyl-Coenzyme A binding domain containing 3	1063.76	1449.09	9.8192	10.533	1079.47	984.789	1127.02	1500.21	1359.6	1487.46	9.91191	9.75986	9.78583	10.5066	10.4578	10.6345
ASMM10P053459	0.00053826	0.0117759	1.41637	down	protein_coding	NM_001190913		Kirrel3	RefSeq	3138	chr9	+	34488730	35030878		chr9:35029853+35029919	GAGGACCACACCACCATAAAGCAGCTGATGGTAAGAGCACAGCCTATGCCCCACTCCATC	67703	Mm.220710	GO:0001764|GO:0005515|GO:0005576|GO:0005886|GO:0016020|GO:0016021|GO:0021740|GO:0030097|GO:0030165|GO:0030424|GO:0043198	kin of IRRE like 3 (Drosophila)	188.652	223.765	7.284	7.78619	187.75	177.549	200.657	228.006	223.214	220.073	7.35838	7.26214	7.23147	7.72973	7.78947	7.83939
ASMM10P038865	0.000539332	0.01178	1.55311	down	protein_coding	NM_178115	CCDS21932.2	2700050L05Rik	RefSeq	5338	chr7	+	133637674	133673017		chr7:133647026+133647091	ATGTGGCCTCAGCACCTAAAGAGCAAAACCTTACTACTTTGTTCAATGACGGGGAGAACA	214764	Mm.174044	GO:0003674|GO:0005575|GO:0005634|GO:0006351|GO:0006355|GO:0008150	RIKEN cDNA 2700050L05 gene	92.8212	121.463	6.26033	6.89548	93.3196	87.6912	97.4527	122.843	121.033	120.512	6.34915	6.25899	6.17285	6.83099	6.89679	6.95867
ASMM10P027498	0.000542721	0.0118161	1.96012	down	protein_coding	NM_146254		Wdr78	RefSeq	3793	chr4	-	103038064	103114299		chr4:103049412-103049625	ATATATTTTTGCCGCTGCAAATGAGAATAGAGTAGAGATTTGGGACCTTCAGATCAGCAC	242584	Mm.374877	GO:0003674|GO:0005575|GO:0008150	WD repeat domain 78	80.6267	132.514	6.0518	7.02275	72.237	82.5884	87.0547	141.058	120.284	136.198	5.97658	6.17331	6.00553	7.03606	6.88818	7.144
ASMM10P039235	0.000545847	0.0118587	1.52052	down	protein_coding	NM_134000	CCDS23789.1	Traf3ip2	RefSeq	2867	chr10	+	39612933	39655307		chr10:39639338+39639398	CCCCTAGCAACCCCTTAGCCCGAGGAACTCTAAGAACCAGCAATTTGCCAGAAGAATTAC	103213	Mm.436686	GO:0001783|GO:0005515|GO:0006959|GO:0048305	TRAF3 interacting protein 2	150.721	192.421	6.95679	7.56135	133.348	142.514	176.301	203.464	198.005	175.793	6.86657	6.95867	7.04513	7.56122	7.61459	7.50824
ASMM10P051139	0.000548359	0.0118645	1.96074	down	protein_coding	NM_007693	CCDS26120.1	Chga	RefSeq	1892	chr12	+	102554968	102565027		chr12:102562988+102563073	ATCTTCCAGAGAAGACAGTGTGGAGGCCCGAAGTGACTTTGAGGAAAAGAAGGAAGAGGA	12652	Mm.4137	GO:0005515|GO:0005576|GO:0016020|GO:0030141|GO:0031410	chromogranin A	10985.3	17262.3	13.2156	14.187	11148.3	11548	10259.6	18232.7	16657.7	16896.6	13.3027	13.3178	13.0263	14.2157	14.1527	14.1927
ASMM10P006882	0.000549916	0.0118645	1.52513	down	protein_coding	NM_009439	CCDS25359.1	Psmd3	RefSeq	2167	chr11	+	98682553	98695978		chr11:98695395+98695522	AAATCCTACAACAAGGACCTGGAGTCTGCAGAGGAGCGGCGAGAGCGGGAGCAGCAGGAC	22123	Mm.12194	GO:0000502|GO:0005515|GO:0022624|GO:0030234|GO:0042176	proteasome (prosome, macropain) 26S subunit, non-ATPase, 3	1280.77	1625.86	10.0905	10.6995	1247.43	1300.91	1293.95	1695.35	1565.58	1616.66	10.1324	10.1521	9.98714	10.6774	10.6603	10.7607
ASMM10P004833	0.000550795	0.0118717	1.84266	down	protein_coding	NM_001113198	CCDS51861.1	Mitf	RefSeq	4890	chr6	+	97807057	98021358		chr6:97807263+97941052	AACCTATTACGAACTCAAAAGTCAACCTCTGAAGAGCAGCAGTTCTGCAGAGCATTCTGG	17342	Mm.333284	GO:0001077|GO:0003677|GO:0003682|GO:0003700|GO:0003705|GO:0005634|GO:0005634|GO:0006351|GO:0006355|GO:0006366|GO:0006461|GO:0007275|GO:0010468|GO:0016055|GO:0030154|GO:0030316|GO:0030318|GO:0030318|GO:0042127|GO:0043010|GO:0043066|GO:0043234|GO:0043473|GO:0043473|GO:0043565|GO:0044336|GO:0045165|GO:0045670|GO:0045670|GO:0045893|GO:0045893|GO:0045944|GO:0045944|GO:0045944|GO:0045944|GO:0046849|GO:…	microphthalmia-associated transcription factor	61.0147	95.1203	5.65405	6.53584	58.9936	61.8546	62.196	95.0554	99.3426	90.9629	5.68291	5.76528	5.51396	6.44747	6.60855	6.5515
ASMM10P000180	0.000551993	0.0118741	1.8114	down	protein_coding	NM_173437	CCDS35720.1	Nav1	RefSeq	12767	chr1	-	135434579	135585355		chr1:135443782-135448930	TGGGATCAAGGTTCATGGACAGAAAGCTGCTTGGGAAGACCCGGTGGAATGGGTCCGAGA	215690	Mm.34977	GO:0000166|GO:0001578|GO:0001764|GO:0005524|GO:0005737|GO:0005856|GO:0005874|GO:0007275|GO:0007399|GO:0015630|GO:0017111|GO:0030154	neuron navigator 1	304.437	454.498	7.97634	8.83344	313.56	283.347	316.403	447.37	476.058	440.065	8.09938	7.93523	7.8944	8.72184	8.91611	8.86237
ASMM10P009555	0.000558835	0.0118863	3.91047	down	protein_coding	NM_178898	CCDS20101.2	Zfp956	RefSeq	2776	chr6	+	47953389	47965299		chr6:47957581+47962524	TAGCAAAGGAAAGGCGTGAGGTGCTAGGCTCTCTAGAAACAGGCCAGCTGGAATCTGCCC	101197	Mm.241063	GO:0003674|GO:0005575|GO:0008150|GO:0046872	zinc finger protein 956	163.43	531.717	7.07538	9.04272	151.826	179.706	158.757	571.711	618.274	405.165	7.05293	7.27983	6.89338	9.09175	9.29435	8.74206
ASMM10P006766	0.000557759	0.0118863	1.73133	down	protein_coding	NM_008745	CCDS36685.1	Ntrk2	RefSeq	7022	chr13	+	58806595	58937031		chr13:58878267+58932022	GGCATGAAAGGTTTTGTTTTGTTTCATAAGATCCCACTGGATGGGTAGCTGAGATAAAGG	18212	Mm.130054	GO:0000166|GO:0001570|GO:0001764|GO:0004672|GO:0004713|GO:0004714|GO:0005030|GO:0005515|GO:0005524|GO:0005622|GO:0005768|GO:0005829|GO:0005886|GO:0005886|GO:0005887|GO:0006468|GO:0007169|GO:0007275|GO:0007399|GO:0007528|GO:0007612|GO:0007616|GO:0007631|GO:0008284|GO:0009986|GO:0010628|GO:0010976|GO:0014047|GO:0014068|GO:0014069|GO:0016020|GO:0016021|GO:0016301|GO:0016310|GO:0016740|GO:0016772|GO:…	neurotrophic tyrosine kinase, receptor, type 2	24240.9	34800.8	14.3789	15.1708	22157.7	25539.4	25025.5	38960.7	31222.1	34219.7	14.3092	14.4678	14.3597	15.2683	15.051	15.193
ASMM10P039461	0.000557389	0.0118863	1.30887	down	protein_coding	NM_177899	CCDS40361.1	Zfp866	RefSeq	5780	chr8	-	69761323	69774911		chr8:69763509-69766641	GAAGGGGTGTACTCTCCTGCAGGAAAGGATGTTTGTGTATAAATTGTTTGTTCAACCCAG	330788	Mm.41364	GO:0003674|GO:0005575|GO:0008150|GO:0046872	zinc finger protein 866	96.7233	107.116	6.317	6.70532	92.5144	88.0736	109.582	116.853	102.79	101.707	6.33641	6.26476	6.34983	6.75258	6.65453	6.70885
ASMM10P008212	0.000562124	0.0118941	2.08311	down	protein_coding	NM_027707	CCDS37035.1	Nipbl	RefSeq	8815	chr15	-	8291224	8444463		chr15:8291557-8292136	AGGATAGAGGAGGAGGCACTTCAGGGTCATTGAGAAGGTCAAAACGAAATTCAGACTCTA	71175	Mm.240329	GO:0000122|GO:0003007|GO:0003151|GO:0003682|GO:0005634|GO:0006974|GO:0007049|GO:0007064|GO:0007420|GO:0007507|GO:0007605|GO:0008022|GO:0019827|GO:0031065|GO:0032116|GO:0034088|GO:0034613|GO:0035115|GO:0035136|GO:0035261|GO:0036033|GO:0040018|GO:0042471|GO:0042634|GO:0042826|GO:0045444|GO:0045778|GO:0045892|GO:0045995|GO:0047485|GO:0048557|GO:0048589|GO:0048592|GO:0048638|GO:0048701|GO:0048703|GO:…	Nipped-B homolog (Drosophila)	2016.07	3448.02	10.7523	11.811	1832.02	2184.69	2031.5	3551.14	3706.31	3086.62	10.6888	10.9147	10.6532	11.7893	11.9365	11.7071
ASMM10P008220	0.000562914	0.0118941	1.72382	down	protein_coding	NM_027777	CCDS19065.1	Pex1	RefSeq	4323	chr5	+	3596065	3637101		chr5:3606415+3609853	GAAAGTCTGGCCTAAAGACGTCAATGAAGAAACTATAAAAACAGTGTTCTCATCTTGGGT	71382	Mm.379196	GO:0000166|GO:0005524|GO:0005634|GO:0005737|GO:0005777|GO:0005777|GO:0005778|GO:0005829|GO:0006625|GO:0006810|GO:0007031|GO:0008022|GO:0008289|GO:0015031|GO:0016020|GO:0016558|GO:0017111|GO:0032403|GO:0042623|GO:0043231|GO:0060152	peroxisomal biogenesis factor 1	347.551	494.364	8.17022	8.95583	338.364	354.648	349.641	538.218	501.255	443.619	8.21161	8.26072	8.03834	9.0052	8.98643	8.87587
ASMM10P005656	0.000563299	0.0118941	1.64052	down	protein_coding	NM_001168358	CCDS51098.1	Tyw3	RefSeq	4270	chr3	-	154576519	154597098		chr3:154580242-154591083	GACCATGCTGGTTTTATAACTACCTACAACATGCTCTCAAACGAGAAACCATTTCAAACT	209584	Mm.347513	GO:0003674|GO:0005575|GO:0008033|GO:0008150|GO:0008168|GO:0016740|GO:0032259	tRNA-yW synthesizing protein 3 homolog (S. cerevisiae)	732.304	995.374	9.26877	9.98292	692.852	716.338	787.721	992.875	1082.25	911.002	9.26497	9.28403	9.25729	9.90198	10.1245	9.92231
ASMM10P000366	0.000560292	0.0118941	1.51654	down	protein_coding	NM_139149	CCDS21886.1	Fus	RefSeq	1845	chr7	+	127967478	127982031		chr7:127972760+127974399	GCCGAGGAGGCAGAGGCGGCATGGGCGGAAGTGACCGCGGTGGCTTCAATAAATTTGGTG	233908	Mm.277680	GO:0000166|GO:0003676|GO:0003677|GO:0003723|GO:0005634|GO:0005634|GO:0005737|GO:0008270|GO:0042802|GO:0046872	fused in sarcoma	658.689	828.811	9.10875	9.70953	600.808	654.51	720.749	874.194	868.344	743.894	9.05022	9.15821	9.11782	9.71183	9.79688	9.6199
ASMM10P004170	0.000564544	0.0118941	1.37458	down	protein_coding	NM_001025392	CCDS35858.1	Bclaf1	RefSeq	5454	chr10	+	20312468	20342501	NM_001025393	chr10:20322121+20322962	AGAGATACAGTTCTAGGTCTCGTTCCAGAACATATTCGAGGTCTCGTAGTAGAGATCGTA	72567	Mm.294783	GO:0003677|GO:0005515|GO:0005634|GO:0005737|GO:0006351|GO:0006355|GO:0006915|GO:0043065|GO:0043620|GO:0045892|GO:2000144|GO:2001022|GO:2001244	BCL2-associated transcription factor 1	141.61	163.612	6.87195	7.33094	134.194	133.243	157.394	175.836	152.654	162.344	6.87497	6.86061	6.88027	7.35312	7.24328	7.39641
ASMM10P031207	0.000567312	0.0119218	1.76068	down	protein_coding	NM_144913	CCDS39337.1	Mepce	RefSeq	3191	chr5	-	137781905	137786701		chr5:137784849-137786593	TTCCAATATGGGAATTACTGCAAGTACTATGGCTATCGCAATCCTTCCTGTGAGGACGTG	231803	Mm.61193	GO:0000122|GO:0001510|GO:0005575|GO:0008168|GO:0008173|GO:0008757|GO:0016073|GO:0016740|GO:0032259|GO:0035562|GO:0040031|GO:1900087	methylphosphate capping enzyme	1009.22	1481.26	9.74596	10.5621	1000.73	959.143	1067.78	1552.84	1336.55	1554.4	9.8072	9.72216	9.7085	10.5524	10.436	10.6979
ASMM10P047509	0.000569545	0.0119572	2.76985	down	protein_coding	NM_001048196	CCDS36316.1	Krtap4-1	RefSeq	1011	chr11	-	99627228	99628239		chr11:99627274-99628239	TGAGGGGCTGGGTCTATTCTGTATGTTTTCCCCTAAAATGAATTTCTTTTATTCTGTTGT	665891	Mm.394141	GO:0003674|GO:0005575|GO:0005882|GO:0008150	keratin associated protein 4-1	234.607	530.15	7.59338	9.06319	206.639	268.124	229.059	551.788	493.045	545.616	7.49324	7.85769	7.42921	9.03879	8.96866	9.18212
ASMM10P015684	0.00057037	0.011963	1.77633	down	protein_coding	NM_023617	CCDS14969.1	Aox3	RefSeq	4360	chr1	+	58113135	58200452		chr1:58194730+58194793	ATAAACAGCCCTGCCACAGCAGAAGTGATCCGCATGGCCTGTGAGGACCAGTTCACGAAC	71724	Mm.20108	GO:0004031|GO:0005575|GO:0009055|GO:0009055|GO:0030151|GO:0046872|GO:0051536|GO:0051537|GO:0055114	aldehyde oxidase 3	80.6906	120.879	6.05702	6.88592	82.2047	76.4599	83.4071	120.259	127.744	114.636	6.16331	6.06456	5.9432	6.79485	6.98039	6.88254
ASMM10P029886	0.000574149	0.0119989	1.37015	down	protein_coding	NM_011303	CCDS18912.1	Dhrs3	RefSeq	1731	chr4	+	144893136	144927645		chr4:144893375+144893584	GTGGGACGCCTCCTTTTCCTTATTTAGTTTATTATTGTTTGGGGGAGTTTTCTTTCTATC	20148	Mm.14063	GO:0008152|GO:0016020|GO:0016021|GO:0016491|GO:0052650|GO:0055114	dehydrogenase/reductase (SDR family) member 3	364.75	414.124	8.24162	8.69595	360.547	349.525	384.177	449.708	394.868	397.795	8.30796	8.23785	8.17905	8.72932	8.64375	8.71479
ASMM10P012025	0.000577496	0.0120378	1.47036	down	protein_coding	NM_001145978	CCDS49503.1	Parp4	RefSeq	6391	chr14	+	56575618	56659798		chr14:56652287+56652347	TAAACCTTAATGTAAATGCTCTGCTCACTTCTCTTGAAGAAAAGGGCATTCGATCTCTAG	328417	Mm.379357	GO:0003950|GO:0005634|GO:0005737|GO:0005819|GO:0005876|GO:0006464|GO:0006954|GO:0007004|GO:0008219|GO:0019899	poly (ADP-ribose) polymerase family, member 4	312.928	378.725	8.01257	8.56874	293.804	321.334	323.646	398.831	371.163	366.181	8.00234	8.11117	7.92419	8.56139	8.54892	8.59591
ASMM10P006901	0.000580481	0.0120407	2.31779	down	protein_coding	NM_009541	CCDS18875.1	Zbtb17	RefSeq	3415	chr4	+	141444672	141467937		chr4:141464475+141464559	ATCATCCACAAGTGCGAGGACTGCGGGAAGGAGTTCACGCACACAGGGAACTTCAAACGG	22642	Mm.389590	GO:0001702|GO:0003676|GO:0003677|GO:0003700|GO:0005515|GO:0005634|GO:0006351|GO:0007275|GO:0007398|GO:0045893|GO:0046872	zinc finger and BTB domain containing 17	60.6785	118.669	5.64428	6.85703	58.3398	63.3871	60.3087	124.464	128.552	102.992	5.6667	5.79851	5.46763	6.84988	6.99129	6.72992
ASMM10P047581	0.000585796	0.0120407	1.77153	down	protein_coding	NM_008986	CCDS25442.1	Ptrf	RefSeq	3218	chr11	-	100956735	100970617		chr11:100956972-100959325	TTGATATTTTGGGGTGGGGAGGGGATGAAAACCACAAACCTTTTATACCATACAAAGCTT	19285	Mm.21864	GO:0003723|GO:0005634|GO:0005634|GO:0005737|GO:0005737|GO:0005739|GO:0005739|GO:0005783|GO:0005886|GO:0005901|GO:0005901|GO:0005901|GO:0006351|GO:0006353|GO:0006355|GO:0006361|GO:0006361|GO:0006363|GO:0006363|GO:0016020|GO:0019843|GO:0042134|GO:0042134|GO:0043231	polymerase I and transcript release factor	2222.39	3258.24	10.8955	11.7205	2222.27	2092.92	2351.99	3461.86	2927.18	3385.67	10.9665	10.8462	10.8737	11.7445	11.5802	11.8367
ASMM10P044458	0.000586908	0.0120407	1.43753	down	protein_coding	NM_013463	CCDS41124.1	Gla	RefSeq	3032	chrX	-	134588168	134601005		chrX:134588192-134590127	TGTGCAATATTCCAAGGTGGACTGGGAAGGGGATAAAAATCTGGAATGTATTGAAAATAA	11605	Mm.1114	GO:0003824|GO:0004553|GO:0004557|GO:0004557|GO:0004557|GO:0005102|GO:0005576|GO:0005737|GO:0005764|GO:0005764|GO:0005794|GO:0005975|GO:0008152|GO:0009311|GO:0009311|GO:0016139|GO:0016787|GO:0016798|GO:0016936|GO:0030282|GO:0042803|GO:0045019|GO:0046477|GO:0046477|GO:0051001|GO:0052692	galactosidase, alpha	3894.57	4619.8	11.7206	12.2442	3709.38	3927.05	4047.27	4848.83	4747.64	4262.92	11.7158	11.7698	11.6761	12.2463	12.3218	12.1644
ASMM10P005746	0.000591441	0.0120436	2.45052	down	protein_coding	NM_001172216	CCDS51769.1	Fam221a	RefSeq	2013	chr6	+	49367738	49389904		chr6:49383084+49388816	GGTAATGAAGATAAAGCTGGAAAAGGCTGCTAAGCAGAAAGGAAAAGTGCCACCGCTGCC	231946	Mm.35199	GO:0003674|GO:0005575|GO:0008150	family with sequence similarity 221, member A	93.8565	192.867	6.26652	7.55961	78.961	102.077	100.532	219.022	193.808	165.77	6.10358	6.47628	6.2197	7.66853	7.58411	7.42618
ASMM10P013306	0.000590348	0.0120436	2.32968	down	protein_coding	NM_009865	CCDS37047.1	Cdh10	RefSeq	3405	chr15	+	18820328	19014234		chr15:18820594+18820700	ATTTGGCCAGAGAGGAGTGAATGGATTGAAAAAGTGAGCAGATGTGCACAGCCTGTGTAT	320873	Mm.117794	GO:0005509|GO:0005886|GO:0007155|GO:0007156|GO:0016020|GO:0016021|GO:0046872	cadherin 10	305.49	587.021	7.98314	9.20327	313.682	295.209	307.58	626.184	646.429	488.45	8.09989	7.99276	7.85678	9.2248	9.36749	9.01753
ASMM10P017731	0.000591641	0.0120436	1.63048	down	protein_coding	NM_010481	CCDS29138.1	Hspa9	RefSeq	3067	chr18	-	34937414	34954351		chr18:34941878-34942092	GGAGGCGTCTTTACCAAACTTATTAATAGGAACACCACTATTCCAACCAAAAAGAGCCAG	15526	Mm.209419	GO:0000166|GO:0005515|GO:0005524|GO:0005634|GO:0005737|GO:0005739|GO:0005739|GO:0006457|GO:0006611|GO:0009986|GO:0017134|GO:0019899|GO:0031072|GO:0042645|GO:0051082	heat shock protein 9	2158.57	2905.11	10.8517	11.557	2167.66	2086.4	2221.66	3000.4	2714.2	3000.73	10.9265	10.8418	10.7868	11.5314	11.4704	11.6692
ASMM10P002271	0.00059301	0.0120436	1.52963	down	protein_coding	NM_025573	CCDS19587.1	Srsf9	RefSeq	1162	chr5	+	115327176	115333080		chr5:115330663+115332116	CTTGTTTCAGGACTTCCTCCATCAGGCAGCTGGCAGGACCTGAAAGATCACATGCGAGAA	108014	Mm.287826	GO:0000166|GO:0003676|GO:0003723|GO:0005634|GO:0006397|GO:0008380|GO:0048025	serine/arginine-rich splicing factor 9	1022.77	1294.22	9.76309	10.3763	1002.14	1044.88	1021.28	1346.37	1293.18	1243.11	9.80913	9.83798	9.64215	10.3535	10.3932	10.3821
ASMM10P005558	0.000596117	0.0120739	1.3326	down	protein_coding	NM_001165995	CCDS50853.1	Arfrp1	RefSeq	2483	chr2	-	181357689	181365404		chr2:181364349-181365218	ATCTGAGCAGACTTTCCTGGAACAGTCAAAAACACGCTTTAACAAGAACTACAAGGGGAT	76688	Mm.87720	GO:0000166|GO:0003924|GO:0005525|GO:0005622|GO:0005794|GO:0005802|GO:0006184|GO:0007264|GO:0007369|GO:0016020|GO:0034067|GO:0042147|GO:0043001	ADP-ribosylation factor related protein 1	733.04	815.089	9.27241	9.68666	695.644	743.56	759.917	873.322	804.901	767.043	9.27181	9.34235	9.20309	9.7098	9.6826	9.66757
ASMM10P009630	0.000605287	0.0121805	1.99336	down	protein_coding	NM_194069	CCDS26132.1	Ifi27	RefSeq	768	chr12	+	103434188	103440245		chr12:103435569+103439400	ATTCTAGCTGGTTCGAAGGCCATGACAGTAGCTGCTGTACCACCTGCGCTGAGTGCTGTG	52668	Mm.2121	GO:0003674|GO:0005739|GO:0006919|GO:0097190	interferon, alpha-inducible protein 27	987.77	1624.38	9.70468	10.6999	917.999	1074.43	970.883	1687.54	1542.42	1643.17	9.67736	9.8743	9.56238	10.6713	10.6408	10.7875
ASMM10P018806	0.000607284	0.012195	2.07303	down	protein_coding	NM_030109	CCDS29454.1	Sf3b2	RefSeq	3249	chr19	-	5273920	5295455		chr19:5284663-5284724	ATGAAGTCAAAAATGAGAGAGAAGGTTCGGCCGAAGATGGGGAAGATCGACATTGACTAC	319322	Mm.196532	GO:0005515|GO:0005634|GO:0005681|GO:0005689|GO:0008150|GO:0071013	splicing factor 3b, subunit 2	911.565	1568.85	9.59479	10.6465	913.607	882.432	938.655	1595.29	1409.04	1702.22	9.67081	9.60116	9.51239	10.5932	10.5116	10.8347
ASMM10P053510	0.000612521	0.0122208	2.77315	down	protein_coding	NM_007585	CCDS23316.1	Anxa2	RefSeq	1374	chr9	+	69453682	69491785	ENSMUST00000143878	chr9:69491489+69491549	TGGTGGGGATGACTGAAGGGCTCAGCACAGTGGATCACCCAGAAGTGGCTCTACCTGTGC	12306	Mm.238343	GO:0001525|GO:0001725|GO:0001726|GO:0001934|GO:0004859|GO:0005509|GO:0005515|GO:0005544|GO:0005546|GO:0005576|GO:0005578|GO:0005604|GO:0005737|GO:0005737|GO:0005769|GO:0005811|GO:0005886|GO:0005938|GO:0007589|GO:0008092|GO:0016020|GO:0017137|GO:0019897|GO:0030054|GO:0030199|GO:0030496|GO:0031340|GO:0031982|GO:0035749|GO:0042383|GO:0042730|GO:0043220|GO:0043234|GO:0044354|GO:0048146|GO:0048471|GO:…	annexin A2	1126.17	2585.07	9.90152	11.373	1144.89	1051.37	1182.25	2635.45	2187.82	2931.93	10.0034	9.84542	9.85575	11.3341	11.1497	11.6353
ASMM10P006135	0.000614362	0.0122208	2.60399	down	protein_coding	NM_001252202		Map4k4	RefSeq	5542	chr1	+	39900912	40026310		chr1:40007532+40009687	TCTCAAGCCTGCGGACTTGACTGCGTTGGCCAAAGAGCTTCGAGCAGTGGAAGATGTTCG	26921	Mm.491139	GO:0000166|GO:0004672|GO:0004674|GO:0005083|GO:0005524|GO:0005737|GO:0006468|GO:0006950|GO:0007243|GO:0016301|GO:0016310|GO:0016740|GO:0016772	mitogen-activated protein kinase kinase kinase kinase 4	18.2916	41.0249	3.92679	5.30752	19.6857	17.1066	18.0824	45.7907	36.8238	40.4601	4.08628	4.00884	3.68527	5.37814	5.16783	5.37659
ASMM10P003334	0.000615128	0.0122208	2.0366	down	protein_coding	NM_001201415	CCDS57344.1	Apbb2	RefSeq	6602	chr5	-	66298724	66618817	NM_001201414	chr5:66391808-66400075	AGAGAATGAGGATTTGCACGCAGCCACAGTTAACCCAGACCCCAGTTTAAAAGAGTTTGA	11787	Mm.5159	GO:0001764|GO:0005515|GO:0005634|GO:0005737|GO:0006355|GO:0007050|GO:0007411|GO:0008134|GO:0030048|GO:0030198|GO:0030308|GO:0035035|GO:0043065|GO:0043066|GO:0050821	amyloid beta (A4) precursor protein-binding, family B, member 2	214.005	363.523	7.46184	8.488	196.956	202.932	242.126	438.04	340.176	312.354	7.42544	7.4532	7.50688	8.69021	8.41373	8.36007
ASMM10P014075	0.000611402	0.0122208	1.58035	down	protein_coding	NM_025708	CCDS27940.1	Tmem186	RefSeq	2878	chr16	-	8633730	8637701		chr16:8634202-8636392	TTTGGAGGGAGGAAAGGGAAGGGGGAAGGAAGTACATGTAATTCTATTGTAATCTCAAAA	66690	Mm.10068	GO:0003674|GO:0005739|GO:0005739|GO:0008150|GO:0016020|GO:0016021	transmembrane protein 186	2091.56	2734.55	10.8043	11.4646	1888.29	2137.91	2248.48	2742.31	2898.91	2562.43	10.7333	10.8765	10.8033	11.3912	11.5683	11.4343
ASMM10P020792	0.000611169	0.0122208	1.49371	down	protein_coding	NM_010902	CCDS16150.1	Nfe2l2	RefSeq	2469	chr2	-	75675518	75704641		chr2:75675637-75677184	GTCATAGACTTATATGACATCTGGCTAAAAGCAAACTATTGAAAACTAACCAGACCACTA	18024	Mm.1025	GO:0000785|GO:0001102|GO:0003677|GO:0003677|GO:0003700|GO:0005515|GO:0005634|GO:0005634|GO:0005737|GO:0005737|GO:0005737|GO:0005813|GO:0005829|GO:0005829|GO:0005886|GO:0006351|GO:0006355|GO:0010499|GO:0016567|GO:0019904|GO:0030194|GO:0030968|GO:0034599|GO:0034599|GO:0036003|GO:0043161|GO:0043565|GO:0045893|GO:0045893|GO:0045944|GO:0045944|GO:0045995|GO:0060548|GO:0070301|GO:0071356|GO:0071499|GO:…	nuclear factor, erythroid derived 2, like 2	3204.92	3979.83	11.4364	12.0153	3004.1	3298.73	3311.93	4209.62	3693.54	4036.33	11.4146	11.511	11.3835	12.0329	11.93	12.0829
ASMM10P030534	0.000613225	0.0122208	1.49312	down	protein_coding	NM_001159577	CCDS51524.1	Lnx1	RefSeq	2571	chr5	-	74597103	74702903		chr5:74702805-74702903	CACAGGGATGGAGGCTGGCTGGTCACTGCTGCTTTGAAAGTCCCAAACATCTTTGAACAG	16924	Mm.440403	GO:0004842|GO:0005515|GO:0005737|GO:0006511|GO:0008270|GO:0016874|GO:0030165|GO:0042787|GO:0046872|GO:0051260	ligand of numb-protein X 1	318.539	389.733	8.03448	8.6128	293.262	293.862	368.493	393.954	407.359	367.884	8.00023	7.98647	8.11673	8.54567	8.69103	8.60171
ASMM10P017698	0.000625039	0.0123615	1.75579	down	protein_coding	NM_001025381	CCDS29114.1	Gpr17	RefSeq	5209	chr18	-	31942998	31949636		chr18:31943072-31948015	ACACAGACAAATAATCTCTGATGCATAAACGTGAAAGTCTAACAAATAATGGGAAGTTGG	574402	Mm.391108	GO:0004871|GO:0004930|GO:0005886|GO:0007165|GO:0007186|GO:0016020|GO:0016021	G protein-coupled receptor 17	19224.4	27556.2	14.0347	14.8468	18009.9	20876.5	18786.8	29556.3	25803.5	27308.7	13.9854	14.1834	13.9353	14.8789	14.7768	14.8847
ASMM10P004136	0.000624732	0.0123615	1.27613	down	protein_coding	NM_001024508	CCDS36728.1	Brd9	RefSeq	2494	chr13	+	73937837	73960895		chr13:73942058+73942690	TGATGAGCAAACAGGCAGCTCTCTTGGGCAGTGAAGACCCAGCAGCTGAGGAACCTGTTC	105246	Mm.278509	GO:0005575|GO:0006351|GO:0006355|GO:0008150|GO:0016568|GO:0070577	bromodomain containing 9	226.757	241.449	7.54932	7.90109	219.422	211.962	248.888	249.293	250.091	224.964	7.58255	7.51849	7.54691	7.86826	7.96315	7.87188
ASMM10P055281	0.000627634	0.0123947	1.2978	down	protein_coding	NM_138591	CCDS38449.1	Gfm1	RefSeq	2598	chr3	+	67430114	67475068		chr3:67474771+67474840	CACACAGGAAGAGCTCATCAATAAGTATTTGGAAGCTACAGGTCAGCTTCCCGTAAAAAA	28030	Mm.122466	GO:0000166|GO:0003746|GO:0003924|GO:0005525|GO:0005622|GO:0005739|GO:0006184|GO:0006412|GO:0006414|GO:0070125	G elongation factor, mitochondrial 1	3235.8	3486.76	11.4497	11.8257	3121.36	3208.46	3377.58	3500.28	3450.08	3509.93	11.4674	11.4699	11.4118	11.764	11.8332	11.8801
ASMM10P000212	0.00063211	0.0124441	4.6597	down	protein_coding	NM_170730	CCDS23911.1	Ank3	RefSeq	6656	chr10	+	69533707	70027436		chr10:69534274+69950951	TCATAGGAAGAGGAAAGGAAAAAAGCACCTGACGTTCACGAGGGAGTTTGATTCTGACTC	11735	Mm.235960	GO:0000281|GO:0005200|GO:0005515|GO:0005737|GO:0005764|GO:0005856|GO:0005886|GO:0005923|GO:0007009|GO:0007165|GO:0007409|GO:0007411|GO:0009925|GO:0010650|GO:0014704|GO:0014704|GO:0016020|GO:0016323|GO:0016328|GO:0016529|GO:0019228|GO:0030018|GO:0030054|GO:0030424|GO:0030425|GO:0031594|GO:0033268|GO:0033268|GO:0033270|GO:0034112|GO:0042383|GO:0043001|GO:0043005|GO:0043194|GO:0043194|GO:0045184|GO:…	ankyrin 3, epithelial	2161.63	8095.88	10.8421	13.0624	1812.53	2641.29	2031.06	9847.72	7839.39	6600.52	10.6789	11.195	10.6525	13.3152	13.0609	12.811
ASMM10P005819	0.000632801	0.0124441	1.78642	down	protein_coding	NM_001177806	CCDS50669.1	Eif2ak4	RefSeq	4916	chr2	+	118389111	118475234		chr2:118400633+118408351	GTTAAATGCCCACCTACATACCCAGATGTGTGATGATATTTGAACTGGCACACCATGTGC	27103	Mm.217616	GO:0000166|GO:0004672|GO:0004674|GO:0004694|GO:0005524|GO:0006446|GO:0006468|GO:0009267|GO:0016301|GO:0016310|GO:0016740|GO:0016772|GO:0017148|GO:0022626|GO:0030968|GO:0042803|GO:0043558	eukaryotic translation initiation factor 2 alpha kinase 4	245.638	363.298	7.66922	8.50629	253.206	241.273	242.434	379.63	355.325	354.939	7.79061	7.70834	7.50871	8.49202	8.47905	8.54781
ASMM10P029219	0.000632317	0.0124441	1.30433	down	protein_coding	NM_080555	CCDS18417.1	Ppap2b	RefSeq	3162	chr4	+	105157346	105232767		chr4:105219392+105219504	TTTGCTCATGATGGCCTTCTACACGGGATTGTCACGGGTATCTGACTACAAGCATCATCC	67916	Mm.348326	GO:0001568|GO:0001702|GO:0001933|GO:0001933|GO:0003824|GO:0005178|GO:0005783|GO:0005789|GO:0006644|GO:0007155|GO:0007275|GO:0008195|GO:0016020|GO:0016021|GO:0016311|GO:0016337|GO:0016787|GO:0030111|GO:0034109|GO:0042577|GO:0044328|GO:0044329|GO:0044330|GO:0050731|GO:0050821|GO:0050821|GO:0051091|GO:0051091|GO:0060070	phosphatidic acid phosphatase type 2B	29148.3	31676	14.6572	15.0405	28440.9	28339.5	30664.6	33313.8	29672.8	32041.3	14.6785	14.6216	14.6715	15.051	14.975	15.0956
ASMM10P009067	0.000637434	0.012457	2.38477	down	protein_coding	NM_153545	CCDS25753.1	Lrrc45	RefSeq	2476	chr11	+	120713952	120721127		chr11:120718695+120719039	ACAGAACATGGAAGACTTGGAAAAGCTACACTCCAAGGAGGTGGATCATATGACTCGTCA	217366	Mm.347545	GO:0003674|GO:0005813|GO:0008150	leucine rich repeat containing 45	303.027	590.368	7.96565	9.21951	291.962	335.374	281.746	614.691	597.743	558.67	7.99164	8.17431	7.73101	9.196	9.24826	9.21426
ASMM10P008020	0.000637488	0.012457	1.7202	down	protein_coding	NM_026399	CCDS22493.1	Wdr83	RefSeq	1238	chr8	-	85075034	85080746		chr8:85079789-85080119	GCCACGCTGGAAAGGTGAACACCGTTCAGTTTAATGAAGAGGCTACAGTCATCCTGTCTG	67836	Mm.334680	GO:0000375|GO:0000398|GO:0003674|GO:0005634|GO:0005681|GO:0005737|GO:0006397|GO:0008380|GO:0071013	WD repeat domain containing 83	617.042	877.719	9.01385	9.79642	613.956	615.483	621.689	903.277	828.416	901.463	9.08281	9.06137	8.89737	9.76032	9.72313	9.90581
ASMM10P036875	0.00063719	0.012457	1.31298	down	protein_coding	NM_001033318	CCDS21805.1	Cog7	RefSeq	2884	chr7	-	121922838	121981693		chr7:121922936-121923468	CATCCTGGACTAGAGACTCAGTATCTACAACAAAAAGGCTATAAATGAGAAGTAATGTAT	233824	Mm.442015	GO:0003674|GO:0005794|GO:0006486|GO:0006810|GO:0006886|GO:0006890|GO:0015031|GO:0016020|GO:0017119|GO:0033365|GO:0034067|GO:0050821	component of oligomeric golgi complex 7	32179.2	35395.1	14.8004	15.1932	32073.6	32009.4	32454.6	38480.5	34140.8	33564.1	14.8462	14.8009	14.7541	15.2546	15.1626	15.1626
ASMM10P005182	0.000643844	0.0124943	2.44203	down	protein_coding	NM_001160012	CCDS18668.1	Gjb3	RefSeq	1886	chr4	-	127325234	127330836		chr4:127326722-127330501	GCCGCTGACTGTGGGCACAGCCCCCCGAACCCTGAGCAGGCACCATGGACTGGAAGAAGC	14620	Mm.90003	GO:0001890|GO:0005515|GO:0005737|GO:0005886|GO:0005911|GO:0005921|GO:0005922|GO:0007154|GO:0007605|GO:0016020|GO:0016021|GO:0030054	gap junction protein, beta 3	112.983	227.857	6.52537	7.81345	89.8571	106.239	142.853	248.068	225.514	209.988	6.29295	6.53703	6.74612	7.86123	7.80522	7.77388
ASMM10P040410	0.000645489	0.0124943	1.67511	down	protein_coding	NM_008391	CCDS22295.1	Irf2	RefSeq	2484	chr8	+	46739744	46847458		chr8:46818848+46818908	AGTATGCGGTCCTGACTTCAGCTATAAAAAATGAAGTGGATAGTACGGTGAACATCATAG	16363	Mm.1149	GO:0000975|GO:0003677|GO:0003700|GO:0005634|GO:0005925|GO:0006351|GO:0006355	interferon regulatory factor 2	2196.35	3034.43	10.8779	11.6222	2230.38	2078.65	2280	3235.27	3183.97	2684.05	10.9729	10.836	10.8249	11.6428	11.7155	11.5083
ASMM10P004303	0.000644076	0.0124943	1.39191	down	protein_coding	NM_001034906	CCDS23389.1	Trim43a	RefSeq	1836	chr9	+	88581035	88588819		chr9:88583096+88584134	AGCAGAATTATGTAGAAATAGAGAGGAGAACGACCTTGTGGTGGTTGTCCGTGAAGCTAC	547109	Mm.304302	GO:0005575|GO:0005622|GO:0008150|GO:0008270|GO:0046872	tripartite motif-containing 43A	22.7156	27.2747	4.23245	4.70952	20.8282	20.2251	27.0936	30.7079	26.0405	25.0757	4.17605	4.23287	4.28842	4.78339	4.66383	4.68133
ASMM10P038584	0.000645076	0.0124943	1.32962	down	protein_coding	NM_011975	CCDS40083.1	Rpl27a	RefSeq	1112	chr7	+	109519194	109522369		chr7:109522275+109522369	CCAGAGCTGTGACCTTTGAACTACTAGAAAGATGAAATTTTATGTAAAGAGTACCTTGGA	26451	Mm.305750	GO:0003735|GO:0006412|GO:0022625|GO:0022626	ribosomal protein L27A	28884.6	32010.9	14.6451	15.0561	27611.5	29305.7	29736.7	34607.6	29854.5	31570.5	14.6316	14.677	14.6266	15.1143	14.9808	15.0731
ASMM10P019727	0.000652604	0.0125101	1.99465	down	protein_coding	NM_013467	CCDS29695.1	Aldh1a1	RefSeq	2032	chr19	+	20601981	20643462		chr19:20636669+20636825	ATTTGGACCAGTGCAACAAATCATGAAGTTTAAGTCTGTAGATGATGTGATCAAGAGAGC	11668	Mm.250866	GO:0001758|GO:0002072|GO:0002138|GO:0004028|GO:0004029|GO:0005634|GO:0005737|GO:0006979|GO:0008152|GO:0016491|GO:0016620|GO:0018479|GO:0042493|GO:0042572|GO:0042573|GO:0042573|GO:0042573|GO:0042802|GO:0042904|GO:0042905|GO:0043065|GO:0045471|GO:0048048|GO:0051289|GO:0055114	aldehyde dehydrogenase family 1, subfamily A1	2654.08	4373.37	11.1634	12.1595	2527.85	2720.91	2713.5	4451.62	4804.57	3863.92	11.1603	11.2414	11.0884	12.1206	12.3376	12.0203
ASMM10P015911	0.000657656	0.0125585	5.69397	down	protein_coding	NM_001013771	CCDS35585.1	Gm973	RefSeq	3615	chr1	+	59516263	59634509		chr1:59633259+59633319	TCCGCAGGAAACTGCAAGAAATACAGAGAAAAAAGCAGCAGGAAGCGGCAGAGAGGGCTG	381260	Mm.486706	GO:0003674|GO:0005575|GO:0008150	predicted gene 973	64.9882	309.9	5.73883	8.24827	68.8547	68.3571	57.7529	320.361	241.923	367.416	5.90689	5.90852	5.40109	8.23435	7.90994	8.60051
ASMM10P008363	0.000657963	0.0125585	3.05765	down	protein_coding	NM_028857		Ccdc30	RefSeq	967	chr4	-	119367639	119383834		chr4:119379223-119383670	TGACTGACAGATATTGAAAATGGGCCAAGAAAATATTAAAGTGTTGGAGAGTGACTTGTC	73332	Mm.425204	GO:0003674|GO:0005575|GO:0008150	coiled-coil domain containing 30	10.6831	28.1176	3.13525	4.74768	9.2844	9.35985	13.405	28.0373	24.2327	32.0828	2.97717	3.21222	3.21637	4.64378	4.55924	5.04
ASMM10P014750	0.000656207	0.0125585	1.56267	down	protein_coding	NM_001159619		Pigp	RefSeq	805	chr16	-	94364451	94370330	NM_001159620	chr16:94370211-94370330	AACAGACCATTGGTGAAGGGGGGCGGGGGGAGATGTCTGACGACGATTGTGTTCCTTTTC	56176	Mm.474449	GO:0000506|GO:0005783|GO:0006506|GO:0016020|GO:0016021|GO:0016740|GO:0016757|GO:0017176	phosphatidylinositol glycan anchor biosynthesis, class P	225.256	293.319	7.54223	8.18624	212.562	231.422	231.784	303.319	304.48	272.157	7.53283	7.64855	7.44531	8.15421	8.25041	8.1541
ASMM10P000219	0.000666155	0.0125603	2.59687	down	protein_coding	NM_001033980	CCDS22717.1	Fam92b	RefSeq	1190	chr8	-	120166396	120177469		chr8:120172117-120174709	TTGCCAAAGTGCAGGATTATCGGCAGGCAGAGGTTGAGAGGCTGGAGGCCAAGGTCATCA	436062	Mm.334852	GO:0003674|GO:0005575|GO:0008150	family with sequence similarity 92, member B	43.2138	93.8083	5.13539	6.51216	33.6513	44.7509	51.2393	105.369	89.0177	87.0378	4.86587	5.31197	5.22833	6.59787	6.45051	6.48811
ASMM10P030952	0.000666007	0.0125603	2.58685	down	protein_coding	NM_030704	CCDS19600.1	Hspb8	RefSeq	1812	chr5	-	116408494	116422864		chr5:116422126-116422864	ACAGCTTCAAGCCGGAAGAGCTGATGGTAAAGACCAAGGATGGATACGTGGAAGTTTCAG	80888	Mm.21549	GO:0005515|GO:0005622|GO:0005634|GO:0005737|GO:0006950|GO:0042802	heat shock protein 8	143.624	310.719	6.89834	8.26954	145.558	148.522	136.791	311.349	286.807	334.001	6.99437	7.01544	6.68521	8.19052	8.15831	8.45978
ASMM10P001869	0.000670216	0.0126151	1.34432	down	protein_coding	NM_009421	CCDS15956.1	Traf1	RefSeq	2325	chr2	-	34943257	34961772		chr2:34959475-34960820	CAAGCTCATTTTAAAGCACAGATACAGAAAGTGAGGCTCAGACATATTGAAGACCGTGTG	22029	Mm.239514	GO:0005515|GO:0005737|GO:0006915|GO:0007165|GO:0008270|GO:0031625|GO:0031996|GO:0042981|GO:0051092|GO:2001236	TNF receptor-associated factor 1	5	7.14168	2.32714	2.75402	5	5	5	7.95527	6.53154	6.93825	2.32355	2.33587	2.32201	2.7213	2.69877	2.84198
ASMM10P023514	0.0006752	0.0126316	1.92848	down	protein_coding	NM_028844	CCDS16557.1	Aven	RefSeq	1432	chr2	+	112492963	112631253		chr2:112514531+112514627	ACTGGGATCGCTATCAAGATACTGAAAAGGAGGTCAATGGTGAAAGTGGAGAATCTCAGC	74268	Mm.315125	GO:0003674|GO:0005622|GO:0005622|GO:0006915|GO:0016020|GO:0016020|GO:0043066|GO:0043066	apoptosis, caspase activation inhibitor	253.132	400.388	7.70299	8.65045	267.357	212.898	279.14	421.898	397.765	381.5	7.86693	7.52431	7.71773	8.63887	8.65471	8.65778
ASMM10P054192	0.000674756	0.0126316	1.55376	down	protein_coding	NM_001039179	CCDS36657.1	Bicd2	RefSeq	6351	chr13	+	49341548	49387025		chr13:49383229+49383289	AAGGCCAAGCCAGCCTCACCGAGCGTAAGTCACACCTGCGCCTGCGCCAGCGAGAGGGCG	76895	Mm.197387	GO:0005515|GO:0005737|GO:0005794|GO:0005794|GO:0005856|GO:0005886|GO:0006810|GO:0007018|GO:0017137|GO:0031410|GO:0072385|GO:0072393	bicaudal D homolog 2 (Drosophila)	633.34	815.32	9.05301	9.68877	641.63	614.324	644.066	878.322	771.751	795.887	9.15121	9.05673	8.9511	9.71837	9.62249	9.72546
ASMM10P013839	0.000677729	0.0126475	1.58551	down	protein_coding	NM_001115132	CCDS49700.1	Ncaph2	RefSeq	3340	chr15	+	89355718	89372850	NM_001271600, NM_001271601, NR_073376	chr15:89369395+89369455	CCAAGGAGATACATGCTGCGGGAACGACAAGGGGCACCGGAGCCTGCCTCCCGGCTACAG	52683	Mm.143167	GO:0005634|GO:0030261|GO:0033077	non-SMC condensin II complex, subunit H2	1179.22	1559.38	9.97167	10.6366	1158.21	1150.83	1228.6	1640.72	1433.42	1604.01	10.0214	9.97894	9.91468	10.6293	10.5322	10.7484
ASMM10P007754	0.000680237	0.0126726	1.48276	down	protein_coding	NM_023343	CCDS15162.1	Ilkap	RefSeq	1368	chr1	-	91375830	91398783		chr1:91387299-91388344	AAAGAAAGTTTGTAAAGCCTCTTCGGTGATCTTTGGTCTGAAAGGCTATGTGGCAGAGCG	67444	Mm.337240	GO:0003824|GO:0004721|GO:0004722|GO:0005575|GO:0005737|GO:0006470|GO:0016787|GO:0033262|GO:0046872	integrin-linked kinase-associated serine/threonine phosphatase 2C	1457.69	1795.9	10.2755	10.8437	1434.97	1426.15	1511.94	1950.24	1651.03	1786.44	10.3231	10.2889	10.2144	10.8871	10.7434	10.9007
ASMM10P017036	0.000681924	0.0126835	1.8579	down	protein_coding	NM_019421	CCDS28632.1	Cd320	RefSeq	2209	chr17	+	33843090	33849774		chr17:33849711+33849774	CTTGTTTCAAAAAATAAAGGGGAGGGACTGGGGATATGTCTCAGTGATTAAAACACCTGT	54219	Mm.11175	GO:0005783|GO:0005886|GO:0008083|GO:0008150|GO:0016020|GO:0016021|GO:0031419	CD320 antigen	90.7728	140.6	6.21917	7.11284	77.0978	91.8701	103.35	146.203	132.6	142.997	6.07129	6.32659	6.25963	7.08796	7.03312	7.21744
ASMM10P028958	0.000682567	0.0126835	1.36688	down	protein_coding	NM_009665	CCDS48544.1	Amd1	RefSeq	3206	chr10	-	40287457	40302188	ENSMUST00000080898	chr10:40287983-40289469	ACAGAAAAGAGCAAACTGGACTAAACTCCCTATTTATTGCCCTTCTGTTTTCTTGGTAGT	11702	Mm.253533	GO:0001701|GO:0004014|GO:0004014|GO:0005515|GO:0005829|GO:0006596|GO:0006597|GO:0008295|GO:0016829|GO:0016831|GO:0019810	S-adenosylmethionine decarboxylase 1	10888	11885.4	13.198	13.6489	9874.61	10768.5	12021	12553.9	11502.3	11600.1	13.1182	13.2104	13.2654	13.6741	13.6092	13.6633
ASMM10P025211	0.000682564	0.0126835	1.32062	down	protein_coding	NM_017397	CCDS38581.1	Ddx20	RefSeq	2710	chr3	-	105678461	105687571		chr3:105678475-105679712	GTCAACGGATAATTGGATATGCATTCTTCACCTAGAACAAGTGGGGTTTGGTGGCATTTT	53975	Mm.272826	GO:0000122|GO:0000166|GO:0003676|GO:0003677|GO:0004386|GO:0005515|GO:0005524|GO:0005634|GO:0005681|GO:0005737|GO:0006397|GO:0008026|GO:0008380|GO:0016787|GO:0017053|GO:0019904|GO:0043065|GO:0043065|GO:0045892|GO:0048477|GO:0050810	DEAD (Asp-Glu-Ala-Asp) box polypeptide 20	4369.94	4739.47	11.8835	12.2847	4188.63	4256.44	4664.75	4949.09	4419.21	4850.1	11.8859	11.8801	11.8844	12.2809	12.2136	12.3595
ASMM10P007885	0.000685366	0.0126924	4.55987	down	protein_coding	NM_025601	CCDS52488.1	1700029H14Rik	RefSeq	1319	chr8	-	13550732	13562448		chr8:13551808-13554653	AGAAGGCAAAGGAAAACTCCAGTGCTTTGGAGAAGAACCATCAGTCATCTCAGGACAAGA	66501	Mm.46136	GO:0003674|GO:0005575|GO:0008150	RIKEN cDNA 1700029H14 gene	69.4186	261.45	5.81195	8.00094	52.252	83.4476	72.556	303.324	271.775	209.253	5.51553	6.18651	5.7338	8.15442	8.0807	7.7677
ASMM10P007969	0.000685094	0.0126924	1.61376	down	protein_coding	NM_026142	CCDS36903.1	3632451O06Rik	RefSeq	2748	chr14	-	49682018	49783367		chr14:49682367-49682611	TAAAAGGAAGCAGAGAGAATTCAACAGTATGCAAGACAGAGTGATGCTGTTAGCTGATAG	67419	Mm.318710	GO:0003674|GO:0005575|GO:0008150|GO:0016020|GO:0016021	RIKEN cDNA 3632451O06 gene	2758.17	3698.85	11.2168	11.9072	2572.17	2813.04	2889.32	3661.74	3536.82	3898	11.1829	11.2883	11.1793	11.8208	11.8704	12.0305
ASMM10P008059	0.000685251	0.0126924	1.45108	down	protein_coding	NM_026591	CCDS38477.1	Mrpl24	RefSeq	949	chr3	+	87919543	87923433		chr3:87919710+87921816	TTGCGGGGAGCTGGCAAAGTTTTTGAGTGTTTCCCTGGTGAGATTTCTTGAATCTAGCTA	67707	Mm.393802	GO:0003735|GO:0005622|GO:0005739|GO:0005840|GO:0006412|GO:0030529	mitochondrial ribosomal protein L24	1374.47	1657.61	10.1904	10.7275	1325.3	1360.65	1437.45	1711.96	1567.85	1693.02	10.2153	10.2175	10.1383	10.6933	10.6629	10.8263
ASMM10P047349	0.000689523	0.0126928	5.86375	down	protein_coding	NM_181819	CCDS25251.1	Wfikkn2	RefSeq	3392	chr11	-	94235951	94242579		chr11:94235971-94239118	ATGCCCTAATGGCTTCCTCAAATATACGGAGGACGATAATAAATAAAATTTCATAGTGTC	278507	Mm.342216	GO:0004857|GO:0004867|GO:0005515|GO:0005575|GO:0005576|GO:0007179|GO:0008191|GO:0010466|GO:0030414	WAP, follistatin/kazal, immunoglobulin, kunitz and netrin domain containing 2	153.934	735.421	6.97187	9.5237	132.921	193.839	135.042	782.645	590.68	832.938	6.86331	7.38661	6.6657	9.54866	9.23206	9.79037
ASMM10P025496	0.000687099	0.0126928	3.49929	down	protein_coding	NM_178697	CCDS17890.1	Clca5	RefSeq	3921	chr3	-	145070264	145099041		chr3:145070361-145071722	GACACAGAGAAGACAGCAGAGAAAATGTGGAAATAAAAATCATCTAATGCTACTTCTTCC	229933	Mm.331420	GO:0005254|GO:0005254|GO:0005886|GO:0006810|GO:0006811|GO:0006821|GO:0007155|GO:0015276|GO:0015276|GO:0016020|GO:0016021|GO:0030054|GO:1902476	chloride channel calcium activated 5	5.92017	19.4401	2.38188	4.18894	5	5	7.76051	18.0504	24.1666	16.1034	2.32355	2.33587	2.48622	3.97773	4.55347	4.03563
ASMM10P022073	0.00068787	0.0126928	2.40885	down	protein_coding	NM_029815	CCDS17121.1	Bcas1	RefSeq	3090	chr2	-	170346990	170427845		chr2:170384202-170384326	AAGAAGCGCCTGGACAGCCCCAGGCTAGGACTCTCCTTTAGAAAGCTCTTTAGGCACAAG	76960	Mm.240850	GO:0005737|GO:0005829|GO:0008150|GO:0014069|GO:0042803	breast carcinoma amplified sequence 1	253.992	504.014	7.71549	8.98384	240.704	265.406	255.867	534.496	435.618	541.927	7.71773	7.84277	7.58597	8.99131	8.78762	9.17258
ASMM10P008937	0.000686152	0.0126928	1.30887	down	protein_coding	NM_145975		Ddx46	RefSeq	5673	chr13	+	55635026	55681256		chr13:55674093+55675895	ATCAACGCTCAGAAGAACCTGGGCATCGAGTCTCAGGATGTGATGCAGCAGGCCACCAAC	212880	Mm.202725	GO:0000166|GO:0003676|GO:0003723|GO:0004386|GO:0005524|GO:0005634|GO:0005730|GO:0006397|GO:0008026|GO:0008380|GO:0016787	DEAD (Asp-Glu-Ala-Asp) box polypeptide 46	302.421	327.471	7.96248	8.3508	288.811	287.869	330.584	329.857	342.156	310.401	7.97428	7.95687	7.9563	8.28248	8.42253	8.34741
ASMM10P021339	0.000691283	0.0126943	1.72774	down	protein_coding	NM_001001982	CCDS50670.1	A430105I19Rik	RefSeq	4716	chr2	-	118754144	118762661		chr2:118754549-118757497	TGTTTACAAGTCGGAGTCGTCATTAAACACAAACAACTCTGGGAAACCAGATGCAGGGCT	214239	Mm.379342	GO:0003674|GO:0005575|GO:0008150	RIKEN cDNA A430105I19 gene	358.857	510.434	8.2181	9.00699	356.587	361.798	358.186	516.972	503.326	511.004	8.28979	8.29123	8.07326	8.94344	8.99381	9.08371
ASMM10P040154	0.000706658	0.0127206	4.12647	down	protein_coding	NM_008664	CCDS22123.1	Myom2	RefSeq	4953	chr8	+	15057652	15133419		chr8:15117872+15117932	CATTCAAGGCTGTCCTAGAAGAGGCTGAATTTCAAAGGAAGGAATTTCTACGGAAACAAG	17930	Mm.272115	GO:0005200|GO:0005856|GO:0006936|GO:0031430	myomesin 2	12.6986	45.907	3.39973	5.44464	13.0088	11.6783	13.4087	48.9654	55.5921	33.1634	3.48821	3.49375	3.21722	5.47701	5.76825	5.08865
ASMM10P006628	0.00070384	0.0127206	3.36964	down	protein_coding	NM_007761	CCDS19706.1	Crcp	RefSeq	1474	chr5	+	130029305	130060783		chr5:130029399+130034911	TGAGGCAGAGGCAACATGGAAGTGAAGGATGCGAACGCAGCACTGCTCAGCAACTATGAG	12909	Mm.18072	GO:0000166|GO:0001635|GO:0001669|GO:0003824|GO:0003899|GO:0005634|GO:0005886|GO:0006351|GO:0006383|GO:0006954|GO:0007218|GO:0009360|GO:0016020|GO:0044237|GO:0045087|GO:0051607	calcitonin gene-related peptide-receptor component protein	988.983	2750.79	9.70187	11.4545	819.432	1036.78	1110.74	2798.26	3267.15	2186.97	9.5156	9.82633	9.7637	11.4244	11.7449	11.1941
ASMM10P021639	0.000697956	0.0127206	2.60487	down	protein_coding	NM_133626	CCDS38253.1	Rrbp1	RefSeq	2706	chr2	-	143985863	144011263	NM_024281	chr2:143988365-143989659	AAGAGGGTGTCTCAAACCAGGTGAAAAAGTCAGAAGGGTCCCCTAATCAAGGTAAAAAGG	81910	Mm.13705	GO:0005515|GO:0005783|GO:0006810|GO:0015031|GO:0016020|GO:0016021|GO:0030176	ribosome binding protein 1	269.468	576.97	7.79871	9.17992	262.113	287.51	258.78	571.637	527.952	631.321	7.8386	7.95547	7.60205	9.09147	9.06372	9.38456
ASMM10P032995	0.000696769	0.0127206	2.58104	down	protein_coding	NM_172892	CCDS20000.1	Slc13a4	RefSeq	3426	chr6	-	35267952	35308126		chr6:35267971-35268968	TGCCTTGGGTTCTTTACAATGTATTAAACTCTAACTGCTCAATAAATGTCTCTGATGACT	243755	Mm.23666	GO:0003674|GO:0005575|GO:0008150	solute carrier family 13 (sodium/sulfate symporters), member 4	7686.61	15758.3	12.688	14.056	8335.51	7982.25	6742.06	16486.8	14665.5	16122.7	12.8797	12.7638	12.4205	14.0663	13.9758	14.1259
ASMM10P004165	0.000706855	0.0127206	2.03582	down	protein_coding	NM_001025360	CCDS36565.1	Klc1	RefSeq	2504	chr12	+	111758848	111806775	NM_001081959	chr12:111789491+111795547	GTGGAATGGGGATGGCACTGGATCTTTAAAGCGCAGTGGCTCCTTTAGCAAACTCCGGGC	16593	Mm.278357	GO:0003777|GO:0005515|GO:0005737|GO:0005829|GO:0005856|GO:0005871|GO:0005871|GO:0005874|GO:0006886|GO:0007018|GO:0008088|GO:0015631|GO:0016020|GO:0030424|GO:0030424|GO:0031410|GO:0031982|GO:0035253|GO:0035253|GO:0035418|GO:0035617|GO:0043005|GO:0043005|GO:0043025|GO:0043227	kinesin light chain 1	1798.42	3029.4	10.5901	11.6157	1738.22	1866.31	1790.73	3182.18	2705.88	3200.13	10.6161	10.6902	10.4641	11.6239	11.4627	11.7606
ASMM10P015153	0.00069805	0.0127206	1.70897	down	protein_coding	NM_009855	CCDS28168.1	Cd80	RefSeq	1701	chr16	+	38458932	38486932		chr16:38486689+38486932	AAAGGAGAGGTGCCTAGTCTTACTGCAACTTGATATGTCATGTTTGGTTGGTGTCTGTGG	12519	Mm.89474	GO:0005515|GO:0009897|GO:0009986|GO:0016020|GO:0016021|GO:0031295|GO:0042102|GO:0046641|GO:0050731	CD80 antigen	2925.42	4122.82	11.2996	12.0727	2735.12	3035.76	3005.4	4361.25	4329.09	3678.13	11.2696	11.3908	11.2383	12.0861	12.1819	11.95
ASMM10P008883	0.000707282	0.0127206	1.42156	down	protein_coding	NM_145488	CCDS28837.1	Pex6	RefSeq	3214	chr17	+	46711462	46725541		chr17:46723740+46723918	GTCCGGGAAGTGTTTGCCAGGGCCAGGGCTGCTGCTCCCTGTATCATCTTCTTTGATGAA	224824	Mm.299399	GO:0000166|GO:0005515|GO:0005524|GO:0005737|GO:0005777|GO:0005778|GO:0005829|GO:0006200|GO:0006625|GO:0007031|GO:0008022|GO:0016020|GO:0016561|GO:0016887|GO:0017111|GO:0032403|GO:0042623|GO:0050821	peroxisomal biogenesis factor 6	2871.4	3404.86	11.2798	11.7873	2825.16	2802.94	2986.09	3682.37	3144.4	3387.79	11.3244	11.2843	11.2308	11.8282	11.6944	11.8393
ASMM10P012124	0.000705537	0.0127206	1.40403	down	protein_coding	NM_013492	CCDS36957.1	Clu	RefSeq	1808	chr14	+	65968482	65981545		chr14:65980941+65981029	TGTTACCAGAAGAAGTCTCTAAGGATAACCCTAAGTTTATGGACACAGTGGCGGAGAAGG	12759	Mm.200608	GO:0005515|GO:0005576|GO:0005634|GO:0005737|GO:0005739|GO:0005783|GO:0008219|GO:0008284|GO:0016020|GO:0016235|GO:0030426|GO:0031018|GO:0031410|GO:0043005|GO:0043066|GO:0043231|GO:0045597|GO:0048471|GO:0048812	clusterin	124293	153156	16.7026	17.1922	123077	123265	126536	156904	148711	153853	16.7084	16.7161	16.6833	17.1444	17.1381	17.2941
ASMM10P053519	0.000706134	0.0127206	1.38496	down	protein_coding	NM_026472	CCDS15222.1	Nifk	RefSeq	1894	chr1	+	118321842	118333831		chr1:118332917+118332977	AGAAAAAGGAAGAGCAAGCAGTGATCCCGCCAGCGTTCTGTGCATAGTTCTAGGCAGATG	67949	Mm.280311	GO:0000166|GO:0000794|GO:0003676|GO:0003723|GO:0005634|GO:0005654|GO:0005694|GO:0005730|GO:0005737|GO:0010923	nucleolar protein interacting with the FHA domain of MKI67	2230.8	2568.7	10.9015	11.3714	2119.63	2231.65	2341.11	2667.46	2437.06	2601.58	10.8941	10.943	10.8675	11.3497	11.3072	11.4573
ASMM10P054393	0.000708697	0.0127233	1.55953	down	protein_coding	NM_011232	CCDS27379.1	Rad1	RefSeq	1500	chr15	+	10486033	10493691		chr15:10486044+10486104	CGGCGGCTCGGTGGTGACGGTGGCCTAGGTGGTTGCGTATCTGAACGGTGGCGGGAGCTG	19355	Mm.38376	GO:0000077|GO:0004518|GO:0004527|GO:0005634|GO:0006281|GO:0006974|GO:0008408|GO:0008853|GO:0016787|GO:0043231|GO:0071479	RAD1 homolog (S. pombe)	409.151	524.915	8.40502	9.04614	361.009	412.127	454.316	536.348	556.116	482.281	8.30996	8.47605	8.42906	8.99814	9.13975	9.00052
ASMM10P007857	0.000712009	0.0127559	1.57884	down	protein_coding	NM_025441	CCDS25951.1	Nemf	RefSeq	3737	chr12	-	69311542	69357176		chr12:69324303-69324432	CCTTTTTAAGGTAGATGAGTCTTGTGTCTGGAGACATCGAGGTGAACGAAAAGTCAGAGT	66244	Mm.46705	GO:0003674|GO:0005634|GO:0005737|GO:0051168	nuclear export mediator factor	1273.42	1659.03	10.0687	10.7276	1115	1238.16	1467.1	1820.1	1566.38	1590.61	9.96072	10.078	10.1674	10.7857	10.6606	10.7364
ASMM10P005946	0.000714616	0.0127788	1.43568	down	protein_coding	NM_001198573		Usp40	RefSeq	5316	chr1	-	87945120	88008551		chr1:87967580-87968395	TTTGAGACCCATTGATAGAAACGGGAAGCTTCTTTGTCCAGTCCCAGACAGTAGCACTTT	227334	Mm.80484	GO:0004221|GO:0005575|GO:0006508|GO:0006511|GO:0008233|GO:0008234|GO:0016787	ubiquitin specific peptidase 40	219.49	262.916	7.50371	8.02545	215.994	216.209	226.267	287.142	260.741	240.866	7.55595	7.54779	7.40739	8.07337	8.02495	7.97802
ASMM10P024325	0.000732343	0.0128951	4.11453	down	protein_coding	NM_001080820	CCDS38347.1	Cass4	RefSeq	3705	chr2	+	172393793	172433757		chr2:172429654+172429719	TACAAGAGAAAGGAAAGCCCACCATGGAAGGAAAGTCAAACAGAAACCCAGACTTCCATG	320664	Mm.210195	GO:0005737|GO:0005856|GO:0007155|GO:0030054	Cas scaffolding protein family member 4	502.538	1689.36	8.69845	10.7392	597.816	439.297	470.502	1819.27	1899.73	1349.08	9.04519	8.56787	8.4823	10.784	10.9399	10.4936
ASMM10P007983	0.000731137	0.0128951	1.89644	down	protein_coding	NM_026197	CCDS25036.1	Mettl16	RefSeq	2718	chr11	+	74770862	74818692		chr11:74796129+74803830	AAAGGTTACGGTGGTATAGCTGTATGCTGGGAAAGAAATGCAGTCTGGCTCCACTGAAGG	67493	Mm.45748	GO:0005575|GO:0008150|GO:0008168|GO:0016740|GO:0032259	methyltransferase like 16	623.118	973.373	9.02413	9.94743	563.478	612.64	693.235	1017.77	865.649	1036.7	8.95884	9.05139	9.06216	9.938	9.79085	10.1134
ASMM10P040053	0.000727143	0.0128951	1.48242	down	protein_coding	NM_178675	CCDS23843.1	Slc35f1	RefSeq	4973	chr10	+	52690500	53111622		chr10:53089384+53089492	TTTATGCCAGTTGTCATAAAGAAAACGAGTGCCACCTCGGTCAACCTTTCTCTGCTCACA	215085	Mm.338690	GO:0003674|GO:0005575|GO:0006810|GO:0008150|GO:0016020|GO:0016021	solute carrier family 35, member F1	359.435	438.791	8.21355	8.7815	327.052	340.347	410.906	467.996	457.568	390.809	8.16034	8.1997	8.2806	8.79311	8.86054	8.69086
ASMM10P001617	0.000727902	0.0128951	1.44878	down	protein_coding	NM_001081420	CCDS38766.1	BC026590	RefSeq	4299	chr4	+	56802328	56809605	ENSMUST00000131520	chr4:56805952+56806033	TCAAGAAAAGCCGTCCACTGAAGGCTACATTGCAGTTGTATTACCCAAATTTGAAGAAAG	230234	Mm.268148	GO:0003674|GO:0005575|GO:0005960|GO:0006546|GO:0008150	cDNA sequence BC026590	153.84	187.494	6.99005	7.52489	137.982	152.758	170.779	204.971	175.731	181.78	6.91687	7.05857	6.99471	7.57148	7.44549	7.55771
ASMM10P028735	0.000730178	0.0128951	1.37533	down	protein_coding	ENSMUST00000080898	CCDS48536.1	Amd2	Ensembl	3201	chr10	-	35708690	35711891	NM_009665	chr10:35709209-35711891	ACAGAAAAGAGCAAACTGGACTAAACTCCCTATTTATTGCCCTCCTGTTTTCTTGGTAGT	100041585	Mm.476925	GO:0004014|GO:0004014|GO:0005829|GO:0006596|GO:0008295|GO:0016829|GO:0016831|GO:0019810	S-adenosylmethionine decarboxylase 2	10569	11551.6	13.1498	13.6096	9722.36	10214.1	11770.6	12293.4	10978.4	11383	13.0944	13.125	13.2299	13.6374	13.5552	13.636
ASMM10P000845	0.000729548	0.0128951	1.29979	down	protein_coding	NM_001083967	CCDS50315.1	Tcf4	RefSeq	7135	chr18	+	69345720	69687967		chr18:69678115+69681568	ATCAAATCAATTACTAGCAATAACGATGATGAGGACCTGACCCCAGAGCAGAAGGCTGAG	21413	Mm.4269	GO:0000122|GO:0000978|GO:0001011|GO:0001077|GO:0001087|GO:0001093|GO:0003677|GO:0003677|GO:0003690|GO:0003700|GO:0003714|GO:0005515|GO:0005634|GO:0005634|GO:0005667|GO:0006351|GO:0006352|GO:0006355|GO:0006367|GO:0007275|GO:0007399|GO:0008022|GO:0030154|GO:0043425|GO:0045666|GO:0045893|GO:0045944|GO:0045944|GO:0046982|GO:0046983|GO:0065004|GO:0070888	transcription factor 4	2462.69	2662.87	11.0482	11.4264	2417.15	2282.16	2688.76	2754.34	2669.5	2564.76	11.1012	10.9739	11.0694	11.4006	11.4438	11.4348
ASMM10P007318	0.000738443	0.0129399	1.84232	down	protein_coding	NM_013587	CCDS19225.1	Lrpap1	RefSeq	2922	chr5	-	35091505	35105697		chr5:35097667-35098152	TACAATGTGCTGCTAGACACACTGAGCAGAGCTGAAGAAGGTTATGAGAACCTTCTCAGT	16976	Mm.277661	GO:0005576|GO:0005737|GO:0005783|GO:0005886|GO:0008201|GO:0010916|GO:0031982|GO:0032091|GO:0035473|GO:0048019|GO:0048237|GO:0050750|GO:0050750|GO:0070326|GO:1900116|GO:1900222	low density lipoprotein receptor-related protein associated protein 1	3127.26	4746.78	11.3986	12.2801	3043.33	3186.93	3151.53	4959.66	5102.73	4177.96	11.4279	11.4593	11.3085	12.2839	12.4214	12.135
ASMM10P049379	0.00073924	0.0129399	1.57148	down	protein_coding	NM_010475	CCDS25445.1	Hsd17b1	RefSeq	1317	chr11	+	101078410	101080505		chr11:101079743+101079834	AGATGCCCAGACCCGCCACCTCTTTGCGCACTACCTGCGTGGTTATGAGCAAGCCCTGAG	15485	Mm.188939	GO:0004303|GO:0005737|GO:0005829|GO:0006629|GO:0006694|GO:0006703|GO:0008152|GO:0016491|GO:0047035|GO:0055114|GO:0055114|GO:0061370	hydroxysteroid (17-beta) dehydrogenase 1	187.993	246.317	7.27539	7.92752	169.21	187.652	207.117	253.246	264.456	221.249	7.20951	7.34032	7.27636	7.89184	8.04267	7.84804
ASMM10P025118	0.000738619	0.0129399	1.46782	down	protein_coding	NM_028925	CCDS51010.1	Polr3c	RefSeq	1796	chr3	-	96711894	96727439		chr3:96711974-96712060	TTACTGGAATCATACATTGAGAGCACCATGAAGAGGCAGTGACCCAGAAGAAGCAATGCT	74414	Mm.276043	GO:0003674|GO:0003677|GO:0003899|GO:0005634|GO:0006351|GO:0016740|GO:0016779|GO:0032728|GO:0045087|GO:0045089|GO:0051607	polymerase (RNA) III (DNA directed) polypeptide C	1159.09	1413.68	9.94713	10.5008	1153.98	1150.31	1172.99	1451.78	1376.45	1412.8	10.0175	9.97788	9.84605	10.4691	10.4744	10.5589
ASMM10P022922	0.000740515	0.0129451	1.48998	down	protein_coding	NM_008131	CCDS15381.1	Glul	RefSeq	2782	chr1	+	153899944	153909714		chr1:153909634+153909714	CGCTTATAAATCAACCTAACATTTATAAGATTTCCTCTGACTTGTTTCTTTGTGGTTCCC	14645	Mm.210745	GO:0000166|GO:0003824|GO:0004351|GO:0004356|GO:0005515|GO:0005524|GO:0005622|GO:0005737|GO:0005739|GO:0006542|GO:0006807|GO:0008283|GO:0009749|GO:0016829|GO:0016874|GO:0042802	glutamate-ammonia ligase (glutamine synthetase)	46853.6	58732.8	15.3363	15.9116	45212.8	49069.6	46278.5	62278.1	54251	59669.4	15.3279	15.4113	15.2696	15.9227	15.8267	15.9853
ASMM10P004078	0.000744047	0.0129653	1.63518	down	protein_coding	NM_001008705	CCDS19857.1	Bud31	RefSeq	735	chr5	+	145140396	145148074		chr5:145142556+145146442	TGAACTAGATCAAAAGATGAGAGAAGAACTCTATGAATACTGCATTAAAGAAGGCTATGC	231889	Mm.277413	GO:0003674|GO:0005634|GO:0008150	BUD31 homolog (yeast)	511.806	690.417	8.73332	9.44277	495.087	529.422	510.909	760.052	656.832	654.367	8.76396	8.83508	8.60093	9.50125	9.39152	9.43555
ASMM10P017131	0.000742951	0.0129653	1.40223	down	protein_coding	NM_207648	CCDS37598.1	H2-Q6	RefSeq	981	chr17	+	35424876	35428361		chr17:35428301+35428361	GTAGCTATTCTGGTTGTCCTTGTAGCTTGGCCATCATTGGAGCTGTGGTGGATTTTGTGA	110557	Mm.486287	GO:0002474|GO:0005102|GO:0005102|GO:0005886|GO:0030881|GO:0042277|GO:0042605|GO:0046982	histocompatibility 2, Q region locus 6	2654.69	3089.87	11.1576	11.6453	2647.31	2521.01	2795.75	3344.88	3130.59	2794.13	11.2224	11.1242	11.1262	11.6837	11.6893	11.563
ASMM10P055324	0.000743713	0.0129653	1.38197	down	protein_coding	NM_028798	CCDS17578.1	Crct1	RefSeq	717	chr3	-	93014204	93015686		chr3:93014500-93014554	TCAGGCTGCTGCTCCGGTGGCTGCTGAAAGCCTACAGAGCTTCTCCGGAACAGCTGGCAT	74175	Mm.35806	GO:0005515|GO:0005575|GO:0008150	cysteine-rich C-terminal 1	138.239	161.297	6.83988	7.3066	130.997	130.293	153.428	180.154	160.988	142.749	6.84621	6.82925	6.84417	7.38551	7.32006	7.21423
ASMM10P047878	0.000745096	0.0129732	1.70596	down	protein_coding	NM_146032	CCDS25662.1	Srp68	RefSeq	2546	chr11	-	116245165	116274217		chr11:116246658-116246720	AAGAACTCATCACTCAAGTGCGGTCAGAGAAGTGCTCGCTGCAGGCCGCAGCCATCCTGG	217337	Mm.29655	GO:0003723|GO:0005047|GO:0005634|GO:0005730|GO:0005737|GO:0005786|GO:0006614|GO:0008312|GO:0030529|GO:0030942|GO:0042493	signal recognition particle 68	1598.95	2251.21	10.4073	11.1779	1595.52	1572.83	1628.49	2367.4	2053.5	2332.73	10.4744	10.4305	10.3171	11.1783	11.0593	11.2961
ASMM10P033021	0.000746151	0.0129805	1.40738	down	protein_coding	NM_178661	CCDS20006.1	Creb3l2	RefSeq	3318	chr6	-	37331020	37442148		chr6:37331487-37332500	AATCCACTTAGGCATGTGTCCCCTGATGGATGAATACATGGGAATGGTGGATACTGTCTT	208647	Mm.169929	GO:0002062|GO:0003677|GO:0003700|GO:0005634|GO:0005783|GO:0006351|GO:0006355|GO:0006888|GO:0006986|GO:0016020|GO:0016021|GO:0035497|GO:0035497|GO:0043565|GO:0044212|GO:0044212|GO:0045893|GO:0045893|GO:0051216	cAMP responsive element binding protein 3-like 2	235.281	275.656	7.60159	8.09459	221.975	217.473	266.396	281.516	292.156	253.297	7.59959	7.55714	7.64803	8.04536	8.18673	8.0517
ASMM10P043261	0.000748455	0.0130006	1.51377	down	protein_coding	NM_181394	CCDS40744.1	Anapc13	RefSeq	430	chr9	+	102626295	102634244		chr9:102629828+102629888	CTGATTGATGATGCTTGGCGGGAAGATAAGCTGCCATATGAGGATGTCGCCATTCCACTG	69010	Mm.2000	GO:0003674|GO:0005634|GO:0005680|GO:0007049|GO:0007067|GO:0051301|GO:0070979	anaphase promoting complex subunit 13	9783.99	11770.2	13.0384	13.6366	9393.79	10268.6	9689.55	12406	11144.2	11760.4	13.0385	13.1318	12.945	13.6581	13.5676	13.684
ASMM10P009655	0.000750614	0.0130071	1.51137	down	protein_coding	NM_198102	CCDS39486.1	Tra2a	RefSeq	1839	chr6	-	49243920	49264052		chr6:49244907-49245475	ACAGATACGAAGATTATGATTACCGGTACAGAAGAAGGTCGCCCTCTCCTTACTACAGTC	101214	Mm.196598	GO:0000166|GO:0000398|GO:0003676|GO:0003723|GO:0005515|GO:0005634|GO:0005634|GO:0006397|GO:0008380|GO:0042802	transformer 2 alpha homolog (Drosophila)	2760.65	3460.54	11.218	11.8138	2499.35	2761.52	3021.08	3533.64	3264.93	3583.05	11.1449	11.2629	11.2461	11.7806	11.744	11.9169
ASMM10P008999	0.000750594	0.0130071	1.35926	down	protein_coding	NM_148917	CCDS18615.1	Pabpc4	RefSeq	2500	chr4	+	123283284	123298821		chr4:123295262+123295929	AGCTCTTCGACATCTGGCTCCAACTGGCGTCCCTACAGCCGTGCCAAACCTTGCACCTCG	230721	Mm.277091	GO:0003723|GO:0005634|GO:0005737|GO:0008143|GO:0008150|GO:0008266|GO:0010494|GO:0017130|GO:0030529	poly(A) binding protein, cytoplasmic 4	1040.92	1172.38	9.78874	10.2316	1050	974.586	1098.19	1218.96	1189.8	1108.39	9.87325	9.74666	9.7463	10.2047	10.2756	10.2144
ASMM10P024181	0.000756084	0.0130707	1.81809	down	protein_coding	NM_172150	CCDS17005.1	Ift52	RefSeq	2124	chr2	+	163017471	163046135		chr2:163042739+163042799	TTGACCTAGATGAAACATTCTCCTCTGAGAAGGCGCGCCTGGCTCAGATCACCAACAAGT	245866	Mm.34034	GO:0001841|GO:0001947|GO:0005515|GO:0005813|GO:0005929|GO:0007224|GO:0007368|GO:0009953|GO:0030992|GO:0032391|GO:0036064|GO:0042073|GO:0042733|GO:0044292|GO:0045862|GO:0050680|GO:0060271	intraflagellar transport 52	504.685	755.45	8.71228	9.5747	473.166	494.134	546.757	791.866	669.589	804.895	8.69977	8.73441	8.70266	9.5676	9.41822	9.73829
ASMM10P007367	0.000757755	0.0130884	1.49724	down	protein_coding	NM_013853	CCDS19125.1	Abcf2	RefSeq	2573	chr5	-	24565340	24577467		chr5:24574330-24576518	GGAGATGGAGAAGTAGATTTGCTGACCAAGGAGCTGGAGGACTTTGAGATGAAGAAAGCT	27407	Mm.21629	GO:0000166|GO:0005524|GO:0005739|GO:0008150|GO:0016887|GO:0017111	ATP-binding cassette, sub-family F (GCN20), member 2	493.336	607.297	8.6798	9.2621	506.811	446.061	527.137	639.601	600.041	582.248	8.80035	8.58933	8.64971	9.2609	9.25477	9.27062
ASMM10P021843	0.000762961	0.0131241	2.3187	down	protein_coding	NM_001145351	CCDS50775.1	6430550D23Rik	RefSeq	1882	chr2	-	156000442	156004427	NM_001145352	chr2:156000529-156000609	TTTTTCCTTTTGGTTTTTTGAGACAGGGTTTCTCTGTGTAGGCCTGGCTGTCCTGGAACT	320095	Mm.442175	GO:0003674|GO:0005575|GO:0008150	RIKEN cDNA 6430550D23 gene	950.811	1838.03	9.65599	10.8693	925.723	974.369	952.343	1936.94	1573.14	2004	9.6894	9.74649	9.53208	10.8773	10.6669	11.0637
ASMM10P046967	0.000763372	0.0131241	2.31678	down	protein_coding	NM_017366	CCDS24931.1	Acadvl	RefSeq	2205	chr11	-	70010182	70015428		chr11:70012588-70012646	AAAGAAGATGGGCATCAAAGCATCTAACACGTCAGAGGTGTACTTTGATGGAGTGAAGGT	11370	Mm.18630	GO:0000062|GO:0001659|GO:0003995|GO:0004466|GO:0005739|GO:0005739|GO:0005743|GO:0006629|GO:0006631|GO:0006635|GO:0008152|GO:0016020|GO:0016491|GO:0016627|GO:0017099|GO:0033539|GO:0033539|GO:0042645|GO:0042760|GO:0045717|GO:0046322|GO:0050660|GO:0055114|GO:0090181	acyl-Coenzyme A dehydrogenase, very long chain	795.091	1525.23	9.39363	10.6057	776.916	854.76	753.597	1614.66	1371.78	1589.24	9.43627	9.55357	9.19103	10.6115	10.4709	10.7348
ASMM10P002935	0.000768074	0.0131241	1.87171	down	protein_coding	NM_177087	CCDS28961.2	Fam179a	RefSeq	3503	chr17	+	71673260	71729669		chr17:71714740+71716378	TCAAAGAGTCTGGTGGTGTGTGAGAACGGGCTGCCTAGTCATGAGGGTGTGGAGACGTCA	320159	Mm.187372	GO:0003674|GO:0005575|GO:0008150	family with sequence similarity 179, member A	353.807	543.98	8.19065	9.09501	321.826	337.94	401.653	585.818	477.472	568.651	8.13742	8.18802	8.24651	9.12517	8.92123	9.23862
ASMM10P052092	0.000768547	0.0131241	1.60684	down	protein_coding	NM_010829	CCDS49326.1	Msh3	RefSeq	3945	chr13	-	92211880	92355003		chr13:92285890-92286009	AACCTTCTTCGTAAGTTACCGGATGTCGAGAGAGGACTATGTAGCATTTATCACAAGAAG	17686	Mm.343101	GO:0000166|GO:0000228|GO:0000403|GO:0000404|GO:0000406|GO:0000710|GO:0003677|GO:0003684|GO:0003697|GO:0005524|GO:0005634|GO:0006281|GO:0006298|GO:0006298|GO:0006298|GO:0006974|GO:0007131|GO:0008094|GO:0016446|GO:0016447|GO:0019237|GO:0019899|GO:0030983|GO:0032139|GO:0032142|GO:0032181|GO:0032302|GO:0032302|GO:0043570|GO:0043570|GO:0045910|GO:0051096	mutS homolog 3 (E. coli)	851.438	1135.6	9.49445	10.1787	821.949	824.626	907.74	1204.16	1026.81	1175.83	9.51955	9.50017	9.46364	10.1868	10.0495	10.2998
ASMM10P006933	0.000762594	0.0131241	1.33057	down	protein_coding	NM_009753	CCDS39723.1	Bicd1	RefSeq	5293	chr6	+	149408885	149558857		chr6:149519097+149550349	ACTTGGAAAGAGCAAGATCGGCAGCCCTAAAATTGTCAGCAGCCTGCTGCCTCCGTACCG	12121	Mm.177181	GO:0005794|GO:0005802|GO:0005829|GO:0005881|GO:0006810|GO:0008093|GO:0016020|GO:0016032|GO:0017137|GO:0031410|GO:0031871|GO:0033365|GO:0034063|GO:0034452|GO:0045502|GO:0048260|GO:0048471|GO:0072385|GO:0072393|GO:0072517|GO:1900275|GO:1900276|GO:1900737	bicaudal D homolog 1 (Drosophila)	1538.84	1699.68	10.3511	10.7632	1458.8	1516.91	1640.82	1743.8	1777.72	1577.53	10.3469	10.3766	10.3299	10.721	10.8481	10.7205
ASMM10P009400	0.000772892	0.013153	2.08961	down	protein_coding	NM_177318	CCDS22919.1	Zfp653	RefSeq	2174	chr9	-	22055459	22071345		chr9:22057645-22057803	TATAGCCAGCATTGAGACCAAGAAAGAGAAGGAGGACCTGTATATGCTCAAGGAGGAGAA	319601	Mm.347707	GO:0003676|GO:0003677|GO:0005634|GO:0006351|GO:0006355|GO:0008150|GO:0046872	zinc finger protein 653	157.401	275.945	7.03021	8.09344	162.018	157.455	152.73	290.486	295.496	241.853	7.15042	7.10114	6.83906	8.09178	8.20375	7.98478
ASMM10P000101	0.000782512	0.0132445	1.56451	down	protein_coding	NM_019467	CCDS28689.1	Aif1	RefSeq	875	chr17	-	35170991	35176001		chr17:35172655-35173140	ATCATGAAGCCTGAGGAGATTTCAAAAGCTGATGTGGAAGTGATGCCTGGGAGTTAGCAA	11629	Mm.10747	GO:0001726|GO:0001774|GO:0001891|GO:0001934|GO:0003779|GO:0005509|GO:0005515|GO:0005634|GO:0005634|GO:0005737|GO:0005737|GO:0005829|GO:0005856|GO:0005884|GO:0005884|GO:0005886|GO:0006911|GO:0010629|GO:0014739|GO:0016020|GO:0016601|GO:0030027|GO:0030027|GO:0030041|GO:0030335|GO:0032587|GO:0032587|GO:0042102|GO:0042995|GO:0043066|GO:0043204|GO:0045429|GO:0046872|GO:0048471|GO:0048661|GO:0048662|GO:…	allograft inflammatory factor 1	398.604	513.663	8.36874	9.01445	375.038	398.208	422.565	550.248	470.311	520.429	8.36248	8.42658	8.31717	9.03369	8.89737	9.1123
ASMM10P011836	0.000788885	0.0133111	1.87908	down	protein_coding	NM_001037221	CCDS26982.1	Samd4	RefSeq	7120	chr14	+	46882964	47105817	NM_001163433	chr14:47053053+47053113	ACTTAGAAGATCAGACCACTGCTCGTAACACATTCCAAGAAGAAGGTAGTGGTATGAAAG	74480	Mm.214454	GO:0005737|GO:0006417|GO:0030054|GO:0030371|GO:0042995|GO:0043005|GO:0045202|GO:0045727	sterile alpha motif domain containing 4	209.1	327.577	7.43184	8.34187	191.254	210.278	225.768	387.324	309.004	286.404	7.38445	7.50681	7.40426	8.5239	8.27207	8.22963
ASMM10P004451	0.000794723	0.0133505	1.37538	down	protein_coding	NM_001042707	CCDS40552.1	Ilf3	RefSeq	3564	chr9	+	21367870	21405363	NM_001042709	chr9:21387784+21388523	CACTACAAGAAAAAAGGAGGGGAAAATGCGTCCCATGAGAATTTTTGTGAATGATGATCG	16201	Mm.440026	GO:0003677|GO:0003677|GO:0003723|GO:0003725|GO:0005634|GO:0005634|GO:0005737|GO:0005737|GO:0005739|GO:0006351|GO:0006355|GO:0006468|GO:0006468|GO:0006479|GO:0017148|GO:0019899|GO:0030529|GO:0045071|GO:0045892|GO:0045893|GO:0051607	interleukin enhancer binding factor 3	216.08	247.929	7.48089	7.94072	209.592	209.096	229.553	259.47	235.83	248.488	7.51324	7.49718	7.43225	7.92744	7.8724	8.02233
ASMM10P002389	0.000800001	0.0134054	1.36652	down	protein_coding	NM_001252395		Slc25a19	RefSeq	2650	chr11	-	115614180	115628295		chr11:115620998-115623417	GACAGAACAGTTTTTGGCCTTTGAAGAGTTGACTGAGCTGCTCTACCAAGCCAACTTGTA	67283	Mm.383426	GO:0005739|GO:0005743|GO:0006810|GO:0016020|GO:0016021|GO:0055085	solute carrier family 25 (mitochondrial thiamine pyrophosphate carrier), member 19	328.846	370.943	8.0867	8.5372	306.275	334.206	346.058	393.132	377.212	342.485	8.06721	8.16974	8.02314	8.5437	8.57422	8.49368
ASMM10P015943	0.000803098	0.0134204	4.3248	down	protein_coding	NM_001195298	CCDS57065.1	Kifc1	RefSeq	2330	chr17	-	33875665	33890633		chr17:33875706-33875869	GGTGGGTGGGAGTTGAGACATGATTTTATTGGGTGAACAATATTTATTATGTAATCAACT	100502766	Mm.335713	GO:0003777|GO:0005515|GO:0005634|GO:0005871|GO:0008569|GO:0010826|GO:0031616|GO:0072686	kinesin family member C1	79.4347	290.812	6.02958	8.14221	71.4597	84.5866	82.2578	299.653	362.749	210.035	5.96115	6.20516	5.92244	8.13567	8.5164	7.77457
ASMM10P007576	0.000804709	0.0134291	1.45178	down	protein_coding	NM_019795	CCDS25428.1	Dnajc7	RefSeq	2312	chr11	-	100582835	100620168		chr11:100585027-100589897	ACATCAAAGCCTACCTGAGAAGAGCTCAGTGTTACATGGACACAGAGCAGTTTGAAGAAG	56354	Mm.402409	GO:0005634|GO:0005737|GO:0005856|GO:0031072|GO:0070389	DnaJ (Hsp40) homolog, subfamily C, member 7	2956.74	3567.09	11.3207	11.8585	2853.54	2875.07	3141.61	3477.04	3541.84	3682.4	11.3383	11.3197	11.3041	11.7513	11.8728	11.9514
ASMM10P019408	0.000806762	0.0134321	2.51853	down	protein_coding	NM_201615	CCDS29940.1	Prlhr	RefSeq	1572	chr19	-	60466732	60468304		chr19:60466749-60468304	CTGAAAGCAAAACAGCTATTTTTCTGGGTTCAGAAAAATAAATCAGTAGCAGGTCTTTCT	226278	Mm.377241	GO:0004871|GO:0004930|GO:0004930|GO:0004983|GO:0005886|GO:0007165|GO:0007186|GO:0007186|GO:0007631|GO:0007631|GO:0016020|GO:0016021|GO:0017046|GO:0042445	prolactin releasing hormone receptor	38.3123	82.5126	4.97841	6.31099	37.9693	33.1342	43.8333	89.296	93.7282	64.5135	5.04139	4.89584	4.998	6.3585	6.52593	6.04855
ASMM10P054063	0.000807158	0.0134321	1.56694	down	protein_coding	NM_013717	CCDS24815.1	B9d1	RefSeq	816	chr11	+	61505171	61512927		chr11:61505178+61505238	CCTGCGCCGGTCTCCCGGCCCATCAGTGCAATGGCTGCAGCAAGTCCCAGCGTCTTCCTG	27078	Mm.261226	GO:0001701|GO:0005515|GO:0005737|GO:0005813|GO:0005856|GO:0005929|GO:0005932|GO:0007224|GO:0008158|GO:0016020|GO:0030030|GO:0032880|GO:0035051|GO:0035869|GO:0036038|GO:0042384|GO:0042733|GO:0042995|GO:0043010|GO:0060271|GO:0060563	B9 protein domain 1	13391.1	17094.4	13.5156	14.1636	13195.7	13115.9	13861.8	16640.3	18645.1	15997.6	13.5472	13.51	13.4897	14.0752	14.2999	14.1156
ASMM10P047215	0.000815944	0.013476	1.91006	down	protein_coding	NM_001164570	CCDS48867.1	Rffl	RefSeq	3592	chr11	-	82803818	82870744		chr11:82834109-82834279	ACAAATGGAAGCTTACTGCAGTGGACTAAAAAGGGGAAGTAATGTCACAGCCTAGCCTGT	67338	Mm.341608	GO:0004842|GO:0005737|GO:0006886|GO:0006915|GO:0008270|GO:0016020|GO:0016023|GO:0016874|GO:0043161|GO:0046872|GO:0070936	ring finger and FYVE like domain containing protein	192.401	304.799	7.3089	8.24252	172.993	206.669	197.541	306.105	325.591	282.702	7.24039	7.48055	7.20576	8.16576	8.35096	8.21083
ASMM10P023833	0.000820625	0.0135298	1.46329	down	protein_coding	NM_007694	CCDS16777.1	Chgb	RefSeq	2733	chr2	+	132781277	132795072		chr2:132793790+132794095	ACAGAAATGGGGTGACCTTGACTGAGAAGAATTCCTTCCCAGAGTACAACTATGACTGGT	12653	Mm.255241	GO:0005515|GO:0005576|GO:0030141	chromogranin B	34641.4	42387.6	14.9055	15.4547	34677.4	31986.8	37260	44146.3	40805.8	42210.6	14.9551	14.7985	14.9629	15.4448	15.4113	15.5079
ASMM10P008335	0.000828311	0.0135978	1.69194	down	protein_coding	NM_028713	CCDS14962.1	Rftn2	RefSeq	3689	chr1	-	55170159	55226782		chr1:55195588-55204182	ACACCTAAAGGGGACCAGTTACCTAAATCTTTGGAAGGCTTTTTTATCTACGAAGAAGAA	74013	Mm.292050	GO:0003674|GO:0005575|GO:0005886|GO:0016020|GO:0033227|GO:0043330	raftlin family member 2	883.577	1238.38	9.54669	10.3054	840.27	843.88	966.582	1363.37	1091.91	1259.85	9.55234	9.53452	9.55322	10.3721	10.1391	10.4049
ASMM10P014125	0.00083107	0.0136224	1.33377	down	protein_coding	NM_053181		Pdxdc1	RefSeq	3223	chr16	-	13835699	13903135		chr16:13836317-13836385	GATAAGCTCAGTAGTGCTGGGCTGGAGGCTGTACTAACTGTCGTTTCAGGGAAGGTGAAG	94184	Mm.171484	GO:0003824|GO:0005575|GO:0008150|GO:0016829|GO:0016831|GO:0019752|GO:0030170	pyridoxal-dependent decarboxylase domain containing 1	515.546	566.6	8.74407	9.15958	499.385	512.019	535.235	596.273	546.48	557.046	8.77673	8.78468	8.67079	9.14987	9.1172	9.21166
ASMM10P036580	0.000836119	0.0136748	3.31535	down	protein_coding	NM_027053	CCDS52332.1	Lrrc51	RefSeq	874	chr7	-	101912988	101933857		chr7:101921518-101921566	AACAATCCCTAAACCCAAAGGAATGAATCCCTTATGATGGCGTTTCAGGCCTCAGTGACA	69358	Mm.214841	GO:0003674|GO:0005575|GO:0005737|GO:0008150	leucine rich repeat containing 51	85.2813	231.884	6.10367	7.83284	63.9327	80.361	111.55	252.422	249.079	194.151	5.79534	6.13782	6.37786	7.88653	7.95547	7.65651
ASMM10P008426	0.000840124	0.013702	1.95397	down	protein_coding	NM_029404	CCDS39428.1	Phf14	RefSeq	7436	chr6	+	11925880	12012096		chr6:12007111+12007704	ATCTTGTCAGGAACCTCAGCTGACGCTGCTCAGTGGCTACTCCTCAAGCTTCAAAGACTT	75725	Mm.212411	GO:0003674|GO:0005575|GO:0008150|GO:0008270|GO:0046872	PHD finger protein 14	208.79	338.24	7.42893	8.39534	190.928	216.003	219.44	345.985	375.305	293.429	7.3812	7.54573	7.35985	8.35569	8.56677	8.26355
ASMM10P025990	0.000840293	0.013702	1.3411	down	protein_coding	NM_177662	CCDS17426.1	Ctso	RefSeq	3453	chr3	+	81932615	81956725		chr3:81946375+81946435	CCACTTTCCTCAATCACAAGCTGGAGTTTCAGTCAAGGATTTTTCTGCATATAACTTCAG	229445	Mm.254642	GO:0005575|GO:0005764|GO:0006508|GO:0008233|GO:0008234|GO:0016787	cathepsin O	639.038	711.407	9.06674	9.49016	599.916	643.157	674.041	742.132	682.062	710.028	9.04802	9.13284	9.01936	9.4713	9.44595	9.55322
ASMM10P009309	0.00084646	0.0137309	4.17954	down	protein_coding	NM_175305	CCDS18360.1	Lrrc19	RefSeq	2773	chr4	-	94636659	94650144		chr4:94643333-94650039	GAAAGGAAAGGCCTTCGATATGAAAGTCACACGCTTCATGTTTTGGCTCTTCTCCATGCT	100061	Mm.26760	GO:0003674|GO:0005575|GO:0008150|GO:0016020|GO:0016021	leucine rich repeat containing 19	3902.22	13256.5	11.7154	13.7787	3447.33	4330.32	3929.01	14884	15432.5	9453.03	11.6122	11.9047	11.6292	13.9212	14.0477	13.3673
ASMM10P055253	0.000845212	0.0137309	3.00435	down	protein_coding	NM_001205361	CCDS57207.1	Dcun1d1	RefSeq	4474	chr3	-	35892104	35932966		chr3:35932798-35932851	CGCCGTCCATTCGCTGCGGAGCCGGAGGAGGAGGGGAGAGGTCCGGAGGACACCAACATG	114893	Mm.379305	GO:0000151	DCN1, defective in cullin neddylation 1, domain containing 1 (S. cerevisiae)	214.77	536.406	7.46795	9.055	187.745	217.494	239.069	557.296	638.218	413.702	7.3583	7.55729	7.48827	9.05075	9.34548	8.76879
ASMM10P003056	0.000852012	0.0137595	1.41487	down	protein_coding	NM_023858	CCDS22818.3	Mtmr2	RefSeq	3036	chr9	+	13749180	13806481	NR_024025	chr9:13799318+13799875	TAGAATCTACACACTGGCTGGAACACATTAAGCTCATTCTTGCAGGGGCTCTTAGGATTG	77116	Mm.210405	GO:0002091|GO:0004725|GO:0005634|GO:0005737|GO:0005737|GO:0005768|GO:0005774|GO:0005829|GO:0008021|GO:0016020|GO:0016311|GO:0016787|GO:0016791|GO:0030424|GO:0030425|GO:0031642|GO:0032288|GO:0032288|GO:0042803|GO:0043197|GO:0045806|GO:0046488|GO:0046855|GO:0046856|GO:0048666|GO:0051262|GO:0052866|GO:0090394|GO:0097060|GO:0097062|GO:0097481|GO:2000643|GO:2000645	myotubularin related protein 2	308.813	359.62	7.99167	8.49235	296.545	289.07	340.825	357.953	356.029	364.878	8.01534	7.96134	7.99834	8.40476	8.48308	8.58919
ASMM10P017950	0.000856567	0.0138228	3.62049	down	protein_coding	NM_013833	CCDS29311.1	Rax	RefSeq	1687	chr18	-	65934638	65939089		chr18:65934694-65935489	CGGACGGCAGGAATGGGGAGTGAGAAAAATAGGTTGAAGAAACTTTGTAAAGTTAGTTTA	19434	Mm.431047	GO:0003677|GO:0003700|GO:0005634|GO:0006351|GO:0006355|GO:0007275|GO:0007389|GO:0007420|GO:0021854|GO:0043010|GO:0043565|GO:0060173	retina and anterior neural fold homeobox	72.9298	220.06	5.90174	7.75792	68.6984	83.8946	66.1965	228.468	191.638	240.074	5.90373	6.19568	5.6058	7.73295	7.56755	7.97325
ASMM10P040556	0.000861913	0.0138579	1.70988	down	protein_coding	NM_052994	CCDS35910.1	Spock2	RefSeq	3931	chr10	+	60106256	60133913		chr10:60131108+60131221	AGATGGCTACTACCGGAAGATGCAGTGTGACCAGAGCAGAGGTGACTGCTGGTGTGTGGA	94214	Mm.153429	GO:0005509|GO:0005509|GO:0005539|GO:0005576|GO:0005578|GO:0007165|GO:0010811|GO:0019800|GO:0030198|GO:0050840	sparc/osteonectin, cwcv and kazal-like domains proteoglycan 2	343.047	482.328	8.15078	8.92467	341.505	347.4	340.237	495.585	468.749	482.648	8.22654	8.22953	7.99628	8.87912	8.89299	9.00192
ASMM10P043812	0.000861658	0.0138579	1.48583	down	protein_coding	NM_001034856	CCDS53061.1	4930430D24Rik	RefSeq	1194	chrX	-	38038198	38043114		chrX:38038222-38038837	GGATTATTGAATTTAAACCATGTCACAGCTGTAAAGATCTGGCATGAGATAGTGTTGATA	194735	Mm.422929	GO:0003674|GO:0005575|GO:0008150	RIKEN cDNA 4930430D24 gene	637.778	786.484	9.06204	9.63331	592.663	630.388	690.283	858.197	715.616	785.639	9.03	9.10034	9.05577	9.68393	9.51297	9.70303
ASMM10P008706	0.000864066	0.0138721	1.43878	down	protein_coding	NM_133795	CCDS24561.1	Ttc1	RefSeq	1469	chr11	-	43730005	43747973		chr11:43730558-43736418	GAGATGTTAGGTAAACTAAAAGATCTTGGCAACTTGGTTCTGCGACCTTTTGGGCTCTCC	66827	Mm.271974	GO:0003674|GO:0005778|GO:0008150	tetratricopeptide repeat domain 1	4474.29	5291.83	11.9143	12.4391	4036.59	4457.48	4928.8	5266.64	5156.99	5451.85	11.8353	11.9479	11.9596	12.3673	12.4331	12.5169
ASMM10P004394	0.00086496	0.0138762	1.96177	down	protein_coding	NM_001039351		Nolc1	RefSeq	3646	chr19	+	46075862	46085531	NM_053086	chr19:46079254+46079910	AAAGAAAAAGCCTGTCCAGAAGGCAGCTAAGCCCCAAGCCAAGGCAGTCAGACCTCCTGC	70769	Mm.402190	GO:0003677|GO:0003700|GO:0005515|GO:0005654|GO:0005654|GO:0005730|GO:0005737|GO:0007000|GO:0008134|GO:0008139|GO:0008284|GO:0015030|GO:0019904|GO:0030532|GO:0033979|GO:0034512|GO:0034513|GO:0042306|GO:0045893	nucleolar and coiled-body phosphoprotein 1	77.8009	127.025	5.99047	6.96263	79.1576	63.1029	91.1422	137.787	119.097	124.192	6.10805	5.79229	6.07108	7.00456	6.87581	7.00754
ASMM10P008637	0.000865972	0.0138771	1.35392	down	protein_coding	NM_054057	CCDS40310.1	Prosc	RefSeq	3619	chr8	+	27042554	27056132		chr8:27052339+27053285	CCAGCATGCTATTGAAGTAGGATCTACAAATGTCCGGATAGGGAGCACTATTTTTGGAGA	114863	Mm.277501	GO:0005622|GO:0005739|GO:0008150|GO:0030170	proline synthetase co-transcribed	1492.83	1671.84	10.3056	10.7427	1487.52	1389.78	1601.18	1734.94	1609.92	1670.64	10.3735	10.2497	10.2935	10.7143	10.7057	10.8082
ASMM10P019764	0.000866287	0.0138771	1.2783	down	protein_coding	NM_001161420	CCDS50411.1	Vldlr	RefSeq	8243	chr19	+	27217019	27254231	NM_013703	chr19:27254135+27254231	GAACACATCCAGTCCTGCTGACCTGTAGATAATTATTTTTCTCTAAATGAACTGTACATT	22359	Mm.4141	GO:0000122|GO:0001948|GO:0005509|GO:0005515|GO:0005615|GO:0005634|GO:0005905|GO:0006629|GO:0006810|GO:0006869|GO:0006897|GO:0006898|GO:0008202|GO:0008203|GO:0009986|GO:0016020|GO:0016021|GO:0030229|GO:0034185|GO:0034189|GO:0034361|GO:0034436|GO:0034437|GO:0034447|GO:0038025|GO:0038026|GO:0045177|GO:0045860|GO:0048306|GO:0048471|GO:0071456|GO:1900006	very low density lipoprotein receptor	10850.1	11112.3	13.1965	13.5507	10165.6	10730.1	11654.6	11855.7	10421.3	11060	13.1679	13.2054	13.2162	13.5796	13.4776	13.595
ASMM10P000763	0.000871302	0.013937	1.7555	down	protein_coding	NM_145979	CCDS20543.1	Chd4	RefSeq	6438	chr6	+	125096162	125130501	uc009dtl.1	chr6:125100592+125100798	CAAAAAAAGGAGCTGGGGGACAGCTCTGGGGAGGGGCCAGAGTTTGTGGAGGAGGAGGAA	107932	Mm.333388	GO:0000166|GO:0001103|GO:0003676|GO:0003677|GO:0004386|GO:0005515|GO:0005524|GO:0005634|GO:0005634|GO:0005737|GO:0005813|GO:0005856|GO:0006351|GO:0006355|GO:0008026|GO:0008134|GO:0008270|GO:0016568|GO:0016581|GO:0016581|GO:0016787|GO:0016818|GO:0043234|GO:0046872	chromodomain helicase DNA binding protein 4	559.053	807.869	8.8622	9.67409	510.089	607.326	559.743	861.332	805.893	756.383	8.81035	9.03736	8.7389	9.6896	9.68523	9.64744
ASMM10P023053	0.000878598	0.0139641	2.26721	down	protein_coding	NM_153405	CCDS16157.1	Rbm45	RefSeq	1904	chr2	+	76369983	76383767		chr2:76380504+76380565	TGCTGGCAGATTCCCCAAGAGAAGAATCCAAAAAGAGGCAGAGAACTTACTGAGCCTTAA	241490	Mm.33310	GO:0000166|GO:0003676|GO:0003723|GO:0005634|GO:0005737|GO:0007275|GO:0007399|GO:0008150|GO:0030154	RNA binding motif protein 45	375.843	697.35	8.27906	9.45998	340.445	420.243	366.841	722.931	647.1	722.02	8.22229	8.50492	8.10997	9.43348	9.36926	9.57719
ASMM10P049766	0.000878312	0.0139641	1.65337	down	protein_coding	NM_181420	CCDS25775.1	Fn3krp	RefSeq	2028	chr11	+	121421372	121430768		chr11:121429073+121429167	ATTCTATGCCAGGCAGCGCATTCAGCCCCAGATGGACATGGTGGAGAAGAAGTCTGGGGA	238024	Mm.117394	GO:0003674|GO:0005575|GO:0008150|GO:0016301|GO:0016310|GO:0016740|GO:0016772	fructosamine 3 kinase related protein	52.977	74.1216	5.44603	6.17144	54.3607	46.3444	58.2258	83.1115	68.4606	70.7926	5.56498	5.36024	5.41288	6.25589	6.07222	6.18621
ASMM10P012049	0.000878071	0.0139641	1.52975	down	protein_coding	NM_028113	CCDS27177.1	Amer2	RefSeq	2718	chr14	+	60378285	60381003		chr14:60379327+60379387	ATCGTATTTGTTTGATGTTTTCTGACGTGACTTCACTGAAAAGCTTTGACTCTCTTACAG	72125	Mm.275499	GO:0005515|GO:0005546|GO:0005886|GO:0008289|GO:0016020|GO:0016055|GO:0090090	APC membrane recruitment 2	333.051	421.152	8.10555	8.71885	315.022	332.664	351.467	462.245	383.126	418.083	8.10726	8.16318	8.04622	8.77476	8.59894	8.78286
ASMM10P001513	0.000883339	0.013967	2.80231	down	protein_coding	NM_024249	CCDS25728.1	Slc38a10	RefSeq	4592	chr11	-	120103950	120151351	NM_001164798	chr11:120108467-120109431	AACAGGGTGGAGACCAGGCGGGGAGCAAGCTGGAAGCTGAAATTAAAAAGCTAGTAGCAG	72055	Mm.253403	GO:0003674|GO:0005575|GO:0006810|GO:0006811|GO:0006814|GO:0006865|GO:0016020|GO:0016021|GO:0060348	solute carrier family 38, member 10	109.204	254.845	6.48966	7.97628	99.3326	126.287	101.993	272.157	265.7	226.677	6.44215	6.78689	6.23993	7.99824	8.04885	7.88173
ASMM10P013657	0.000884052	0.013967	1.80635	down	protein_coding	NM_028195	CCDS27620.1	Cyth4	RefSeq	2791	chr15	+	78597046	78622019	uc011zvu.1	chr15:78619875+78619943	AAACATGAATCCTACCGCATCTCAGCTGCCAATGCCGAGGAACGCGACCAGTGGATCGAG	72318	Mm.32911	GO:0005085|GO:0005086|GO:0005086|GO:0005886|GO:0005886|GO:0016020|GO:0030155|GO:0032012	cytohesin 4	59.2247	90.7236	5.6099	6.46298	60.0444	54.0521	63.5777	92.5507	83.5802	96.0398	5.7091	5.57194	5.54865	6.40978	6.3555	6.62365
ASMM10P015118	0.000883785	0.013967	1.47451	down	protein_coding	NM_023587	CCDS37321.1	Ptplb	RefSeq	3603	chr16	+	35022420	35109175		chr16:35102063+35102124	TACAACTTCTCCTTTGATTACCATGCATTCCTGATTCTGATCATGATCTCCTACATTCCA	70757	Mm.27286	GO:0003674|GO:0005575|GO:0005783|GO:0006629|GO:0006631|GO:0006633|GO:0008150|GO:0016020|GO:0016021|GO:0016829	protein tyrosine phosphatase-like (proline instead of catalytic arginine), member b	5344.5	6426.46	12.1713	12.7315	5143.79	5195.13	5694.59	6712.25	5860.21	6706.91	12.1903	12.1559	12.1675	12.73	12.6245	12.8399
ASMM10P035499	0.000891794	0.0139963	2.38308	down	protein_coding	NM_009493	CCDS57483.1	Vmn2r42	RefSeq	3623	chr7	-	8183268	8200320		chr7:8183290-8183650	CAGTGGGGCAAACCAGGAGGGGGATAACTACTAGATTGTAACAAAAATATTGAGTAATAA	22310	Mm.359403	GO:0004871|GO:0004930|GO:0005886|GO:0007165|GO:0007186|GO:0016020|GO:0016021	vomeronasal 2, receptor 42	52.9702	106.861	5.44747	6.70029	53.8532	54.5638	50.4935	107.782	116.673	96.1286	5.55313	5.5842	5.20506	6.63141	6.84409	6.62537
ASMM10P025097	0.000892957	0.0139963	1.91809	down	protein_coding	NM_054045	CCDS57240.1	Hist2h3c2	RefSeq	1036	chr3	-	96238107	96239127		chr3:96238127-96239127	AGTAGCTGAAGGCTGAGATCTAGCTTACAGCTCATAATTACATCACCAGACTTCTGGACG	97114	Mm.358797	GO:0003674|GO:0005575|GO:0008150	histone cluster 2, H3c2	1289.25	2045.27	10.094	11.0337	1132.79	1405.08	1329.88	1996.7	2162.38	1976.71	9.98794	10.2653	10.0287	10.9223	11.1335	11.0451
ASMM10P008435	0.000890724	0.0139963	1.70206	down	protein_coding	NM_029437	CCDS16433.1	Ckap5	RefSeq	6521	chr2	+	91546321	91620665		chr2:91616465+91619750	ACTTCAACAGGTAACACAAATGGAGAAGAAGTGGGGCCATCTGTCTACTTGGAAAGGCTA	75786	Mm.168478	GO:0000922|GO:0000930|GO:0005737|GO:0005813|GO:0005856|GO:0007049|GO:0007051|GO:0007067|GO:0008017|GO:0030951|GO:0035371|GO:0043021|GO:0043234|GO:0051297|GO:0051301	cytoskeleton associated protein 5	2140.09	3014.23	10.8379	11.6052	2030.74	1972.71	2416.84	3282.71	2692.78	3067.18	10.8368	10.7621	10.9147	11.6579	11.4583	11.6993
ASMM10P005030	0.000889688	0.0139963	1.64853	down	protein_coding	NM_001145804		Nucks1	RefSeq	6093	chr1	+	131910457	131936321		chr1:131928221+131929615	TTCCAGGAGAATTCTGGCAGCGATGAAGATTTCCTAATGGAAGACGACGATGATAGTGAT	98415	Mm.246869	GO:0003674|GO:0005634|GO:0005634|GO:0005737|GO:0008150	nuclear casein kinase and cyclin-dependent kinase substrate 1	30614.1	42255.1	14.7234	15.4446	31361.3	31937.7	28543.4	44673.4	42171	39920.9	14.8096	14.7975	14.5631	15.4641	15.4495	15.4201
ASMM10P031711	0.000889463	0.0139963	1.46604	down	protein_coding	NM_025281	CCDS19253.1	Lyar	RefSeq	1568	chr5	+	38220481	38234306		chr5:38233267+38233327	AAGGCTGTTTTGAAACAGGCTCCAGACAACGAGATATCAGTCAAGAAGTTAAAGAAAAAG	17089	Mm.28560	GO:0005634|GO:0005730|GO:0005730|GO:0008150|GO:0046872	Ly1 antibody reactive clone	3705.84	4490.12	11.6487	12.2007	3566.88	3740.81	3809.82	4681.62	4133.48	4655.26	11.6612	11.699	11.586	12.1922	12.1142	12.2957
ASMM10P055078	0.000897845	0.014031	5.11351	down	protein_coding	NM_146966	CCDS16386.1	Olfr1247	RefSeq	1065	chr2	-	89609088	89610153		chr2:89609133-89609191	AGAGTAAGAATTTTTGCATACTGAATGTATTGCTAGTTGGAAAGGAAATATTATAAGTTA	258968	Mm.330384	GO:0004871|GO:0004930|GO:0004984|GO:0005886|GO:0007165|GO:0007186|GO:0007608|GO:0016020|GO:0016021|GO:0050896	olfactory receptor 1247	32.4916	137.051	4.70526	7.05957	22.7261	40.1903	34.5582	155.989	140.773	114.392	4.30271	5.16208	4.65098	7.179	7.12024	6.87947
ASMM10P016983	0.000897739	0.014031	1.51586	down	protein_coding	NM_008342	CCDS15036.1	Igfbp2	RefSeq	1342	chr1	+	72824479	72852471		chr1:72824904+72824964	TCACAGGCGCGGGTACCTGTGAAAAGAGACGCGTGGGCACCACCCCACAGCAGGTTGCAG	16008	Mm.141936	GO:0001558|GO:0005520|GO:0005576|GO:0005615|GO:0005615|GO:0016324|GO:0019838|GO:0031410|GO:0031994|GO:0031995|GO:0040008|GO:0042104	insulin-like growth factor binding protein 2	79.4164	102.082	6.03362	6.63375	77.402	75.8481	84.9991	105.719	109.645	90.8807	6.07602	6.0548	5.97003	6.60281	6.74878	6.54965
ASMM10P028006	0.000908102	0.0141322	1.78204	down	protein_coding	NM_011603	CCDS23730.1	Tbpl1	RefSeq	2880	chr10	-	22703876	22731447		chr10:22704130-22705380	AAACATGTATGTGAGGCAGAAACTTGGGTAGGGAAGGTGCAGATCCATTCGCTGTAACAT	237336	Mm.86670	GO:0001675|GO:0003677|GO:0005515|GO:0005634|GO:0005672|GO:0005737|GO:0006235|GO:0006352|GO:0007283|GO:0007283|GO:0007289	TATA box binding protein-like 1	12721.9	18422.5	13.4391	14.2726	12102.7	13227.8	12835.4	18908.8	16421.5	19937.3	13.4239	13.5248	13.3686	14.2649	14.1336	14.4193
ASMM10P008308	0.000907574	0.0141322	1.67701	down	protein_coding	NM_028404	CCDS27547.1	Top1mt	RefSeq	2011	chr15	-	75657032	75678790		chr15:75669425-75670061	GCAGAAGCAGAAGCTAAAGGAAGAGGCCGAGAAACTGCAGCAGGAGTTTGGCTATTGCGT	72960	Mm.182401	GO:0000166|GO:0003677|GO:0003916|GO:0003917|GO:0003918|GO:0005524|GO:0005694|GO:0005739|GO:0005739|GO:0006260|GO:0006265|GO:0016853|GO:0042645|GO:0042645	DNA topoisomerase 1, mitochondrial	179.432	250.874	7.2138	7.95969	180.245	181.771	176.28	264.143	249.812	238.669	7.29957	7.29681	7.04502	7.9532	7.96123	7.96464
ASMM10P054771	0.000923363	0.014268	1.77049	down	protein_coding	NM_001171054	CCDS50197.1	Mta3	RefSeq	1737	chr17	+	83706162	83792877	NM_001171053	chr17:83792740+83792800	ATTATGCTGCCATTAGGGCAGAATGTAAGACGCTTTTCAATTCTTAACCTTCCGCGTTCC	116871	Mm.277668	GO:0003677|GO:0003682|GO:0003700|GO:0005515|GO:0005634|GO:0005634|GO:0005737|GO:0006355|GO:0008270|GO:0008278|GO:0008284|GO:0010971|GO:0016581|GO:0043231|GO:0043565|GO:0046872	metastasis associated 3	468.982	686.031	8.6072	9.43134	463.172	477.785	465.99	730.846	627.66	699.588	8.66827	8.68677	8.46655	9.44757	9.31719	9.52927
ASMM10P035648	0.000927241	0.0143077	1.92382	down	protein_coding	NM_145822	CCDS39798.1	Cd3eap	RefSeq	2248	chr7	-	19356008	19359483		chr7:19356692-19358016	AGAAAAAGAGGGATCAGGAAACTGAGGTGCAAGACACCATTCCCCAATGAGAGATGTCTT	70333	Mm.171370	GO:0005515|GO:0005634|GO:0005730|GO:0005730|GO:0005736|GO:0005737|GO:0005739|GO:0009303	CD3E antigen, epsilon polypeptide associated protein	828.118	1315	9.45322	10.3972	808.275	880.358	795.719	1300.37	1365.69	1278.94	9.48978	9.59807	9.27181	10.303	10.4641	10.4246
ASMM10P041425	0.000933978	0.0143245	5.43075	down	protein_coding	NM_146608	CCDS23075.1	Olfr984	RefSeq	945	chr9	-	40100543	40101488		chr9:40100557-40101488	GTAGCCATGAAAAAGCTATGGAGGAGGAAGAAGGATTTTCTTGGTTCCTCAGATCATTGA	258601	Mm.377587	GO:0004871|GO:0004930|GO:0004984|GO:0005886|GO:0007165|GO:0007186|GO:0007608|GO:0016020|GO:0016021|GO:0050896	olfactory receptor 984	49.7392	228.731	5.33508	7.77623	38.2854	53.2018	57.7303	245.454	284.792	155.947	5.05535	5.54948	5.40041	7.84469	8.14813	7.33587
ASMM10P003328	0.000931101	0.0143245	3.2397	down	protein_coding	NM_001161367		Tdrd6	RefSeq	7041	chr17	-	43615334	43630299		chr17:43615854-43617169	ACCACCAAAGAGGAGGAGGCGTGTGGAGGTGATGCAGATTCTCTGAGCACGGCCAAGCTG	210510	Mm.329058	GO:0005515|GO:0005737|GO:0005783|GO:0007275|GO:0007281|GO:0007283|GO:0030154|GO:0030529|GO:0033391|GO:0043186	tudor domain containing 6	230.111	617.543	7.56552	9.26138	195.038	232.588	262.707	656.736	732.358	463.536	7.41295	7.6554	7.62821	9.29711	9.54932	8.9377
ASMM10P046942	0.000935548	0.0143245	3.18938	down	protein_coding	NM_175397	CCDS35637.1	Sp110	RefSeq	1947	chr1	-	85576898	85603891	NM_030194	chr1:85579071-85579199	ATCAAAAGACTGGAAGGGCGTTATACGTTGTAACGGGGAGACATTAAGACATCTGGAGCA	109032	Mm.335802	GO:0003677|GO:0005634|GO:0005730|GO:0006351|GO:0006355|GO:0006915|GO:0009617|GO:0043065|GO:0045087	Sp110 nuclear body protein	51.101	139.093	5.39878	7.07205	52.0276	47.925	53.3505	138.412	170.876	107.991	5.5083	5.4054	5.28264	7.01065	7.40908	6.79643
ASMM10P011379	0.000934802	0.0143245	1.63081	down	protein_coding	NM_019670	CCDS36990.1	Diap3	RefSeq	3516	chr14	-	86656322	87141114		chr14:86810349-86810471	CAGAGAAAGAGCGACTTGAACGCCAGCAAGAGAAAAAGCGCTTACTAGAAATGAAAACTG	56419	Mm.440585	GO:0003779|GO:0005634|GO:0005737|GO:0016043|GO:0017048|GO:0030036	diaphanous homolog 3 (Drosophila)	12.6877	17.8951	3.38879	4.09438	11.0092	11.7014	15.3525	18.9441	17.5424	17.1989	3.23887	3.49682	3.43069	4.05295	4.10053	4.12966
ASMM10P036055	0.000934721	0.0143245	1.53503	down	protein_coding	NM_010189	CCDS52243.1	Fcgrt	RefSeq	1738	chr7	-	45092992	45103822		chr7:45093006-45093355	TGCATCGTTATTCTCAAGTTTCAAGCAGCTGGAATAAATTGAACGCGTCTGGGAAAGATC	14132	Mm.3303	GO:0002416|GO:0003823|GO:0005886|GO:0006955|GO:0016020|GO:0016021|GO:0019770|GO:0019864|GO:0019882|GO:0030881|GO:0030881|GO:0038094	Fc receptor, IgG, alpha chain transporter	2822.37	3597.88	11.2529	11.8712	2859.24	2834.14	2773.72	3854.63	3519.58	3419.43	11.3429	11.2987	11.1173	11.8985	11.8663	11.8488
ASMM10P006689	0.000934386	0.0143245	1.32566	down	protein_coding	NM_008233	CCDS28894.1	Hdgfrp2	RefSeq	2251	chr17	+	56079656	56100596		chr17:56099988+56100344	AGAGCTGCATGACAGCCCACGCGACAACTCGGACCCAGCCAAGCCTGGAAATGAGCGTCA	15193	Mm.279188	GO:0003677|GO:0003682|GO:0003682|GO:0005515|GO:0005634|GO:0006351|GO:0008150	hepatoma-derived growth factor, related protein 2	8005.04	8536.86	12.7577	13.1644	7787.1	8219.72	8008.29	8983.03	8547.35	8080.2	12.79	12.8129	12.6701	13.169	13.1859	13.1383
ASMM10P025810	0.000943903	0.0143956	1.89599	down	protein_coding	NM_183221	CCDS17325.1	Fat4	RefSeq	16109	chr3	+	38886939	39011983		chr3:39007204+39007353	AAAGAATGGAAGCATCACTGTGCTGTCTGTAGACAGGATACACAACAGAGACATCGTCCA	329628	Mm.316210	GO:0001658|GO:0001736|GO:0001822|GO:0003007|GO:0005509|GO:0005515|GO:0005886|GO:0007009|GO:0007155|GO:0007156|GO:0016020|GO:0016021|GO:0043931|GO:0045177|GO:0048565|GO:0060122	FAT tumor suppressor homolog 4 (Drosophila)	15.2717	24.9859	3.65275	4.57571	13.5309	12.8418	19.4425	27.8501	26.0759	21.0317	3.54193	3.62215	3.79418	4.63454	4.66562	4.42695
ASMM10P012756	0.000953141	0.014442	2.88639	down	protein_coding	NM_183099	CCDS37122.1	Tssk5	RefSeq	1514	chr15	-	76371957	76374938		chr15:76371982-76372265	GAACATGGCTGGGCACTCTCTGCTGAATTGAGGGTGGGTGGGTGTGGGAAGATTAAAAAA	73542	Mm.159026	GO:0000166|GO:0004672|GO:0004674|GO:0005524|GO:0005575|GO:0006468|GO:0007275|GO:0007283|GO:0016301|GO:0016310|GO:0016740|GO:0016772|GO:0030154|GO:0046872	testis-specific serine kinase 5	584.482	1383.68	8.92198	10.4513	495.197	587.412	670.836	1461.95	1612.79	1076.29	8.76448	8.98814	9.01334	10.4779	10.7081	10.1677
ASMM10P047414	0.000949539	0.014442	1.57974	down	protein_coding	NM_030248	CCDS25306.1	Cdk5rap3	RefSeq	1892	chr11	-	96907785	96916481	ENSMUST00000134732	chr11:96908867-96908919	ATCTTCTTGTCTCAGAGAGCAGTAGAGATGAGCGAGGAGGCCGACATCCTGTCCGTGAGC	80280	Mm.28297	GO:0005515|GO:0005575|GO:0045944|GO:0071569	CDK5 regulatory subunit associated protein 3	1596.99	2085.12	10.4058	11.0655	1631.03	1591.12	1568.83	2174.57	2059.86	2020.92	10.5123	10.4447	10.2605	11.0532	11.0645	11.0789
ASMM10P004395	0.000951908	0.014442	1.41811	down	protein_coding	NM_053086		Nolc1	RefSeq	3649	chr19	+	46075862	46085531	NM_001039352	chr19:46078753+46078872	ATCTATAGCTTCTGGCTCAACAGGTCCACCAAAGCCCCAAAGGTGAAGTTACAGTCAAAT	70769	Mm.402190	GO:0003677|GO:0003700|GO:0005515|GO:0005654|GO:0005654|GO:0005730|GO:0005737|GO:0007000|GO:0008134|GO:0008139|GO:0008284|GO:0015030|GO:0019904|GO:0030532|GO:0033979|GO:0034512|GO:0034513|GO:0042306|GO:0045893	nucleolar and coiled-body phosphoprotein 1	76.4195	91.656	5.97857	6.48254	75.473	73.6062	80.1794	96.4459	87.8605	90.6616	6.03953	6.00984	5.88634	6.47059	6.43099	6.54604
ASMM10P048603	0.000952969	0.014442	1.36906	down	protein_coding	NM_026035	CCDS24763.1	Mrpl55	RefSeq	780	chr11	+	59202516	59206002		chr11:59205942+59206002	CTGAGAAGTATGTGCCAAGTCAAAGCCAGATTAAAAGCTTTGCTTTAGGGCCCATTTAGG	67212	Mm.282694	GO:0003674|GO:0005739|GO:0005840|GO:0008150|GO:0030529	mitochondrial ribosomal protein L55	3853.73	4354.87	11.7044	12.1576	3826.75	3867.79	3866.66	4542.75	4188.93	4332.93	11.7582	11.7503	11.6047	12.1511	12.1362	12.1854
ASMM10P026877	0.000957715	0.014468	1.42021	down	protein_coding	NM_027041	CCDS18031.2	1700003M02Rik	RefSeq	1716	chr4	-	34711331	34730206		chr4:34711345-34711401	CATTCTCTTGAAAACACCTGGGTTTGTAACTCCTGACTTGATTAAAGTGGCGTCTCGGTA	69329	Mm.483793	GO:0003674|GO:0005575|GO:0008150	RIKEN cDNA 1700003M02 gene	157.736	188.915	7.02713	7.53323	153.032	147.973	172.202	210.827	189.917	166.001	7.06531	7.00903	7.00704	7.61515	7.55557	7.42898
ASMM10P032102	0.000961611	0.0144813	2.56775	down	protein_coding	NM_001204233	CCDS19486.1	Spp1	RefSeq	1517	chr5	+	104436191	104441053		chr5:104436205+104436265	ATGAGAGGTGGAGAGGTAGAAAAGGCACACAAATATTGACTCACTGAAATTTTCTCTGAG	20750	Mm.288474	GO:0001503|GO:0005125|GO:0005576|GO:0005615|GO:0005737|GO:0007155|GO:0010811|GO:0030593|GO:0030593|GO:0031214|GO:0033280|GO:0043066|GO:0045177|GO:0050840	secreted phosphoprotein 1	23.2395	51.7704	4.26734	5.62785	20.6801	22.6994	26.3389	63.5351	51.422	40.354	4.16601	4.39376	4.24227	5.85918	5.65294	5.37143
ASMM10P049995	0.000961188	0.0144813	1.25001	down	protein_coding	NM_029545	CCDS25903.1	Dtd2	RefSeq	2564	chr12	-	51997506	52006501		chr12:51997739-51999602	ATAGCACTGTCATATGTCTGCTAAACTCAGGGACCCTACTCTCTAACTAAGGTCAGAGAC	328092	Mm.2821	GO:0003674|GO:0005575|GO:0005737|GO:0008150|GO:0016787|GO:0016788|GO:0019478	D-tyrosyl-tRNA deacylase 2	321.283	332.167	8.05163	8.37357	316.365	307.666	339.817	344.007	334.478	318.015	8.11304	8.04727	7.9946	8.3456	8.38755	8.38755
ASMM10P039480	0.000964079	0.0145028	4.23912	down	protein_coding	NM_011819	CCDS22376.1	Gdf15	RefSeq	1084	chr8	-	70629393	70631635		chr8:70629407-70630174	CTGGGTGGATGGATTGTGTATTTATTTAAAACTCTGCTAATAAAGGTGAGCTTGGTTTCT	23886	Mm.31325	GO:0005125|GO:0005576|GO:0005615|GO:0008083	growth differentiation factor 15	238.11	826.356	7.59954	9.6833	184.485	237.081	292.764	740.244	1050.27	688.554	7.33402	7.68166	7.78292	9.4666	10.0775	9.50578
ASMM10P034537	0.000968226	0.0145168	3.54394	down	protein_coding	NM_001081665	CCDS39493.1	Ccdc129	RefSeq	3284	chr6	+	55837017	55978598		chr6:55872497+55872647	AATTACAAGGATCTGACACTCCCAGAGCAGGTCTGGAGATGAGCAAGAGAGATATCCTAA	232016	Mm.333084	GO:0003674|GO:0005575|GO:0008150	coiled-coil domain containing 129	6.42648	21.2783	2.50312	4.32848	8.37808	5	5.90136	26.7244	19.8959	17.2145	2.83165	2.33587	2.34185	4.57672	4.27785	4.13087
ASMM10P051514	0.000972605	0.0145352	1.395	down	protein_coding	NM_178189	CCDS26356.1	Hist1h2ac	RefSeq	2493	chr13	-	23681466	23683959		chr13:23682676-23683959	GAAACTGTGAAGATAAAGGGCTGAGGAAAAAATCACATTGACTCCCCCTAGGAGAAAAAA	319164	Mm.261973	GO:0003674|GO:0005575|GO:0008150	histone cluster 1, H2ac	635.008	735.23	9.0555	9.53576	593.192	621.438	690.394	776.646	680.782	748.26	9.03182	9.07865	9.05603	9.53326	9.44403	9.63
ASMM10P041212	0.000978086	0.0145771	1.38218	down	protein_coding	NM_028279	CCDS52728.1	Naalad2	RefSeq	2690	chr9	-	18323020	18385928		chr9:18323053-18323623	GCATGCATGCATTCTTATATCAAGTCCGCTTGGTTCTTTACTTCACCAAATAATTGAAAA	72560	Mm.474510	GO:0003824|GO:0004180|GO:0006508|GO:0008152|GO:0008233|GO:0008237|GO:0016020|GO:0016021|GO:0016787|GO:0016805|GO:0042135|GO:0046872|GO:0050129	N-acetylated alpha-linked acidic dipeptidase 2	257.863	296.727	7.73696	8.20391	230.883	262.853	279.855	307.844	302.245	280.09	7.6581	7.83067	7.72212	8.17447	8.2401	8.19716
ASMM10P007158	0.000980127	0.0145877	2.17811	down	protein_coding	NM_011202	CCDS39247.1	Ptpn11	RefSeq	5628	chr5	-	121130532	121191397		chr5:121144656-121149102	ACTCTCTAAGGTCGGACAAGCTCTACTCCAGGGAAACACAGAGAGAACCGTCTGGCAGTA	19247	Mm.8681	GO:0000077|GO:0000187|GO:0001725|GO:0004721|GO:0004721|GO:0004725|GO:0004726|GO:0005070|GO:0005158|GO:0005515|GO:0005634|GO:0005737|GO:0005739|GO:0005829|GO:0006470|GO:0006629|GO:0006641|GO:0007409|GO:0007420|GO:0007507|GO:0009755|GO:0009967|GO:0016020|GO:0016311|GO:0016311|GO:0016787|GO:0016791|GO:0019904|GO:0030054|GO:0030971|GO:0031748|GO:0033628|GO:0035265|GO:0035335|GO:0036302|GO:0038127|GO:…	protein tyrosine phosphatase, non-receptor type 11	718.856	1282.96	9.23945	10.3625	743.726	756.144	656.698	1373.45	1266.78	1208.64	9.37115	9.36569	8.9815	10.3865	10.3635	10.3376
ASMM10P043940	0.000985228	0.0146336	2.07049	down	protein_coding	NM_177293	CCDS40982.1	Mtap7d3	RefSeq	2795	chrX	-	56797952	56822325		chrX:56797973-56798102	CCTTTTAGACTTGAACCTGGCAAAATAAATACGTGTCCAAAAAGAAATGGAAAACAAACC	320923	Mm.186745	GO:0000226|GO:0003674|GO:0005634|GO:0005737|GO:0005813|GO:0005856|GO:0005874|GO:0008150	MAP7 domain containing 3	55.507	97.4583	5.51482	6.5648	56.0556	51.587	58.8786	102.773	84.6904	104.911	5.61018	5.50486	5.42943	6.56502	6.37489	6.75449
ASMM10P005504	0.000988371	0.0146704	1.60367	down	protein_coding	NM_001164607	CCDS27568.1	Maf1	RefSeq	1749	chr15	+	76351293	76354378		chr15:76352025+76352419	TAGAACCCGGGAGGAGCACCCATACAGGTAGTGCTGCCCTAATCCCACTGGCACAAGAAT	68877	Mm.289680	GO:0001030|GO:0001031|GO:0001032|GO:0005622|GO:0005634|GO:0005634|GO:0005737|GO:0005829|GO:0005886|GO:0006351|GO:0006355|GO:0016480|GO:0030424|GO:0030425|GO:0060077	MAF1 homolog (S. cerevisiae)	204.28	272.252	7.39595	8.07732	182.57	212.774	217.496	273.324	287.58	255.853	7.31972	7.52361	7.3445	8.00452	8.16189	8.06555
ASMM10P041113	0.000993899	0.0147224	1.75621	down	protein_coding	NM_139272	CCDS22769.1	Galnt2	RefSeq	4131	chr8	+	124231393	124345723		chr8:124340830+124340938	ACAAAGGAGAAGTCGGTGAAGCACATGGACCTGTGCCTTACTGTGGTGGACCGTTCGCCT	108148	Mm.33808	GO:0002378|GO:0004653|GO:0004653|GO:0005794|GO:0005794|GO:0005795|GO:0005796|GO:0006493|GO:0018242|GO:0018243|GO:0030145|GO:0048471	UDP-N-acetyl-alpha-D-galactosamine:polypeptide N-acetylgalactosaminyltransferase 2	1466.81	2132.51	10.2819	11.0944	1418.78	1441.53	1540.1	2288.28	1871.87	2237.39	10.3041	10.3046	10.237	11.1317	10.9205	11.2308
ASMM10P034842	0.0010047	0.0147451	4.19813	down	protein_coding	NM_053219	CCDS20349.1	Vmn1r47	RefSeq	933	chr6	+	90021887	90022820		chr6:90022740+90022820	GCCCTTTTGTATTTATGAGCACTGAAAAACATTTAGTTAACTTCTTTAGGTCCATGTGTG	113846	Mm.377143	GO:0004871|GO:0004872|GO:0004930|GO:0005575|GO:0005886|GO:0007165|GO:0007186|GO:0007606|GO:0016020|GO:0016021|GO:0016503|GO:0019236	vomeronasal 1 receptor 47	5.13408	23.9432	2.4108	4.48054	5	5.40225	5	25.3031	29.8746	16.6518	2.32355	2.58683	2.32201	4.49822	4.85939	4.08402
ASMM10P006036	0.000996599	0.0147451	1.66761	down	protein_coding	NM_001205241		Kat6b	RefSeq	7223	chr14	+	21499769	21672478	NM_017479	chr14:21624884+21626718	ACAGGAAGGGGGTCACCTGATACTGATATTAAAATAAGCATCAAACAAGAAAGTGCAGAT	54169	Mm.248967	GO:0000786|GO:0003677|GO:0004402|GO:0004402|GO:0005634|GO:0005694|GO:0006334|GO:0006351|GO:0006355|GO:0008134|GO:0008270|GO:0016407|GO:0016568|GO:0016573|GO:0016573|GO:0016740|GO:0016746|GO:0016747|GO:0043966|GO:0045892|GO:0045893|GO:0046872|GO:0070776	K(lysine) acetyltransferase 6B	32.3318	46.2113	4.7427	5.48048	31.0802	30.6755	35.2397	45.8287	50.9207	41.8845	4.7543	4.79381	4.67998	5.37955	5.63586	5.42602
ASMM10P008284	0.00100014	0.0147451	1.57324	down	protein_coding	NM_028181	CCDS23334.1	Ccpg1	RefSeq	2689	chr9	+	72985550	73015999		chr9:73012997+73015331	GTTTGTTCAGTCGACCTGATAAAAAGCAACGTATGGTAACTATTGAAAACGCCAGGCACC	72278	Mm.268475	GO:0005515|GO:0007049|GO:0016020|GO:0016021|GO:0045944|GO:2001106	cell cycle progression 1	4384.62	5655.95	11.8854	12.5392	4181.02	4128.03	4844.8	6041.13	5018.09	5908.62	11.8821	11.8419	11.9322	12.5708	12.4029	12.6438
ASMM10P054942	0.00100489	0.0147451	1.38246	down	protein_coding	NM_176850	CCDS48964.1	Bptf	RefSeq	11506	chr11	-	107033080	107131922		chr11:107077746-107077798	AAACAGAAAGGTGAGGAGTACCGAGTGACAGGGTACGGCGGCTGGAGCTGGATTAGCAAG	207165	Mm.343986	GO:0000122|GO:0001892|GO:0005634|GO:0006338|GO:0006351|GO:0006355|GO:0007420|GO:0007492|GO:0008094|GO:0008134|GO:0009952|GO:0016589|GO:0043565|GO:0045893|GO:0046872	bromodomain PHD finger transcription factor	805.161	926.917	9.41293	9.88017	781.289	814.761	819.435	967.003	911.226	902.523	9.44526	9.48333	9.3102	9.86173	9.87138	9.90739
ASMM10P051015	0.000999323	0.0147451	1.34842	down	protein_coding	NM_030225	CCDS26052.1	Dlst	RefSeq	2767	chr12	+	85110832	85134091		chr12:85133244+85133452	TTAAATGCACCATCATTCTGACCTGTCAGTGGCTTCAAGGTGCTCTACCTCTTCCAGAAA	78920	Mm.296221	GO:0004149|GO:0005634|GO:0005737|GO:0005739|GO:0005739|GO:0005886|GO:0006099|GO:0006103|GO:0006734|GO:0008152|GO:0016740|GO:0016746|GO:0031072|GO:0043231|GO:0045252|GO:0051087	dihydrolipoamide S-succinyltransferase (E2 component of 2-oxo-glutarate complex)	2732.92	3062.22	11.2046	11.6358	2644.25	2712.42	2842.08	3176.32	2905.5	3104.82	11.2207	11.239	11.154	11.6196	11.571	11.7169
ASMM10P007622	0.00100721	0.0147593	2.03329	down	protein_coding	NM_020505	CCDS17773.1	Vav3	RefSeq	5023	chr3	+	109340682	109685694		chr3:109563185+109574105	AGAGTAGACAATTGTGGCAGAGTTAATTCCGTTGAACAAGGGCCATTCAAACCACCAGAG	57257	Mm.282257	GO:0001525|GO:0005085|GO:0005085|GO:0005089|GO:0005154|GO:0005515|GO:0005737|GO:0005886|GO:0006906|GO:0006974|GO:0007229|GO:0007264|GO:0016477|GO:0030031|GO:0030032|GO:0030676|GO:0030890|GO:0035023|GO:0035556|GO:0042493|GO:0043087|GO:0043552|GO:0045785|GO:0046872|GO:0050790|GO:0050853	vav 3 oncogene	153.748	261.654	6.98791	8.01172	134.758	167.415	159.071	281.73	276.918	226.313	6.88378	7.18282	6.89712	8.04684	8.10868	7.87965
ASMM10P007664	0.00100978	0.0147771	3.26938	down	protein_coding	NM_021436	CCDS18168.1	Tmeff1	RefSeq	2442	chr4	+	48585192	48663131		chr4:48614973+48617234	TGGAGAAGGAGAGGAGGAAGGCTCAGGAGCAGGGGCTCACAGGAAACATTCCAAGTGTGG	230157	Mm.422686	GO:0005886|GO:0007275|GO:0016020|GO:0016021	transmembrane protein with EGF-like and two follistatin-like domains 1	762.781	2059.97	9.31514	11.0242	647.161	726.349	914.832	1964.09	2557.62	1658.2	9.16471	9.30606	9.47465	10.8998	11.3746	10.798
ASMM10P054808	0.00101052	0.0147782	1.31733	down	protein_coding	NM_001164406		Sra1	RefSeq	876	chr18	-	36667186	36670311	NM_025291, NR_028355	chr18:36667232-36667281	ATCTCAATGGTGGGAAGTGGGTAGGAAAGATGAGCCATTCTGATGTCAGACTGGTTCTTT	24068	Mm.29058	GO:0003677|GO:0003712|GO:0003713|GO:0005634|GO:0005667|GO:0005737|GO:0005831|GO:0006351|GO:0006355|GO:0006357|GO:0006915|GO:0008283|GO:0010861|GO:0016922|GO:0030154|GO:0030374|GO:0030374|GO:0030529|GO:0031252|GO:0045944|GO:0097194	steroid receptor RNA activator 1	18210.5	19519.5	13.9551	14.3527	17586.1	18573.4	18471.9	20936.9	19356.4	18265.1	13.9552	14.0066	13.9035	14.4104	14.3597	14.2881
ASMM10P055525	0.00101126	0.014779	2.33858	down	protein_coding	NM_008692	CCDS18594.1	Nfyc	RefSeq	1990	chr4	-	120757434	120825741	NM_001277095	chr4:120825685-120825741	GCGCGGAGTGGGGGGAGGGGCAGGGGAGACGGTACAAACGGCGCGGCCGCCATCTTGTTT	18046	Mm.435590	GO:0003677|GO:0003677|GO:0003700|GO:0005622|GO:0005634|GO:0005634|GO:0005667|GO:0006351|GO:0006355|GO:0016602|GO:0043565|GO:0045893|GO:0046982	nuclear transcription factor-Y gamma	313.091	595.49	8.00157	9.2272	252.552	324.505	362.218	593.686	667.649	525.137	7.78695	8.12687	8.09091	9.14235	9.4141	9.12517
ASMM10P001784	0.00101661	0.0148373	1.26458	down	protein_coding	NM_001252396		Slc25a19	RefSeq	2305	chr11	-	115614180	115628295		chr11:115623978-115628064	GAAGTGTCAGCTCCAGATTGAACGCCTGTGTCCAAGTGACCCCAATGCCAAATACCACGG	67283	Mm.383426	GO:0005739|GO:0005743|GO:0006810|GO:0016020|GO:0016021|GO:0055085	solute carrier family 25 (mitochondrial thiamine pyrophosphate carrier), member 19	423.971	443.822	8.45981	8.79847	398.212	428.454	445.247	472.203	435.512	423.752	8.44535	8.5335	8.40058	8.80764	8.78725	8.80052
ASMM10P033122	0.00101763	0.0148423	1.73957	down	protein_coding	NM_009787	CCDS20097.1	Pdia4	RefSeq	2610	chr6	-	47796140	47813512		chr6:47796301-47796903	GAATAGCCACGAGTGACTTGATGATAGTTTAGATCAGATTTTTATGGAGGATACATCTAT	12304	Mm.2442	GO:0003756|GO:0005783|GO:0005788|GO:0005790|GO:0006457|GO:0006662|GO:0009986|GO:0009986|GO:0015035|GO:0016853|GO:0045454	protein disulfide isomerase associated 4	8053.4	11232.2	12.7627	13.5614	7632.26	8102.57	8425.36	12003.4	9796.13	11897.1	12.7578	12.7869	12.7433	13.6015	13.3853	13.6974
ASMM10P043330	0.00101905	0.0148531	1.46314	down	protein_coding	NM_019713	CCDS23494.1	Rassf1	RefSeq	1731	chr9	+	107554582	107562267		chr9:107554792+107554925	AACACCTTCCTTCGAAATGACCTGGAGCAGCACAACCAGCAGTGGCTACTGCAGCCAGGA	56289	Mm.12091	GO:0005515|GO:0005634|GO:0005737|GO:0005856|GO:0005874|GO:0005886|GO:0006974|GO:0007049|GO:0007050|GO:0007165|GO:0007265|GO:0015630|GO:0031398|GO:0035556|GO:0042802|GO:0046872|GO:0047485|GO:0050821|GO:0071157	Ras association (RalGDS/AF-6) domain family member 1	231.13	281.147	7.57592	8.12499	207.015	235.812	250.563	290.489	272.876	280.075	7.49563	7.67618	7.55595	8.092	8.08621	8.19675
ASMM10P000857	0.00102491	0.0148622	1.65294	down	protein_coding	NM_001163448	CCDS50025.1	Mapk8ip3	RefSeq	5551	chr17	-	24897505	24936977		chr17:24905252-24906173	AGAGGTGGAGGATGACAAAATCCCCATGGCCCAGCGCCGACGCTTCACACGGGTGGAGAT	30957	Mm.43081	GO:0000139|GO:0001701|GO:0005078|GO:0005078|GO:0005515|GO:0005737|GO:0005790|GO:0005794|GO:0005886|GO:0007254|GO:0007257|GO:0007411|GO:0007585|GO:0008104|GO:0008432|GO:0009791|GO:0010468|GO:0016192|GO:0016301|GO:0016310|GO:0016740|GO:0019894|GO:0019901|GO:0030425|GO:0030673|GO:0030900|GO:0031410|GO:0031434|GO:0031434|GO:0031435|GO:0042995|GO:0043005|GO:0043507|GO:0045666|GO:0046328|GO:0048286|GO:…	mitogen-activated protein kinase 8 interacting protein 3	75.1555	105.341	5.95475	6.67978	75.5471	70.3047	79.6146	116.689	94.6911	104.643	6.04042	5.94923	5.87461	6.74934	6.54002	6.74999
ASMM10P009004	0.00102324	0.0148622	1.44578	down	protein_coding	NM_148938	CCDS27373.1	Slc1a3	RefSeq	4214	chr15	-	8634123	8710807		chr15:8649543-8650848	TTCCTGGATTTGATCAGGAACATGTTCCCTCCCAATCTGGTAGAAGCCTGCTTTAAACAG	20512	Mm.204834	GO:0003333|GO:0005313|GO:0005314|GO:0005314|GO:0005314|GO:0005515|GO:0005743|GO:0005886|GO:0005886|GO:0006536|GO:0006537|GO:0006810|GO:0006835|GO:0007605|GO:0009416|GO:0009449|GO:0009611|GO:0009986|GO:0010035|GO:0015293|GO:0015813|GO:0015813|GO:0016020|GO:0016021|GO:0016323|GO:0016595|GO:0016597|GO:0017153|GO:0021545|GO:0031223|GO:0035725|GO:0042493|GO:0042995|GO:0043005|GO:0043025|GO:0043197|GO:…	solute carrier family 1 (glial high affinity glutamate transporter), member 3	528.046	629.445	8.7803	9.31215	502.859	515.596	565.684	637.966	596.686	653.682	8.78784	8.79727	8.75578	9.25613	9.24657	9.43374
ASMM10P012007	0.00102149	0.0148622	1.31686	down	protein_coding	NM_026403	CCDS27126.1	Nop9	RefSeq	3828	chr14	+	55745692	55755634		chr14:55753305+55753365	TAGATGCCATCTGGAGTGGAGCAGCTTTGGGGGCTCGGAAGGAAATTGCTGCTGAATTGG	67842	Mm.180338	GO:0003723|GO:0005575|GO:0008150	NOP9 nucleolar protein	627.047	684.287	9.03602	9.43312	611.749	607.502	661.889	692.123	672.223	688.514	9.07756	9.0376	8.99291	9.36999	9.42383	9.50555
ASMM10P006233	0.00102487	0.0148622	1.3037	down	protein_coding	NM_001253689	CCDS57427.1	Immt	RefSeq	2514	chr6	+	71831319	71875266		chr6:71872880+71874316	ACTCTGGACATAAATACTGCCTATGCCAGGTCATGCAGTTGCTGAAGAAGAAGCCAGAAA	76614	Mm.235123	GO:0005515|GO:0005739|GO:0005739|GO:0005739|GO:0005743|GO:0016020|GO:0016021|GO:0051560	inner membrane protein, mitochondrial	2135.64	2327.57	10.8375	11.2202	2109.13	1984.7	2313.08	2532.21	2301.15	2149.33	10.8889	10.7734	10.8503	11.2696	11.222	11.1688
ASMM10P004848	0.00103427	0.0149551	5.24465	down	protein_coding	NM_001113393	CCDS48428.2	Cd247	RefSeq	2804	chr1	+	165788680	165871153		chr1:165857475+165858445	AAGCGGGCTCGGGATCCAGAGATGGGAGGCAAACAGAGGAGGAGGAACCCCCAGGAAGGC	12503	Mm.217308	GO:0004888|GO:0005515|GO:0005737|GO:0005886|GO:0007166|GO:0016020|GO:0016021|GO:0042101|GO:0042105|GO:0042802|GO:0050852	CD247 antigen	276.683	1212.76	7.83324	10.2241	239.01	295.371	295.668	1148.77	1635.89	853.606	7.70834	7.99376	7.79762	10.1183	10.7305	9.82342
ASMM10P022515	0.00103799	0.014989	1.46089	down	protein_coding	NM_080848	CCDS15829.1	Wdr5	RefSeq	2916	chr2	+	27515146	27536538		chr2:27535672+27535739	ATTCTGTGAGAGGCTCAGGGTCACCTGTGCAGGAGGGAGGAGTTCAATATGGTGCTTGCC	140858	Mm.28265	GO:0000123|GO:0001501|GO:0005515|GO:0005622|GO:0005634|GO:0005634|GO:0005671|GO:0005671|GO:0006351|GO:0006355|GO:0016568|GO:0035097|GO:0042800|GO:0043966|GO:0043981|GO:0043982|GO:0043984|GO:0043995|GO:0043996|GO:0046972|GO:0048188|GO:0051568|GO:0071339	WD repeat domain 5	312.377	377.012	8.01294	8.55978	307.453	302.728	326.951	398.741	395.64	336.655	8.0724	8.02648	7.93992	8.56114	8.64748	8.47071
ASMM10P000298	0.00103895	0.0149931	3.02579	down	protein_coding	NM_001164369	CCDS50806.1	Bcas1	RefSeq	2952	chr2	-	170346990	170427845		chr2:170378918-170387162	TTCACCTAACAAGACTGAAACAAAGAAGGACCCAGAAGACACGGATACTGAGAACTCACC	76960	Mm.240850	GO:0005737|GO:0005829|GO:0008150|GO:0014069|GO:0042803	breast carcinoma amplified sequence 1	318.522	791.325	8.04116	9.63847	320.044	343.645	291.878	787.88	690.153	895.942	8.12981	8.21534	7.77833	9.55925	9.46133	9.89483
ASMM10P017080	0.0010439	0.0149959	3.46282	down	protein_coding	NM_001163379	CCDS37590.1	Agpat1	RefSeq	2190	chr17	+	34605860	34613449		chr17:34605912+34605972	CGGCGGCAGTAGCCCCGACCCTCAGAGAGCCGGCAGGGAGGGAGGGAGGGTGTCGGGGGT	55979	Mm.8684	GO:0001819|GO:0003841|GO:0003841|GO:0005575|GO:0005783|GO:0006629|GO:0006654|GO:0006654|GO:0008152|GO:0008654|GO:0016020|GO:0016021|GO:0016740|GO:0016746	1-acylglycerol-3-phosphate O-acyltransferase 1 (lysophosphatidic acid acyltransferase, alpha)	99.3966	289.289	6.35185	8.14379	83.6915	107.395	107.103	283.347	357.86	226.661	6.18965	6.55123	6.31465	8.05679	8.49305	7.88153
ASMM10P043332	0.00104157	0.0149959	2.5719	down	protein_coding	NM_019750	CCDS23498.1	Nat6	RefSeq	2020	chr9	+	107580169	107584048		chr9:107580396+107580456	GAAAGGCTCTATACTTTCATCCAATTGTGTTGTCTGAAGACGACTGCTTTCCATGATCAG	56441	Mm.10305	GO:0003674|GO:0005737|GO:0005739|GO:0008080|GO:0008150|GO:0016740|GO:0016746	N-acetyltransferase 6	54.1375	118.092	5.48006	6.8429	50.3036	57.3048	54.8042	136.28	98.0115	119.985	5.46064	5.65663	5.32291	6.98754	6.58903	6.95212
ASMM10P049620	0.00104248	0.0149959	1.54248	down	protein_coding	NM_008563	CCDS14843.1	Mcm3	RefSeq	2886	chr1	-	20803013	20820213		chr1:20804830-20804907	GAAGACCGATGATTCTCAGGAGACCCAGGACTCCCAGAAAGTGGAACTCAGTGAGCCCAG	17215	Mm.4502	GO:0000166|GO:0003677|GO:0003678|GO:0004386|GO:0005524|GO:0005634|GO:0005634|GO:0005737|GO:0005813|GO:0006260|GO:0006270|GO:0007049|GO:0016787|GO:0017111|GO:0042555|GO:0043231|GO:0048471	minichromosome maintenance deficient 3 (S. cerevisiae)	206.236	265.186	7.41234	8.0376	209.897	200.295	208.517	277.649	274.421	243.488	7.51521	7.4352	7.28662	8.02578	8.09456	7.99245
ASMM10P028075	0.00104395	0.0149959	1.29721	down	protein_coding	NM_198248	CCDS18814.1	Zbtb40	RefSeq	7208	chr4	-	136979731	137048695		chr4:136979748-136983244	TTGCAAACTAGAGCTGCTCGACATGCACTGTGGAGAGAAATAAAGTCTGTACTTAGGAAG	230848	Mm.31068	GO:0003674|GO:0005634|GO:0006974|GO:0046872	zinc finger and BTB domain containing 40	4909.43	5231.55	12.0517	12.4271	4756.71	4975.76	4995.83	5357.96	5068.14	5268.55	12.0664	12.1061	11.9824	12.3938	12.4118	12.4755
ASMM10P001111	0.00105178	0.0150399	4.25838	down	protein_coding	NM_029621	CCDS22389.1	Haus8	RefSeq	1683	chr8	-	71251123	71272590	ENSMUST00000123495	chr8:71256504-71257355	CTAGGAGCAGAGAGAGCCAAGTGATGGGGACAGGCAACCTGCAGTCTACCATGCTAGAAG	76478	Mm.27355	GO:0003674|GO:0005737|GO:0005813|GO:0005856|GO:0005874|GO:0007049|GO:0007067|GO:0051225|GO:0051297|GO:0051301|GO:0070652	4HAUS augmin-like complex, subunit 8	385.113	1362.99	8.31559	10.4059	340.015	418.488	396.837	1417.09	1711.07	960.812	8.22009	8.49821	8.22846	10.4318	10.7879	9.99798
ASMM10P007244	0.00105167	0.0150399	2.35064	down	protein_coding	NM_011848	CCDS22169.1	Nek3	RefSeq	2044	chr8	-	22128282	22166435		chr8:22132177-22132992	CCAGCTGGGAATGCATTGGAAAGAGCAGCCAGAGGAAATCCAGGTAACCCACAGGAGCAC	23954	Mm.41413	GO:0000166|GO:0004672|GO:0004674|GO:0005524|GO:0005737|GO:0006468|GO:0007049|GO:0007067|GO:0016301|GO:0016310|GO:0016740|GO:0016772|GO:0042995|GO:0046872|GO:0051301	NIMA (never in mitosis gene a)-related expressed kinase 3	21.6642	43.428	4.15524	5.3883	18.9662	19.303	26.7233	43.0763	38.6293	48.5785	4.02849	4.17189	4.26534	5.28689	5.23597	5.64203
ASMM10P001715	0.00105318	0.0150399	1.32285	down	protein_coding	NM_001190264	CCDS49347.1	Mrps36	RefSeq	710	chr13	-	100735939	100744659		chr13:100739176-100741167	ATAAAGTTCCCTAACAGAAGAGACAAACCTAAACTCAGTGAAGCTTTGGGGTCTGCAGCG	66128	Mm.306173	GO:0003674|GO:0005739|GO:0005739|GO:0005763|GO:0005840|GO:0008150|GO:0030529	mitochondrial ribosomal protein S36	2113.14	2321.13	10.8208	11.2244	2057.03	2074	2208.4	2398.63	2216.14	2348.62	10.8526	10.8311	10.7786	11.1968	11.1693	11.3072
ASMM10P041780	0.00105079	0.0150399	1.27276	down	protein_coding	NM_173413	CCDS23309.1	Rab8b	RefSeq	4751	chr9	-	66843663	66919705		chr9:66852945-66853016	TGATCCTGGGTAACAAATGTGATATGAACGACAAAAGACAAGTGTCGAAAGAGAGAGGGG	235442	Mm.260376	GO:0000166|GO:0005102|GO:0005515|GO:0005525|GO:0005739|GO:0005778|GO:0005886|GO:0006810|GO:0007264|GO:0015031|GO:0016020|GO:0019003|GO:0030911|GO:0031346|GO:0031410|GO:0034332|GO:0045046|GO:0045335|GO:0048471|GO:0051286|GO:0051461	RAB8B, member RAS oncogene family	138.225	147.688	6.83566	7.18362	123.475	134.123	157.077	153.116	149.333	140.615	6.76077	6.86963	6.87659	7.15204	7.20721	7.19161
ASMM10P025735	0.00105464	0.0150405	1.29417	down	protein_coding	NM_025316	CCDS17300.1	Ndufb5	RefSeq	999	chr3	+	32737062	32751559		chr3:32751446+32751559	CTGTCATTGCAGATGGGGCTTATTTGGGACTACTTGGAATTTTAAGTTCAAAAGAAATAC	66046	Mm.28058	GO:0003674|GO:0005739|GO:0005739|GO:0005743|GO:0005747|GO:0006810|GO:0008150|GO:0016020|GO:0016021|GO:0055114|GO:0070469	NADH dehydrogenase (ubiquinone) 1 beta subcomplex, 5	14690.2	15413.2	13.6495	14.0215	13951.8	14680.2	15438.7	16398.8	14231.3	15609.4	13.6403	13.6678	13.6403	14.0603	13.936	14.0684
ASMM10P053782	0.00105547	0.0150426	1.47863	down	protein_coding	NM_001024952	CCDS15410.1	Rc3h1	RefSeq	11011	chr1	+	160906410	160974976		chr1:160967793+160967853	CTAGAATATGGGCACCTGCTTCTACCTTCTGCTCCTAATCAGTTCATGGGGCATAGGGAT	381305	Mm.329667	GO:0000932|GO:0000956|GO:0002634|GO:0002635|GO:0003723|GO:0003730|GO:0005515|GO:0005737|GO:0008270|GO:0010494|GO:0010608|GO:0030889|GO:0033962|GO:0043488|GO:0045623|GO:0046007|GO:0046872|GO:0050856	RING CCCH (C3H) domains 1	1565.64	1921.69	10.3758	10.9401	1558.34	1567.26	1571.31	2006.64	1822.2	1936.22	10.438	10.4252	10.2641	10.9292	10.8841	11.0069
ASMM10P025494	0.00105631	0.0150447	1.50408	down	protein_coding	NM_030131	CCDS15582.1	Cnih4	RefSeq	3283	chr1	+	181150930	181168994		chr1:181153743+181153803	TTGTCTGATTTAGAATGTGATTACATTAACGCCAGATCATGTTGCTCAAAATTAAACAAG	98417	Mm.38229	GO:0003674|GO:0005783|GO:0008150|GO:0016020|GO:0016021|GO:0035556	cornichon homolog 4 (Drosophila)	1318.15	1649.02	10.1309	10.7198	1239.7	1309.75	1405.02	1711.49	1521.55	1714.02	10.1223	10.1618	10.1086	10.6929	10.6186	10.8478
ASMM10P009416	0.00105841	0.0150451	4.46508	down	protein_coding	NM_177472	CCDS37240.1	Slx4	RefSeq	5709	chr16	-	3979122	4001680		chr16:3992072-3994707	AGGTACCCAGTTTCAGCAACAACGTTGGAGGTTTGAAACGGAAAGGAGTCACCACCAAAA	52864	Mm.29935	GO:0000724|GO:0000784|GO:0000790|GO:0005634|GO:0006260|GO:0006281|GO:0006289|GO:0006310|GO:0006974|GO:0008047|GO:0008821|GO:0010792|GO:0017108|GO:0033557|GO:0043085|GO:0048257|GO:0048476|GO:0070522	SLX4 structure-specific endonuclease subunit homolog (S. cerevisiae)	10.1195	38.3795	3.03702	5.19571	6.85748	9.45184	14.0493	46.3666	38.1789	30.593	2.59322	3.22566	3.29219	5.39692	5.2178	4.9724
ASMM10P026938	0.00106485	0.0150974	4.0701	down	protein_coding	NM_001136056	CCDS18067.1	Cntfr	RefSeq	2021	chr4	-	41657497	41695445	NM_016673	chr4:41657511-41658152	ATGTATATACATGGGAGGGAGGGGTAGGGAGTTCTCATTAAACGTCACCATTTCATGAGA	12804	Mm.425178	GO:0001967|GO:0003360|GO:0004896|GO:0004897|GO:0004897|GO:0004897|GO:0005102|GO:0005515|GO:0005886|GO:0007548|GO:0008284|GO:0016020|GO:0019955|GO:0031225|GO:0043524|GO:0060538|GO:0070120|GO:0070120|GO:0097059	ciliary neurotrophic factor receptor	1846.8	6159.66	10.6134	12.6385	1583.18	1963.61	1993.6	6082.67	7790.1	4606.21	10.4598	10.7546	10.6258	12.5824	13.0502	12.2827
ASMM10P009029	0.00106611	0.0151054	5.96134	down	protein_coding	NM_153119	CCDS23294.1	Plekho2	RefSeq	5127	chr9	-	65552576	65580087		chr9:65573088-65579937	CTCGCCATGGAGGAGGAGAGTATAAAGGAGGGGAGCGAGAAGCCTCGTGGAGCACGGACT	102595	Mm.247303	GO:0003674|GO:0005575|GO:0008150	pleckstrin homology domain containing, family O member 2	47.5583	242.437	5.27272	7.84836	39.5548	42.807	60.3129	244.536	324.592	158.183	5.102	5.24816	5.468	7.83925	8.34644	7.35937
ASMM10P021441	0.00106876	0.0151233	1.26026	down	protein_coding	NM_010852	CCDS50690.1	Myef2	RefSeq	2999	chr2	-	125087741	125123660	NM_001162417	chr2:125097576-125097634	TTGGAGGGTTTGCAGGAAGAATAGGAGCTTCTAACATGGGTCCAGTAGGAACTGGAATAA	17876	Mm.18535	GO:0005634|GO:0005794	myelin basic protein expression factor 2, repressor	284.149	297.456	7.87131	8.20503	260.33	270.675	321.44	310.438	307.627	274.302	7.82869	7.86961	7.91562	8.18617	8.26454	8.16438
ASMM10P015139	0.00107073	0.0151316	1.3822	down	protein_coding	NM_008225	CCDS37336.1	Hcls1	RefSeq	2031	chr16	+	36934982	36963214		chr16:36962370+36962430	CCTCAGCTGGGGCTGGTGGTGCGGGGATCTCTGCTATAGCCCTGTATGATTACCAAGGAG	15163	Mm.4091	GO:0000122|GO:0001085|GO:0005515|GO:0005634|GO:0005634|GO:0005667|GO:0005737|GO:0005737|GO:0005739|GO:0005886|GO:0008284|GO:0009725|GO:0014068|GO:0017124|GO:0017124|GO:0019901|GO:0030218|GO:0030833|GO:0030854|GO:0030854|GO:0032403|GO:0033138|GO:0042531|GO:0042993|GO:0045651|GO:0045944|GO:0045944|GO:0050731|GO:0051897|GO:0071345|GO:2000107	hematopoietic cell specific Lyn substrate 1	266.858	307.2	7.78569	8.25266	254.489	252.552	293.534	325.105	324.199	272.297	7.79858	7.7714	7.78709	8.25949	8.34371	8.15478
ASMM10P026108	0.00107593	0.0151607	1.94259	down	protein_coding	NM_026677	CCDS17522.1	Rab13	RefSeq	1071	chr3	+	90220816	90225963		chr3:90220962+90221022	CTTGTCTGATCATTCGCTTTGCAGAGGACAACTTCAACAGCACTTACATCTCTACCATCG	68328	Mm.29355	GO:0000166|GO:0003924|GO:0003924|GO:0005525|GO:0005622|GO:0005623|GO:0005737|GO:0005768|GO:0005794|GO:0005802|GO:0005886|GO:0005911|GO:0005923|GO:0005923|GO:0006184|GO:0006184|GO:0006810|GO:0006886|GO:0007264|GO:0010737|GO:0015031|GO:0016020|GO:0016023|GO:0016197|GO:0016328|GO:0019897|GO:0030027|GO:0030054|GO:0030139|GO:0030139|GO:0030866|GO:0031175|GO:0031410|GO:0032456|GO:0032456|GO:0032593|GO:…	RAB13, member RAS oncogene family	38.029	62.5554	4.96157	5.91955	37.4696	30.9068	45.7107	73.3291	56.752	57.5849	5.02166	4.80342	5.05962	6.07191	5.79802	5.88871
ASMM10P020734	0.00107548	0.0151607	1.76089	down	protein_coding	NM_178690	CCDS15249.1	Rab3gap1	RefSeq	4251	chr1	+	127868772	127943876		chr1:127939085+127939148	ACTGGGGCAGGAAGAGGACATGCTGGCCGCATCATCCACAAGCTGTTTGTGAATGCTCAG	226407	Mm.489713	GO:0005096|GO:0005097|GO:0005634|GO:0005737|GO:0005813|GO:0007420|GO:0017137|GO:0021854|GO:0032851|GO:0043010|GO:0043087|GO:0060325	RAB3 GTPase activating protein subunit 1	434.739	629.605	8.49445	9.31075	457.232	414.762	432.224	659.695	592.35	636.769	8.64621	8.48597	8.35117	9.30318	9.23611	9.39297
ASMM10P009176	0.00107782	0.0151729	1.34676	down	protein_coding	NM_172692	CCDS18103.1	Gba2	RefSeq	3552	chr4	-	43566927	43578864		chr4:43569614-43569829	ACTGGATGACAGAACCTTGCCTGCCTGGTACAAATCTGCACTGTTCAATGAACTGTACTT	230101	Mm.229444	GO:0003824|GO:0004348|GO:0005783|GO:0005794|GO:0006629|GO:0006665|GO:0006680|GO:0008152|GO:0008206|GO:0008422|GO:0016020|GO:0016021|GO:0016139|GO:0016787|GO:0016798|GO:0021954	glucosidase beta 2	1055.81	1175.24	9.805	10.2345	1018.46	954.871	1194.09	1261.35	1132.01	1132.38	9.8288	9.71385	9.87235	10.2584	10.1975	10.2476
ASMM10P019976	0.00107915	0.0151774	1.41471	down	protein_coding	NM_021360	CCDS29890.1	Neurl1a	RefSeq	4168	chr19	+	47178819	47259441		chr19:47179466+47179551	ATGGGTAACAACTTCTCCAGTGTCTCCTCTCTGCAGCGAGGAAACCCGAGCCGCGCGTCG	18011	Mm.313651	GO:0005515|GO:0005634|GO:0005737|GO:0005737|GO:0005886|GO:0007219|GO:0007288|GO:0007595|GO:0008270|GO:0016020|GO:0016874|GO:0030317|GO:0045741|GO:0046872	neuralized homolog 1A (Drosophila)	1507.07	1769.48	10.3197	10.8202	1424.31	1429.02	1667.89	1800.47	1890.53	1617.43	10.3108	10.2922	10.3562	10.7668	10.9325	10.7613
ASMM10P018292	0.00108173	0.0151806	1.46392	down	protein_coding	NM_001242430		Ammecr1l	RefSeq	4982	chr18	+	31760615	31784083		chr18:31760993+31761187	TCTCTTAGCATTGAGTGGGTGGGGCCTGGAGTTTCTGCTTTGCATAAATTCTGTAGTACT	225339	Mm.290804	GO:0003674|GO:0005575|GO:0008150	AMME chromosomal region gene 1-like	262.028	317.984	7.75491	8.30475	233.042	250.603	302.44	348.68	321.532	283.741	7.6728	7.75959	7.83234	8.367	8.33246	8.2148
ASMM10P008215	0.00108465	0.0151854	2.30576	down	protein_coding	NM_027742	CCDS23583.1	Lrrfip2	RefSeq	3215	chr9	+	111118110	111225668		chr9:111161380+111188761	GAACTGGAACGACAGCAGAGAGAGTTGGATGAAAAATCTGACAAACAGTATGCTGAAAAC	71268	Mm.302287	GO:0016055	leucine rich repeat (in FLII) interacting protein 2	382.919	730.746	8.31335	9.51859	376.671	366.327	405.758	677.201	867.089	647.947	8.36893	8.30875	8.26237	9.34235	9.79428	9.41915
ASMM10P055452	0.001084	0.0151854	1.89432	down	protein_coding	NM_153158	CCDS18224.1	E130308A19Rik	RefSeq	2800	chr4	+	59626220	59720969		chr4:59720210+59720279	ATTTGGAGTGGATAGGTCAGGACACTGGTGATTTGAATGCCAAAACCAAGAGAGGAGGAA	230259	Mm.45688	GO:0003674|GO:0005575|GO:0008150	RIKEN cDNA E130308A19 gene	421.711	657.271	8.45039	9.37207	431.514	391.108	442.511	638.151	620.921	712.74	8.5603	8.40169	8.38919	9.2566	9.30036	9.55925
ASMM10P018013	0.00108714	0.0151865	1.50662	down	protein_coding	NM_194355	CCDS29323.1	Spire1	RefSeq	5033	chr18	-	67488208	67552721		chr18:67501082-67501241	AGCAGGGGCTATGTATTATCTGTTTGAGAGAGCTTTTACCAGCAGGTGGAAACCCTCAAA	68166	Mm.208723	GO:0003674|GO:0003779|GO:0005623|GO:0005737|GO:0005794|GO:0005856|GO:0005886|GO:0005938|GO:0006810|GO:0015031|GO:0016020|GO:0016192|GO:0030036|GO:0030036|GO:0030659|GO:0031410|GO:0032154|GO:0036089|GO:0040038|GO:0046907|GO:0048193|GO:0051295|GO:0051295|GO:0070649	spire homolog 1 (Drosophila)	55.1004	70.516	5.50611	6.09743	51.7425	53.2068	60.352	70.9912	76.4768	64.08	5.49974	5.54964	5.46896	6.02412	6.22944	6.03874
ASMM10P007719	0.00109928	0.0152489	2.27714	down	protein_coding	NM_022554	CCDS38656.1	Pdlim5	RefSeq	2010	chr3	-	142302079	142391850		chr3:142306284-142312122	GGGACAGAGAAGAGGATCCCAGGGTGACATTAAGCAGCAAAATGGTAACCCTGGCACTGT	56376	Mm.117709	GO:0003779|GO:0005080|GO:0005515|GO:0005737|GO:0005829|GO:0005886|GO:0008270|GO:0014069|GO:0015629|GO:0016020|GO:0030018|GO:0030054|GO:0042805|GO:0043005|GO:0045202|GO:0045211|GO:0046872|GO:0047485|GO:0051963|GO:0061001	PDZ and LIM domain 5	43.678	83.9505	5.16551	6.35273	38.3931	46.9692	45.6718	89.531	74.1063	88.2143	5.05992	5.37834	5.05826	6.36206	6.18717	6.50898
ASMM10P021896	0.00109769	0.0152489	1.63768	down	protein_coding	NM_009373	CCDS16985.1	Tgm2	RefSeq	3549	chr2	-	158116404	158146392		chr2:158116418-158117087	CAGTAGGCATGCTTTCAAAGCACATGTGAACACTGAAATAAAGGTCTATTTTTCACATTC	21817	Mm.330731	GO:0001974|GO:0003810|GO:0005509|GO:0005525|GO:0005525|GO:0005578|GO:0005737|GO:0005739|GO:0005829|GO:0005886|GO:0007186|GO:0007200|GO:0008483|GO:0016020|GO:0016740|GO:0016746|GO:0018149|GO:0018153|GO:0019904|GO:0043065|GO:0043123|GO:0043277|GO:0045785|GO:0046872|GO:0048661|GO:0050729|GO:0051260|GO:0051482|GO:0060445|GO:0060662	transglutaminase 2, C polypeptide	4708.25	6325.86	11.9899	12.7015	4576.13	4539.72	5008.89	6753.22	6708.49	5515.86	12.0106	11.9742	11.9848	12.7383	12.8252	12.5412
ASMM10P051813	0.00109381	0.0152489	1.3942	down	protein_coding	NM_001159514	CCDS49278.1	H2afy	RefSeq	1969	chr13	-	56073621	56135550	NM_001159515	chr13:56088265-56088342	TCGACAGTGATGCTGTCGTTCACCCGACAAACACTGACTTCTACACCGGTGGTGAAGTAG	26914	Mm.283802	GO:0000786|GO:0000793|GO:0001740|GO:0003677|GO:0003682|GO:0005634|GO:0005694|GO:0005813|GO:0006334|GO:0007549|GO:0016568|GO:0046982	H2A histone family, member Y	998.515	1156.96	9.72772	10.2072	972.397	951.547	1071.6	1188.26	1224.71	1057.9	9.76329	9.7069	9.71296	10.1651	10.3146	10.1418
ASMM10P024683	0.00110448	0.0152496	1.80766	down	protein_coding	NM_001004176	CCDS17342.2	Maml3	RefSeq	6514	chr3	-	51687612	52105006		chr3:51855751-51857076	ACAATATTCTCACCTATGGCAACACTAAGCCTCTGACCCATTTTAATGCGGACTTGAGTC	433586	Mm.234972	GO:0003713|GO:0003713|GO:0005634|GO:0005634|GO:0007219|GO:0045944|GO:0045944	mastermind like 3 (Drosophila)	143.922	219.826	6.89492	7.74904	130.247	138.491	163.026	257.412	217.43	184.635	6.83764	6.91615	6.93095	7.91686	7.75147	7.57878
ASMM10P052406	0.00110105	0.0152496	1.79806	down	protein_coding	NM_080288	CCDS26265.1	Elmo1	RefSeq	5576	chr13	+	20090506	20608353		chr13:20449546+20449606	ATTCAACTCCTGAACAAAACATGGAAGGAAATGAGGGCAACATCTGAAGACTTCAACAAG	140580	Mm.342392	GO:0005515|GO:0005737|GO:0005737|GO:0005856|GO:0005886|GO:0005886|GO:0006909|GO:0006911|GO:0006911|GO:0006915|GO:0006928|GO:0006928|GO:0016020|GO:0016601|GO:0016601|GO:0017124|GO:0030029|GO:0030036|GO:0030036	engulfment and cell motility 1	69.7153	106.054	5.8437	6.69014	66.366	71.478	71.3018	104.735	114.684	98.745	5.85272	5.97028	5.7081	6.58987	6.81579	6.66477
ASMM10P003049	0.00110764	0.0152582	1.44499	down	protein_coding	NM_023132	CCDS41015.2	Renbp	RefSeq	1434	chrX	-	73922120	73930850		chrX:73930058-73930186	TGATCACCTCAAATATGTTTGGCTGCAGGGGAGGCAGGTATGGATGTATTGTCGCTTATA	19703	Mm.236969	GO:0003824|GO:0004476|GO:0004857|GO:0005524|GO:0006013|GO:0006044|GO:0006044|GO:0006051|GO:0010951|GO:0016853|GO:0017076|GO:0019262|GO:0042803|GO:0043086|GO:0050121|GO:0050121|GO:0050121	renin binding protein	70.0581	85.6148	5.8524	6.38346	69.3788	68.3047	72.4909	89.1032	84.6799	83.0614	5.91804	5.90716	5.73201	6.35509	6.37451	6.42078
ASMM10P031617	0.0011112	0.0152976	1.49819	down	protein_coding	NM_009206	CCDS51460.1	Slc4a1ap	RefSeq	2445	chr5	+	31526994	31554038		chr5:31540437+31540497	CCTCTCTTTGGTGCCATGAAAGGAGGAAGCAAATTCAAATTAAAAACTGGGACAGTAGGG	20534	Mm.352407	GO:0005634	solute carrier family 4 (anion exchanger), member 1, adaptor protein	650.46	808.28	9.09377	9.67699	633.723	638.904	678.754	848.707	745.895	830.237	9.13037	9.1212	9.02975	9.67289	9.5721	9.78598
ASMM10P042888	0.00111571	0.0153376	1.71529	down	protein_coding	NM_011352	CCDS23235.1	Sema7a	RefSeq	3290	chr9	+	57940134	57962865		chr9:57960858+57960918	CAGTGCTGCAGTCCATTAATCCAGCGGAGCCACACAGAGAGTGTCCCAACCCTAAACCAG	20361	Mm.335187	GO:0004872|GO:0005178|GO:0005886|GO:0006954|GO:0007229|GO:0007229|GO:0007275|GO:0007399|GO:0009897|GO:0016020|GO:0030154|GO:0031225|GO:0045773|GO:0050727|GO:0060907|GO:0070374|GO:0070374	sema domain, immunoglobulin domain (Ig), and GPI membrane anchor, (semaphorin) 7A	117.143	169.633	6.60041	7.37886	114.281	110.313	126.835	167.08	190.367	151.452	6.64427	6.58639	6.57058	7.28111	7.55925	7.29624
ASMM10P007785	0.0011166	0.0153376	1.25144	down	protein_coding	NM_023732	CCDS15065.1	Abcb6	RefSeq	2946	chr1	-	75171640	75180283		chr1:75172627-75172790	ATCTTGTCTTTCCCTGAAGGGTATGAGACACAGGTCGGGGAGCGGGGTCTGAAGCTGAGT	74104	Mm.28663	GO:0000166|GO:0005524|GO:0005739|GO:0005739|GO:0005740|GO:0005741|GO:0005774|GO:0005783|GO:0005794|GO:0005886|GO:0006200|GO:0006779|GO:0006810|GO:0007420|GO:0015439|GO:0015562|GO:0015886|GO:0016020|GO:0016021|GO:0016887|GO:0017111|GO:0020037|GO:0031307|GO:0042626|GO:0043588|GO:0070574|GO:0071585	ATP-binding cassette, sub-family B (MDR/TAP), member 6	429.595	445.433	8.47899	8.80258	412.48	422.937	453.369	488.495	431.304	416.501	8.49432	8.51589	8.42677	8.85815	8.77135	8.77825
ASMM10P026088	0.0011202	0.015344	2.30855	down	protein_coding	NM_146131	CCDS17510.1	Pbxip1	RefSeq	4481	chr3	+	89436703	89450952		chr3:89447800+89448265	TAGGAAAGATGGGAACTCCCATTCTGTAGAAAGGCAGAAGCATTCTTGGGGGAAAGACAA	229534	Mm.65906	GO:0003674|GO:0005634|GO:0005737|GO:0005856|GO:0005874|GO:0008150|GO:0043231|GO:0045892	pre B cell leukemia transcription factor interacting protein 1	1274.29	2430.87	10.0811	11.288	1182.87	1438.91	1201.1	2525	2208.31	2559.3	10.0571	10.3025	9.88357	11.2661	11.1653	11.4327
ASMM10P046298	0.00112142	0.0153512	2.21416	down	protein_coding	NM_007936	CCDS35627.1	Epha4	RefSeq	6328	chr1	-	77367184	77515088		chr1:77372939-77373847	GAGACAATCCTGAATGGAGAATTTTCACACACACACACACACACCCCTTCAAAGAGGCAA	13838	Mm.400747	GO:0000166|GO:0004672|GO:0004713|GO:0004714|GO:0005003|GO:0005004|GO:0005005|GO:0005515|GO:0005524|GO:0005737|GO:0005741|GO:0005768|GO:0005783|GO:0005794|GO:0005886|GO:0005887|GO:0005887|GO:0006468|GO:0007155|GO:0007169|GO:0007275|GO:0007399|GO:0007411|GO:0007628|GO:0008045|GO:0008347|GO:0009986|GO:0014069|GO:0016020|GO:0016021|GO:0016301|GO:0016310|GO:0016740|GO:0016772|GO:0018108|GO:0018108|GO:…	Eph receptor A4	19887.8	36560.5	14.0787	15.2254	18330.5	19034.8	22298.1	38274.6	41565.2	29841.6	14.0122	14.0388	14.185	15.2471	15.4325	14.9967
ASMM10P011129	0.00113219	0.0154113	4.83105	down	protein_coding	NM_010371	CCDS27146.1	Gzmc	RefSeq	934	chr14	-	56231400	56234656		chr14:56231483-56231657	GATGAAACACAGCTAACTACAAGAAGCAAACTAGATCCTGATCTGACCAGCCATCTTCCC	14940	Mm.14465	GO:0003824|GO:0004252|GO:0006508|GO:0008233|GO:0008236|GO:0016787|GO:0019835	granzyme C	7.53088	32.9337	2.69582	4.96816	9.91147	5.32624	7.35492	36.6952	24.949	37.1568	3.07476	2.57496	2.43774	5.05323	4.60138	5.24986
ASMM10P004865	0.00113706	0.0154113	4.30735	down	protein_coding	NM_001113558	CCDS50489.1	Ucma	RefSeq	884	chr2	+	4976121	4985748	NM_026754	chr2:4981314+4985313	AACGAGTTTGAGAACTTCGTGGAGGAACAGAGAGATGAGCAGGAAGAGAGGACCCGGGAG	68527	Mm.27791	GO:0003674|GO:0005576|GO:0005578|GO:0005615|GO:0005737|GO:0005794|GO:0005856|GO:0016235|GO:0031012|GO:0045668|GO:0048471	upper zone of growth plate and cartilage matrix associated	112.627	414.432	6.54465	8.65145	108.681	117.601	111.6	448.178	512.743	282.376	6.57334	6.68214	6.37845	8.72485	9.02018	8.20931
ASMM10P034275	0.00113365	0.0154113	3.72774	down	protein_coding	NM_178630	CCDS19995.2	Agbl3	RefSeq	3719	chr6	+	34780431	34857932	ENSMUST00000148834	chr6:34857802+34857932	GCTCTAAGCAGAGAATTCCTTACCTAACCAAAACCAGCAAGAAACCCAGTGAGAGTGATG	76223	Mm.150047	GO:0004180|GO:0004181|GO:0005575|GO:0005737|GO:0006508|GO:0008233|GO:0008237|GO:0008270|GO:0016787|GO:0046872	ATP/GTP binding protein-like 3	105.892	323.573	6.42806	8.32636	79.7214	126.762	111.193	341.487	280.13	349.104	6.1185	6.79268	6.373	8.33156	8.1243	8.52323
ASMM10P033591	0.00113244	0.0154113	1.82789	down	protein_coding	NM_181590	CCDS39580.2	Shq1	RefSeq	1990	chr6	-	100573081	100671157		chr6:100630896-100631006	ATCGTCATTTCAAGCTGGTGCTGAAAGCCTACCGAGACACTATAAAGATACTGCAACTAG	72171	Mm.256022	GO:0003674|GO:0005634|GO:0005654|GO:0005737|GO:0022618|GO:0043065|GO:2000233	SHQ1 homolog (S. cerevisiae)	124.367	191.225	6.68481	7.55499	110.312	119.915	142.874	187.083	181.037	205.554	6.59762	6.7105	6.7463	7.43579	7.48801	7.74117
ASMM10P049639	0.00114547	0.015467	1.59316	down	protein_coding	NM_020483	CCDS25651.1	Sap30bp	RefSeq	2086	chr11	+	115933658	115965534		chr11:115961356+115961416	ATCTACGAGAAACTGATCCAGTTCTGTGCCATTGATGAGCTGGGCACCAACTACCCAAAG	57230	Mm.267810	GO:0005634|GO:0006351|GO:0006355|GO:0006915|GO:0010942|GO:0045111	SAP30 binding protein	1140.65	1512.64	9.92255	10.5944	1139.46	1126.32	1156.18	1510.21	1450.85	1576.86	9.9966	9.9457	9.82534	10.5146	10.5501	10.7186
ASMM10P011299	0.0011465	0.0154674	3.71128	down	protein_coding	NM_023045	CCDS36974.1	Xpo7	RefSeq	15118	chr14	-	70654245	70766628		chr14:70766525-70766628	TGGTGGGGAGGGGGGGCCTGAGAGGAGCATGAATGGAGCAAAATGGCGGATCATGTGCAG	65246	Mm.152987	GO:0005049|GO:0005515|GO:0005634|GO:0005643|GO:0005737|GO:0006611|GO:0006810|GO:0006886|GO:0006913|GO:0008536|GO:0015031|GO:0051028	exportin 7	65.726	206.803	5.74685	7.63877	55.4695	62.1944	79.5142	197.505	266.095	156.807	5.59403	5.77411	5.87243	7.52042	8.0517	7.3442
ASMM10P021646	0.00114937	0.0154674	2.88421	down	protein_coding	NM_026924	CCDS16817.1	Ovol2	RefSeq	1473	chr2	-	144305175	144332080		chr2:144331827-144332080	AGAGGATCCCACCATGCCCAAAGTCTTTTTGGTGAAGAGGAGGAGCCCGGGAGTCTCTGT	107586	Mm.252750	GO:0000981|GO:0001525|GO:0001755|GO:0001842|GO:0001947|GO:0003676|GO:0003677|GO:0003700|GO:0005634|GO:0006351|GO:0006355|GO:0006355|GO:0007507|GO:0008285|GO:0009953|GO:0010837|GO:0010837|GO:0010944|GO:0044212|GO:0045617|GO:0045746|GO:0045892|GO:0045893|GO:0046872|GO:0048557|GO:0051726|GO:0060214|GO:0060347|GO:0060716	ovo-like 2 (Drosophila)	68.1057	166.779	5.80822	7.3364	60.4451	69.787	74.0851	164.717	204.923	130.697	5.71984	5.93831	5.76652	7.26153	7.664	7.08367
ASMM10P009308	0.00114977	0.0154674	1.70334	down	protein_coding	NM_175294	CCDS48356.1	Nucks1	RefSeq	6096	chr1	+	131910457	131936321		chr1:131928221+131929612	TTCCAGGAGAAAGATTCTGGCAGCGATGAAGATTTCCTAATGGAAGACGACGATGATAGT	98415	Mm.246869	GO:0003674|GO:0005634|GO:0005634|GO:0005737|GO:0008150	nuclear casein kinase and cyclin-dependent kinase substrate 1	28038.4	39898.7	14.5957	15.364	28950	28997.7	26167.4	39802.9	41769.4	38123.7	14.6956	14.6612	14.4302	15.304	15.4407	15.3474
ASMM10P003430	0.00115295	0.0154674	1.64183	down	protein_coding	NM_001110212	CCDS56636.1	Gigyf2	RefSeq	5694	chr1	+	87327028	87450810		chr1:87403851+87407001	CACAGTCCTGGCTGGCGGGAACACATGGAACGCCGTCGGAGGTTTGAGTTTGATTTTCGA	227331	Mm.23065	GO:0005515|GO:0005575|GO:0007631|GO:0008344|GO:0009791|GO:0017148|GO:0021522|GO:0031571|GO:0035264|GO:0044267|GO:0048009|GO:0048873|GO:0050881|GO:0050885	GRB10 interacting GYF protein 2	60.8015	84.7298	5.64201	6.35731	58.5152	55.3073	68.582	99.973	78.4307	75.7858	5.6708	5.60348	5.65174	6.52446	6.26162	6.28586
ASMM10P007769	0.001154	0.0154674	1.50129	down	protein_coding	NM_023554	CCDS36644.1	Nol7	RefSeq	1811	chr13	+	43398375	43402858		chr13:43401579+43401761	ACTAGCACCTGGGGAGCTCAGAAACAACAAAATGCCAAGAGGTTTAAAAAACGGTGGATG	70078	Mm.439927	GO:0003674|GO:0005634|GO:0005730|GO:0005739|GO:0008150	nucleolar protein 7	13916.3	16882.2	13.5668	14.153	13240.8	14672.4	13835.6	17474.7	15687.5	17484.3	13.5512	13.6633	13.4857	14.1465	14.0732	14.2392
ASMM10P009742	0.00115344	0.0154674	1.4264	down	protein_coding	NM_207207	CCDS16744.1	Mrps26	RefSeq	991	chr2	+	130563756	130565394		chr2:130564228+130564307	ATGCAGGAGCTACGGATAGCGAGGTTGCAGCTGGAAGCACAGGCCCAGGAGGTGCAGAAG	99045	Mm.30057	GO:0003674|GO:0005739|GO:0005739|GO:0005763|GO:0005840|GO:0008150|GO:0030529	mitochondrial ribosomal protein S26	1472.24	1745.16	10.2896	10.802	1391.14	1515.3	1510.29	1799.4	1674.93	1761.13	10.2804	10.3757	10.2127	10.7654	10.7591	10.8814
ASMM10P053622	0.00115353	0.0154674	1.41046	down	protein_coding	NM_144875	CCDS15276.1	Rab7l1	RefSeq	1212	chr1	+	131867276	131872889		chr1:131872715+131872775	ACTTGGGAATGGCTGCCTGGGACCCATGTGCATCTGCGTTGTTCTTGGGTGTCGTCTGTG	226422	Mm.34027	GO:0000166|GO:0003674|GO:0005525|GO:0005575|GO:0005886|GO:0006810|GO:0007264|GO:0008150|GO:0015031|GO:0016020	RAB7, member RAS oncogene family-like 1	895.398	1049.11	9.56671	10.0629	813.615	917.069	955.51	1076.92	1019.79	1050.63	9.50043	9.66118	9.53851	10.0192	10.0372	10.1321
ASMM10P007764	0.001149	0.0154674	1.32697	down	protein_coding	NM_023479	CCDS24841.1	Elac2	RefSeq	2781	chr11	+	64979034	65002076		chr11:65001202+65001831	AACCACACAGCCCACAGAGCAAGAAGGAGAGCGTGGCAAACACTTTAGGAGCGCGAGTGT	68626	Mm.157711	GO:0004518|GO:0004519|GO:0005634|GO:0005739|GO:0005739|GO:0008033|GO:0016787|GO:0046872|GO:0072684	elaC homolog 2 (E. coli)	467.494	512.275	8.60254	9.01068	463.169	458.137	481.176	529.334	516.414	491.075	8.66812	8.62566	8.51383	8.9762	9.03	9.02584
ASMM10P011225	0.00115508	0.0154724	1.3059	down	protein_coding	NM_016805	CCDS35804.1	Hnrnpu	RefSeq	3670	chr1	-	178328299	178337784		chr1:178329008-178329407	AGTAAAATGTTGCTTTGTACCTGGTGTCTTTTATTAAGCATTTACTCCCCCATTTCTCAC	51810	Mm.86589	GO:0000166|GO:0003676|GO:0003677|GO:0003723|GO:0005515|GO:0005524|GO:0005634|GO:0005681|GO:0005737|GO:0006397|GO:0008380|GO:0019012|GO:0019013|GO:0030529|GO:0070934|GO:0070937|GO:0071013	heterogeneous nuclear ribonucleoprotein U	40298.7	43896.6	15.1212	15.5063	37718.2	39467.6	43710.2	44498.2	43741.2	43450.4	15.0721	15.1008	15.1908	15.4567	15.5028	15.5593
ASMM10P044049	0.00115736	0.0154934	1.2514	down	protein_coding	NM_001177973	CCDS53105.1	Irak1	RefSeq	3955	chrX	-	74013913	74023921		chrX:74017914-74018017	GTGGAACTAAGTGGTAAAGGGCTGCTGCTTTGCTGGATGAGCCTCAGATCCCAGGAACAG	16179	Mm.38241	GO:0000166|GO:0001959|GO:0004672|GO:0004672|GO:0004674|GO:0005149|GO:0005515|GO:0005524|GO:0005634|GO:0005737|GO:0005811|GO:0006468|GO:0007165|GO:0007250|GO:0007254|GO:0016020|GO:0016301|GO:0016310|GO:0016740|GO:0016772|GO:0019221|GO:0019221|GO:0031663|GO:0031663|GO:0032088|GO:0032494|GO:0032496|GO:0032496|GO:0034134|GO:0034134|GO:0034142|GO:0042803|GO:0043406|GO:0043507|GO:0045087|GO:0045892|GO:…	interleukin-1 receptor-associated kinase 1	551.561	570.559	8.84647	9.17002	529.257	550.297	575.129	609.551	551.266	550.861	8.86415	8.89259	8.78267	9.18447	9.12872	9.19687
ASMM10P046474	0.00116105	0.0155251	1.39467	down	protein_coding	NM_146016		Eml6	RefSeq	8080	chr11	-	29743050	30026033		chr11:29777081-29777129	TATGACAGTGATGTCGCTAGAGAGAAAGCCATTGACTATACCACCAAGATCTATGCTGTG	237711	Mm.445271	GO:0003674|GO:0005575|GO:0005737|GO:0005856|GO:0005874|GO:0008150	echinoderm microtubule associated protein like 6	55.1421	65.1683	5.50495	5.98487	53.5877	49.6523	62.1864	67.9852	68.9714	58.5485	5.54704	5.4541	5.5137	5.9573	6.08404	5.91326
ASMM10P019817	0.00116303	0.0155313	1.90669	down	protein_coding	NM_001146708	CCDS50420.1	Fas	RefSeq	555	chr19	+	34290658	34309350		chr19:34309286+34309350	GATTCCATCTGTGAACTGGTGCTTTTGATTGATTAAAATACACTGTATGCTTACAGCAAT	14102	Mm.1626	GO:0002377|GO:0003014|GO:0004888|GO:0005031|GO:0005515|GO:0005576|GO:0005634|GO:0005737|GO:0005886|GO:0006915|GO:0006915|GO:0006924|GO:0006924|GO:0006925|GO:0006925|GO:0006927|GO:0006955|GO:0007165|GO:0008625|GO:0008625|GO:0008625|GO:0009636|GO:0009897|GO:0009986|GO:0009986|GO:0010467|GO:0010940|GO:0016020|GO:0016021|GO:0019724|GO:0019900|GO:0031104|GO:0031264|GO:0031265|GO:0031265|GO:0032464|GO:…	Fas (TNF receptor superfamily member 6)	59.7695	96.1907	5.62136	6.55243	57.3082	63.427	58.5731	101.849	92.5916	94.1321	5.64218	5.79976	5.42214	6.55123	6.50844	6.59762
ASMM10P005521	0.00116458	0.0155424	1.72293	down	protein_coding	NM_001164704	CCDS57763.1	Renbp	RefSeq	1392	chrX	-	73922120	73930850		chrX:73930062-73930228	TTCACATGTCTTGGCCGTGATGGGAAGGTATGGATGTATTGTCGCTTATACCGCAGTTTT	19703	Mm.236969	GO:0003824|GO:0004476|GO:0004857|GO:0005524|GO:0006013|GO:0006044|GO:0006044|GO:0006051|GO:0010951|GO:0016853|GO:0017076|GO:0019262|GO:0042803|GO:0043086|GO:0050121|GO:0050121|GO:0050121	renin binding protein	65.3295	95.2987	5.75166	6.53653	68.8696	59.9272	67.1915	101.476	99.6753	84.7447	5.90705	5.72161	5.62633	6.54622	6.61259	6.45077
ASMM10P042620	0.00117205	0.0155565	1.44555	down	protein_coding	NM_146222	CCDS22978.1	Msantd2	RefSeq	2307	chr9	+	37489320	37524150		chr9:37517264+37517372	AGAAAGAGCAGTTACACATTTGAACAGTTGGAACAGGTGTTTGGTCAGGGAGGATGGGAT	235184	Mm.127892	GO:0003674|GO:0005575|GO:0008150	Myb/SANT-like DNA-binding domain containing 2	168.576	204.017	7.11875	7.65037	151.835	173.769	180.125	208.653	210.918	192.48	7.05335	7.23074	7.07214	7.59985	7.70752	7.64375
ASMM10P000179	0.00117542	0.0155619	1.70068	down	protein_coding	NM_016698	CCDS19584.1	Rnf10	RefSeq	3121	chr5	-	115241769	115272895		chr5:115242644-115244020	TCCTTTGCCCAGATGCTGAGGGTTGGCAAAGCAAAAGCAGACGGGTGGCCCAAAACTGCT	50849	Mm.30051	GO:0003677|GO:0005634|GO:0005737|GO:0006351|GO:0006355|GO:0008270|GO:0010626|GO:0031643|GO:0044212|GO:0045893|GO:0045944|GO:0046872	ring finger protein 10	2033.74	2847.01	10.7647	11.5308	2060.32	2109.18	1931.73	2952.53	2877.34	2711.15	10.8549	10.8579	10.5812	11.511	11.5582	11.5232
ASMM10P007820	0.00117507	0.0155619	1.29021	down	protein_coding	NM_024282	CCDS35803.1	Desi2	RefSeq	4214	chr1	+	178187416	178252597		chr1:178187962+178237911	CTACGACATGTACTGGATGAATGAATACACCTCATCTATTGGAATTGGAGTTTTTCATTC	78825	Mm.440132	GO:0003674|GO:0005575|GO:0005737|GO:0006508|GO:0008150|GO:0008233|GO:0016787	desumoylating isopeptidase 2	1793.9	1941.75	10.5882	10.9558	1776.8	1725.45	1879.44	2122.91	1856.47	1845.89	10.6499	10.5764	10.5382	11.0128	10.9102	10.9445
ASMM10P024386	0.00117932	0.0155866	1.34768	down	protein_coding	NM_001177399	CCDS50834.1	Etohi1	RefSeq	3345	chr2	+	178023283	178035859	NM_001177404, NM_001177406, NM_001177568, NM_001242943	chr2:178035739+178035859	AGTAATTAAGAAGAGACCAGCATCATTGGGGTGACATCTTCTCGGAAGTGTTTGCCGAGA	626848	Mm.422604	GO:0003674|GO:0005575|GO:0008150	ethanol induced 1	2630.28	2947.45	11.1472	11.5777	2537.06	2573.77	2780.03	2916.87	2942.08	2983.4	11.1635	11.1573	11.1208	11.486	11.5869	11.6601
ASMM10P046527	0.00118346	0.015613	2.57401	down	protein_coding	NM_146017	CCDS24535.1	Gabrp	RefSeq	3280	chr11	-	33550780	33578957		chr11:33550932-33552842	TTTGTATTTTGTATCTGTCATATACATTCCTAAGGGGAGGGGCTAGGGGAGGGGAAGTGT	216643	Mm.99989	GO:0004890|GO:0005230|GO:0005254|GO:0005886|GO:0006810|GO:0006811|GO:0006821|GO:0016020|GO:0016021|GO:0030054|GO:0034707|GO:0045202|GO:0045211	gamma-aminobutyric acid (GABA) A receptor, pi	51.8807	113.789	5.4169	6.78091	48.3891	54.0626	53.1905	112.671	135.091	93.605	5.40083	5.57237	5.27748	6.695	7.05787	6.58987
ASMM10P022393	0.00119281	0.0156302	2.03352	down	protein_coding	NM_008078	CCDS15724.1	Gad2	RefSeq	5625	chr2	+	22622326	22693877		chr2:22685395+22685469	TCTGCTTCTGGTTTGTACCTCCTAGTTTGCGCACTCTGGAAGACAATGAAGAGAGAATGA	14417	Mm.4784	GO:0003824|GO:0004351|GO:0005737|GO:0005794|GO:0005829|GO:0005886|GO:0006540|GO:0016020|GO:0016595|GO:0016829|GO:0016831|GO:0019752|GO:0030054|GO:0030170|GO:0030424|GO:0030672|GO:0031225|GO:0031410|GO:0042136|GO:0045202|GO:0046982|GO:0048471	glutamic acid decarboxylase 2	9752.15	15817.4	13.0348	14.0587	9219.05	10818.9	9218.51	16743.8	14044.2	16664.2	13.0135	13.2192	12.8716	14.085	13.9212	14.1699
ASMM10P029503	0.00118815	0.0156302	1.92512	down	protein_coding	NM_010213	CCDS38874.1	Fhl3	RefSeq	1685	chr4	+	124700698	124708611		chr4:124708356+124708611	TTTCTGCAGGTGCCTAAGAAGTCTTCAAAAATAGATTGTACACCCGGTTTGACCTCACCC	14201	Mm.331856	GO:0001725|GO:0003779|GO:0005515|GO:0005634|GO:0008270|GO:0030018|GO:0030036|GO:0046872	four and a half LIM domains 3	79.9126	129.057	6.04171	6.98665	85.8057	75.709	78.2231	139.195	122.699	125.277	6.22641	6.05209	5.84662	7.01822	6.91933	7.02241
ASMM10P004203	0.00119771	0.0156302	1.77994	down	protein_coding	NM_001029979	CCDS28907.2	Safb2	RefSeq	3299	chr17	-	56562941	56584583		chr17:56566985-56567532	TGAAGGCCACAAGCAGGTCAAAGGACAGAAGCTCCAAAAGTCAAGACCGAAAGTCAGAGG	224902	Mm.214973	GO:0000166|GO:0003676|GO:0003677|GO:0003723|GO:0005575|GO:0005634|GO:0005737|GO:0006351|GO:0006355|GO:0008150|GO:0042802	scaffold attachment factor B2	82.9717	124.785	6.09709	6.92893	83.2004	82.1112	83.6036	132.16	133.381	108.814	6.1798	6.16518	5.94631	6.93749	7.04131	6.80798
ASMM10P019460	0.00119253	0.0156302	1.67037	down	protein_coding	NM_028718	CCDS35664.1	Traf3ip1	RefSeq	3521	chr1	+	91494667	91529307		chr1:91507508+91507568	GAGCATCTAGGTCCTCGACGTTAAAACCATCAAAACGGCGATCGAAGCATTCACTGGAAG	74019	Mm.318430	GO:0000122|GO:0005102|GO:0005737|GO:0005813|GO:0005829|GO:0005856|GO:0005929|GO:0008017|GO:0015630|GO:0015631|GO:0021532|GO:0030992|GO:0031076|GO:0032688|GO:0035050|GO:0035085|GO:0036064|GO:0036342|GO:0042073|GO:0042384|GO:0042527|GO:0042733|GO:0050687|GO:0051101|GO:1901621	TRAF3 interacting protein 1	116.06	163.012	6.58809	7.32826	114.619	119.015	114.547	169.492	159.715	159.828	6.64863	6.69918	6.41647	7.3016	7.30926	7.37393
ASMM10P013478	0.0011877	0.0156302	1.53106	down	protein_coding	NM_026642	CCDS37081.1	Trmt12	RefSeq	4133	chr15	+	58872648	58876781		chr15:58876721+58876781	TTGTATTAAGGAAATCCTTGATCAGCAACATGAACCCTGAAAAGTCTAATCTTTGCCATT	68260	Mm.278805	GO:0003674|GO:0005575|GO:0008033|GO:0008150|GO:0008168|GO:0016740|GO:0032259	tRNA methyltranferase 12	566.365	718.199	8.887	9.50153	558.103	556.918	584.075	720.916	772.645	661.035	8.94441	8.91154	8.80506	9.43078	9.62443	9.44938
ASMM10P036392	0.00118989	0.0156302	1.27365	down	protein_coding	NM_016721	CCDS40001.1	Iqgap1	RefSeq	7377	chr7	-	80711582	80803331		chr7:80717024-80717119	TTTGAAGTAAAAGCCAAGTTCATGGGAGTTCAGATGGAGACTTTCATGTTGCATTATCAG	29875	Mm.207619	GO:0001817|GO:0005096|GO:0005099|GO:0005515|GO:0005516|GO:0005622|GO:0005634|GO:0005737|GO:0005737|GO:0005874|GO:0005886|GO:0005911|GO:0007165|GO:0007264|GO:0016020|GO:0016328|GO:0017048|GO:0019901|GO:0019903|GO:0030054|GO:0030496|GO:0030529|GO:0030529|GO:0031252|GO:0032403|GO:0035305|GO:0043005|GO:0043234|GO:0045860|GO:0045860|GO:0048365|GO:0051056|GO:0071277	IQ motif containing GTPase activating protein 1	343.072	360.498	8.14744	8.4964	339.711	314.543	374.963	374.691	364.728	342.076	8.21845	8.08221	8.14166	8.47173	8.52532	8.49217
ASMM10P004499	0.00120026	0.0156363	1.52976	down	protein_coding	NM_001077421	CCDS37481.1	Sbpl	RefSeq	876	chr17	-	23953084	23955273		chr17:23954879-23955262	CACAGCCCAGAGCTTCATGAAGTCTTGGCACCTCCCTCTGGGTCCTGAACCCTCAGGAGC	638345	Mm.46428	GO:0003674|GO:0005575|GO:0008150	spermine binding protein-like	473.313	597.401	8.62153	9.23484	485.54	454.367	480.034	630.03	620.169	542.003	8.73654	8.61787	8.51019	9.23351	9.29816	9.17283
ASMM10P042128	0.00120365	0.0156524	3.80706	down	protein_coding	NM_026763	CCDS52907.1	Col6a4	RefSeq	7439	chr9	-	105990317	106096691		chr9:106000225-106000496	CAGAGGCAGAGGTGGCCTATGCCAGCAGATTCACGGAGGCCTTCCTGAACCTTCTAAATA	68553	Mm.28854	GO:0003674|GO:0005576|GO:0005578|GO:0005581|GO:0007155|GO:0043234|GO:0070208	collagen, type VI, alpha 4	126.434	397.712	6.69137	8.62005	96.1141	138.58	144.608	369.743	495.132	328.261	6.39406	6.91829	6.76175	8.45133	8.9729	8.43591
ASMM10P048903	0.00120522	0.0156542	2.4218	down	protein_coding	NM_146706	CCDS25025.1	Olfr401	RefSeq	948	chr11	+	74121290	74122238	NM_146707	chr11:74122118+74122238	ATTGGTATTTTCAACACTGTCATCAACCCTATGCTAAACCCACTCATCTACAGTCTTAGG	258701	Mm.377642	GO:0004871|GO:0004930|GO:0004984|GO:0005886|GO:0007165|GO:0007186|GO:0007608|GO:0016020|GO:0016021|GO:0050896	olfactory receptor 401	76.006	154.031	5.96648	7.24256	67.3251	80.1722	80.5209	135.677	165.102	161.314	5.87504	6.13353	5.89087	6.98072	7.35779	7.38917
ASMM10P004477	0.00120691	0.0156596	1.32875	down	protein_coding	NM_001047433	CCDS36860.1	Dph3	RefSeq	2941	chr14	-	32080561	32085665		chr14:32083207-32085409	ATAACTTTGCCATCACCAAGGATCAGTTCATGTGTGGAGAAACAGTCCCAGCACCTTCAA	105638	Mm.2519	GO:0005634|GO:0005737|GO:0046872|GO:0050709|GO:0051099	diphthamine biosynthesis 3	1900.55	2110.67	10.6706	11.0807	1919.35	1839.72	1942.58	2208.59	2118.35	2005.07	10.7556	10.6698	10.5865	11.0748	11.1021	11.0652
ASMM10P008531	0.00120878	0.0156632	1.39686	down	protein_coding	NM_030084	CCDS28929.1	Gpr108	RefSeq	2095	chr17	-	57234914	57247641		chr17:57243085-57244246	GACAACCACGTCATTCACCCATCTCCTACAGAGATGTCTGCAGTCAAGGAGAATCAGACA	78308	Mm.28468	GO:0003674|GO:0005575|GO:0008150|GO:0016020|GO:0016021	G protein-coupled receptor 108	170.238	199.893	7.13887	7.62105	166.859	164.78	179.077	216.064	186.301	197.314	7.19017	7.16012	7.06631	7.64948	7.53194	7.68175
ASMM10P032437	0.00120997	0.0156693	1.64078	down	protein_coding	NM_145070	CCDS39276.1	Hip1r	RefSeq	4402	chr5	+	123973627	124003215		chr5:124001851+124001994	AACAGCACTATGTACTGGCTGGGGGGATGGGAACACCTAGCGAAGAAGAACCCAGCAGAC	29816	Mm.149954	GO:0003779|GO:0005515|GO:0005543|GO:0005737|GO:0005856|GO:0005905|GO:0006897|GO:0006898|GO:0006898|GO:0016020|GO:0030136|GO:0031410|GO:0035091	huntingtin interacting protein 1 related	1317.32	1800.59	10.1311	10.8455	1251.02	1381.34	1319.59	1899.18	1906.75	1595.84	10.1353	10.2407	10.0175	10.8509	10.9445	10.7412
ASMM10P029053	0.00121105	0.0156741	1.77704	down	protein_coding	NM_178376	CCDS18306.1	Rraga	RefSeq	1653	chr4	+	86575672	86577283		chr4:86577037+86577281	GAGATCTTCAAGACGGCCTTTATGAAAAGTTAGTGTGGTGTTAACACTAAAGTAGGTGGG	68441	Mm.31178	GO:0000166|GO:0005525|GO:0005634|GO:0005737|GO:0005764|GO:0005765|GO:0005794|GO:0006915|GO:0008219|GO:0019048|GO:0034613|GO:0042268|GO:0042803|GO:0043231|GO:0045919|GO:0046982|GO:0051219|GO:0071230	Ras-related GTP binding A	25024.4	36985.1	14.4273	15.2568	22531.1	23541.8	29000.3	39174.1	33660.8	38120.3	14.3278	14.3625	14.5916	15.2769	15.1471	15.3464
ASMM10P000221	0.00121242	0.0156824	4.65538	down	protein_coding	NM_133232	CCDS15683.1	Pfkfb3	RefSeq	5043	chr2	-	11471430	11502090	NM_001177754, NM_001177757, NM_001177758, uc008iii.1	chr2:11480322-11481870	GAGGTCAGAGGATGCAAAGAAGGGACCTAACCCGCTCATGAGACGCAATAGTGTCACCCC	170768	Mm.19669	GO:0003873|GO:0004331|GO:0006003|GO:0016301|GO:0016310|GO:0016740|GO:0016787	6-phosphofructo-2-kinase/fructose-2,6-biphosphatase 3	80.2292	302.804	6.00087	8.21977	54.521	81.9574	104.209	278.064	369.195	261.153	5.5687	6.16297	6.27093	8.02753	8.53873	8.09304
ASMM10P026756	0.00121864	0.0156929	2.4241	down	protein_coding	NM_001079686		Syne1	RefSeq	10876	chr10	-	5020195	5194707		chr10:5108587-5108704	ACAGCAGGTGGATGTTTCCGCAGCAGCAGCCATTCAGTGTGAGCAGCTCTGTTTCAGCCA	64009	Mm.331626	GO:0003779|GO:0005102|GO:0005515|GO:0005521|GO:0005634|GO:0005635|GO:0005635|GO:0005635|GO:0005737|GO:0005794|GO:0005819|GO:0005856|GO:0007030|GO:0016020|GO:0016021|GO:0019899|GO:0030017|GO:0030496|GO:0031965|GO:0034993|GO:0040023|GO:0042692|GO:0042803|GO:0043197|GO:0045211|GO:0048260|GO:0048471|GO:0048814|GO:0090286|GO:0090292	spectrin repeat containing, nuclear envelope 1	138.76	282.983	6.838	8.11544	119.573	137.045	159.661	306.614	321.485	220.85	6.71042	6.90186	6.9017	8.16793	8.33202	7.84638
ASMM10P046711	0.00121766	0.0156929	2.17395	down	protein_coding	NM_177471	CCDS36155.1	Ccdc69	RefSeq	1419	chr11	-	55049737	55078131		chr11:55049953-55050558	AAACTGCAAGAGACACAATCCAAGAAACAGGAACACAGTGTTGTTTTTACTGAGTAGAGA	52570	Mm.22361	GO:0003674|GO:0005575|GO:0008150	coiled-coil domain containing 69	112.893	206.817	6.54904	7.66936	111.159	116.863	110.657	207.501	188.483	224.466	6.60888	6.67161	6.36662	7.59078	7.54823	7.86906
ASMM10P054991	0.00121707	0.0156929	1.89319	down	protein_coding	NM_144886	CCDS15900.1	Exosc2	RefSeq	1635	chr2	+	31670736	31681307		chr2:31680495+31680555	GATATCTTAAAACCGGAAGTAATGGAGGAGATCATGCTGGAAACACGCCAGAGGCTTTTG	227715	Mm.150972	GO:0000178|GO:0003674|GO:0003723|GO:0005634|GO:0005737|GO:0006364|GO:0030307	exosome component 2	910.299	1433.27	9.59437	10.5152	914.347	913.249	903.301	1515.6	1263.91	1520.3	9.67195	9.65491	9.45626	10.5192	10.3594	10.6669
ASMM10P038605	0.00121734	0.0156929	1.44724	down	protein_coding	NM_009431	CCDS21750.1	Ctr9	RefSeq	4317	chr7	+	111028950	111056377		chr7:111053859+111053926	CCAAAGCCATTATATCATCAAGTGATGATTCTTCAGATGAGGATAAACTGAAAATTGCTG	22083	Mm.255858	GO:0000122|GO:0001711|GO:0005515|GO:0005634|GO:0006351|GO:0006355|GO:0007259|GO:0010390|GO:0016055|GO:0016593|GO:0019827|GO:0019827|GO:0032968|GO:0033523|GO:0035327|GO:0042169|GO:0045638|GO:0045944|GO:0051571|GO:0051571|GO:0070102|GO:0071222|GO:0080182|GO:0080182|GO:2001162	Ctr9, Paf1/RNA polymerase II complex component, homolog (S. cerevisiae)	2130.44	2562.83	10.8337	11.367	2186.83	2018.16	2186.31	2750.6	2411.95	2525.94	10.9399	10.7958	10.7654	11.3974	11.2937	11.4099
ASMM10P012869	0.0012187	0.0156929	1.28216	down	protein_coding	NM_175109	CCDS27662.1	Rps19bp1	RefSeq	830	chr15	-	80260613	80264306		chr15:80260627-80261130	AGACCCCACCTCAAGGAGCTGGAAATTCAAATAAATAAATGTGAGTTTGGGCAAATGTGG	66538	Mm.39485	GO:0005515|GO:0005634|GO:0005654|GO:0005730|GO:0005730|GO:0005737|GO:0008150	ribosomal protein S19 binding protein 1	10060	10332.9	13.0843	13.4429	10073.4	10009	10097.7	10853.3	10140.7	10004.7	13.1505	13.0998	13.0027	13.4505	13.4295	13.4488
ASMM10P041870	0.00122206	0.015719	1.52179	down	protein_coding	NM_011544	CCDS23329.1	Tcf12	RefSeq	4707	chr9	-	71844251	72111819	NM_001253862	chr9:71922672-71922787	ACACCATACTACTCATTCTCTGCCACAAGTTCGAGAAGAAGACCGCTCCATGATTCTGTA	21406	Mm.171615	GO:0003677|GO:0003700|GO:0005515|GO:0005634|GO:0005667|GO:0006351|GO:0006355|GO:0007275|GO:0007399|GO:0010628|GO:0030154|GO:0035497|GO:0044212|GO:0045666|GO:0045893|GO:0045944|GO:0046982|GO:0046983|GO:0070888|GO:0071837	transcription factor 12	1003.81	1266.98	9.73552	10.3413	982.167	1009.76	1019.5	1325.15	1343.15	1132.63	9.77645	9.79109	9.63902	10.333	10.4424	10.2485
ASMM10P033549	0.00122389	0.015719	1.41127	down	protein_coding	NM_010367	CCDS20378.1	Magi1	RefSeq	7589	chr6	-	93675454	94283904		chr6:93680802-93680877	ATGAGAAATGAAAAGCTCGGGGAGGCTTGCTTCTACCTTATGGGCCATAATCAAACTACG	14924	Mm.217216	GO:0000166|GO:0005515|GO:0005524|GO:0005634|GO:0005737|GO:0005886|GO:0005923|GO:0016020|GO:0030054|GO:0042995|GO:0051393	membrane associated guanylate kinase, WW and PDZ domain containing 1	615.579	722.206	9.011	9.50799	561.104	641.115	644.516	775.877	697.63	693.109	8.95293	9.12813	8.95194	9.53208	9.47631	9.5156
ASMM10P023694	0.00122709	0.0157322	4.35432	down	protein_coding	NM_175034	CCDS38226.1	Slc24a5	RefSeq	1951	chr2	+	125068126	125088677		chr2:125087461+125087521	TGTTGGCAGCAGGGACAAGCATACCAGATACAGTCACAAGTGTGTTAGTTGCAAGAAAAG	317750	Mm.330538	GO:0005802|GO:0006810|GO:0006811|GO:0006813|GO:0006814|GO:0006816|GO:0008273|GO:0015293|GO:0015297|GO:0016020|GO:0016021|GO:0034220|GO:0035725|GO:0048022|GO:0050896|GO:0055085|GO:0070588|GO:0071805	solute carrier family 24, member 5	110.59	389.085	6.47853	8.60098	79.885	140.357	111.527	398.188	350.048	419.018	6.12141	6.93693	6.37725	8.56003	8.45507	8.78784
ASMM10P018536	0.0012278	0.0157322	1.762	down	protein_coding	NM_010721	CCDS29261.1	Lmnb1	RefSeq	2871	chr18	+	56707812	56753424		chr18:56748036+56748096	CAGAACTCTTGGGGTACTGGTGAAGATGTGAAGGTTATATTGAAGAATTCTCAGGGAGAG	16906	Mm.4105	GO:0005198|GO:0005634|GO:0005635|GO:0005638|GO:0005654|GO:0005882|GO:0008432|GO:0016020|GO:0016363|GO:0031662|GO:0043274|GO:0046330	lamin B1	90.9823	134.55	6.22963	7.04684	85.3927	94.7031	92.8511	142.763	124.005	136.881	6.21878	6.37071	6.0994	7.05399	6.93574	7.1508
ASMM10P006314	0.00123463	0.0157735	8.92607	down	protein_coding	NM_001256481		Gm11237	RefSeq	1237	chr4	+	73605543	73611922		chr4:73605574+73608697	CTACAGTATGAGAGAGAAGATAACCGAGTCCAAAGTGTGAGAAATGACAAAGAAGCCAAT	100502924	Mm.331671	GO:0003674|GO:0005575|GO:0008150	predicted gene 11237	10.6508	84.088	3.11702	6.27504	8.09468	11.658	12.1997	97.2821	106.876	48.106	2.78686	3.49066	3.07353	6.48323	6.71215	5.62975
ASMM10P047612	0.00123445	0.0157735	1.71481	down	protein_coding	NM_029649	CCDS25489.1	Tmem101	RefSeq	1576	chr11	-	102152546	102156407		chr11:102152891-102153594	GTGAAAATTCCTTTTGGAACCTGACAGATGCAGCTAAACTAAACAGTGCTTTTCAGACTA	76547	Mm.46529	GO:0004871|GO:0005575|GO:0007165|GO:0016020|GO:0016021|GO:0043123	transmembrane protein 101	5618.25	7771.92	12.241	13.0191	5388.71	5760.39	5705.65	7963.95	7007.87	8343.94	12.2485	12.3036	12.1709	12.9876	12.8859	13.1837
ASMM10P016038	0.00123546	0.0157748	1.67848	down	protein_coding	NM_013854	CCDS28713.1	Abcf1	RefSeq	3207	chr17	-	35956818	35969750		chr17:35959659-35959720	TGTACCAGCAGAAGCAGAAAGAGCTGCTAAAGCAGTACGAGAAGCAGGAGAAGAAACTGA	224742	Mm.329022	GO:0000166|GO:0005524|GO:0005634|GO:0005635|GO:0005654|GO:0005737|GO:0005840|GO:0006413|GO:0008494|GO:0016887|GO:0017111|GO:0042788|GO:0043022|GO:0045727	ATP-binding cassette, sub-family F (GCN20), member 1	439.626	606.218	8.50956	9.25671	442.118	451.522	425.237	630.161	609.172	579.32	8.59409	8.60685	8.32774	9.23408	9.27196	9.26411
ASMM10P007975	0.00123655	0.0157795	1.85925	down	protein_coding	NM_026162	CCDS15705.1	Plxdc2	RefSeq	3205	chr2	+	16356321	16752115		chr2:16703388+16712081	AGAGGTACAGTCAAAAGAGAAGATGTGTGAGAAGACAGAGCCAGGAGAGACATCTCAAAC	67448	Mm.313938	GO:0004872|GO:0005886|GO:0007275|GO:0016020|GO:0016021	plexin domain containing 2	539.842	830.007	8.81432	9.70904	531.443	535.024	553.058	884.641	722.357	883.024	8.87274	8.85062	8.7196	9.7274	9.52927	9.87044
ASMM10P009099	0.00124699	0.0158481	1.51744	down	protein_coding	NM_172051	CCDS24134.1	Tmcc3	RefSeq	5528	chr10	+	94514856	94590954		chr10:94515109+94578422	CAAGAGCCGGGTGGACCGCCATGACATGAATACCCTCAGCCTACCCCTGAACATACGCCG	319880	Mm.23047	GO:0003674|GO:0005575|GO:0008150|GO:0016020|GO:0016021	transmembrane and coiled coil domains 3	279.776	349.63	7.84887	8.45051	258.261	260.447	320.62	337.919	362.571	348.401	7.81677	7.81803	7.91179	8.3165	8.51547	8.51955
ASMM10P032296	0.00124876	0.0158481	1.51209	down	protein_coding	NM_026504	CCDS19585.1	Coq5	RefSeq	2001	chr5	+	115279701	115296972		chr5:115294855+115294915	GCCAGGAGGCCGGTTTCTCTGTCTGGAATTTGGCCAAGTGAATGACCCTCTCATATCCAG	52064	Mm.290142	GO:0005739|GO:0006744|GO:0008150|GO:0008168|GO:0016740|GO:0032259	coenzyme Q5 homolog, methyltransferase (yeast)	1130.99	1418.3	9.90765	10.5042	1141.97	1111.08	1139.9	1476.58	1335.72	1442.6	10.0003	9.92202	9.80064	10.4891	10.435	10.5885
ASMM10P009781	0.0012493	0.0158481	1.4652	down	protein_coding	NM_213660	CCDS48934.1	Stat3	RefSeq	4484	chr11	-	100886809	100939511		chr11:100889887-100893076	ACCCCGAAGCCGACCCAGGTGCTGCCCCGTACCTGAAGACCAAGTTCATCTGTGTGACAC	20848	Mm.249934	GO:0000981|GO:0001103|GO:0001659|GO:0001754|GO:0003677|GO:0003677|GO:0003700|GO:0004871|GO:0004879|GO:0005509|GO:0005515|GO:0005634|GO:0005634|GO:0005737|GO:0005737|GO:0005886|GO:0006351|GO:0006355|GO:0006355|GO:0006366|GO:0006606|GO:0006953|GO:0007165|GO:0007259|GO:0008134|GO:0008283|GO:0008285|GO:0016310|GO:0019221|GO:0019827|GO:0019901|GO:0019903|GO:0019953|GO:0030522|GO:0031730|GO:0032355|GO:…	signal transducer and activator of transcription 3	666.969	806.161	9.12301	9.67411	651.045	594.393	755.468	847.047	771.217	800.218	9.17002	9.00463	9.19437	9.66857	9.62094	9.73281
ASMM10P008229	0.00125013	0.0158481	1.33368	down	protein_coding	NM_027898	CCDS52189.1	Gramd1a	RefSeq	2681	chr7	-	31130126	31151050		chr7:31134468-31135596	CCCGGCTTCGTGTATCCTCAGAGATCCGCTACCGAAAGCAACCGTGGAGCCTCGTAAAGT	52857	Mm.27366	GO:0003674|GO:0005575|GO:0008150|GO:0016020|GO:0016021	GRAM domain containing 1A	1281.61	1423.97	10.0911	10.5065	1290.62	1242.91	1311.29	1506.74	1385.05	1380.12	10.1805	10.0838	10.0091	10.5114	10.483	10.5252
ASMM10P027558	0.00124857	0.0158481	1.25789	down	protein_coding	NM_172697	CCDS18452.1	Prpf38a	RefSeq	1519	chr4	-	108564866	108579336		chr4:108575382-108575490	AGTACTTGGAGCCTTTGTACAATGACTATCGAAAAATCAAGAGCCAGAACCGAAATGGAG	230596	Mm.157534	GO:0003674|GO:0005575|GO:0005634|GO:0005681|GO:0006397|GO:0008150|GO:0008380	PRP38 pre-mRNA processing factor 38 (yeast) domain containing A	449.193	465.409	8.54003	8.87103	409.143	449.123	489.312	477.655	468.82	449.753	8.4832	8.59943	8.53744	8.82488	8.89323	8.89497
ASMM10P037887	0.00126062	0.0158909	1.50415	down	protein_coding	NM_025748	CCDS35847.1	Adat2	RefSeq	1453	chr10	+	13552906	13563376		chr10:13562649+13562709	ACCGAGCTGAGGAGGCTGTGGAGCTCCTAAAGACCTTCTACAAACAGGAGAACCCAAATG	66757	Mm.331841	GO:0003824|GO:0005575|GO:0008033|GO:0008150|GO:0008270|GO:0016787|GO:0046872	adenosine deaminase, tRNA-specific 2	146.827	186.344	6.92945	7.5184	150.958	141.655	147.868	198.161	184.408	176.463	7.04424	6.94902	6.7951	7.52561	7.51579	7.5138
ASMM10P052217	0.00126942	0.0159139	2.37054	down	protein_coding	NM_008510	CCDS15438.1	Xcl1	RefSeq	502	chr1	-	164931647	164935510		chr1:164931705-164931953	GCAGCTCATCTCAGTTCCCAAACCCATTGCACAAATACTTATTTTTATTTTTAACGACAT	16963	Mm.190	GO:0001916|GO:0002690|GO:0002725|GO:0002726|GO:0002839|GO:0005125|GO:0005576|GO:0005615|GO:0006935|GO:0006955|GO:0007267|GO:0008009|GO:0008009|GO:0009615|GO:0010820|GO:0010820|GO:0032689|GO:0032703|GO:0032733|GO:0035782|GO:0035782|GO:0042379|GO:0042379|GO:0042379|GO:0042803|GO:0043433|GO:0045089|GO:0045892|GO:0050727|GO:0050727|GO:0051209|GO:0051281|GO:0071353|GO:0071560|GO:0071636|GO:0071663|GO:…	chemokine (C motif) ligand 1	73.0622	146.729	5.90325	7.14846	64.7419	68.0869	86.3578	175.293	151.353	113.542	5.81319	5.90349	5.99305	7.34908	7.22932	6.86698
ASMM10P000320	0.00127448	0.0159193	4.00247	down	protein_coding	NM_010862	CCDS24792.1	Myo15	RefSeq	11769	chr11	+	60469338	60528368		chr11:60497581+60497675	TGAGCAGGAGGAGCTGAGCAAGCGTGAAGTGGTCCCAGTGAGACATCTGGAGGTGCCAGC	17910	Mm.89960	GO:0000166|GO:0003774|GO:0003779|GO:0005515|GO:0005524|GO:0005737|GO:0005856|GO:0007605|GO:0007626|GO:0016459|GO:0032420|GO:0032421|GO:0042472|GO:0042995	myosin XV	42.0518	144.69	5.10894	7.10983	45.0724	34.1346	46.9484	152.352	180.266	101.452	5.29593	4.93467	5.09621	7.14385	7.48055	6.70508
ASMM10P052933	0.00127326	0.0159193	1.88032	down	protein_coding	NM_001127340	CCDS51910.1	Acrbp	RefSeq	1259	chr6	+	125049926	125054193		chr6:125053917+125053988	TATGATGACTCCTGGAGAAGCCAAAGCACTGGCAGGTACAGGAAATTGTGACTTCTTCAT	54137	Mm.347910	GO:0001669|GO:0005576|GO:0007286|GO:0010952|GO:0016504|GO:0031410	proacrosin binding protein	431.516	665.393	8.48299	9.39397	433.295	455.011	406.241	689.903	651.394	654.882	8.56563	8.61923	8.26411	9.36588	9.37853	9.4375
ASMM10P008713	0.00127388	0.0159193	1.70113	down	protein_coding	NM_133829	CCDS14945.2	Mfsd6	RefSeq	4770	chr1	-	52656304	52727318		chr1:52658505-52660806	TGAGATACAACCTTTACAGGGGACCAGTGAGAATCGGGAAGCCTCTCCAGCTGGTGGAGC	98682	Mm.491173	GO:0016020|GO:0016021|GO:0055085	major facilitator superfamily domain containing 6	332.363	465.283	8.10338	8.86987	330.023	336.735	330.33	490.158	431.313	474.379	8.17299	8.18227	7.95487	8.86276	8.77151	8.97534
ASMM10P028822	0.00127165	0.0159193	1.32245	down	protein_coding	NM_001163263	CCDS18178.1	Rnf20	RefSeq	4312	chr4	+	49632059	49656886	NM_182999	chr4:49655452+49655512	AAGCCAGACAATGTGCCCAAGTGTGATGAAATTCTGATGGAGGAGATAAAGGACTACAAG	109331	Mm.24765	GO:0000151|GO:0000209|GO:0002039|GO:0003682|GO:0003713|GO:0004842|GO:0004842|GO:0005515|GO:0005634|GO:0005730|GO:0006355|GO:0006511|GO:0008270|GO:0010390|GO:0016568|GO:0016574|GO:0016874|GO:0030336|GO:0031062|GO:0031625|GO:0033503|GO:0033523|GO:0042393|GO:0045893|GO:0046872	ring finger protein 20	4033.49	4388.01	11.7652	12.1684	3730.81	3808.9	4560.77	4422.73	4446.45	4294.85	11.7225	11.7308	11.8422	12.1107	12.2195	12.1751
ASMM10P035073	0.00128586	0.0160256	2.23791	down	protein_coding	NM_181344	CCDS20520.1	C1rl	RefSeq	3010	chr6	+	124493112	124510643		chr6:124507096+124507164	TAGCTGCCCATCCTCGTGGAAGTGGAAGGACAGACAGGATGGAGGAGAGGTTCCTGAATG	232371	Mm.132974	GO:0003824|GO:0004252|GO:0005576|GO:0005615|GO:0006508|GO:0006958|GO:0008233|GO:0008236|GO:0016787|GO:0045087	complement component 1, r subcomponent-like	41.1942	78.1848	5.08098	6.24313	36.1173	44.7558	42.7094	84.0571	84.6645	65.8328	4.96943	5.31209	4.96142	6.27464	6.3741	6.08066
ASMM10P051294	0.00128539	0.0160256	1.4179	down	protein_coding	NM_009230	CCDS35743.1	Soat1	RefSeq	4785	chr1	-	156428107	156474328		chr1:156428121-156431115	ATTAAAATTACCTGGGTAACATTGCTTGCCTCGGGTTAGACTTTATTAGAACACTAAGAC	20652	Mm.28099	GO:0000062|GO:0004772|GO:0004772|GO:0005783|GO:0005789|GO:0006629|GO:0008202|GO:0008203|GO:0008203|GO:0008374|GO:0010742|GO:0010878|GO:0015485|GO:0016020|GO:0016021|GO:0016740|GO:0016746|GO:0033344|GO:0034379|GO:0034435|GO:0034736|GO:0042986	sterol O-acyltransferase 1	234.889	278.855	7.60509	8.10885	232.972	228.811	242.883	302.075	284.859	249.632	7.67242	7.63125	7.51161	8.1485	8.14865	8.0294
ASMM10P008624	0.00130048	0.0161315	5.79261	down	protein_coding	NM_053166	CCDS48779.1	Trim7	RefSeq	1366	chr11	+	48826137	48850195		chr11:48838899+48845431	TATGAAGCGTTCCGGTCAACAGAGGAGAGGGAGAGCAAGGAGCTTCTAACAGAAGCAGAT	94089	Mm.390335	GO:0005622|GO:0005634|GO:0005634|GO:0005737|GO:0005737|GO:0008150|GO:0008270|GO:0043231|GO:0046872	tripartite motif-containing 7	170.896	824.871	7.12138	9.65559	130.336	183.535	198.816	826.678	1102.23	545.7	6.83828	7.31074	7.21512	9.6318	10.1527	9.1823
ASMM10P008626	0.00130477	0.0161315	1.52206	down	protein_coding	NM_053173	CCDS37517.1	Kifc5b	RefSeq	2627	chr17	+	26917090	26932579		chr17:26921839+26922675	AGACAGGACCTGGTGGGTGCTCTGCTGTTGGTACAGTGCTGAGGAGCCAGAAGCCAGCTC	16580	Mm.491138	GO:0003674|GO:0005575|GO:0008150	kinesin family member C5B	14848.4	18428.1	13.6653	14.2713	14643.5	14692	15209.6	20321	16414.3	18549.1	13.7082	13.6697	13.6179	14.3663	14.1329	14.3147
ASMM10P026121	0.0013128	0.0161942	1.48315	down	protein_coding	NM_009113		S100a13	RefSeq	732	chr3	+	90514434	90524581		chr3:90524379+90524581	AAGACCTTGGATGTGAATCAGGACTCAGAGCTGAGGTTCAGTGAATACTGGAGACTGATT	20196	Mm.6523	GO:0005507|GO:0005509|GO:0005576|GO:0005615|GO:0005615|GO:0005634|GO:0005737|GO:0005829|GO:0006810|GO:0008270|GO:0008284|GO:0008289|GO:0008360|GO:0015031|GO:0017134|GO:0042803|GO:0043123|GO:0046872|GO:0048471|GO:0050663|GO:0050703|GO:0050786	S100 calcium binding protein A13	5504.04	6608.42	12.2097	12.7783	5359.49	5763.54	5389.1	6987.75	6607.61	6229.9	12.2394	12.3067	12.0829	12.801	12.8059	12.7281
ASMM10P032231	0.0013166	0.0162045	1.3209	down	protein_coding	NM_018783	CCDS19539.1	Tfip11	RefSeq	3549	chr5	+	112326368	112338073		chr5:112335581+112335641	TGGGAGAGCTTGTCATCAACCCCCACCAGCAGCACATGGACGCCTTCTACTGGGTGATGG	54723	Mm.172947	GO:0003676|GO:0003677|GO:0005515|GO:0005578|GO:0005622|GO:0005634|GO:0005681|GO:0005737|GO:0006355|GO:0006397|GO:0008380|GO:0016607|GO:0030154|GO:0030198|GO:0031214|GO:0071013	tuftelin interacting protein 11	513.287	558.637	8.73841	9.13993	498.011	508.794	533.056	567.509	559.039	549.363	8.77352	8.77729	8.66442	9.07707	9.14987	9.19285
ASMM10P055782	0.00131743	0.0162055	1.97449	down	protein_coding	NM_178897	CCDS19711.1	Tyw1	RefSeq	4698	chr5	+	130255618	130285386		chr5:130281800+130281869	CACTCTGGTGTGAAGCTTTGCAGGTGGACAAAGGTATTTATTGGTTTTATTCAAATATTA	100929	Mm.271296	GO:0000166|GO:0003824|GO:0005506|GO:0005575|GO:0008033|GO:0008150|GO:0010181|GO:0016491|GO:0046872|GO:0051536|GO:0051539|GO:0055114	tRNA-yW synthesizing protein 1 homolog (S. cerevisiae)	101.629	168.119	6.39268	7.37416	108.4	96.8319	99.656	164.3	168.311	171.745	6.56935	6.40113	6.20755	7.25832	7.38521	7.47894
ASMM10P004297	0.00132062	0.0162134	1.91484	down	protein_coding	NM_001034097		Tnfsf12Tnfsf13	RefSeq	2235	chr11	-	69682576	69696098	NM_023517	chr11:69684290-69684484	TACCTCCAAGGCAGACTCTGACGTGACAGAGGTGATGTGGCAACCAGTACTTAGGCGTGG	619441	Mm.8983	GO:0003674|GO:0005575|GO:0008150	Tnfsf12-Tnfsf13 readthrough transcript	126.666	204.12	6.70966	7.64688	113.585	119.7	146.714	220.282	175.654	216.423	6.63597	6.70809	6.78491	7.67702	7.44501	7.8186
ASMM10P042578	0.00132095	0.0162134	1.45136	down	protein_coding	NM_001195632	CCDS57666.1	Arhgap32	RefSeq	10633	chr9	+	32116135	32265511		chr9:32181850+32181910	TGGATTGTTAAAAGAAGTTATGAAGATTTTCGGGTACTCGACAAACATCTTCATCTCTGC	330914	Mm.46683	GO:0005096|GO:0005737|GO:0005768|GO:0005783|GO:0005794|GO:0005886|GO:0005938|GO:0007154|GO:0007165|GO:0007266|GO:0015629|GO:0016020|GO:0030054|GO:0035091|GO:0042995|GO:0045202|GO:0045211	Rho GTPase activating protein 32	148.146	181.061	6.9386	7.476	150.482	135.481	158.475	186.107	174.4	182.676	7.04022	6.88438	6.89119	7.42921	7.4352	7.56361
ASMM10P024384	0.00133116	0.0162826	2.25667	down	protein_coding	NM_001164525	CCDS48443.1	Tstd1	RefSeq	551	chr1	+	171419032	171420352		chr1:171419995+171420100	TGCTGAGAAGCCAAAGCTAGAAGACAAGAATCTTATTTTCTTCTGTCAGATGGGCAGGCG	226654	Mm.46366	GO:0003674|GO:0005737|GO:0005739|GO:0008150	thiosulfate sulfurtransferase (rhodanese)-like domain containing 1	68.848	131.132	5.8247	6.99889	63.8878	69.4173	73.2387	141.279	109.442	142.675	5.79394	5.9302	5.74995	7.03804	6.74515	7.21348
ASMM10P033062	0.00133354	0.0162844	1.64421	down	protein_coding	NM_172477	CCDS20023.1	Dennd2a	RefSeq	4435	chr6	-	39462377	39557834		chr6:39493052-39493186	AGAGAGGCAACTCTTCGAGTACTTCGTGGTTGTGTCTCTGCACAAGAAGCAGGCAGGGGC	209773	Mm.440021	GO:0005085|GO:0005737|GO:0005856|GO:0006810|GO:0015031|GO:0015629|GO:0017112|GO:0042147	DENN/MADD domain containing 2A	61.6518	85.3989	5.66389	6.38128	54.7567	62.6913	67.5073	84.0989	91.9219	80.1759	5.57537	5.78409	5.6322	6.27576	6.49901	6.36908
ASMM10P053277	0.00133991	0.0163036	4.06487	down	protein_coding	NM_001163667	CCDS52454.1	Tnnt3	RefSeq	1096	chr7	+	142498835	142516009	ENSMUST00000125649, NM_001163664, NM_001163665, NM_001163666, NM_001163668, NM_001163669, NM_001163670, NM_011620	chr7:142515806+142515866	AAAGTCGGTGGGCGCTGGAAGTAAAAGAGCAGAGAGGTGCACTGCAGCAGAGACCATCAA	21957	Mm.389992	GO:0003009|GO:0003779|GO:0005523|GO:0005523|GO:0005861|GO:0006937|GO:0006942|GO:0030172|GO:0030899|GO:0031013|GO:0043462|GO:0048306	troponin T3, skeletal, fast	83.3592	287.713	6.10161	8.12482	77.4784	87.4471	85.1522	318.474	205.457	339.207	6.07765	6.25465	5.97253	8.22589	7.66796	8.48062
ASMM10P007929	0.00133837	0.0163036	1.73711	down	protein_coding	NM_025857	CCDS23271.1	Aagab	RefSeq	2600	chr9	+	63602654	63641889		chr9:63635383+63636383	AGAGAGCTGTCACTCTGAGCAGCAGGAGCCGTCGCCAACAGCTGAGAGGACAGAGTCCCT	66939	Mm.34338	GO:0003674|GO:0005737|GO:0006810|GO:0008150|GO:0015031	alpha- and gamma-adaptin binding protein	72.4468	106.919	5.90058	6.69728	74.058	65.9546	77.3277	121.606	109.066	90.0864	6.01463	5.85667	5.83045	6.8124	6.73999	6.53944
ASMM10P004742	0.00133639	0.0163036	1.43869	down	protein_coding	NM_001105667	CCDS48329.1	Dtymk	RefSeq	1006	chr1	-	93792575	93801934		chr1:93798421-93800801	GGGAACAAGTACCATTAATTAAGGCGAAGTTGAACCAGGGTGTGACCCTTGTTTTGGACA	21915	Mm.250332	GO:0000166|GO:0004798|GO:0004798|GO:0005524|GO:0005739|GO:0005758|GO:0005759|GO:0006233|GO:0006233|GO:0006235|GO:0009165|GO:0016301|GO:0016310|GO:0016740|GO:0046939|GO:0046940|GO:0050145|GO:0071363	deoxythymidylate kinase	985.302	1175.6	9.70857	10.2333	940.88	998.774	1016.25	1185.56	1136.29	1204.95	9.7127	9.77778	9.63523	10.1632	10.2037	10.3331
ASMM10P007446	0.0013383	0.0163036	1.25809	down	protein_coding	NM_016895	CCDS18679.1	Ak2	RefSeq	1781	chr4	+	128993223	129011529		chr4:129008207+129010562	TTTGCGAGCATCCTGGCAGCCTTCTCCAAAGCCACATCCTAGTAACAGAAGGCCAGGCGA	11637	Mm.29460	GO:0000166|GO:0004017|GO:0005524|GO:0005739|GO:0005739|GO:0005743|GO:0005758|GO:0005829|GO:0006139|GO:0006172|GO:0016301|GO:0016310|GO:0016740|GO:0016776|GO:0019201|GO:0019205|GO:0036126|GO:0046033|GO:0046034|GO:0046060|GO:0046939|GO:0046939|GO:0097226	adenylate kinase 2	1171.6	1218.9	9.95735	10.2886	1107.27	1201.09	1206.44	1283.16	1194.15	1179.4	9.95039	10.0313	9.89039	10.2835	10.2788	10.3035
ASMM10P008138	0.00134151	0.0163087	1.25329	down	protein_coding	NM_027153	CCDS30520.1	Pir	RefSeq	1601	chrX	+	164269430	164373013		chrX:164369117+164372452	GTCCAACATGGTCCATTTGTGATGAATACCAATGAGGAAATTTCTCAGGCCATTCTTGAT	69656	Mm.293463	GO:0003712|GO:0005634|GO:0005737|GO:0006351|GO:0006355|GO:0008127|GO:0008127|GO:0016491|GO:0030099|GO:0030224|GO:0046872|GO:0051213|GO:0055114	pirin	1217.98	1262.41	10.0149	10.3406	1163.62	1201.25	1289.06	1314.31	1205.95	1266.96	10.0304	10.0316	9.98276	10.3164	10.2912	10.4143
ASMM10P005208	0.00134231	0.0163094	1.83467	down	protein_coding	NM_001160379		Fam46a	RefSeq	5450	chr9	-	85320438	85327150		chr9:85326756-85327042	CCGCCTCCAGGACTGACCAAGGCCAAGTGGCTTTCGGAGGGCACTACATGGCCGAGGGCG	212943	Mm.74610	GO:0003674|GO:0005575|GO:0008150	family with sequence similarity 46, member A	19.815	31.4354	4.04509	4.92061	20.8248	17.8657	20.7545	31.9087	29.7415	32.6559	4.1757	4.0666	3.89296	4.84332	4.85257	5.06593
ASMM10P007300	0.00134448	0.0163173	2.53823	down	protein_coding	NM_013482	CCDS30396.1	Btk	RefSeq	2535	chrX	-	134542340	134583140		chrX:134547577-134549414	CAGAGACCTGGCAGCTCGAAACTGTTTGGTAAACGATCAAGGAGTTGTGAAAGTATCTGA	12229	Mm.4475	GO:0000166|GO:0002553|GO:0004672|GO:0004713|GO:0004713|GO:0004715|GO:0005515|GO:0005524|GO:0005547|GO:0005634|GO:0005737|GO:0005829|GO:0005886|GO:0006351|GO:0006355|GO:0006468|GO:0006915|GO:0007249|GO:0008289|GO:0010033|GO:0016020|GO:0016301|GO:0016310|GO:0016740|GO:0016772|GO:0018108|GO:0018108|GO:0031410|GO:0034614|GO:0035556|GO:0042802|GO:0043231|GO:0045087|GO:0045121|GO:0046777|GO:0046872|GO:…	Bruton agammaglobulinemia tyrosine kinase	32.9466	71.4445	4.76487	6.10869	34.9887	32.4582	31.3931	69.8504	81.5942	62.889	4.9237	4.867	4.50391	5.99819	6.31984	6.00804
ASMM10P025668	0.00135408	0.0163794	3.14494	down	protein_coding	NM_001081281	CCDS38399.1	Trim55	RefSeq	1787	chr3	+	19644459	19691599		chr3:19691496+19691599	TCCCCAGGGACAGTCTGCAGCCTTGGGGAGTGGGGGTGGGGCTGATCCTGAGCCAGCTCG	381485	Mm.35419	GO:0042802|GO:0042802|GO:0046872	tripartite motif-containing 55	394.396	1006.54	8.341	9.99403	326.243	455.838	401.106	902.506	1190.3	926.812	8.15708	8.62157	8.24436	9.75829	10.2762	9.94761
ASMM10P052946	0.00135584	0.0163794	1.33757	down	protein_coding	NM_020590	CCDS51923.1	Gabarapl1	RefSeq	1773	chr6	+	129533191	129542331		chr6:129533462+129533534	AGGAGGACCACCCCTTCGAGTATCGGAAAAAGGAAGGTGAAAAGATTAGGAAGAAATACC	57436	Mm.14638	GO:0005515|GO:0005622|GO:0005737|GO:0005776|GO:0005783|GO:0005794|GO:0005856|GO:0005874|GO:0006914|GO:0008092|GO:0016020|GO:0031410|GO:0032590|GO:0032839|GO:0044297	gamma-aminobutyric acid (GABA) A receptor-associated protein-like 1	4240.04	4658.4	11.8377	12.2573	4212.85	4064.07	4443.22	5074.41	4294.39	4606.39	11.8928	11.8238	11.7964	12.3177	12.1709	12.2833
ASMM10P043350	0.00135707	0.0163794	1.26872	down	protein_coding	NM_010731	CCDS35991.1	Zbtb7a	RefSeq	5373	chr10	+	81136270	81151657		chr10:81150830+81151657	TGTGGAATTCACTAGAGGTTTGAGCGGAGGGTGCTGTAGAAAGGTTTTATTTGGTTGTTT	16969	Mm.20920	GO:0000122|GO:0003676|GO:0003677|GO:0003700|GO:0005515|GO:0005634|GO:0005634|GO:0006351|GO:0006355|GO:0007275|GO:0030154|GO:0035035|GO:0045670|GO:0045892|GO:0046872|GO:0051216	zinc finger and BTB domain containing 7a	2684.64	2827.86	11.1768	11.5201	2702.93	2600.38	2750.61	2982.55	2803.85	2697.18	11.2533	11.1731	11.1039	11.5236	11.5196	11.5172
ASMM10P043868	0.0013615	0.0164147	4.4968	down	protein_coding	NM_019680	CCDS30108.1	Elf4	RefSeq	5847	chrX	-	48411048	48463132		chrX:48411407-48415446	GTGTTAAACTAGCTAACCGGTTAACTAACCCTTGCTGACAAGCGTTCTGCAAGAGGCTTA	56501	Mm.36808	GO:0001787|GO:0001866|GO:0003677|GO:0003700|GO:0005634|GO:0006351|GO:0006355|GO:0016605|GO:0043565|GO:0045893|GO:0045893|GO:0045944|GO:0045944	E74-like factor 4 (ets domain transcription factor)	53.4499	193.508	5.396	7.5649	35.4321	50.0086	74.909	181.557	224.538	174.429	4.94207	5.46324	5.78269	7.39624	7.79887	7.49959
ASMM10P055424	0.00136305	0.0164243	1.42402	down	protein_coding	NM_013497	CCDS18102.1	Creb3	RefSeq	1582	chr4	+	43562633	43567060		chr4:43566773+43566833	TTTCAGGGCAGGTATTCAGGTTAGGTGTGAGGATGTGGGGTGTCCTCAGCCTGAGGACTC	12913	Mm.12407	GO:0000139|GO:0000977|GO:0001558|GO:0002230|GO:0003677|GO:0003682|GO:0003700|GO:0005634|GO:0005737|GO:0005783|GO:0005789|GO:0005794|GO:0005829|GO:0006351|GO:0006355|GO:0006935|GO:0006986|GO:0006990|GO:0008140|GO:0016020|GO:0016021|GO:0016604|GO:0019043|GO:0019046|GO:0030176|GO:0030335|GO:0031726|GO:0042127|GO:0042803|GO:0042994|GO:0043025|GO:0043565|GO:0045893|GO:0045944|GO:0051928|GO:0090026|GO:…	cAMP responsive element binding protein 3	11930.6	13593.8	13.3404	13.8504	11841.8	12227.9	11722	14321	12844.2	13616.1	13.3945	13.4008	13.2258	13.8683	13.7936	13.8892
ASMM10P032605	0.00136872	0.0164382	2.89214	down	protein_coding	NM_001005426	CCDS19779.1	Zcwpw1	RefSeq	2271	chr5	+	137787801	137822621		chr5:137816916+137816976	AATCAGAAGCTGGAGGCAGCCATAGCGATGGCTCACAGGGCAGAACAGACCAGTATTCAG	381678	Mm.332765	GO:0003674|GO:0005575|GO:0008150|GO:0008270|GO:0046872	zinc finger, CW type with PWWP domain 1	19.1473	48.2011	3.99044	5.52258	17.7121	19.2308	20.499	51.1241	57.2316	36.2477	3.93219	4.16662	3.8725	5.54173	5.80886	5.21714
ASMM10P034328	0.00136777	0.0164382	1.86133	down	protein_coding	NM_178873	CCDS20024.1	Adck2	RefSeq	3539	chr6	+	39573875	39588769		chr6:39588709+39588769	GGTGGGGAGGGGATGCAGCAAGTCTTTAGGAAATAAAGTAAACATCATTTCTCTTTTCTC	57869	Mm.247957	GO:0000166|GO:0003674|GO:0004674|GO:0005524|GO:0005739|GO:0008150|GO:0016020|GO:0016021|GO:0016301|GO:0016310|GO:0016740|GO:0016772	aarF domain containing kinase 2	149.841	235.625	6.95536	7.8517	142.757	145.828	160.936	266.444	249.461	190.972	6.96567	6.98742	6.91299	7.96714	7.95784	7.63011
ASMM10P000557	0.00136702	0.0164382	1.55744	down	protein_coding	NM_133435	CCDS18960.1	Nmnat1	RefSeq	954	chr4	-	149468786	149485142		chr4:149469162-149469639	AAACCAACAGGTGTGCCCAAGGTGAAATTGCTGTGTGGGGCAGATTTACTGGAGTCCTTC	66454	Mm.76062	GO:0000309|GO:0000309|GO:0004515|GO:0004515|GO:0005634|GO:0005634|GO:0009435|GO:0009611	nicotinamide nucleotide adenylyltransferase 1	334.125	429.61	8.11128	8.75046	326.624	342.098	333.652	460.858	405.177	422.794	8.15846	8.20687	7.96852	8.76909	8.68331	8.79896
ASMM10P006991	0.00136813	0.0164382	1.44674	down	protein_coding	NM_010028	CCDS30027.1	Ddx3x	RefSeq	4571	chrX	+	13281021	13293983		chrX:13291059+13291162	GTTCTAAGAGCAGTCGATTTAGTGGAGGGTTTGGTGCCAGAGACTACCGACAGAGTAGCG	13205	Mm.289662	GO:0000166|GO:0003676|GO:0003677|GO:0003723|GO:0004003|GO:0004004|GO:0004386|GO:0005515|GO:0005524|GO:0005634|GO:0005737|GO:0005739|GO:0005741|GO:0005852|GO:0006200|GO:0006351|GO:0006355|GO:0006417|GO:0006915|GO:0007059|GO:0007243|GO:0008026|GO:0008134|GO:0008143|GO:0008190|GO:0008625|GO:0009615|GO:0010494|GO:0010501|GO:0016020|GO:0016787|GO:0016887|GO:0017148|GO:0022627|GO:0030307|GO:0030308|GO:…	DEAD/H (Asp-Glu-Ala-Asp/His) box polypeptide 3, X-linked	3845.09	4540.2	11.6874	12.2202	3650.55	3443.15	4441.57	4746.53	4374.35	4499.71	11.699	11.5688	11.7944	12.217	12.1951	12.2485
ASMM10P007696	0.00137137	0.0164519	1.92822	down	protein_coding	NM_021877	CCDS27257.1	Hr	RefSeq	5599	chr14	+	70554055	70573542		chr14:70554117+70554511	TCACTGACCCGGTGCTGGAGGAGGAAACCGGCGGAGCAGCTTCCCCACTCTCAGTTGCGC	15460	Mm.7598	GO:0000118|GO:0003677|GO:0003714|GO:0003714|GO:0005515|GO:0005634|GO:0006351|GO:0006355|GO:0016604|GO:0042809|GO:0042826|GO:0043433|GO:0045892|GO:0046872|GO:0046966|GO:0051291	hairless	118.321	191.996	6.61479	7.56206	104.945	123.34	126.678	194.678	174.245	207.064	6.52439	6.75154	6.56845	7.49981	7.43371	7.75266
ASMM10P005522	0.00137595	0.0164978	1.85385	down	protein_coding	NM_001164705		Amer2	RefSeq	2340	chr14	+	60378285	60381003		chr14:60379014+60379387	CACGCAGCAGGCTGTGGAGATATTATTGCAGACCCAGAAGAAGAGGCAGGCCCCAGCTGT	72125	Mm.275499	GO:0005515|GO:0005546|GO:0005886|GO:0008289|GO:0016020|GO:0016055|GO:0090090	APC membrane recruitment 2	332.927	512.096	8.10411	8.99463	308.413	335.671	354.696	579.705	538.659	417.923	8.07541	8.17674	8.06018	9.10827	9.0935	8.78214
ASMM10P002127	0.00138074	0.0165188	1.44013	down	protein_coding	NM_001003913	CCDS24237.1	Mars	RefSeq	2948	chr10	-	127296220	127311786		chr10:127296610-127296872	ATTGAAAATTTGAGGCAGCGCTTTGGAGGGGGTCAGGCTAAAGGCTCCCCCAAGCCAGCA	216443	Mm.28173	GO:0000049|GO:0000166|GO:0003723|GO:0004812|GO:0004825|GO:0005524|GO:0005730|GO:0005737|GO:0005739|GO:0006412|GO:0006418|GO:0006431|GO:0009303|GO:0016874	methionine-tRNA synthetase	1803.63	2156.37	10.5878	11.114	1639.17	1805.7	1966.02	2281.47	1990.56	2197.08	10.5177	10.6424	10.6033	11.1266	11.0124	11.203
ASMM10P000860	0.00140134	0.0166196	1.66061	down	protein_coding	NM_001163450	CCDS50028.1	Mapk8ip3	RefSeq	5486	chr17	-	24897505	24936977	ENSMUST00000146923, NM_001163447, NM_001163449, NM_001163451, NM_013931	chr17:24907351-24908410	GATTTTTTTGGAATGGGCAAAGAAGTGGGGAACCTGCTGCTGGAGAACTCACAGCTTCTA	30957	Mm.43081	GO:0000139|GO:0001701|GO:0005078|GO:0005078|GO:0005515|GO:0005737|GO:0005790|GO:0005794|GO:0005886|GO:0007254|GO:0007257|GO:0007411|GO:0007585|GO:0008104|GO:0008432|GO:0009791|GO:0010468|GO:0016192|GO:0016301|GO:0016310|GO:0016740|GO:0019894|GO:0019901|GO:0030425|GO:0030673|GO:0030900|GO:0031410|GO:0031434|GO:0031434|GO:0031435|GO:0042995|GO:0043005|GO:0043507|GO:0045666|GO:0046328|GO:0048286|GO:…	mitogen-activated protein kinase 8 interacting protein 3	374.376	511.496	8.27764	9.00934	376.036	381.957	365.133	519.913	511.912	502.664	8.36577	8.36437	8.10276	8.95172	9.01737	9.05894
ASMM10P018671	0.00140118	0.0166196	1.52373	down	protein_coding	NM_028868	CCDS50320.1	Cxxc1	RefSeq	2537	chr18	+	74216211	74221491		chr18:74220914+74220980	TGTAATCGCCATTATTGCTGGGAGAAGCTTCGGCGTGCAGAAGTGGACTTGGAGCGCGTG	74322	Mm.17537	GO:0003677|GO:0005634|GO:0006351|GO:0006355|GO:0008270|GO:0016363|GO:0016607|GO:0035097|GO:0042800|GO:0045322|GO:0045893|GO:0046872|GO:0048188|GO:0051568	CXXC finger 1 (PHD domain)	2382.08	3017.36	11.0024	11.6101	2475.92	2304.73	2365.58	3256.25	3009.3	2786.51	11.1325	10.9899	10.885	11.6495	11.6254	11.5553
ASMM10P012713	0.00139954	0.0166196	1.394	down	protein_coding	NM_001252055	CCDS27541.1	Ly6c1	RefSeq	880	chr15	-	75045014	75048837	NM_001099217, NM_010741	chr15:75045078-75045472	TATTATAGTATCACCATCCACACATAAGTATCTGGGGTCCTGCAGGGTTCCCATGTATGC	17067	Mm.1583	GO:0005886|GO:0009897|GO:0016020|GO:0031225	lymphocyte antigen 6 complex, locus C1	14277.9	16244	13.6105	14.0897	14189.8	14183.6	14460.5	16964.7	16980.1	14787.2	13.6675	13.6169	13.5472	14.1018	14.1693	13.9981
[truncated: 2,516 more rows]
[truncated: 7 more columns]

## Sheet: S1b Sign up >1.25
ProbeName	P-value	FDR	Fold Change	Regulation	type	seqname	ccdsID	GeneSymbol	source	RNAlength	chrom	strand	txStart	txEnd	Xhyb	probeCoordinates	Sequence	EntrezID	unigene	GOaccession	description	group-HuD-KO(raw)	group-Wild-Type(raw)	group-HuD-KO(normalized)	group-Wild-Type(normalized)	[HuD-KO-1, HuD-KO](raw)	[HuD-KO-2, HuD-KO](raw)	[HuD-KO-3, HuD-KO](raw)	[WT-1, Wild-Type](raw)	[WT-2, Wild-Type](raw)	[WT-3, Wild-Type](raw)	[HuD-KO-1, HuD-KO](normalized)	[HuD-KO-2, HuD-KO](normalized)	[HuD-KO-3, HuD-KO](normalized)	[WT-1, Wild-Type](normalized)	[WT-2, Wild-Type](normalized)	[WT-3, Wild-Type](normalized)
[truncated: 3,660 more rows]

[truncated: 6 more sheets: S1c Genes with up & down mRNAs, S1d Sig down MSN vs other cells, S1e Sign down in KO vs Up in OE, S1f Sig down & HuD targets, S1g Sig up in KO & Up in OE, S1h Sig down & KARG set ]
