# Supplementary material for: HuD Regulates mRNA-circRNA-miRNA Networks in the Mouse Striatum Linked to Neuronal Development and Drug Addiction
Source: Biology (Basel). 2021 Sep 20;10(9):939. doi: 10.3390/biology10090939 (PMC8468275; doi:10.3390/biology10090939)
Supplement: Supplementary file 1 [file biology-10-00939-s001.zip › biology-1322900-supplementary/Second REV Supplementary tables/Table S3_Differentially Expressed CircRNAs in HuD KO striatum.xlsx]

## Sheet: Table S3 contents
Table of contents
Table S3a	Significantly upregulated circRNAs FC >1.25, p<0.05 in HuD KO STR
Table S3b	Significantly downregulated circRNAs Absolute FC >-1.25, p<0.05 in HuD KO STR
Table S3c	Genes expressing both significantly up- and downregulated circRNAs in HuD KO STR
Table S3d	Congruent vs noncongruent changes in circRNAs and mRNAs derived from the same differentially expressed genes in HuD KO STR
Table S3e	Differentially expressed circRNAs in HuD KO STR that are also HuD targets

## Sheet: S3a Sign up >1.25
probeID	P-value	FDR	FC (abs)	Regulation	circRNA	Alias	source	chrom	strand	txStart	txEnd	circRNA_type	best_transcript	GeneSymbol	Sequence	group-HuD_KO(raw)	group-Wild_Type(raw)	group-HuD_KO(normalized)	group-Wild_Type(normalized)	[HuD_KO_1, HuD_KO](raw)	[HuD_KO_2, HuD_KO](raw)	[HuD_KO_3, HuD_KO](raw)	[WT_1, Wild_Type](raw)	[WT_2, Wild_Type](raw)	[WT_3, Wild_Type](raw)	[HuD_KO_1, HuD_KO](normalized)	[HuD_KO_2, HuD_KO](normalized)	[HuD_KO_3, HuD_KO](normalized)	[WT_1, Wild_Type](normalized)	[WT_2, Wild_Type](normalized)	[WT_3, Wild_Type](normalized)						GeneSymbol
ASCRP4005151	0.00276101	0.0126396	12.352	up	mmu_circRNA_32974	2_12111247_12081949_-29298|15.25|6|14	25714049	chr2	-	12160321	12189620	exonic	NM_001001309	Itga8	CCACACAAAGAGGAGGAAGTCGGTCCTTTGGTTGAGCATATTTATGAGAGATAAGCATCA	13505.2	670.333	13.4894	9.86275	10721.5	8033	21761	488	518	1005	13.381	12.9479	14.1394	9.36247	9.51308	10.7127					0610010F05Rik	Aacs
ASCRP4011864	0.000317256	0.00489865	8.64736	up	mmu_circRNA_26612	13_78374281_78370479_-3802|16.78|9|16	25714049	chr13	+	78231217	78235020	intronic	AK051417		TAGCCAAAATGGTGGCCATGGAATGGTGTAGCAGATTGCTGCAGATGGTTTCAATAGTTC	835.667	79	9.6071	6.49484	864	800.5	842.5	74	73	90	9.92665	9.60586	9.2888	6.28117	6.3178	6.88555			totlal without duplicates 2520		1700011I03Rik	Aak1
ASCRP4011896	0.000600392	0.00625261	8.06648	up	mmu_circRNA_42789	8_36875488_36869762_-5726|17.09|10|41	25714049	chr8	+	35806707	35812434	exonic	TCONS_00032237	XLOC_023637	TAGTGTCCTTAGTCAACAGGATTGATGTACTGGTCTGAAACTGGAGAGGAACCTCGAATC	1162	113	10.0616	7.04963	1099	1179	1208	152	113	74	10.236	10.1309	9.81782	7.4943	7.12055	6.53406			2520	circRs	1700025G04Rik	Aatf
ASCRP4011177	0.00121794	0.00836081	6.89367	up	mmu_circRNA_19241		25070500	chr2	-	37580670	37647287	sense overlapping	NM_009261	Strbp	GTGACTGTAAGCTGTGATCTCAGTATTCAAAGGTAGGTGTATTCCAGAGAACAATTTTGA	980.333	108	9.79935	7.01408	1020	1171	750	121	113	90	10.1405	10.1173	9.14025	7.12314	7.07437	6.84472			remove 1,787 duplicates		2010111I01Rik	Abca1
ASCRP4000787	0.00125088	0.00843816	6.2669	up	mmu_circRNA_42790	8_36875488_36870051_-5437|17.85|2|2	25714049	chr8	+	35806996	35812434	exonic	TCONS_00032238	XLOC_023637	AAGTGTATAGTGTCCTTAGTCAACAGGATGATGCAGCTAACACAAATCAAGAGCCCCTTT	1626.17	183.5	10.4697	7.82191	1199	1403.5	2276	231	207	112.5	10.353	10.3592	10.6968	8.18672	8.06432	7.21469					2210018M11Rik	Abca17
ASCRP4006540	9.39874e-05	0.00369047	5.97989	up	mmu_circRNA_41990	7_107404127_107398802_-5325|14.12|2|2	25714049	chr7	+	100250291	100255617	exonic	NM_027629	Pgm2l1	CTCATAACCGCAAAGAGGACAACGGGTACAAGAATCCCAAAACAAAAGAGCAGATTGAAA	2036.17	227.333	10.8221	8.24194	1889	1842.5	2377	226	207	249	10.9936	10.7259	10.7467	8.13625	8.0722	8.51736					2210408F21Rik	Abca5
ASCRP4007257	0.000279599	0.00471149	5.96651	up	mmu_circRNA_20127	1_57005099_56928156_-76943|18.99|5|5	25714049	chr1	-	56871311	56948255	exonic	NM_139146	Satb2	CTGTCTTTGCAAGAGTGGCATTCAACCGCACACAGGTTTGATGATTCCAGTTTTCTGTGT	265.833	44.8333	8.00304	5.42615	262.5	238	297	53	47.5	34	8.22064	7.89192	7.89656	5.62561	5.59808	5.05477					2210408I21Rik	Abca8b
ASCRP4010790	0.00262742	0.0123365	5.94963	up	mmu_circRNA_39430	5_128158510_128157575_-935|19.39|4|11	25714049	chr5	+	127677204	127678140	exonic	NM_177005	Glt1d1	GGTGATCGTAGGTCCTGAGAGATTGACCAAAGCGCTGACAACCTGTACATATTCCTTATA	1005.17	109	9.63486	7.06206	569	610	1836.5	114.5	100	112.5	9.34238	9.19383	10.3684	7.03091	6.88596	7.26933					2310035C23Rik	Abcc1
ASCRP4005790	0.00183118	0.0102253	5.93935	up	mmu_circRNA_35219	3_32341753_32336040_-5713|18.05|3|3	25714049	chr3	+	32437117	32442831	exonic	NM_008839	Pik3ca	CGAAAGGGTGCTAAGGAGGTTTTGTTATTGGCATGCCAGTGTGTGAATTTGATATGGTTA	308.167	51.1667	8.1978	5.6275	382	282.5	260	51	47	55.5	8.76677	8.12836	7.69828	5.48344	5.44862	5.95043					2410089E03Rik	Abcc5
ASCRP4006723	0.000992455	0.00768959	5.71139	up	mmu_circRNA_005864	mm9_circ_005864	circBase	chr13	-	17750256	17772957	exonic	NM_027118	Cdk13	CTCGTTTATATAGCTCAGAAGAAAGACGATCTGCCAAATCCCGAAGCAGAAGCCCATATT	317.333	52.6667	8.23275	5.71891	284	410	258	54	51	53	8.34299	8.64616	7.70912	5.58911	5.66784	5.89978					2610035D17Rik	Abcd2
ASCRP4011446	1.29292e-06	0.0018636	5.61037	up	mmu_circRNA_45990	Y_359917_353807_-6110|23.12|10|15	25714049	chrY	+	1017363	1023474	exonic	NM_012011	Eif2s3y	GTTGAGAAACACTGGCGGTGGGACAAGAGATAGAAGTGAGACCTGGTATTGTTTCTAAAG	134.167	27.3333	7.04179	4.55369	116	120.5	166	29	27	26	7.05298	6.94804	7.12434	4.58426	4.54669	4.53013					2610307P16Rik	Abcd3
ASCRP4002489	0.00361668	0.014808	5.52851	up	mmu_circRNA_23100	11_29399406_29355370_-44036|15.92|2|2	25714049	chr11	+	29455369	29499406	exonic	NM_176841	Ccdc88a	AGTGATGATTCTAGTACGGGATCAAGAGTTCATGGAATTAAAAGAAGATAATCAAGTTTT	370.667	57.6667	8.42826	5.96137	412.5	457.5	242	57	60	56	8.86286	8.794	7.62793	5.86966	6.01134	6.00311					2810403A07Rik	Abcd4
ASCRP4008595	8.83136e-05	0.00359845	5.51307	up	mmu_circRNA_005647	mm9_circ_005647	circBase	chr9	+	59779542	59790092	exonic	NM_173018	Myo9a	GACAGAGCTGGGATGATTATTGCTATGATTCTGAGCCGTTCTTTTGCCAAGAAAATGGTT	623	90	9.1872	6.72434	583.5	632.5	653	104	89	77	9.38105	9.24596	8.93459	6.86755	6.70674	6.59875					3110039I08Rik	Abhd17b
ASCRP4002338	0.000453506	0.00561101	5.33687	up	mmu_circRNA_33363	2_37502805_37436193_-66612|22.96|23|696	25714049	chr2	-	37580672	37647285	exonic	uc008jmz.1	Strbp	AGGCTGAGATATAGTGACTGTAAGCTGTGATCTCAGTATTCAAAGGTGTATTCCAGAGAA	844.5	120.167	9.62568	7.20969	795	974	764.5	129.5	119	112	9.81827	9.88367	9.1751	7.23909	7.14216	7.24782					3830408C21Rik	Abhd5
ASCRP4001133	0.0210715	0.0463585	5.19974	up	mmu_circRNA_20282	1_66577427_66568029_-9398|17.29|13|30	25714049	chr1	+	66521454	66530853	exonic	NM_175510	Unc80	ACAGACCCCAGAACAGATGACAACATCCCTGTAAGCAACCATAGGCTTGCTCTTACTATG	1417.5	145.667	9.88129	7.50285	661.5	518	3073	157	147.5	132.5	9.55983	8.9605	11.1235	7.54139	7.48761	7.47955					4430402I18Rik	Abi1
ASCRP4012485	8.27875e-05	0.00359845	5.15794	up	mmu_circRNA_011784	mm9_circ_011784	circBase	chr8	-	77450692	77450923	exonic	NM_030113	Arhgap10	TCTAACTTTCTGAAGAATCTGGAAGAACAGAGAGAAATCATGGTCTGTCAGCTGCCCAGA	283.333	52	8.0708	5.704	216	272	362	63	53	40	7.97502	8.07211	8.16527	5.92057	5.73349	5.45795					4921536K21Rik	Abi2
ASCRP4005139	0.000137548	0.00399982	5.13719	up	mmu_circRNA_014393	mm9_circ_014393	circBase	chr5	-	106634830	106638635	exonic	NM_026856	Zfp644	CCACAAAAAATGGACTTGACTGTGCACTCAGACTAAAGGTGTTAAATGATCTTGCCAACA	342	59.3333	8.36092	5.99995	310	384	332	60	62.5	55.5	8.4717	8.55704	8.05404	5.89655	6.08154	6.02174					4930447C04Rik	Abl1
ASCRP4011839	0.000171648	0.00415663	5.09593	up	mmu_circRNA_011180	mm9_circ_011180	circBase	chr8	-	36937559	36938758	exonic	NM_001194940	Dlc1	TAGACAATCAAGTCAGACTGCGCAAGAGAAAGTGGACAACATGGCAGATCACACTCTCTT	367.167	63.3333	8.45796	6.10862	355	357	389.5	68	72	50	8.66784	8.44848	8.25757	6.12732	6.3178	5.88073					4930505A04Rik	Ablim2
ASCRP4002469	0.00297327	0.0131619	5.0099	up	mmu_circRNA_45997	Y_535956_466313_-69643|16.62|3|4	25714049	chrY	-	1129869	1199513	exonic	NM_009484	Uty	AGTCTCAGATCCAAAGCTTTTTGAAATGATTAAAATGCTGCCTTTTTATATGGTCTTGGT	130.5	24.6667	6.84989	4.5251	70	98	223.5	26	24	24	6.31841	6.70374	7.52752	4.50811	4.44438	4.62283					4930506M07Rik	Abr
ASCRP4005104	0.000141022	0.00402418	4.9961	up	mmu_circRNA_43674	9_3441145_3417869_-23276|10.42|2|2	25714049	chr9	+	3417868	3441145	exonic	NM_027545	Cwf19l2	CCAAGATTATCAAGGCAGAAATGATGGGGAATATGAGCTCTGAAGATGAGTGGGTTGAGG	458	74.3333	8.70411	6.38331	326	486	562	74	71	78	8.52724	8.86585	8.71923	6.27124	6.23595	6.64273					4931406C07Rik	Acap2
ASCRP4013226	9.08817e-05	0.00361964	4.99081	up	mmu_circRNA_21821	10_31414219_31410717_-3502|10.58|3|3	25714049	chr10	-	31690910	31694413	sense overlapping	NM_001013411	Nkain2	TGGCCACAAAGAGACAAAGAACCAACAACAACATTGACTTCATAGGTGGCTTTGATTCTT	335.333	58.6667	8.29534	5.97607	255.5	326	424.5	60	53	63	8.19215	8.3287	8.36518	5.92057	5.7736	6.23403					4931406P16Rik	Acat1
ASCRP4001467	0.0024204	0.0117965	4.9506	up	mmu_circRNA_41991	7_107416816_107415175_-1641|17.84|2|2	25714049	chr7	+	100266664	100268306	exonic	NM_027629	Pgm2l1	ACGGGACATAACCACTGGATATGATAGCAGCCAGCCAAATAAGAAATCAGAAACATTACC	8238.5	1005.33	12.8539	10.5463	6808.5	7119	10788	857	751	1408	12.8918	12.7655	12.9045	10.28	10.146	11.213					4932438A13Rik	Acbd5
ASCRP4007596	0.00078495	0.00705249	4.89296	up	mmu_circRNA_43742	9_8658377_8643506_-14871|18.30|2|2	25714049	chr9	+	8643505	8658377	exonic	NM_013838	Trpc6	CTTGACAAAAATCAGATGGGGAAGATATTGCGAGGACCGTTCATGAAGTTTGTAGCACAC	3701.33	468.167	11.6417	9.35095	2519	3437	5148	433	394	577.5	11.4362	11.6688	11.8199	9.1645	9.09242	9.79594					4933406I18Rik	Acbd6
ASCRP4008390	4.42647e-06	0.00205466	4.86323	up	mmu_circRNA_40315	6_57576044_57548423_-27621|13.53|4|5	25714049	chr6	+	57598428	57626050	exonic	NM_025992	Herc6	GAAGTGATAAAAGAAGTGCATAAGATGGCCACGTGTTTTCATGGGGAAGGAACAGTGAAG	198.333	41.1667	7.61813	5.33621	180	199	216	44	42.5	37	7.71531	7.64797	7.49109	5.3305	5.35303	5.32511					4933412O06Rik	Acer3
ASCRP4002561	0.000317233	0.00489865	4.84189	up	mmu_circRNA_39907	6_23340486_23237664_-102822|19.50|7|13	25714049	chr6	-	23287663	23390486	exonic	NM_153163	Cadps2	AGTTGTTTGATGCCTGATGGGATTGGAACGGTTTCAGTGGAAGAGAAAGAAAGATTTGAG	431	73.1667	8.66312	6.38755	399	382	512	71.5	66	82	8.82598	8.5532	8.61018	6.20955	6.20955	6.74355					4933427D14Rik	Acin1
ASCRP4012285	0.000129294	0.00392858	4.79046	up	mmu_circRNA_45928	X_157314500_157278227_-36273|20.47|7|9	25714049	chrX	-	160840294	160876568	exonic	NM_001024624	Cdkl5	TCATGTGGAAAGCAGCACCCTGTCTAATAGGAAACACATGAAATTGTGGCAATCAAGAAA	584	97.1667	9.09347	6.8333	569	582	601	107	99.5	85	9.32966	9.13508	8.81567	6.88535	6.86094	6.75362					6530403H02Rik	Aco1
ASCRP4008120	0.000403013	0.0053666	4.77382	up	mmu_circRNA_30780	17_66208474_66201460_-7014|16.65|3|3	25714049	chr17	-	65852119	65859134	exonic	NM_009067	Ralbp1	GAACGAGGAGTTAGAAATCAGCAATCGGGTCCTGTACGTGCTTTTCACACATGTGCAAGA	317.833	59.8333	8.23234	5.97719	335	235	383.5	66	59	54.5	8.5799	7.88227	8.23484	6.07014	5.91101	5.95043					8030462N17Rik	Acot8
ASCRP4011368	0.000262753	0.00459844	4.77156	up	mmu_circRNA_006860	mm9_circ_006860	circBase	chr5	-	106635609	106636323	exonic	NM_026856	Zfp644	GTTAGAAAAGACCCTCATAATGCAGACACCAAAAGGCCAGAAAACGAGAAAGACCACAAG	322.667	60.6667	8.27522	6.02076	282	365	321	58.5	62	61.5	8.33019	8.48719	8.00827	5.8169	6.01134	6.23403					9030624J02Rik	Acsf3
ASCRP4002625	0.000412002	0.00538783	4.7712	up	mmu_circRNA_017632	mm9_circ_017632	circBase	chr15	+	58340612	58342570	antisense	NM_027211	Anxa13	ATACAAACAGTGTACTGACAACGTTCCACGCACTGATGGAGACATCTCATTTCAAGACTG	280.833	55	8.08236	5.82801	253.5	300	289	64	57.5	43.5	8.1801	8.20329	7.8637	6.07014	5.93046	5.48344					9130011E15Rik	Acsl1
ASCRP4002366	0.00537422	0.0187807	4.68395	up	mmu_circRNA_009396	mm9_circ_009396	circBase	chr6	+	31418930	31433131	exonic	NM_013791	Mkln1	AGGGTGACTTTGATGCTTGCGAGGAGTTGATTGAAAAAGCTGTAAATGGAACATTTTAGT	6897.83	894	12.6268	10.3991	7220	7555.5	5918	709	826	1147	12.943	12.8918	12.0455	9.95532	10.3162	10.9256					9330182L06Rik	Acsl3
ASCRP4009291	0.0238129	0.0504804	4.58753	up	mmu_circRNA_44599	9_72081136_72042753_-38383|10.78|2|3	25714049	chr9	-	72194945	72233329	sense overlapping	ENSMUST00000184383	RP23-292F17.7	GAGTTGAAGGAGATGAAGAGGGTTCCATGTCAGAGTTCAGGGAGATGCAGTCCATCATGG	914.667	111	9.26754	7.06982	375	396	1973	98	120	115	8.73901	8.60377	10.4598	6.74557	7.20788	7.25602					9930021J03Rik	Actr2
ASCRP4005146	0.000599311	0.00625261	4.58065	up	mmu_circRNA_19175		25070500	chr17	+	6137208	6139156	intronic	ENSMUST00000142030	Tulp4	CCACAACAGTGAGAGAGTTGTAAGAGTCCATCCAGGACCTTCCAGTCATGAATAATCTGA	3948.5	526	11.7444	9.54885	3497	4770.5	3578	538	517	523	11.8335	12.0722	11.3275	9.51308	9.50407	9.6294					A230046K03Rik	Actr3b
ASCRP4003894	0.000397237	0.00533488	4.55372	up	mmu_circRNA_008009	mm9_circ_008009	circBase	chr17	+	6137210	6139156	intronic	ENSMUST00000142030	Tulp4	CACAACAGTGAGAGTTGTAAGAGTCCATCCAGGACCTTCCAGTCATGAATAATCTGATGG	4527.17	608.833	11.9547	9.76769	3814	5418.5	4349	626.5	572	628	12.0272	12.2297	11.6073	9.7307	9.65121	9.92115					A230072E10Rik	Acvr1b
ASCRP4004965	0.000778297	0.0070386	4.51921	up	mmu_circRNA_42369	7_137659682_137537989_-121693|10.74|4|6	25714049	chr7	-	130394474	130516168	intronic	ENSMUST00000124096	Fgfr2	CATTCACCAAGCATGTGGGCACATTCCATGACAGTGCAGGATTATCAGGATCTTATAGAC	1216	186	10.0985	7.92238	984	1503	1161	186	175	197	10.0914	10.4662	9.73776	7.82806	7.79985	8.13924					A330023F24Rik	Adam10
ASCRP4004602	0.000771699	0.00700171	4.5188	up	mmu_circRNA_45429	X_39448449_39447544_-905|14.34|3|3	25714049	chrX	+	42094366	42095272	exonic	NM_009688	Xiap	CAGTTAACAAGGAGCAGCTTGCAAGAGCTGGATTTTATGCTTTAGAAAAGGTGGACAAGT	171.167	38.5	7.40074	5.2248	139	196	178.5	35	37	43.5	7.31459	7.6283	7.25932	4.90713	5.15536	5.61191					A330076H08Rik	Adam17
ASCRP4007398	5.93755e-06	0.00214156	4.49875	up	mmu_circRNA_33720	2_66161501_66134810_-26691|15.58|3|6	25714049	chr2	-	66296752	66323444	exonic	NM_018733	Scn1a	CTTATCACGATTTGAAGGGATGAGGGGAACAACCACTGAAACTGAGATGAGAAAGAGGAG	158.333	38	7.28803	5.1185	129.5	157.5	188	41	40	33	7.23415	7.31731	7.31263	5.20444	5.15536	4.99571					A830010M20Rik	Adam22
ASCRP4012424	0.000183389	0.00417202	4.49749	up	mmu_circRNA_33377	2_37501211_37479693_-21518|18.10|2|2	25714049	chr2	-	37624172	37645691	exonic	NM_009261	Strbp	TCCTGGTCAGTTACTGATAAAGAAGAGATCTATTAGATCTTTTGCCAATGATGATCGCCA	429.833	77.1667	8.61	6.44088	294.5	498.5	496.5	77	77	77.5	8.38272	8.89882	8.54846	6.34468	6.43304	6.54491					A830018L16Rik	Adam23
ASCRP4007759	0.00166117	0.00979098	4.49378	up	mmu_circRNA_001531	mm9_circ_001531	circBase	chr1	-	25396435	25432576	exonic	NM_175642	Adgrb3	CTTTGAATCCATATTGCGTGTTATGGGATGACTCAAAATCTGGCGAGCATTCAGAAGCTC	392.667	73.8333	8.54943	6.3815	414	415.5	348.5	74	65.5	82	8.87366	8.66346	8.11116	6.28117	6.13897	6.72435						Adam32
ASCRP4008286	0.000934128	0.0075251	4.47127	up	mmu_circRNA_43368	8_98882628_98878295_-4333|16.25|1|2	25714049	chr8	+	96354394	96358728	intergenic			GAAGATGTGCAAATAGAGCCCATGTGGAGTGCCAGAGGTTCAATGCAGATGTCAGCAGTC	1151	172.333	9.96754	7.80685	1031	737	1685	175	182	160	10.1499	9.48356	10.2691	7.75414	7.86484	7.80158						Adam9
ASCRP4012247	1.72263e-05	0.00278426	4.43541	up	mmu_circRNA_45924	X_157303985_157246407_-57578|14.87|2|2	25714049	chrX	-	160808474	160866053	exonic	NM_001024624	Cdkl5	TCAGTTGCCAGAAAATGAAGAAGTCAAGGAGACGACCTTACGAGAGCTTAAAATGCTTCG	584	102.5	9.06429	6.91522	454	549	749	102	113.5	92	9.00414	9.05412	9.13461	6.79361	7.0665	6.88555						Adamts3
ASCRP4010136	4.50975e-05	0.00332672	4.43428	up	mmu_circRNA_26237	13_43530350_43507780_-22570|18.43|2|2	25714049	chr13	-	43412410	43434981	exonic	NM_019930	Ranbp9	GCTGAGGAGAGAATGTGGCAAGAACACAGCAAATAAGAAAATGCTGAAGGTTGGGATAAA	522.5	95.1667	8.93493	6.78623	468	527	572.5	106	99	80.5	9.04886	9.00142	8.75451	6.86755	6.83716	6.65399						Adamts6
ASCRP4001248	0.00173238	0.00995487	4.37455	up	mmu_circRNA_003388	mm9_circ_003388	circBase	chr1	-	119721863	119765922	exonic	NM_019933	Ptpn4	ACATTGGGTTCCAAATTCCGGTACTGGTATCAGTACTTTTTGCAAATTAAGCAAGACATT	975.833	162.833	9.80541	7.67628	971	1099	857.5	194	166	128.5	10.0723	10.0297	9.31433	7.91052	7.70889	7.40943						Adamts9
ASCRP4002367	0.00467788	0.0172959	4.36873	up	mmu_circRNA_19411		25070500	chr6	+	31418929	31433132	sense overlapping	NM_013791	Mkln1	AGGGTGACTTTGATGCTTGCGAGGAGTTGATTGAAAAAGCTGTAAATGGGGAACATTTTA	6650.67	912.167	12.5682	10.441	6969	7119	5864	757.5	842	1137	12.9258	12.758	12.0209	10.0662	10.3446	10.9122						Adarb2
ASCRP4006318	0.000290866	0.00473938	4.29381	up	mmu_circRNA_43334	8_96211858_96176182_-35676|20.95|2|2	25714049	chr8	-	93652281	93687958	sense overlapping	TCONS_00032535	XLOC_024544	CTAGTCCCCAAGAACTGGTGGGGCGAAGTGAGAAGTGGAAAAGGTGTCCATAAAAGCAAC	234	53.6667	7.83873	5.73648	218	256	228	55	51	55	7.96889	8.00115	7.54616	5.60797	5.66784	5.93361						Adck3
ASCRP4003725	0.00274232	0.0126011	4.28986	up	mmu_circRNA_40258	6_50146641_50112585_-34056|15.40|2|2	25714049	chr6	+	50162585	50196642	exonic	NM_019939	Mpp6	CAAGCTTTTGACGTCGCTCCTGGAGGCCCATGATATTGTGGCATCAAAGTGTTATGATTC	899.167	151.833	9.69107	7.59014	874	1085	738.5	163.5	134	158	9.94154	10.0198	9.11184	7.63424	7.34434	7.79185						Adcy1
ASCRP4010731	0.00473699	0.0174468	4.26067	up	mmu_circRNA_41006	6_140538276_140492241_-46035|20.80|2|2	25714049	chr6	+	140543719	140589755	exonic	NM_144920	Plekha5	GGGTCATGCAGAGTGGACAAGATTACAACTGACAGTGCATCAACCAAAGAAACCAATAAC	3995.17	599.167	11.7932	9.70215	3787	4654.5	3544	816.5	582	399	12.0166	12.0455	11.3176	10.195	9.68878	9.22269						Adcy2
ASCRP4011736	6.74204e-05	0.00346839	4.24169	up	mmu_circRNA_32490	19_37047508_37030861_-16647|21.02|18|49	25714049	chr19	+	36956370	36973018	exonic	NM_001080706	Btaf1	TACATTATTATCAACACAGGACGAGGTGAAGTGGATCCTAAAGAGAGGATAGCACGCCAA	354.167	70.5	8.40476	6.32012	306	383	373.5	77	74	60.5	8.4471	8.55704	8.21013	6.37802	6.3924	6.18992						Adcy6
ASCRP4010363	0.00791747	0.0240194	4.18234	up	mmu_circRNA_26114	13_17858440_17842091_-16349|21.04|4|14	25714049	chr13	-	17750256	17766606	exonic	NM_027118	Cdk13	GGACTTGCTCGTTTATATAGCTCAGAAGAAAGCTTAAGAGGCAACATTTCTGTCAAAGCA	770.167	135	9.45031	7.38599	804	985	521.5	154	129	122	9.82677	9.89952	8.62463	7.51797	7.27539	7.36462						Adcy8
ASCRP4007182	0.000377489	0.00521063	4.16709	up	mmu_circRNA_013703	mm9_circ_013703	circBase	chr11	+	77691541	77693254	exonic	NM_001024205	Nufip2	CTGGGGTTCTTTTGACCTGAGGGCTGCTATTGTATATCACACTAAAGGCTATGGTGAAAT	715.833	129	9.3623	7.30326	625.5	669.5	852.5	116	126	145	9.45917	9.32258	9.30516	7.02316	7.24924	7.63739						Adcy9
ASCRP4006283	0.00273098	0.0125749	4.09752	up	mmu_circRNA_39511	5_135599887_135597376_-2511|20.64|10|33	25714049	chr5	+	135121505	135124017	exonic	NM_021455	Mlxipl	CTAGATGACTTCATGGAGATATCAGATGTGCAACGGAGGAAGAGCCCAGTGTGTGGTTTC	193.333	46	7.57263	5.53787	242	181	157	46	48	44	8.12553	7.51192	7.08043	5.42643	5.59808	5.58911						Add1
ASCRP4011059	0.000211978	0.00433252	4.08902	up	mmu_circRNA_011865	mm9_circ_011865	circBase	chr5	-	106634830	106666845	exonic	NM_026856	Zfp644	GTCCGTTGATCTATCAGCCACAAAAAATGGACTTGACTGTGCACTCAGGCTTGATTTAAA	867	154.833	9.64517	7.61342	721	829	1051	153.5	138.5	172.5	9.67635	9.64384	9.61533	7.51311	7.40547	7.92167						Add3
ASCRP4008656	0.000163142	0.00410068	4.08702	up	mmu_circRNA_40213	6_46120318_45870791_-249527|18.07|2|3	25714049	chr6	+	45920791	46170319	exonic	NM_001004357	Cntnap2	GACCAATAGTCCTCTTCAAGTGAAGACTGGCGAGAAATACTTCTTTGGAGGCTTTTCCAG	218.667	52	7.75031	5.71926	187.5	235.5	233	60	53	43	7.77218	7.88674	7.592	5.92057	5.73349	5.50372						Adgrb3
ASCRP4001413	0.00084021	0.00720142	4.08676	up	mmu_circRNA_008379	mm9_circ_008379	circBase	chr2	-	72946545	72971514	exonic	NM_001018042	Sp3	ACCTGTCCCAACTGTAAAGAAGGTGGTGGGAGACAGGTGATTTGGCTTCTGCACAGTTAG	456.167	89.1667	8.74004	6.70908	407	555	406.5	97.5	88	82	8.84394	9.06561	8.31056	6.75362	6.66896	6.70466						Adgrl2
ASCRP4013296	0.0396429	0.0736976	4.07791	up	mmu_circRNA_26330	13_52994105_52991546_-2559|16.27|2|2	25714049	chr13	-	52896176	52898736	sense overlapping	NM_016709	Auh	TGGTCAGTCGGTGCTGACCTTAAGGAACGAGCCAAGATGCATTCCAGTGAAGTTGGTCCC	1300.33	170.5	9.82928	7.80145	916	396.5	2588.5	182	150.5	179	9.9929	8.60846	10.8865	7.81018	7.58199	8.01219						Adgrl3
ASCRP4013887	0.000580209	0.00619425	4.06131	up	mmu_circRNA_39099	5_107098859_107063850_-35009|21.74|1|4	25714049	chr5	-	106634830	106669840	intronic	ENSMUST00000125895	Zfp644	TTGATCTATCAGCCACAAAAAATGGACTTGACTGTGCACTCAGGTCATGGTATGCAGTTC	425.833	85.3333	8.65367	6.63172	387	480.5	410	83	84	89	8.78476	8.85062	8.32563	6.47419	6.55466	6.86631						Adh5
ASCRP4005158	0.0111785	0.0299981	4.06123	up	mmu_circRNA_19091		25070500	chr13	+	35815906	35816578	sense overlapping	NM_009881	Cdyl	CCACAGGCTTAGCTGTTAATGGAAAAGGTGAGGTGGAAAGTATCGTTGACAAAAGGAAAA	9886.83	1367.17	13.1081	11.0862	12609	10190.5	6861	1342	1138.5	1621	13.7183	13.2858	12.3202	10.9963	10.8169	11.4454						Adipor2
ASCRP4001615	0.00634778	0.0208296	4.05848	up	mmu_circRNA_37227	4_98901877_98879268_-22609|19.09|20|88	25714049	chr4	+	99212576	99235186	exonic	NM_175029	Atg4c	ACTGTCGAAATGTCCAGGACTTTGAACGAGCGTCTGAAGAAATCACTAAGTATATTGGAT	1056.83	190.5	9.92154	7.9006	926.5	1183	1061	142.5	173	256	10.0054	10.1344	9.62477	7.34375	7.79985	8.55818						Adnp
ASCRP4002555	0.000547123	0.00605205	4.05693	up	mmu_circRNA_23124	11_29636498_29633633_-2865|20.25|3|3	25714049	chr11	+	29733632	29736498	exonic	NM_024226	Rtn4	AGTTGATTCCCTGAAGTTGTTGACCTCCTGTACTGGAGAGACATTAAGAAGACTGGAGTG	2132.33	337.667	10.8722	8.85179	1582	2274	2541	327	293	393	10.7237	11.0504	10.8424	8.73416	8.62244	9.19878						Adrbk2
ASCRP4001754	0.00242837	0.0118146	4.04359	up	mmu_circRNA_016768	mm9_circ_016768	circBase	chr13	-	17763103	17772957	exonic	NM_027118	Cdk13	AGAAGATGCTTTGGATTTTAAGAAAGACAAAGACGATCTGCCAAATCCCGAAGCAGAAGC	200.5	49.5	7.61259	5.59695	196	241	164.5	47.5	46	55	7.81178	7.90872	7.11726	5.42643	5.44862	5.9158						Adss
ASCRP4004065	0.00213107	0.0110336	4.03102	up	mmu_circRNA_27438	14_34221363_34215810_-5553|12.63|2|2	25714049	chr14	-	33402623	33408177	exonic	NM_016700	Mapk8	CACCTTCACTCTGCTGGAATTATTCATCGGTGCAGCTTATGATGCCATTCTTGAAAGAAA	1432	240.667	10.3428	8.33163	1507	1482	1307	213.5	241	267.5	10.6659	10.4482	9.91424	8.02904	8.3227	8.64315						AF529169
ASCRP4003003	0.000458327	0.00564783	4.01973	up	mmu_circRNA_45449	X_45237380_45204822_-32558|14.50|9|23	25714049	chrX	-	47851644	47884203	exonic	NM_053123	Smarca1	ATGAGGACATTGTAACTATTCTGGAAAGAGGAGAAAAGAAGAAAGCAGACCGCGCAAAGA	214.167	49.1667	7.69774	5.69064	170	258	214.5	51	48.5	48	7.60971	8.00369	7.47982	5.62561	5.54653	5.89978						Aff2
ASCRP4003319	0.0424654	0.0777795	4.01581	up	mmu_circRNA_28971	15_91637358_91603253_-34105|20.33|2|2	25714049	chr15	+	91772821	91806927	exonic	NM_025730	Lrrk2	ATTTCACCATTCAGAAACTCATCGAGACAAAAACCAACCAGCTGTTGTATTCTTCTGGGC	740.833	161	9.43263	7.42694	690	855.5	677	212	212	59	9.622	9.6928	8.9831	8.03977	8.10209	6.13897						Aff3
ASCRP4006703	0.000128512	0.00392858	3.98697	up	mmu_circRNA_20969	1_142449648_142380702_-68946|19.75|1|2	25714049	chr1	+	140484124	140553071	exonic	NM_001081027	Kcnt2	CTCGCGCTTTCAAAACTGGAAAAGATCATGTTGTTTGTGAAGAAGAGTTTAAGTACGCCA	164.5	40.5	7.31826	5.32296	131.5	137	225	43.5	39	39	7.26183	7.14216	7.55078	5.35655	5.20052	5.41182						Aff4
ASCRP4010275	4.29881e-05	0.00332672	3.97502	up	mmu_circRNA_000203	mm9_circ_000203	circBase	chr9	+	59801913	59832308	exonic	NM_173018	Myo9a	GGAAGAGAAGTACAGATTGCTTCACAGTGGAGGGAGAAGATTTGAGGCATGACTTTGAAC	1084.17	188	9.92813	7.93716	779	968	1505.5	202	183.5	178.5	9.78805	9.87622	10.1201	7.94703	7.88267	7.98179						Aftph
ASCRP4013232	0.000311143	0.00485942	3.95135	up	mmu_circRNA_002816	mm9_circ_002816	circBase	chr14	+	34691681	34695105	exonic	NM_001004436	Wapal	TGGCCCCAAACGGATAAAGTGGAGAATTTTAGTGAAGAACATGAAAAAAATAGTCACCAC	166.833	42	7.36546	5.38312	143	185	172.5	43	40	43	7.3614	7.54281	7.19218	5.24812	5.24431	5.65692						Agap1
ASCRP4010016	0.00128911	0.00854492	3.93084	up	mmu_circRNA_39744	5_151411015_151406752_-4263|16.46|22|255	25714049	chr5	-	150604176	150608440	sense overlapping	uc009auf.1	BC062895	GCCTTTGCGATGGAAGATGTCAACAAAGAGGAAGAGTTTTGAAGAAAAGTGGATACAGGT	2409.33	389.167	11.0567	9.08182	2246	2849	2133	409	398	360.5	11.2463	11.3527	10.571	9.08074	9.10522	9.05949						Agbl4
ASCRP4011767	8.28228e-06	0.00232794	3.87843	up	mmu_circRNA_24185	11_100905937_100890490_-15447|14.39|2|2	25714049	chr11	+	101029175	101044623	exonic	NM_016920	Atp6v0a1	TACCTGAGGAAGAAGCATTTGGGCGACTACGTGCACAAGTCTGTGTTCATCATTTTTTTC	202	50.5	7.62957	5.6741	170	214	222	55	51.5	45	7.62355	7.74811	7.51705	5.66121	5.68617	5.67492						Agfg1
ASCRP4010381	0.000664904	0.00656792	3.86555	up	mmu_circRNA_30476	17_33519531_33518396_-1135|19.73|6|9	25714049	chr17	-	33381450	33382586	intronic	AK158526		GGAGAGAAGCCTTATCCGTAACTCAAGTGATTGAGAAAGATGGTGAATGTGAACGTGGTT	384.833	77.5	8.44299	6.49232	271	336	547.5	76	71	85.5	8.27925	8.3624	8.68733	6.34468	6.3178	6.81449						Agfg2
ASCRP4011678	0.00119583	0.00833601	3.84244	up	mmu_circRNA_25647	12_100120284_100089592_-30692|11.20|4|6	25714049	chr12	-	98851381	98882074	exonic	NM_001081191	Eml5	TAATTACAGCTGGGATTAAACACATGAAATTTTGGCGTAGAGCAGCGCTTGGTTTCAGTT	406.667	85.6667	8.58431	6.64228	358	506	356	96	86	75	8.67926	8.92329	8.15036	6.76516	6.59303	6.56866						Ago3
ASCRP4013449	0.011554	0.0306606	3.82816	up	mmu_circRNA_38398	5_32790078_32780439_-9639|17.52|14|32	25714049	chr5	+	32478065	32487705	exonic	NM_172707	Ppp1cb	TGTGGATGAGACTTTGATGTGTTCATTCCAGTACGAGGATGTCGTCCAGGAAAGATTGTA	1608.33	265.167	10.4345	8.49788	1806	1995	1024	294	240	261.5	10.9022	10.8263	9.57514	8.5629	8.3287	8.60204						Agpat5
ASCRP4004035	0.00194053	0.0104832	3.82135	up	mmu_circRNA_007325	mm9_circ_007325	circBase	chr14	-	72563483	72584844	exonic	NM_207636	Fndc3a	CACCCATCAATAAGTACGTGGTGGAGATGGCAGAAGGTTCTAATGATGCCCACTCTACAC	286.333	65.3333	8.10706	6.17298	271	354	234	66	72	58	8.28589	8.43957	7.59573	6.07014	6.29287	6.15593						Agpat6
ASCRP4012682	0.000243295	0.00446149	3.81087	up	mmu_circRNA_37032	4_84642484_84593462_-49022|13.76|3|3	25714049	chr4	+	84947557	84996580	exonic	NM_175275	Cntln	TGAAAACTTGGAGAAGACGCTACAGCTAAAGAGAAAAACAGAAATCTGAAGCCAAAGACA	718.333	138	9.33672	7.4066	470	747	938	155	131	128	9.04696	9.50827	9.45493	7.50015	7.3102	7.40943						Agtpbp1
ASCRP4000667	1.23078e-05	0.00251586	3.80201	up	mmu_circRNA_21928	10_45397069_45308186_-88883|18.72|2|2	25714049	chr10	+	45588379	45677263	exonic	NM_172473	Hace1	AAGCCTGGGGGTGGAAGTATTCTTGTGACACAAAATAACAAAATAATGAGACTGCTGTTT	1068.83	198.333	9.94323	8.01647	949	1017.5	1240	215	205	175	10.0447	9.93978	9.84524	8.06594	8.05685	7.92662						Ahctf1
ASCRP4001190	0.00452907	0.0169596	3.79577	up	mmu_circRNA_45403	X_23339486_23333566_-5920|15.63|12|15	25714049	chrX	+	23756439	23762360	exonic	NM_175180	Wdr44	ACAGTCACAACAAACAGATACTGATGGTGGAAGGTTAAAACAGAAAACATAATTGAAAGT	340.333	77.3333	8.35459	6.4302	353	376	292	70	70	92	8.65692	8.534	7.87286	6.15323	6.25181	6.88555						Ahcyl1
ASCRP4001860	0.000941694	0.007528	3.76263	up	mmu_circRNA_19231		25070500	chr19	+	57629082	57642630	sense overlapping	NM_181415	Atrnl1	AGAGAAACTCTGTGTCTGCAACGATAGTTGGCAAGGTAGGTTAACAGAACCTTCTGGATA	429.5	91.3333	8.66682	6.75508	380	485.5	423	83	96	95	8.76677	8.86961	8.36408	6.4576	6.82915	6.97848						Ahcyl2
ASCRP4008712	3.89007e-05	0.00325734	3.76076	up	mmu_circRNA_009854	mm9_circ_009854	circBase	chr4	-	126923063	126926023	exonic	NM_001114399	Zmym4	GACGAACCTGACAATGCTCAAGTGGTGTCATGGATACAGAAATGTCTGAAGATACAGACC	349.667	78	8.38437	6.47334	287.5	380.5	381	80	82	72	8.36656	8.54891	8.23763	6.4123	6.53354	6.47419						Ahi1
ASCRP4007595	0.000636463	0.00642985	3.75346	up	mmu_circRNA_015335	mm9_circ_015335	circBase	chr1	-	24508183	24575459	exonic	NM_007733	Col19a1	CTTGAAGGCATCAAGGGAGAAATTGGTGAAAAGATCTGTGGCCATTTGTTTCCATGGTTA	369	78.6667	8.3969	6.48867	264	321	522	80	93	63	8.24415	8.3151	8.63144	6.43471	6.78361	6.24771					AI314180	Ak5
ASCRP4004765	2.26225e-05	0.00302359	3.70692	up	mmu_circRNA_41706	7_82351808_82301493_-50315|19.41|6|11	25714049	chr7	-	75156606	75206922	exonic	NM_153579	Sv2b	CATCATTCCACACTATGGCTATAACCTTCAGGAGAAGGACAAACATCACAGCCAGTGAGC	138.667	38.6667	7.09647	5.20625	107	135	174	42	39	35	6.96199	7.11761	7.20983	5.28928	5.15536	5.17413					AK006870	Akap1
ASCRP4004734	4.50632e-05	0.00332672	3.70598	up	mmu_circRNA_32268	19_16743191_16710259_-32932|19.57|6|7	25714049	chr19	-	16635768	16668701	exonic	NM_173028	Vps13a	CATCAGACCTTACAGGTTGCGCGATGGTTCAGGAAATCAAATGTTACAGATTAAGAATCA	201	52	7.63179	5.74193	185.5	191	226.5	50	57	49	7.75191	7.59523	7.54822	5.58911	5.84561	5.79107					AK011498	Akap10
ASCRP4013303	0.000292531	0.00474467	3.70109	up	mmu_circRNA_016050	mm9_circ_016050	circBase	chr19	+	44938364	44948052	exonic	NM_001081225	Fam178a	TGGTGATGGCCTCTTGGAAGAACACAGGAAAATGGACATCTCTCAAGAAAAAGATCATCT	362.833	79.8333	8.44545	6.5575	316	396.5	376	77.5	78.5	83.5	8.50451	8.60846	8.22338	6.40039	6.50099	6.77111					AK045681	Akap17b
ASCRP4006323	0.000193926	0.00422503	3.69974	up	mmu_circRNA_005474	mm9_circ_005474	circBase	chr11	-	20725684	20727639	exonic	NM_181411	Aftph	CTAGTGGCCATTTGCAGGAACCAGGCACTTCAGTTCAGGCATAAACTAACTACTGGAAAG	1093	202.167	9.9593	8.07188	827	1097	1355	208.5	180	218	9.86657	10.0264	9.9849	8.01442	7.87132	8.32989					AK076984	Akap2
ASCRP4001104	0.0172043	0.0402253	3.68077	up	mmu_circRNA_016411	mm9_circ_016411	circBase	chr2	+	158035995	158058827	exonic	NM_027434	Rprd1b	ACACCCAGAACCAGAAAGAGGTTTTGTCAGAAAAAGAGAAAAAACTAGAACCAAATCAAA	2880.33	504.667	11.3272	9.44723	2976	3486	2179	502	348.5	663.5	11.6773	11.6855	10.6188	9.41617	8.9043	10.0212					AK084059	Akap5
ASCRP4006783	0.0062814	0.0207075	3.65845	up	mmu_circRNA_19172		25070500	chr16	+	94383907	94393175	intronic	ENSMUST00000127911	Ttc3	CTCTCTGTTTTCTTCGTATGGGGCAGTTTAGGTTAGGACTGTGCAGCATGGATGACTTTG	6044.5	958.167	12.4203	10.5491	5667	7427.5	5039	909.5	895	1070	12.6199	12.8601	11.781	10.3749	10.4443	10.828					AK086712	Akap6
ASCRP4011451	0.000470961	0.00570748	3.65814	up	mmu_circRNA_39100	5_107108762_107063850_-44912|20.67|5|6	25714049	chr5	-	106634830	106679743	intronic	ENSMUST00000125895	Zfp644	GTTGATCTATCAGCCACAAAAAATGGACTTGACTGTGCACTCAGGGTCAGCTCAAGAACC	560.333	117.333	9.02633	7.15522	502.5	599.5	579	112	119	121	9.14552	9.16818	8.76527	6.93001	7.18658	7.34907					AK135963	Akap7
ASCRP4001012	0.00142264	0.00896157	3.65222	up	mmu_circRNA_30625	17_51948612_51907217_-41395|19.74|13|55	25714049	chr17	-	51767891	51809287	exonic	NM_009122	Satb1	ACAAAAAGCCAGTTCTGGCAGGTGATCTGTAAGACAGTGACTGAGTATGGATCATTTGAA	696.167	142.667	9.33102	7.46225	618	648	822.5	122	134	172	9.44558	9.2824	9.26508	7.16043	7.3102	7.91611					AK170409	Akap8l
ASCRP4007099	3.05632e-05	0.00315402	3.64855	up	mmu_circRNA_21824	10_32122179_32049571_-72608|22.93|14|110	25714049	chr10	-	32329764	32402373	exonic	NM_001013411	Nkain2	CTGCTTCTATTTGGAGGCTGGAGATCTCTCAAAGGTTTGTGTGCTAGAGAGGCAAATATT	1024.67	196.667	9.88523	8.01791	922.5	984	1167.5	203	192	195	10.0075	9.89283	9.75537	7.98321	7.9519	8.11862						Akap9
ASCRP4000378	8.99789e-05	0.00361964	3.63902	up	mmu_circRNA_31460	18_25558608_25558427_-181|19.68|2|2	25714049	chr18	+	25399925	25400107	exonic	NM_001033532	AW554918	AACAGAATGATATATGCAGACCCCAGAGAGCTTATGGAAGCCAAAATGTGATGGATGGAT	158.167	44.6667	7.26116	5.39761	132	133.5	209	45.5	47.5	41	7.26183	7.09984	7.42183	5.26884	5.51217	5.41182						Akt3
ASCRP4012283	0.001955	0.0105205	3.63678	up	mmu_circRNA_40024	6_31428056_31382939_-45117|13.49|5|6	25714049	chr6	+	31432938	31478056	exonic	NM_013791	Mkln1	TCATGTAGACATAATTTCAGATGGCACCAAGAAAGACTCTGGAATGGTACCGTGAACAGG	563.667	119.667	9.0366	7.17394	516	657.5	517.5	108	125	126	9.19411	9.30097	8.61473	6.90052	7.22437	7.39693						Aktip
ASCRP4012717	8.68921e-05	0.00359845	3.63353	up	mmu_circRNA_44340	9_59663185_59634621_-28564|18.38|4|5	25714049	chr9	+	59786813	59815378	exonic	NM_173018	Myo9a	TGAACGTTTACAGCACTACTTTAATCAGCATATCTTTAAGTTGGAGCAAGGCCTATGTTG	2122.5	376.5	10.8852	9.02381	1820.5	2219	2328	364.5	405	360	10.9122	11.0197	10.7237	8.87929	9.14025	9.0519						Alas1
ASCRP4013224	0.00589375	0.0198843	3.63052	up	mmu_circRNA_37078	4_86448956_86434729_-14227|17.04|9|15	25714049	chr4	+	86788824	86803052	exonic	NM_184088	Dennd4c	TGGCATTTTTTGATGATTGCATCGAGAAGGCACATTTCACATTTTATGCAAAATATCCCT	219.5	55.3333	7.7268	5.86662	238	268	152.5	60	58	48	8.09278	8.05486	7.03274	5.89655	5.87705	5.82625						Alcam
ASCRP4010028	0.00179647	0.0101007	3.61951	up	mmu_circRNA_017784	mm9_circ_017784	circBase	chr6	+	31426713	31433131	exonic	NM_013791	Mkln1	GCGAGGAGTTGATTGAAAAAGCTGTAAATGTACTTGATTCTGAAGCTTGAAAGGCCTGCT	427.833	95	8.62284	6.76704	330	398	555.5	82	88	115	8.5564	8.60981	8.70231	6.42243	6.63089	7.24782						Aldh1l2
ASCRP4000269	0.000198969	0.00422732	3.61428	up	mmu_circRNA_19131		25070500	chr15	+	35668698	35674953	sense overlapping	NM_177151	Vps13b	AAATATGACTGGATTGGAGCCATCAACCAAGGCTACAGAGGAGGAAAGCCTTAAACTTAG	728.5	148.833	9.41517	7.56146	641	788.5	756	165.5	149	132	9.50536	9.58472	9.15542	7.65049	7.56596	7.46792						Aldh5a1
ASCRP4012143	0.0246104	0.051737	3.60996	up	mmu_circRNA_41493	7_66874650_66874102_-548|23.21|7|10	25714049	chr7	-	59618731	59619280	sense overlapping	NR_015351	Ipw	TCACATGCCTACTGTGAAGGCAGAGAACCACAGATAATCAGGGAAAACATACTTTCAAGT	405.833	88.3333	8.50921	6.65722	492	507	218.5	108	87	70	9.1095	8.92329	7.49483	6.90052	6.63089	6.44026						Aldh7a1
ASCRP4012793	0.000480084	0.00574283	3.58539	up	mmu_circRNA_32543	19_37727946_37644873_-83073|17.79|9|14	25714049	chr19	+	37570382	37653456	exonic	NM_175353	Exoc6	TGACCTCAGACAGATCTGTGTATGATGATCAGCCAAACGCACACAAGAAGTTTATGGAAA	183.667	51.5	7.49519	5.65306	149	191	211	60	54.5	40	7.4186	7.60342	7.46356	5.8795	5.75457	5.32511						Alg13
ASCRP4011911	0.000433986	0.00551025	3.57921	up	mmu_circRNA_36164	3_132383546_132378553_-4993|16.90|4|5	25714049	chr3	+	132715588	132720582	exonic	NM_001163455	Tbck	TATAATAGTTCTCGCTGAGGAGCATGGGTGTCTGGACATTATCAAGGTATCCCTCATACC	2324.5	416	11.0317	9.19202	1968.5	2659	2346	455	393	400	11.0565	11.3042	10.7342	9.25055	9.09488	9.23063						Alg6
ASCRP4007911	0.000371195	0.00518195	3.56073	up	mmu_circRNA_007474	mm9_circ_007474	circBase	chr3	+	122781566	122818067	exonic	NM_153422	Pde5a	GAAACATGAGGACTCTTTCTCTCGTGTGTTTCACATGGAGTGTGAGGAAGTAGGAAAACC	637.5	132.667	9.19539	7.36322	633.5	505	774	143	137	118	9.48147	8.92022	9.18447	7.39693	7.38691	7.3058						Alg9
ASCRP4003909	0.00357478	0.0147054	3.55691	up	mmu_circRNA_31249	18_9412751_9386733_-26018|17.82|3|11	25714049	chr18	-	9386734	9412753	intronic	uc012azd.1	Ccny	CACAATATTCCTCAGCAAATCTCAGACAGACGGGATGATGCACAGTTCCTGCTATGTAGC	3619.67	624	11.6424	9.81179	3703	4186	2970	697	636	539	11.9729	11.8916	11.0627	9.92284	9.81973	9.6928						Alms1
ASCRP4001857	4.4882e-05	0.00332672	3.54377	up	mmu_circRNA_004058	mm9_circ_004058	circBase	chr4	+	84971130	85006524	exonic	NM_175275	Cntln	AGAGAAAACCAGGAGTTGATGGTTCAAAAGTCCTTGAAGAAAATTTGATTGAAGCAAAGA	2334.83	408.5	10.992	9.16669	1681	2315	3008.5	449	402.5	374	10.8088	11.0807	11.0864	9.22345	9.13602	9.14059						Als2
ASCRP4000690	0.000241929	0.00445949	3.54335	up	mmu_circRNA_006797	mm9_circ_006797	circBase	chr5	+	16299928	16333825	exonic	NM_009784	Cacna2d1	AAGGAAATCGAACATACACATGGACGCCTGTCAATGGCACAGATTACAGTTTAACAGCAA	2235	404	10.9591	9.13402	1834	2429	2442	406.5	458	347.5	10.9347	11.1573	10.7855	9.06233	9.331	9.00872						Ambra1
ASCRP4012120	0.000820059	0.00714097	3.54038	up	mmu_circRNA_000280	mm9_circ_000280	circBase	chr9	+	59801913	59843138	exonic	NM_173018	Myo9a	TCAAGGCATGAACACTCTAAATGAAAAAAATCAACAGATTGCTTCACAGTGGAGGGAGAA	331	74.6667	8.21633	6.39243	210	302	481	77	72	75	7.90702	8.21774	8.52423	6.30539	6.29287	6.57901						Anapc1
ASCRP4012121	0.000102767	0.00373837	3.5284	up	mmu_circRNA_20414	1_82891142_82854931_-36211|20.45|7|10	25714049	chr1	+	82858355	82894567	exonic	NM_010472	Agfg1	TCAAGTAGCAGCTGCTGGAGTGTCTAGTAATCCTTTTATGGAGAGGGTTAAATCCACCTC	202.167	55.6667	7.63266	5.81364	173	205	228.5	54	57	56	7.64881	7.70094	7.54822	5.62561	5.8122	6.00311						Anapc4
ASCRP4012923	0.0004039	0.00536732	3.52592	up	mmu_circRNA_19863	1_30920100_30886688_-33412|19.21|13|27	25714049	chr1	-	30829842	30863255	intronic	uc007anf.1	Phf3	TGCAAAAAACCACATGGCAACAGGGTTGAAAGACACACAGAAGTCTTCATGGATATAGTT	130.333	38.8333	7.01975	5.20176	108	153	130	36.5	41	39	6.94959	7.29497	6.8147	5.03584	5.24431	5.32511						Ank
ASCRP4008168	0.000951718	0.00756368	3.52341	up	mmu_circRNA_22515	10_98473414_98453696_-19718|13.89|2|2	25714049	chr10	+	98991061	99010780	exonic	NM_026482	Atp2b1	GAAGAAAGCAGACGTTGGCTTTGCAATGGTACTCATGTGATGGAAGGTTCTGGAAGAATG	390	90.6667	8.53823	6.72126	369	442	359	91	91	90	8.71758	8.74675	8.15036	6.61184	6.68564	6.86631						Ank3
ASCRP4001839	0.000648367	0.00648367	3.52299	up	mmu_circRNA_33808	2_70595606_70576478_-19128|16.45|13|28	25714049	chr2	-	70738420	70757549	exonic	NM_172664	Tlk1	AGACTAGGACATCTCAAAAAGACACCAGAGAAGAAACAATCAGAGTCATCCAGGGGAAGA	179.833	48.6667	7.4718	5.655	157	215	167.5	50	47	49	7.50161	7.75959	7.15419	5.60797	5.56595	5.79107						Ankef1
ASCRP4004676	8.05584e-05	0.00359845	3.51565	up	mmu_circRNA_003987	mm9_circ_003987	circBase	chr8	+	90932248	90933862	exonic	NM_177224	Chd9	CATAGCAGAAATCATCTATGTTTACAGCGGCAGGATTCTGATGCTTCATGACATGCCATC	225.5	60.1667	7.79335	5.97956	210	236	230.5	63.5	61	56	7.91451	7.88756	7.57797	6.02543	5.94887	5.96436						Ankfy1
ASCRP4009443	0.000444168	0.00553716	3.50733	up	mmu_circRNA_39101	5_107111029_107063850_-47179|15.77|1|6	25714049	chr5	-	106634830	106682010	intronic	ENSMUST00000125895	Zfp644	GATCTATCAGCCACAAAAAATGGACTTGACTGTGCACTCAGTGGCTGTCAGGATCCTATC	265.667	65.6667	8.01535	6.20498	249	294	254	69	64	64	8.17045	8.18209	7.69352	6.17602	6.12595	6.31297						Ankhd1
ASCRP4013377	0.000193133	0.00422503	3.49677	up	mmu_circRNA_012693	mm9_circ_012693	circBase	chr14	-	36938583	36941264	exonic	NM_027045	Ccser2	TGTCCATCCTGTTGGCAGCTATGAGTCCTCTGAAATGAACAGCATAATTCTGTCAAGTTT	786	161.667	9.5165	7.71048	668	861	829	165	162	158	9.57429	9.7042	9.27101	7.63424	7.69561	7.80158						Ankib1
ASCRP4002348	0.00212811	0.0110336	3.49518	up	mmu_circRNA_29656	16_37216156_37121885_-94271|13.39|3|3	25714049	chr16	-	37121798	37216070	exonic	NM_172440	Stxbp5l	AGGGACTATTTGGTGGAAGTGGACAGACATTCGACAGAGAAGAACTCTTTTTCCAATCTT	331.5	80.6667	8.31321	6.50784	323	385.5	286	91.5	86	64.5	8.52384	8.56379	7.85199	6.62237	6.6138	6.28734						Ankle2
ASCRP4012743	0.00104952	0.00787705	3.49459	up	mmu_circRNA_41585	7_71516545_71506826_-9719|17.80|5|20	25714049	chr7	-	64361939	64371659	exonic	NM_177893	Fan1	TGAAGCGTCTGGAAGAGCTAGTGGTCAAAAGTTGTATGTGAGGCTCTTTCAACGTAAATT	236	62	7.84455	6.03943	203	254	251	59	59	68	7.87368	7.98975	7.67022	5.7639	5.94887	6.40551						Ankra2
ASCRP4005819	0.0055092	0.0190067	3.48982	up	mmu_circRNA_21715	10_18419216_18397631_-21585|19.13|2|2	25714049	chr10	-	18677824	18699410	exonic	NM_001033258	Arfgef3	CGACATTTGACATGAATGGGAGTGCCGTTCTGAAGATCGCAGAGGGAGAAATGCTTGCTG	580.333	115.667	8.92544	7.12229	416	342	983	118	118	111	8.87366	8.38603	9.51663	7.04007	7.12055	7.20625						Ankrd11
ASCRP4011029	0.00484396	0.0176834	3.47768	up	mmu_circRNA_31844	18_64548474_64545999_-2475|16.14|12|32	25714049	chr18	+	64386344	64388820	sense overlapping	NM_194268	Onecut2	GTCATTGATCTGTACAAAGCATGCAAACGCAAAGAGCAAGAACCAAACAAAGACAGGAAC	86.8333	26.3333	6.4829	4.68477	81	112.5	67	24	25.5	29.5	6.56384	6.90975	5.9751	4.43774	4.62088	4.99571						Ankrd12
ASCRP4010732	0.000154366	0.00404969	3.4742	up	mmu_circRNA_40316	6_57569628_57568607_-1021|13.86|2|3	25714049	chr6	+	57618612	57619634	exonic	NM_025992	Herc6	GGGTCCACAGTCATTAGCATTCCTGAAGATGCTGGAGAGAATAATCTCATTGATGTGGAC	207.667	57.1667	7.67892	5.88224	192	199	232	63	63	45.5	7.79239	7.65825	7.58613	6.02543	5.96436	5.65692						Ankrd13c
ASCRP4014009	0.00056973	0.00614372	3.44903	up	mmu_circRNA_30628	17_51944698_51921937_-22761|18.47|1|2	25714049	chr17	-	51782611	51805373	exonic	NM_009122	Satb1	TTTAACCGAACTCAGGAACCATGTTACCAGTTTTCTGCGTGGTGGAACATTATGAAAACG	1692.83	318	10.5474	8.7612	1473.5	1474	2131	283.5	304.5	366	10.6294	10.4443	10.5684	8.50742	8.69013	9.08606						Ankrd17
ASCRP4010797	1.68059e-05	0.00278426	3.43889	up	mmu_circRNA_19191		25070500	chr17	+	50606293	50611196	sense overlapping	NM_013880	Plcl2	GGTGCTGAAGAAGATTGTAACAACTTATGACATGGGGATGGCACGAAGCAGAAAAGGGAG	1312	255.667	10.221	8.43906	1189	1252	1495	265.5	269.5	232	10.3393	10.2134	10.1104	8.40374	8.50093	8.41252						Ankrd26
ASCRP4008553	0.000851134	0.00724037	3.41793	up	mmu_circRNA_018049	mm9_circ_018049	circBase	chr11	-	12343743	12378359	exonic	NM_172496	Cobl	GACAAGGTATCAGAAAAGCCACGCAATGATGGACCTACTGGTTGAACTCTGCCTTCAGAA	1394.5	271.667	10.2716	8.49843	1094	1266	1823.5	310	312	193	10.2283	10.2264	10.3599	8.63435	8.74233	8.11862						Ankrd28
ASCRP4001272	0.000569703	0.00614372	3.41725	up	mmu_circRNA_010146	mm9_circ_010146	circBase	chr6	+	50143718	50163649	exonic	NM_019939	Mpp6	ACCAAGTTACAGAGATACTATTACTCCTCAGCAGTAACACAAGGCACATTAACATCAGGA	2636.17	485.5	11.203	9.4302	2284.5	3036.5	2587.5	536	494	426.5	11.2749	11.4544	10.8798	9.50734	9.45561	9.32764						Anks1
ASCRP4013981	0.000971283	0.00761426	3.41529	up	mmu_circRNA_013908	mm9_circ_013908	circBase	chr3	+	122794259	122818067	exonic	NM_153422	Pde5a	TTGTGCAGAACTTCCAGATGAAACATGAGGGAGCAAGATGCAAACAAAATCAACTACATG	528	117.333	8.9285	7.15649	527	408	649	141	115	96	9.22409	8.63845	8.92295	7.37044	7.12055	6.97848						Anks1b
ASCRP4013946	0.000549444	0.00605205	3.40833	up	mmu_circRNA_012434	mm9_circ_012434	circBase	chr9	-	16374948	16378254	sense overlapping	NM_001080814	Fat3	TTGGGAGGTTCAACATAGATGATGAGAGTGGACGGACATGTGATATGATGAGTGTGACTA	6542.33	1129.17	12.5761	10.807	5411	7390	6826	1156	1255.5	976	12.5782	12.8482	12.3019	10.782	10.9526	10.6864						Ankzf1
ASCRP4003299	3.35532e-05	0.00315402	3.40809	up	mmu_circRNA_009789	mm9_circ_009789	circBase	chr8	-	86860425	86862110	exonic	NM_030563	N4bp1	ATTGTTATAGATGGAAGTAATGTTGCAATTACGAGTATATCAAGGGGATCTGCGAGCCGG	557	120.667	9.00376	7.2348	432	585	654	122.5	119.5	120	8.92986	9.14144	8.93999	7.16663	7.2007	7.33707						Ano10
ASCRP4014149	0.00235226	0.0116231	3.40349	up	mmu_circRNA_37269	4_102776009_102732223_-43786|17.53|3|4	25714049	chr4	-	103059617	103103404	exonic	NM_146254	Wdr78	TTTGCTTTTCACCCCAAGGAGTGCCAGTGCACAACCAAGGAAGTCCATCAGCTTTATTAA	233.5	60.6667	7.74338	5.97636	190	156	354.5	57	66	59	7.78336	7.32107	8.1257	5.7639	6.04268	6.1225						Ano3
ASCRP4004083	0.00111293	0.00809083	3.39128	up	mmu_circRNA_012245	mm9_circ_012245	circBase	chr11	-	109971684	109977873	exonic	NM_013851	Abca8b	CACGGGAAAGAATCCATCAGCTCATTGTGATGGACTGTATGAAGATGTCAACTGTCTGAT	272.333	71.3333	8.03916	6.27733	274	256	287	85.5	73.5	55	8.27925	7.99617	7.84207	6.53483	6.3328	5.96436						Ano4
ASCRP4013143	3.16901e-05	0.00315402	3.38851	up	mmu_circRNA_31143	17_91042769_90762100_-280669|19.78|6|6	25714049	chr17	-	90362759	90643429	exonic	NM_020252	Nrxn1	TGGACAGTTCCTCAGGACTGGGTGACTACCTGGAGCTGCACATAGTTGTATATAAAAATA	2977.33	546.167	11.3643	9.60367	2324.5	3078.5	3529	533	586.5	519	11.3012	11.4808	11.311	9.49266	9.70501	9.61334						Ano6
ASCRP4003655	0.000208676	0.00427818	3.38812	up	mmu_circRNA_21123	1_162671062_162272167_-398895|15.01|4|6	25714049	chr1	-	160342035	160740931	exonic	NM_013862	Rabgap1l	CAAGAAGATTGATGGAACAGGCTTGCAATATTAAATTGTTCCAGGTGGATGTGGGCAGAG	171.5	49.3333	7.4014	5.64091	146	197	171.5	52	50	46	7.39893	7.6283	7.17697	5.62561	5.57909	5.71804						Anxa13
ASCRP4010635	0.00014126	0.00402418	3.37844	up	mmu_circRNA_25462	12_84153530_84148546_-4984|18.52|5|8	25714049	chr12	+	83047558	83052543	exonic	NM_015812	Rgs6	GGGAACCTGAAAACACGGACTATGGTACTGACATTGTACAGTGGCTTATGAAGAACCTTT	118.5	38	6.91422	5.15786	114.5	113	128	37	40	37	7.07187	6.90254	6.76825	4.99118	5.20052	5.28188						Ap1ar
ASCRP4011667	4.01127e-05	0.00329921	3.37281	up	mmu_circRNA_32163	19_3805053_3793068_-11985|21.01|1|2	25714049	chr19	+	3793067	3805053	exonic	NM_144871	Suv420h1	TAATGAGTTCTGCGAATGTTATACTTGTGAAAGGTCATGGTAACTCGGGATTTGAAGGGC	152	47	7.24139	5.48744	132	137	187	52	48	41	7.26683	7.15352	7.30383	5.64207	5.40843	5.41182						Ap1g1
ASCRP4012027	0.0094745	0.0269481	3.3601	up	mmu_circRNA_25651	12_100111415_100096929_-14486|18.78|3|3	25714049	chr12	-	98858718	98873205	exonic	NM_001081191	Eml5	TATTCATCCTTTGAAAGACTATGTGGCAACAGGCCAGGTTTATCTGTGAGGAGTGTTTGT	204.167	55	7.61589	5.86739	210.5	266	136	60	57	48	7.93155	8.04488	6.87125	5.8795	5.87705	5.84561						Ap2b1
ASCRP4007397	0.000400246	0.0053666	3.356	up	mmu_circRNA_44775	9_86731556_86729944_-1612|19.05|2|2	25714049	chr9	-	86835108	86836721	exonic	NM_013669	Snap91	CTTATCAAACTGTTTGCTTGCTACAATGACGGCGTCATTAACTTACTTGGGCTGACGGTG	1141.5	232.5	10.0279	8.2812	1093	1155.5	1176	267	214.5	216	10.2264	10.094	9.76344	8.4133	8.13205	8.29824						Ap3b1
ASCRP4007938	0.00172468	0.00995148	3.35496	up	mmu_circRNA_27948	14_102311377_102284508_-26869|12.03|2|2	25714049	chr14	+	101885290	101912160	exonic	NM_201529	Lmo7	GAAACTGGAAACTTAGTGATGGACGTCCGGCGTTACGGAAAGTCTGTACCCAGAGGAGAA	364.5	88.6667	8.42741	6.68112	296.5	357	440	110	96.5	59.5	8.41323	8.45219	8.41682	6.97924	6.84388	6.22023						Apba1
ASCRP4005565	0.000270026	0.0046395	3.35388	up	mmu_circRNA_26433	13_59609417_59575049_-34368|16.32|2|2	25714049	chr13	-	59473687	59508056	exonic	NM_023328	Agtpbp1	CCTACCTCTGTGGACGATGTGGTGGACGAGAGTGACGACAACGACGACATTGATTTAGAA	1375.5	274	10.2856	8.53975	1147.5	1504	1475	258	291	273	10.2927	10.4701	10.094	8.35052	8.6124	8.65632						Apbb1
ASCRP4011609	8.08417e-05	0.00359845	3.33917	up	mmu_circRNA_45985	Y_264827_263450_-1377|21.23|2|2	25714049	chrY	+	927006	928384	exonic	NM_011419	Kdm5d	TAACTCAGAGGACAGGTTGTTCGTACAAACCAGTGTGCAGGGGAATTTGTCATTACTTTT	98.1667	32.1667	6.65945	4.91996	89	100	105.5	37	29.5	30	6.69773	6.72799	6.55262	5.07631	4.76048	4.92307						Apc
ASCRP4007223	9.76512e-05	0.00370872	3.33258	up	mmu_circRNA_19962	1_38140665_38136135_-4530|19.32|2|2	25714049	chr1	-	38079289	38083820	exonic	NM_019570	Rev1	CTGTCAAAAGCTGAGATTGCTTCTTGTAGTTATGAAGCCAGGAAAACCAGTGGCTGTTAC	912	193	9.71212	7.97548	783	800.5	1152.5	218.5	174.5	186	9.79905	9.60305	9.73427	8.09234	7.7875	8.04661						Appbp2
ASCRP4001599	0.000301158	0.00483753	3.31853	up	mmu_circRNA_44496	9_65850088_65806136_-43952|18.14|2|2	25714049	chr9	+	65958328	66002281	exonic	NM_173185	Csnk1g1	ACTGGAACTGCGAGATACATGTCTATCAACACACATCTAGGCAAAGGTTACAAAATGTCC	121.5	38.3333	6.93817	5.20763	114	133	117.5	41	40	34	7.05298	7.11327	6.64825	5.20444	5.24431	5.17413						Appl1
ASCRP4004443	0.000317242	0.00489865	3.30816	up	mmu_circRNA_31789	18_59576093_59568538_-7555|20.41|8|17	25714049	chr18	+	59408883	59416439	sense overlapping	NM_001081328	Chsy3	CAGCTTTTATACACTCTGATGCAGCAGCTGTTCCATGAAAACTACGAACACAATCGCAAG	153.333	46.3333	7.2631	5.53707	136	168	156	53.5	42	43.5	7.30443	7.41085	7.07402	5.71071	5.3305	5.57001						Aqr
ASCRP4010896	0.000218088	0.00437332	3.29777	up	mmu_circRNA_19045		25070500	chr11	+	107592703	107604363	sense overlapping	NM_198298	Helz	GTACTCATGCAGAGGGTGATGATTGACGCAGCTTCTACAGAAGAGTGCTGGGGGAAGGAC	641.667	143.667	9.22428	7.50278	570	652	703	146	136	149	9.34238	9.29325	9.03719	7.44022	7.37624	7.69189						Arap2
ASCRP4002127	0.0030308	0.0132984	3.285	up	mmu_circRNA_20020	1_44224727_44213782_-10945|18.03|10|14	25714049	chr1	+	44156936	44167882	exonic	NM_011729	Ercc5	AGCGAGTCTGATGATATTAGCATTTGGCTAAACCAAGCACTTAAAGGAGTCCGAGATAGC	125.667	41	6.97178	5.25588	117	158	102	42	40	41	7.09984	7.33752	6.47797	5.28928	5.11012	5.36824						Arel1
ASCRP4010723	0.00335309	0.0141322	3.28435	up	mmu_circRNA_28808	15_79367975_79362102_-5873|14.71|2|2	25714049	chr15	-	79531671	79537545	exonic	NM_199080	Ddx17	GGGGGTAAGGATTGATCCAGCTGATGGAGGAAATCATGGCGGAAAAGGAAAATAAGACTA	1840.5	369	10.6823	8.96673	1535	2124	1862.5	316	336	455	10.6899	10.962	10.3951	8.67209	8.82947	9.39861						Arfgef2
ASCRP4012904	0.00177762	0.0100647	3.28419	up	mmu_circRNA_011631	mm9_circ_011631	circBase	chr15	-	44388468	44420873	exonic	NM_026149	Nudcd1	TGATGGCAATACATTACAAACAACTCATGTGCTGTGGCAGAAGTAAAACTTCGAGATGAC	280.167	75.6667	8.08002	6.36449	250	276.5	314	94	78	55	8.17312	8.08678	7.98017	6.69216	6.46769	5.93361						Arfgef3
ASCRP4002628	1.71841e-05	0.00278426	3.27443	up	mmu_circRNA_30762	17_65030965_64985824_-45141|21.88|2|3	25714049	chr17	+	64636483	64681625	exonic	NM_008549	Man2a1	ATACAACTGAGCGCACAGGAGCCAAGGTTGGTTGAAGACTTTCAATGACTACTTTAGAGA	186.5	53.6667	7.5213	5.81006	159	180	220.5	56	59	46	7.54255	7.51192	7.50942	5.72806	5.94887	5.75324						Arfip1
ASCRP4009026	0.00725181	0.0226517	3.26956	up	mmu_circRNA_39121	5_108228279_108224718_-3561|15.04|2|2	25714049	chr5	-	107795698	107799260	exonic	NM_007964	Evi5	GAGATGAAGCAAAGGATGATGGAAATGGAGACACAGCATAAATGCAGTTCCACCTACAAC	193.333	55	7.55705	5.84795	223	218	139	60	55	50	7.99965	7.77701	6.89447	5.90541	5.8122	5.82625						Arglu1
ASCRP4005632	0.000265956	0.00462098	3.26158	up	mmu_circRNA_25013	12_45409101_45383565_-25536|16.36|9|13	25714049	chr12	+	44282577	44308114	exonic	NM_026164	Pnpla8	CCTGAAGACCAAGCTCTCTAATGTTATCAGCAGTGCTACAGATACAGAGGGTAAGACCAT	500.333	117.333	8.86968	7.16411	441	549	511	125	119	108	8.96474	9.05095	8.59335	7.14607	7.17996	7.1663						Arhgap10
ASCRP4013428	0.000146773	0.0040319	3.25856	up	mmu_circRNA_20960	1_142279911_142259526_-20385|19.22|7|8	25714049	chr1	+	140362948	140383334	intronic	AK038045		TGTGACTTTGGGATTTACTGAAACTTTGACATTTTCTCAAAGGTCTCACATATTTTGGGT	117.167	37.8333	6.87848	5.17425	107.5	97	147	37.5	40	36	6.94355	6.70904	6.98286	5.00697	5.28805	5.22773						Arhgap12
ASCRP4003081	0.00698342	0.0221317	3.24645	up	mmu_circRNA_003780	mm9_circ_003780	circBase	chr13	+	35815908	35816575	exonic	NM_009881	Cdyl	ATGGCCACAGGCTTAGCTGTTAATGGAAAAGGTGGAAAGTATCGTTGACAAAAGGAAAAA	16312.2	3070.17	14.0239	12.3251	17372.5	16981	14583	2808	2775	3627.5	14.2828	14.3265	13.4625	12.1166	12.1775	12.6812						Arhgap18
ASCRP4003722	0.00150415	0.00927737	3.23213	up	mmu_circRNA_31240	18_9353505_9319407_-34098|17.80|3|4	25714049	chr18	-	9319408	9353507	exonic	NM_026484	Ccny	CAAGCTTGAGCATCCTCCAGGGCAGACATCAAGGAAATACAGCTCTTGCTCCACCATCTT	3611.33	672.167	11.6325	9.94005	3461.5	3980	3392.5	668	755.5	593	11.8199	11.8267	11.251	9.84879	10.1536	9.81782						Arhgap26
ASCRP4005832	0.000195403	0.00422732	3.22964	up	mmu_circRNA_003062	mm9_circ_003062	circBase	chr13	-	43430447	43436142	exonic	NM_019930	Ranbp9	CGACTTACCGCTACATGGGAATTGGTCTTTCTGCTCAAGGTGTGAACATGAATAGACTAC	1055.83	222	9.91705	8.22568	884	1145	1138.5	221	243	202	9.95335	10.0829	9.71488	8.10506	8.35052	8.22145						Arhgap32
ASCRP4004722	0.0109941	0.0296642	3.22715	up	mmu_circRNA_44493	9_65860661_65797823_-62838|19.66|3|3	25714049	chr9	+	65950015	66012854	exonic	NM_173185	Csnk1g1	CATCACAACAACAGCCTCTTAGAAATCAGGAGGACAGGTGTGAGGCCAGTGCACCTTTGA	341.667	85.8333	8.33207	6.64181	369	423	233	100	82	75.5	8.72226	8.68196	7.592	6.78055	6.53354	6.61134						Arhgap35
ASCRP4004216	0.000140246	0.00402418	3.22564	up	mmu_circRNA_015402	mm9_circ_015402	circBase	chr12	+	85028769	85034034	exonic	NM_178363	Ylpm1	CAGAATCCATCAAGACCTGGGATGTATCCGATTTGATGGTCCTCGAAGATTTGAGGATTT	218.833	62.3333	7.70973	6.02014	186.5	191	279	62	69	56	7.7415	7.5875	7.80018	5.86966	6.20955	5.9812						Arhgap42
ASCRP4005685	0.00457117	0.0170736	3.2178	up	mmu_circRNA_44444	9_64720946_64683093_-37853|15.38|2|2	25714049	chr9	+	64835285	64873139	exonic	NM_001162917	Dennd4a	CCTGGCCTTTTTTGATGACTGTGTAGATAAAAATTTCTCAGATCCTGAGGCCTCACACAC	406.667	101	8.5887	6.90263	458	430	332	109	106	88	9.02127	8.70507	8.03977	6.93001	6.97562	6.80226						Arhgap44
ASCRP4006159	0.00535446	0.0187332	3.21481	up	mmu_circRNA_36781	4_53156967_53119878_-37089|20.12|3|3	25714049	chr4	-	53107005	53144095	exonic	NM_013454	Abca1	CTACAACATGGACATCCTGAAGCCAGTTGTGTTAATGACCAGCCACAGAGTCACAGCTCT	667	142.5	9.16798	7.48325	536.5	406	1058.5	151	128.5	148	9.24869	8.63235	9.62292	7.4852	7.30322	7.66134						Arhgap5
ASCRP4012794	0.00132393	0.00865448	3.21062	up	mmu_circRNA_19295		25070500	chr3	-	94519045	94531392	sense overlapping	NM_029721	Snx27	TGACCTTGCTGTTACGTACTTCTTTCATCAGGTCAGGTATACAATGTTTACATGGCTGGG	476	114.333	8.80896	7.12611	434	554	440	122	109	112	8.95013	9.06395	8.4128	7.14607	7.00886	7.22341						Arhgef12
ASCRP4008885	0.00226701	0.0114089	3.20852	up	mmu_circRNA_25343	12_76255268_76188392_-66876|20.00|12|23	25714049	chr12	-	75087404	75154281	exonic	NM_172805	Kcnh5	GAGAAGATGTTCTCAGTGGCCATGATGATGGTCGGCTAATCAAGTTTCTTACTGGGAAAT	1013.5	221.667	9.84983	8.16792	891	803.5	1346	243	265	157	9.96651	9.60783	9.97514	8.25222	8.48222	7.76932						Arhgef18
ASCRP4013408	0.00381273	0.0152421	3.2075	up	mmu_circRNA_42377	7_137657338_137610770_-46568|15.35|3|3	25714049	chr7	-	130467255	130513824	exonic	NM_013799	Ate1	TGTCTTTGGGTGTCTATTCAGCATTAAGAAGTGGGAAATATGTGTACAAACCTGTCATGG	1135.67	239.5	10.0024	8.32098	1009	1426	972	274.5	213	231	10.1186	10.3852	9.5035	8.44876	8.12836	8.38581						Arhgef26
ASCRP4014088	0.00192729	0.010436	3.20379	up	mmu_circRNA_38362	5_29964310_29925399_-38911|15.22|3|4	25714049	chr5	+	29598858	29637770	exonic	NM_133907	Ube3c	TTTCTCCAGAAAATGGTTGCTGCAAAACTGTAGTGATGACAGTCTGAATGTTGCACTTCC	126.333	40.1667	6.96301	5.28323	105	115	159	37	37	46.5	6.92645	6.90254	7.06003	5.00697	5.11012	5.73258						Arhgef28
ASCRP4001844	0.000261014	0.00459844	3.20328	up	mmu_circRNA_35026	2_169711959_169709026_-2933|21.66|15|77	25714049	chr2	+	169883525	169886459	sense overlapping	NM_080455	Tshz2	AGACTCTAAATTCAAGTGGTATGCCCAGGAGGAAGTCCTGAAGGAAGAGGAGGAAATAAA	238.333	65.6667	7.85457	6.17502	213	260	242	69	71	57	7.94293	8.01107	7.60971	6.13897	6.29287	6.09321						Arhgef7
ASCRP4010649	6.21569e-05	0.00342252	3.2011	up	mmu_circRNA_44807	9_95643770_95621552_-22218|19.49|6|9	25714049	chr9	-	95721132	95743351	exonic	NM_011643	Trpc1	GGGACCAGCCCTGGAGAGAATAGATTACCTTCTCATACTGTGGATTATTGGTGACTATTA	421	102.5	8.60707	6.9285	309	447	507	104	109	94.5	8.4769	8.76146	8.58285	6.84388	7.00886	6.93277						Arhgef9
ASCRP4009349	0.00187816	0.0103228	3.19759	up	mmu_circRNA_30196	17_6139151_6137211_-1940|12.70|4|4	25714049	chr17	+	6137210	6139151	intronic	ENSMUST00000142030	Tulp4	GATAGGAGTACACCACAGAGAATAAACTTCAACCTGCGAGGCCACAACAAGTTGTAAGAG	7171.17	1293.67	12.6739	10.9969	5703.5	7888	7922	1102	1244	1535	12.6311	12.9258	12.4648	10.7083	10.9372	11.3452						Arid1b
ASCRP4000632	3.2536e-05	0.00315402	3.19424	up	mmu_circRNA_43681	9_3456849_3442961_-13888|17.28|2|2	25714049	chr9	+	3442960	3456849	exonic	NM_027545	Cwf19l2	AAGATGTCTGGGAGGAGATCCAGGAATTAGCTGAACAACTTAAAGCCCAACTTAAAGAGG	347.667	87.3333	8.34736	6.67188	258	355	430	90	91	81	8.2085	8.4471	8.38646	6.59552	6.70674	6.7134						Arid2
ASCRP4008965	0.0494484	0.0871586	3.18989	up	mmu_circRNA_22281	10_80551361_80548395_-2966|17.19|1|2	25714049	chr10	-	81085649	81088616	exonic	NM_145365	Creb3l3	GAGACTTCGTGCCAGTGCGAGTATGAGGAACGAGTTTTGAAAAAAATCCGCAGAAAGATC	303.667	66.6667	7.82844	6.15494	177.5	115.5	618	57	69	74	7.69665	6.92448	8.8642	5.7639	6.23595	6.46497						Arid4a
ASCRP4000327	0.0025274	0.0121182	3.17627	up	mmu_circRNA_004498	mm9_circ_004498	circBase	chr13	+	83872655	83884235	sense overlapping	TCONS_00008124	XLOC_006285	AAATTGAGTAACGTTTACTTCCTGGCAACAGAATTTTATGTCCCAGACAGATGGTGCTGG	232	66.6667	7.8107	6.14337	199.5	223.5	273	59	63	78	7.83123	7.81861	7.78227	5.79714	6.01134	6.62164						Arid5b
ASCRP4006403	0.00209645	0.0109387	3.17236	up	mmu_circRNA_37351	4_107944988_107914426_-30562|14.04|6|6	25714049	chr4	-	108241820	108272383	exonic	NM_001033634	Zyg11b	CTATTTTGAAATGGCCAACTCCAGAGTGTGAGATGGTAGCATACAGGAGGAAGCCTCTCC	643	150.333	9.23448	7.56893	685	635.5	608.5	152	165.5	133.5	9.60931	9.2585	8.83565	7.4943	7.71394	7.49856						Arih1
ASCRP4006064	0.000576092	0.00616449	3.1712	up	mmu_circRNA_25256	12_70736712_70717270_-19442|23.11|3|3	25714049	chr12	-	69616282	69635725	exonic	NM_001135559	Sos2	CGTTCATTTTGTAAACCACAGGAATTGCTAAACTTGCTGATAGAACGGAAATTGAAAAGA	147.833	45.8333	7.22374	5.55871	141	155	147.5	44	45.5	48	7.3614	7.31202	6.9978	5.37289	5.51217	5.79107						Arih2
ASCRP4006790	0.000586089	0.00620502	3.16164	up	mmu_circRNA_20380	1_78469209_78451329_-17880|20.37|3|3	25714049	chr1	-	78454753	78472634	exonic	NM_011811	Farsb	CTCTGACGTTGTAGTAAAAGATTCTGGCAAAGGAAAAGAGCGTTGGTTGCTATTGGAACT	150.5	46	7.23633	5.57565	147	162.5	142	51	43	44	7.39893	7.37276	6.93729	5.62561	5.42643	5.67492						Arl13b
ASCRP4001228	0.00505785	0.0181337	3.16156	up	mmu_circRNA_43754	9_9833582_9693493_-140089|17.49|2|3	25714049	chr9	-	9693492	9833582	exonic	NM_001033359	Cntn5	ACATGTTAAGGAGAGTCTTGGAAGACCACAGGGGTTTGAGAATAGCTATTCTTCCAGACG	335	88.6667	8.33056	6.66993	334.5	391	279.5	99	100	67	8.58736	8.58285	7.82149	6.77265	6.87043	6.3667						Arl15
ASCRP4012934	0.00198879	0.0106406	3.15877	up	mmu_circRNA_23274	11_49035287_49026197_-9090|17.41|5|9	25714049	chr11	+	49212694	49221785	sense overlapping	NM_009562	Zfp62	TGCAAGCAAAGATAAGCAGATATATTGGGAAAAAGACAATGAAGTTGAAATGGAAGGTCT	142	42.5	7.05598	5.39661	85.5	132.5	208	46.5	42	39	6.64345	7.09246	7.43203	5.44752	5.3305	5.41182						Arl8b
ASCRP4013557	0.000491647	0.00579109	3.15145	up	mmu_circRNA_20964	1_142380810_142279578_-101232|18.50|2|2	25714049	chr1	+	140383000	140484233	exonic	NM_001081027	Kcnt2	TTACACTACTGGTTCATACCTCTAGAGGGCAAATGATCTCCATAGAGCCATTCAGCGTAC	1909.83	375	10.6763	9.02027	1316	1678.5	2735	377	371	377	10.4662	10.6007	10.962	8.9343	8.98908	9.13743						Armc8
ASCRP4002003	0.00424781	0.0163061	3.14311	up	mmu_circRNA_28417	15_35604707_35463051_-141656|15.81|2|3	25714049	chr15	+	35533295	35674952	exonic	NM_177151	Vps13b	AGCAAATATGACTGGATTGGAGCCATCAACCAAGGCTACAGAGGTGTGAAATCTAAGAAT	886.5	198.333	9.67722	8.02503	888.5	1031	740	206	204	185	9.96285	9.95401	9.1148	7.97874	8.05685	8.03949						Armc9
ASCRP4004346	0.00072245	0.00678797	3.14194	up	mmu_circRNA_42458	7_146311178_146304916_-6262|20.98|3|5	25714049	chr7	-	139119016	139125279	exonic	NM_021302	Stk32c	CAGCAGAGACAGTTCCCAGTCGGTGTGCATCGTGCAGAAGCGGGACACAGAGAAGATGTA	7082.17	1304.83	12.6491	10.9975	5740	6371.5	9135	1428	1521	965.5	12.6545	12.6116	12.6812	11.0926	11.2417	10.658						Arnt
ASCRP4011790	0.00610694	0.0203078	3.13761	up	mmu_circRNA_41059	6_146128877_146092631_-36246|19.42|4|5	25714049	chr6	-	146144108	146180355	exonic	NM_010586	Itpr2	TACGTGGCTCAGATGATCACGGCACACTCTCCCCGATGTTCTCAGTCCTCCTTTGGGTAG	10762.3	1845.67	13.2006	11.5509	7364	7311.5	17611.5	1809	1886	1842	12.9566	12.8297	13.8155	11.4875	11.5595	11.6058						Arpp21
ASCRP4000332	0.000374654	0.00519031	3.12904	up	mmu_circRNA_013636	mm9_circ_013636	circBase	chr9	+	8634046	8658377	exonic	NM_013838	Trpc6	AAATTTTCACTTGACAAAAATCAGTTTGTGGCTCATCCAAACTGTCAGCAACAGCTCCTG	4481.17	793	11.9008	10.2551	3251.5	4161	6031	742.5	829.5	807	11.7447	11.881	12.0766	10.0352	10.322	10.408						Asah2
ASCRP4010592	0.000282704	0.0047282	3.11493	up	mmu_circRNA_32095	18_86574280_86567350_-6930|20.52|5|7	25714049	chr18	+	86397957	86404888	exonic	NM_144946	Neto1	GGCGAGCTGGAGTCTATGGGATTTTCAGCTCGATATAATTTCACACCTGTTATAGCAAGT	152.667	49.1667	7.23207	5.59287	115	153	190	54.5	55	38	7.07544	7.2916	7.32917	5.71071	5.69965	5.36824						Asap1
ASCRP4001762	0.00065257	0.00649766	3.10716	up	mmu_circRNA_25010	12_45391647_45383565_-8082|20.77|11|22	25714049	chr12	+	44282577	44290660	exonic	NM_026164	Pnpla8	AGAAGCCGATTCATCAGCTTTTTGATTACATCTGTGGAGTAAGCACAGGTAAGACCATGA	202.833	59.1667	7.63883	6.00324	173.5	233	202	63	55	59.5	7.64581	7.87204	7.39864	6.04159	5.8122	6.15593						Asb3
ASCRP4004935	0.000889139	0.00736095	3.10506	up	mmu_circRNA_009389	mm9_circ_009389	circBase	chr5	-	106619539	106666845	exonic	NM_026856	Zfp644	CATGGTGCTGACGAGGTTTACATTCTCCGATGCAGGCTTGATTTAAATTTGGATGAGATT	774.833	177.667	9.50161	7.86699	703	830.5	791	166	182	185	9.64062	9.6516	9.21263	7.65539	7.89898	8.04661						Ascc3
ASCRP4001814	0.00114882	0.00820193	3.10257	up	mmu_circRNA_015216	mm9_circ_015216	circBase	chr5	+	32640330	32664400	exonic	NM_009535	Yes1	AGACAGAGCTGGTAACAAAAGGAAGAGTGCCATATCCAGATTTGATAATGGGCTGCATTA	843	189.667	9.59263	7.95917	605	961	963	179	187	203	9.41864	9.87268	9.48658	7.74375	7.92088	8.21289						Ash1l
ASCRP4013276	0.00395693	0.0156165	3.09719	up	mmu_circRNA_43246	8_88481553_88469951_-11602|20.78|5|6	25714049	chr8	+	85946051	85957654	exonic	NM_199446	Phkb	TGGGGACAAGCTCTTTATATCATTGCAAAACTCCTAGCTGTTTGATGGCATTGAATGTGA	557	134	9.02094	7.38998	567	630.5	473.5	142	128	132	9.32966	9.24009	8.49307	7.39121	7.27539	7.50334						Ash2l
ASCRP4002920	0.000168204	0.00410114	3.09359	up	mmu_circRNA_32843	19_59989351_59972888_-16463|10.81|8|11	25714049	chr19	-	59896984	59913448	sense overlapping	NM_001033172	Rab11fip2	ATCTGCAAGTCTGAACGTTTTCATGTGAATCCAACAAGCAGTGAAGACCTCAGGAAAATC	534.833	130.667	8.96343	7.33415	468	558	578.5	146	135	111	9.04886	9.07228	8.76914	7.44506	7.35113	7.20625						Asic2
ASCRP4002172	0.00067826	0.00662066	3.09321	up	mmu_circRNA_26813	13_99042807_99036106_-6701|18.96|20|183	25714049	chr13	+	98266150	98272852	exonic	NM_023472	Ankra2	AGCTGTAGCTTTGGGCTACAGAGGTGATATTTTAATATCCCAATTCCAGGAAAATACTGG	444.5	112.667	8.70752	7.07842	375	515	443.5	122	106	110	8.74407	8.95663	8.42188	7.11397	6.94101	7.18029						Asph
ASCRP4006201	0.000472336	0.00570748	3.08937	up	mmu_circRNA_42375	7_137648336_137607645_-40691|15.96|3|3	25714049	chr7	-	130464130	130504822	exonic	NM_013799	Ate1	CTACATTCATTCCTGTCCCAAGATGAGATACAAGGTGAGGGTGGTAAGATCTTCTCCACC	1448.17	302.667	10.3219	8.69456	1000	1545.5	1799	327	270	311	10.103	10.5135	10.3491	8.73416	8.50517	8.84436						Astn1
ASCRP4013301	0.000981258	0.00766231	3.08498	up	mmu_circRNA_32437	19_32143105_32117971_-25134|14.65|2|2	25714049	chr19	-	32043480	32068615	exonic	uc008hey.1	Asah2	TGGTCTTGAAACTGGTGGATTTGAATGGAGAAGACTTGGGTCTTATCAGGGAATCCAAAT	282	77.6667	8.08925	6.46398	239	304	303	72	74	87	8.11464	8.23859	7.91451	6.24295	6.36845	6.78055						Astn2
ASCRP4005648	0.000210323	0.00430559	3.08415	up	mmu_circRNA_000476	mm9_circ_000476	circBase	chr13	+	55233894	55248077	exonic	NM_008739	Nsd1	CCTGAGCCAGTGTCAACCGAAGAAAAAGTCTACACCACTGAAATATGAAGTTGGAGATCT	597.5	139.5	9.07805	7.45318	412	624	756.5	141	139	138.5	8.85945	9.21684	9.15786	7.37508	7.41127	7.57318						Asun
ASCRP4011074	0.00127343	0.00850209	3.07111	up	mmu_circRNA_33689	2_62675337_62572276_-103061|19.79|3|4	25714049	chr2	-	62734218	62837280	exonic	NM_133207	Kcnh7	GTCCTTTGAAAGTGAAGGGGAAAAAGGACCTTTTAATCATATCAAGTCAAGCCTGCTGGG	184.167	55.8333	7.43942	5.82066	129	160	263.5	67	54.5	46	7.23415	7.34552	7.73858	6.07014	5.75457	5.63725						Asxl1
ASCRP4012050	6.179e-05	0.00342252	3.07095	up	mmu_circRNA_20699	1_121612592_121572126_-40466|14.99|1|2	25714049	chr1	-	119675548	119716015	exonic	NM_019933	Ptpn4	TATTGTTCATTGCAGTGGGAGAACTGAAGTCCAGTCAGTTCAATATGGCAAAGAAAAGGC	120.833	39.6667	6.93468	5.316	101.5	130	131	42	40	37	6.90855	7.08078	6.8147	5.24812	5.28805	5.41182						Asxl2
ASCRP4013837	2.58252e-06	0.0018636	3.07	up	mmu_circRNA_20914	1_138179458_138170327_-9131|16.10|7|11	25714049	chr1	-	136273749	136282881	exonic	NM_001081360	Camsap2	TTCTTCGGTGGCTTCTGGAACAGAGTACACAGGAGGAATTAGAAGGTCTTCATCTATGTC	225.167	65.8333	7.7763	6.15806	188.5	228	259	72	66	59.5	7.77218	7.83913	7.7176	6.19846	6.15323	6.1225						Atad1
ASCRP4006194	0.00163627	0.00969489	3.0656	up	mmu_circRNA_28455	15_37327208_37326812_-396|23.13|3|3	25714049	chr15	-	37397056	37397453	exonic	NM_134094	Ncald	CTACATCAGCAAGGCAGAAATGCTGGAGATTGTACAGTTGAATTCTTGTTGCCAGAATGG	198.833	61	7.62394	6.00777	181.5	209	206	61	54	68	7.72011	7.72988	7.42183	5.86966	5.7736	6.38004						Atad2b
ASCRP4005429	9.55655e-05	0.00370872	3.06445	up	mmu_circRNA_30475	17_33519531_33518144_-1387|16.76|13|84	25714049	chr17	-	33381198	33382586	intronic	AK158526		CCCGCAACAGTCATGAAAGAATTCACACTGGAGAGAAGCCGTATACATAACTCAAGTGAT	743.333	171.5	9.40832	7.79269	543.5	741.5	945	173	166.5	175	9.2735	9.49146	9.45999	7.70371	7.72829	7.94606						Ate1
ASCRP4008919	0.000627492	0.00638705	3.05967	up	mmu_circRNA_40063	6_34841537_34836066_-5471|18.66|6|9	25714049	chr6	-	34886065	34891537	exonic	NM_001013366	Wdr91	GAGAATGCTGTGTACAGCATCGGCGAGGACCGCAAGAGTGGACTGCTCTGGTAGGAGAGT	117.333	41.5	6.88396	5.27059	126	114	112	43	40	41.5	7.15284	6.90254	6.59651	5.26884	5.20052	5.3424						Atf2
ASCRP4003468	0.0129904	0.0331352	3.05956	up	mmu_circRNA_21737	10_20163175_20138538_-24637|20.94|2|2	25714049	chr10	-	20418731	20443369	exonic	NM_013875	Pde7b	CAAAGGAAATGACATACAACACACTCAGGGGAAATTGGCACCAAGAAAAAGGTGAAACGA	358.333	100.167	8.39609	6.78277	298.5	330	446.5	145.5	95	60	8.41548	8.34121	8.43159	7.44506	6.76427	6.13897						Atf6
ASCRP4003647	0.00100658	0.00774531	3.05483	up	mmu_circRNA_19768	1_24062756_24039502_-23254|16.92|2|3	25714049	chr1	-	24032662	24055917	exonic	NM_026604	Fam135a	CAAGAACTCCAGGCAGATGATCTGAATGCCTTGCAACTAATAAGCAGTCGGACATTGAAG	245.667	70.1667	7.89358	6.28249	217	285	235	80.5	72	58	7.9481	8.14451	7.58813	6.42243	6.3178	6.10723						Atg13
ASCRP4008588	0.000241157	0.00445755	3.05196	up	mmu_circRNA_007662	mm9_circ_007662	circBase	chr5	-	43768063	43768163	sense overlapping	NM_178729	Fbxl5	GACAGAAAGTTCTCAAGTACTCTGTGGATGAGAAGGCAGATACAGAAGGACACGGCAGAG	475.833	118.667	8.78968	7.17995	408.5	492	527	112.5	122	121.5	8.84926	8.88459	8.63519	6.98836	7.20788	7.3436						Atg2b
ASCRP4002880	0.00042727	0.00546875	3.04851	up	mmu_circRNA_25461	12_84192845_84086282_-106563|18.54|2|2	25714049	chr12	+	82985294	83091858	exonic	NM_015812	Rgs6	ATCCTTGGATCAGCGATGACATCACCTTATGGGACATAGAGATGAGATTGAGGACATCAT	555.667	138.667	9.02774	7.41964	545	542	580	143	139	134	9.27486	9.03751	8.77085	7.38144	7.38691	7.49056						Atg4c
ASCRP4005137	8.33127e-05	0.00359845	3.04171	up	mmu_circRNA_22452	10_92283876_92278626_-5250|21.00|3|3	25714049	chr10	-	92815880	92821131	exonic	uc007guf.1	BC065048	CCAATTGATACAGACTTGGAAGTTTTATTATTGTATGCATATAACCTGAAGCCCCTGAGG	98.6667	34.8333	6.62602	5.02113	76	98	122	34	34.5	36	6.45951	6.70904	6.7095	4.94509	4.99571	5.1226						Atl2
ASCRP4005170	0.00164065	0.00970225	3.03677	up	mmu_circRNA_31503	18_32371822_32351555_-20267|20.82|14|52	25714049	chr18	+	32191900	32212168	exonic	NM_011946	Map3k2	CCACCCAGCCGTTGGCAATAAAGAATGTTGATGGGAGAACCATTTTCCTAATTTTCAAAT	410.333	107	8.59508	6.99254	353	442	436	100	97	124	8.64315	8.74154	8.40054	6.79361	6.81939	7.36462						Atl3
ASCRP4007441	0.00052061	0.00591699	3.02908	up	mmu_circRNA_45464	X_45931706_45925459_-6247|12.42|3|3	25714049	chrX	-	48572281	48578529	exonic	NM_001166649	Zfp280c	CTTCAGAGAGTTCTGATGGTCAGACTGTGTCTAAACTTATAATTCAAAAATGGCTGAACT	101	37	6.68599	5.08711	104	105	94	39	37	35	6.88677	6.79318	6.37802	5.07631	5.11012	5.07489						Atm
ASCRP4012175	0.00144424	0.0090387	3.02422	up	mmu_circRNA_45428	X_39455373_39421534_-33839|21.03|1|2	25714049	chrX	+	42068356	42102196	exonic	NM_009688	Xiap	TCAGAAAGATAATACGGAGGATGAGTCAAGTCAAACTTCATTGCAGAAAGGCCGGGGCCC	720.333	168	9.34888	7.75232	517	686	958	151	162	191	9.20438	9.35991	9.48235	7.47591	7.67057	8.11047						Atp11b
ASCRP4000086	0.00133967	0.00870357	3.02247	up	mmu_circRNA_45777	X_140209677_140178481_-31196|23.48|3|5	25714049	chrX	+	143743937	143775134	exonic	NM_008778	Pak3	AAAATCCACTCAGGGAAGCATTGTGAGTGTTGGGGACCCAAAGAAGAAATATACGAGATT	500.333	125.833	8.86482	7.2691	457	484	560	122	112	143.5	9.01645	8.86245	8.71558	7.16043	7.02575	7.62111						Atp13a4
ASCRP4004498	1.96947e-05	0.00292672	3.02105	up	mmu_circRNA_21349	1_179039869_178980169_-59700|16.06|3|3	25714049	chr1	-	177050037	177109738	exonic	NM_011785	Akt3	CAGGGCTCTTGATAAAGGATCCAAATAAACGAATGTCAGTTAATGAAAACAGAACGACCA	746.833	176.5	9.43046	7.8354	628	734.5	878	191	166	172.5	9.46142	9.47429	9.35566	7.85625	7.72829	7.92167						Atp13a5
ASCRP4003571	0.000535127	0.00598878	3.01041	up	mmu_circRNA_25482	12_85477587_85462105_-15482|16.04|2|2	25714049	chr12	+	84121154	84136637	exonic	uc007oek.2	Dnal1	CAACCAAGAGAGTGCCCAAGCTGAAAAAGCTGGATGAATTTCAAAGAAAGAATCGAATGC	214.667	66.3333	7.72221	6.13225	190	226	228	66	64	69	7.78336	7.8325	7.55078	5.97892	6.02543	6.3924						Atp2b1
ASCRP4012661	0.0392541	0.0731238	3.00945	up	mmu_circRNA_36555	4_24167770_24165987_-1783|19.27|9|9	25714049	chr4	-	24238839	24240623	antisense	ENSMUST00000117711	Gm11892	TCTTGTCATCGAAGACCTGCTAGATCTGGAATAAAGACATCAACATTGAGGCACATTCCT	425.333	121.667	8.65433	7.06482	379	456	441	172.5	137	55.5	8.75134	8.78977	8.42188	7.74856	7.38691	6.059						Atp2b2
ASCRP4007640	0.0028444	0.0128424	3.00698	up	mmu_circRNA_004360	mm9_circ_004360	circBase	chr10	-	123146793	123181800	exonic	NM_027604	Usp15	CTTGGGAAATACGTGTTTCATGAACTCAGCCATTCAGGTATCTAGTAGATAGTCGGTGGT	206.333	63.1667	7.65918	6.07086	192	247.5	179.5	67.5	58	64	7.79985	7.9517	7.22598	6.04159	5.91101	6.25999						Atp2b3
ASCRP4006969	0.0353471	0.067657	3.00635	up	mmu_circRNA_24258	11_105108909_105102883_-6026|18.83|2|2	25714049	chr11	+	105241568	105247595	exonic	NM_001112705	Tlk2	CTGAGCAGTGGACAGATGGTTATGCTTTCCAAAACCTCATCAATCTGACCTCACAATAGA	161	48.8333	7.26167	5.67365	188	211	84	49.5	44	53	7.75191	7.74083	6.29226	5.60797	5.44862	5.96436						Atp2c1
ASCRP4001425	0.000301389	0.00483753	3.00025	up	mmu_circRNA_22170	10_67705977_67589447_-116530|19.11|3|3	25714049	chr10	-	68126698	68243229	exonic	NM_023598	Arid5b	ACCTTTGGACTATGTTTCAAGCTGCTCAAAAACTGGGAGGATATGAAACAGATGAGGTCA	97.6667	34.3333	6.66055	5.07547	91	107	95	37	33	33	6.7298	6.82915	6.42271	5.07631	4.97598	5.17413						Atp5b
ASCRP4008009	0.00997955	0.0278994	2.994	up	mmu_circRNA_36511	4_17938942_17923341_-15601|19.77|8|12	25714049	chr4	+	17996193	18011795	exonic	NM_019724	Mmp16	GAAATCCCAATCATGATGCTGGATGAAGAAGCCTCGATGCGGTGTACCAGACCAGACAAG	334.333	92	8.30943	6.72736	330	414	259	97	79.5	99.5	8.55474	8.65597	7.7176	6.70743	6.44026	7.0344						Atp6v0a1
ASCRP4012609	0.008875	0.0258135	2.9776	up	mmu_circRNA_31987	18_75285191_75283112_-2079|19.72|1|2	25714049	chr18	+	75123457	75125537	exonic	NM_027727	Dym	TCTGGTGGTAATAAGAACCATCCAGTACAATATGACCAGGACTCGAGTTTTACCAATTCT	270.333	77	8.02573	6.45158	311	296	204	89	74	68	8.4796	8.19396	7.40362	6.59552	6.34409	6.41512						Atp6v0e
ASCRP4003263	0.00047189	0.00570748	2.97377	up	mmu_circRNA_36289	3_148509996_148498268_-11728|13.55|3|3	25714049	chr3	-	148835303	148847032	exonic	NM_001081298	Adgrl2	ATTGACTACAAGAGTTACGGGACAGTCCAGGCGCAATTGTGGACACGGTAGACAACCTTC	160	52.6667	7.31254	5.74024	143	175	162	57	59	42	7.3614	7.47847	7.09773	5.79714	5.87705	5.54653						Atp6v1e1
ASCRP4008829	0.03162	0.062156	2.97322	up	mmu_circRNA_22119	10_62451988_62445419_-6569|16.43|3|3	25714049	chr10	+	62982670	62989240	exonic	NM_027425	Rufy2	GACTTGCCTGGGCTTAACTACAAAGGACCCCACAGCCGTGGAGAGAGCCAACCTGTTAAA	287.833	72.8333	7.87524	6.30321	232	120.5	511	80	77.5	61	8.06432	6.97466	8.58673	6.38925	6.41315	6.10723						Atp6v1h
ASCRP4004764	8.90334e-05	0.00359845	2.96889	up	mmu_circRNA_37140	4_90975545_90930683_-44862|18.92|2|2	25714049	chr4	-	91263991	91308854	exonic	NM_010486	Elavl2	CATCATTACTTCTCGGATTCTTGTCGACCAGGTCACTGCAGGTAATTGCTGCCATGGAAA	772	184.5	9.48361	7.91369	644	811	861	193	179	181.5	9.50301	9.6242	9.32363	7.89667	7.84625	7.99815						Atp8a1
ASCRP4002549	0.00466419	0.0172794	2.9666	up	mmu_circRNA_22927	11_19994448_19972459_-21989|17.99|5|5	25714049	chr11	-	20072455	20094445	exonic	NM_146243	Actr2	AGTTCTGAAAGGAGATGTGGAAAAACTTTCAGACCTTATGGTTGGTGATGAGGCAAGTGA	612.833	153.5	9.16164	7.59283	590	671	577.5	141	140	179.5	9.39104	9.3307	8.76317	7.37508	7.43481	7.9686						Atp8a2
ASCRP4014159	6.91743e-05	0.00352206	2.96405	up	mmu_circRNA_39748	5_151411015_151409295_-1720|13.59|9|15	25714049	chr5	-	150606719	150608440	sense overlapping	uc009auf.1	BC062895	TTTGGGATCTCCTGGAGTTGCAATGGAGGAAGAGTTTTGAAGAAAAGTGGATACAGGTTT	842.667	201.333	9.61709	8.04952	742	819	967	228	205	171	9.71328	9.63881	9.49919	8.15762	8.06432	7.92662						Atp9b
ASCRP4013716	0.00172252	0.00994785	2.96038	up	mmu_circRNA_24659	12_5944426_5892378_-52048|21.10|2|3	25714049	chr12	+	5885571	5937620	antisense	AK015084		TTCATGAATCCTGCTTTCTATATGTGCAGATGATTGGCAAAGAAAGGATGAAGGCTGCAG	108.667	39.8333	6.80956	5.24378	123	108	95	41	43	35.5	7.14335	6.84868	6.43666	5.28928	5.28805	5.15401						Atrn
ASCRP4004595	0.00013949	0.00402418	2.94975	up	mmu_circRNA_40167	6_38441931_38402870_-39061|19.25|2|2	25714049	chr6	+	38452869	38491931	exonic	NM_177185	Ubn2	CAGTGTGCAGGGTGGGAAAGCCCGTAAACACCGGAAGGATCGGCTACAAGATTTAATTGA	946.833	223.667	9.78035	8.21975	794	1003.5	1043	251	213	207	9.81672	9.92343	9.60088	8.30167	8.11741	8.24018						Atrnl1
ASCRP4006925	4.87798e-06	0.00205466	2.94846	up	mmu_circRNA_31245	18_9386807_9345192_-41615|21.14|8|15	25714049	chr18	-	9345193	9386809	exonic	NM_026484	Ccny	CTGAATGTGCCATTGTCACCCTGATTTAAACATGGAATTCAATCCTTCAGACCATCCTCG	1155.83	261.667	10.0303	8.47029	934	1107	1426.5	265.5	268.5	251	10.0162	10.0327	10.0418	8.38034	8.49614	8.53439						Atxn1
ASCRP4012570	0.00181324	0.0101588	2.94808	up	mmu_circRNA_38400	5_32788405_32783063_-5342|17.31|3|6	25714049	chr5	+	32480689	32486032	exonic	NM_172707	Ppp1cb	TCTGAATCGTCATGATTTAGACTTGATTTGTCGAGCTCATCAGGAGACATTCATGGACAA	1376.67	308	10.2829	8.7231	1300	1534	1296	317	282	325	10.4471	10.4946	9.9069	8.69339	8.5724	8.9035						Atxn10
ASCRP4002035	0.000599957	0.00625261	2.94493	up	mmu_circRNA_018615	mm9_circ_018615	circBase	chr4	+	109883635	109935698	exonic	NM_007983	Faf1	AGCACCTTTCCTAGGAGAGATATTTCTGACAATGTGCAATAGACACTTTGGCAGCGTTAT	192	60.3333	7.57648	6.01824	187	199	190	64	57.5	59.5	7.75191	7.65825	7.31927	6.07014	5.84561	6.13897						Atxn2
ASCRP4008516	0.00472178	0.0174138	2.94441	up	mmu_circRNA_27917	14_87906413_87874506_-31907|13.87|8|13	25714049	chr14	+	87474698	87506606	exonic	NM_172605	Tdrd3	GAATGTTTTGCACTTTATTGGGAAGACAACAAGCCTGAACACACCACCTGGCACAAAAGT	560	142	9.01941	7.46143	497	689	494	142	129	155	9.13007	9.37201	8.55614	7.37044	7.29864	7.7152						Atxn3
ASCRP4003204	0.00121647	0.00836081	2.94279	up	mmu_circRNA_008812	mm9_circ_008812	circBase	chr9	-	106985993	107006879	exonic	NM_153413	Dock3	ATTCAGGAAGCCATGCGGATGTAACAACGAGAGTGAATGGACCCAGATTCATGAGAACAT	1168.67	269.333	10.0518	8.49458	930	1330	1246	291.5	310	206.5	10.0205	10.2852	9.8496	8.53192	8.71986	8.23196						Atxn7
ASCRP4004331	0.0133059	0.0337034	2.93867	up	mmu_circRNA_003798	mm9_circ_003798	circBase	chr1	+	55695744	55702133	exonic	NM_001114663	Plcl1	CAGATGTGCAGAAGAGGATGCTGGCTGCATATGATCTGGATCCTTCAAACCAAAAATGTG	244.833	73.5	7.87981	6.32465	198	294.5	242	57.5	72	91	7.83587	8.17927	7.62428	5.74429	6.34409	6.88555						Auh
ASCRP4012622	0.000151644	0.00404969	2.93796	up	mmu_circRNA_27482	14_37740115_37722203_-17912|20.69|2|3	25714049	chr14	-	36909016	36926929	exonic	NM_027045	Ccser2	TCTGTTACACCAGGATATTCTGAATAACCTTGAGTCGTGTGACCTTGAGGATGATGACCT	424.667	112.167	8.6313	7.07648	337.5	463	473.5	113	112	111.5	8.59129	8.80646	8.49614	6.99516	7.0344	7.19988						AW554918
ASCRP4014017	0.00286508	0.0128858	2.93213	up	mmu_circRNA_005300	mm9_circ_005300	circBase	chr4	-	108717788	108727545	exonic	ENSMUST00000106657	Zfyve9	TTTACATTCACCAAAAGGAGGCATCACTGCAGAGCGTGTGGGAAGGATCAAAGAAGACAT	891.333	212	9.69072	8.13877	709	1006	959	190	196	250	9.65667	9.92971	9.48577	7.87614	8.00864	8.53153						Axin2
ASCRP4011219	0.00116983	0.00826445	2.93114	up	mmu_circRNA_27912	14_87911577_87856841_-54736|18.72|11|23	25714049	chr14	+	87457033	87511770	exonic	NM_172605	Tdrd3	GTGCTACTGAGCAATATCAAGCCTGTTCAGACAGAGGCATGGGTACCTTTCAGATGAAGG	641.5	160	9.2153	7.66383	530.5	717.5	676.5	157.5	148	174.5	9.23355	9.43457	8.97777	7.54139	7.51994	7.93018						Azin1
ASCRP4009427	0.0011815	0.0082809	2.92847	up	mmu_circRNA_017196	mm9_circ_017196	circBase	chr9	-	82945757	82959851	exonic	NM_001081216	Phip	GATCGAACTGGCAGGCGGATATTTACTGTGAAGTATTATAGACACCTTGCACCTGATCAC	1890	408.667	10.7095	9.15938	1659	2039	1972	366.5	469	390.5	10.7924	10.879	10.4571	8.90289	9.37201	9.20324						B3glct
ASCRP4002073	0.000157291	0.00406007	2.9262	up	mmu_circRNA_32545	19_37683595_37651426_-32169|17.41|3|3	25714049	chr19	+	37576935	37609105	exonic	NM_175353	Exoc6	AGCATCTTTCAAGTGTTTACCCATTTGCCTGTATTACTCCGCACTTAAAACAATGGAACA	496.833	128.5	8.85034	7.30131	446	489	555.5	148	121	116.5	8.96983	8.87888	8.70231	7.44022	7.16462	7.2991						B3gntl1
ASCRP4010855	0.000129239	0.00392858	2.92323	up	mmu_circRNA_005169	mm9_circ_005169	circBase	chr2	-	41110753	41113094	exonic	NM_053011	Lrp1b	GTAATTGTGGAAACTTCTTGTTCTGGACTGAATGGGGACAAGTGCCTTGTATTGGGAAAG	1027.83	240.833	9.88449	8.33692	902	984	1197.5	231	247	244.5	9.97155	9.89047	9.79144	8.16543	8.36204	8.4833						B4galt5
ASCRP4002456	0.000383989	0.00526397	2.92115	up	mmu_circRNA_43280	8_91247111_91226207_-20904|11.37|5|8	25714049	chr8	+	88702307	88723212	exonic	NM_001276279	Cyld	AGTCCAAAAATCCATGGTACATTGATGAAGTGAGCTCCTATGTCATGGATTCTGAACTGG	311	88.3333	8.20196	6.65543	243	356	334	98	92	75	8.12553	8.44545	8.03492	6.75362	6.67861	6.53406						Bach1
ASCRP4013324	0.0154929	0.037459	2.92082	up	mmu_circRNA_29818	16_55860492_55849725_-10767|12.89|2|3	25714049	chr16	-	55849611	55860379	exonic	NM_001134457	Nxpe3	TGGTTTGAATACCTCACTGCATTTGTTCCAGTGGTGTGAATATCAAGATGCCAATCAACT	128.667	44	7.00121	5.45484	154	151	81	45	43	44	7.46995	7.28313	6.25055	5.40956	5.40843	5.54653						Bahd1
ASCRP4011693	0.0132543	0.0335887	2.92046	up	mmu_circRNA_003169	mm9_circ_003169	circBase	chr8	-	77310730	77365160	exonic	NM_030113	Arhgap10	TACAACCTTTGTCTTGAGCTGGAGGAGGGTATAAATGACCAAGGACTGTACAGAGTTGTG	5762	1205	12.3582	10.812	5188.5	5874	6223.5	1528	1391	696	12.5084	12.4327	12.1336	11.2214	11.0909	10.1238						Baz1b
ASCRP4000067	0.000908917	0.00743173	2.91154	up	mmu_circRNA_20715	1_121662058_121612524_-49534|19.80|3|3	25714049	chr1	-	119715946	119765481	exonic	NM_019933	Ptpn4	AAAAGGCAAATAAAGACAGGGTATTTGCAAGATTATCCTGTCCTTGTAACACTGCTGCCC	289.833	84	8.11591	6.57413	266	330	273.5	92	83	77	8.21839	8.34491	7.78445	6.65256	6.51262	6.55722						Baz2a
ASCRP4013103	0.0195476	0.0439733	2.90996	up	mmu_circRNA_26552	13_76077086_76030354_-46732|18.39|9|12	25714049	chr13	-	75892905	75939638	exonic	NM_028493	Rhobtb3	TGCTTGCCGATGTTGTCTTTGAAATACAAGGACATTTTTGACAGTGATTGGTACACCTCC	463.5	121.5	8.7571	7.2161	549.5	524	317	129	111	124.5	9.29501	8.98908	7.9872	7.23909	7.02575	7.38346						Baz2b
ASCRP4011926	0.000179956	0.00417202	2.90176	up	mmu_circRNA_017590	mm9_circ_017590	circBase	chr6	+	3545509	3578915	exonic	NM_024260	Ccdc132	TATATACCTTTTTTGGTCGGAATGATTCACATGTGACACCAGACAGCTATATTCCATGCC	857.5	202.333	9.59659	8.05966	660.5	742	1170	196	211	200	9.5462	9.48952	9.75406	7.90401	8.09322	8.18176						Bbs5
ASCRP4000297	0.00205535	0.0107931	2.90005	up	mmu_circRNA_43513	8_115383094_115276088_-107006|21.05|2|2	25714049	chr8	+	112752187	112859194	exonic	NM_130457	Cntnap4	AAATCTTTGGTACTGGGCAGAATGCTAGGGTCGGTTGTAATTGATCTTGATGGAAAAAGT	136.667	48.5	7.09401	5.55793	126.5	154	129.5	44	51.5	50	7.19464	7.2916	6.79578	5.26884	5.61387	5.79107						Bbs7
ASCRP4001235	0.000177354	0.00417202	2.89401	up	mmu_circRNA_21934	10_45420830_45358127_-62703|19.93|6|8	25714049	chr10	+	45638320	45701024	exonic	NM_172473	Hace1	ACATTACTCAAGAAGAAAGAGTTCTTCTCTTGCAGTTCGTTACTGGCAGACAGTGCAGTG	98.1667	36.5	6.6272	5.09413	75	106	113.5	36.5	39	34	6.45074	6.79318	6.63766	5.00697	5.20052	5.07489						Bbs9
ASCRP4010181	0.000304627	0.00484788	2.89359	up	mmu_circRNA_19773	1_24074817_24050953_-23864|17.08|12|28	25714049	chr1	-	24044113	24067978	exonic	NM_026604	Fam135a	GCTGTTAGCACAGGAACACCATACTTTGAGGTTTTTACCAAATACGCGCATCGATGAAAA	1788.5	387.167	10.6084	9.07552	1273	1840	2252.5	449	349.5	363	10.4257	10.7237	10.6758	9.22783	8.90751	9.09123						Bbx
ASCRP4013173	0.000901116	0.00740279	2.89107	up	mmu_circRNA_20256	1_63583558_63562151_-21407|22.18|9|16	25714049	chr1	+	63515576	63536984	exonic	NM_011780	Adam23	TGGAGCTTATGATTGTTAATGATCACAAGACGTGGTTTGCTATCTTCTGACTACGTGGAG	390.833	108.333	8.52525	6.99365	319	398.5	455	132	113	80	8.51223	8.61209	8.45144	7.25492	7.04226	6.68377					BC021891	Bc1
ASCRP4005162	0.000205823	0.00424472	2.88522	up	mmu_circRNA_43788	9_15099203_15095111_-4092|16.08|2|2	25714049	chr9	-	15290666	15294759	exonic	NM_133732	4931406C07Rik	CCACATCATGGCATCTGTGGGCAAACTAGAATTGCAGAAGTAGGAGGTGTGCCTTACTTA	428.5	114.667	8.64523	7.11655	350	440	495.5	108	117	119	8.64315	8.73461	8.55793	6.93001	7.12055	7.2991					BC049715	Bcas3
ASCRP4003031	0.00155753	0.00946416	2.88472	up	mmu_circRNA_33580	2_54732583_54707013_-25570|17.03|3|5	25714049	chr2	+	54854601	54880172	exonic	NM_173030	Galnt13	ATGCAGGAATGGATATCTGGGGTGGAGAGAATCTTGAAATGTCTTTTAGGATGCAAGACT	728	183	9.41574	7.88731	682	741	761	164	192	193	9.59874	9.49306	9.15542	7.60045	7.96783	8.09366					BC062895	Bcat1
ASCRP4006749	0.000287808	0.00473938	2.88358	up	mmu_circRNA_21130	1_162632591_162575439_-57152|16.77|4|4	25714049	chr1	-	160645307	160702460	exonic	NM_013862	Rabgap1l	CTCTATTCTTGGGGAGAATTGTTAGGAAGATGGAGTCCATGGGAAAGAGCTATGATGGGA	324.5	89.8333	8.2175	6.68964	227	295	451.5	92	94.5	83	8.03528	8.1737	8.44352	6.61184	6.77331	6.68377					BC065048	Bckdhb
ASCRP4012963	0.0034474	0.0143394	2.88108	up	mmu_circRNA_31347	18_15017785_14955422_-62363|17.20|3|3	25714049	chr18	+	14796912	14859276	exonic	NM_001100449	Taf4b	TGCAGCTATTGGACCAAGGAAGAAGAGACCACTAGAATCAGGAAATGAGGAACAGTTTTG	126.833	44.3333	6.99008	5.46347	126	142	112.5	42	42	49	7.15284	7.19283	6.62456	5.26884	5.3305	5.79107						Bcorl1
ASCRP4008100	7.61982e-06	0.00232794	2.88102	up	mmu_circRNA_015157	mm9_circ_015157	circBase	chr17	+	26739542	26763448	exonic	NM_029870	Crebrf	GAACCCAGCATGGGGCAGAAGCTTGAAATCCTCATTAAAGATACACTGGCCCAGCGTAAG	1188.67	272.167	10.0701	8.54349	966	1117	1483	299.5	258	259	10.0615	10.0489	10.0998	8.58536	8.44579	8.59931						Bend6
ASCRP4014132	0.000319179	0.00489865	2.87986	up	mmu_circRNA_36616	4_33530642_33407494_-123148|17.24|3|3	25714049	chr4	+	33320518	33443667	exonic	NM_011884	Rngtt	TTTGCACAAATCAAGGAAGATTCTTACCTCTGAAGACGATGCTGGGGCCAAGATATGATA	681	169.167	9.31135	7.78536	603	704	736	166.5	168	173	9.41667	9.40912	9.10828	7.66134	7.74867	7.94606						Bfar
ASCRP4003857	0.000248797	0.00450885	2.87689	up	mmu_circRNA_31152	17_91100245_90964645_-135600|18.30|6|7	25714049	chr17	-	90565304	90700905	exonic	NM_020252	Nrxn1	CAATGGGCAAATTGAGAGAGGATGCGAAGGTGACAATATCAGTGGATGGAATTCTTACCA	571.333	143.167	9.0155	7.49099	425	512	777	161	151	117.5	8.91649	8.9394	9.19062	7.60749	7.54487	7.32062						Bicd1
ASCRP4006542	3.65634e-05	0.00317645	2.87506	up	mmu_circRNA_45454	X_45301537_45300180_-1357|14.16|2|2	25714049	chrX	+	47947002	47948360	exonic	NM_177215	Ocrl	CTCATAGACCTGGTGAAGGTTGTGGATGAGCGGAGGTATCGGAAGGTCTTTGAAGATATC	320.333	91.8333	8.2539	6.73031	273.5	331	356.5	100	89.5	86	8.2828	8.34121	8.1377	6.78666	6.63911	6.76516						Birc6
ASCRP4001892	3.99269e-05	0.00329921	2.87469	up	mmu_circRNA_31430	18_24413185_24391100_-22085|15.55|6|9	25714049	chr18	+	24232598	24254684	exonic	NM_013814	Galnt1	AGAGATTGTTCTTGTAGATGATGCCAGTGAAAGAGATGATTTGAGACATGTGGATTTGTG	101.5	38.3333	6.69792	5.17451	97	91	116.5	40	42	33	6.81213	6.62286	6.65876	5.24812	5.20052	5.07489						Bivm
ASCRP4000835	0.00971683	0.0273464	2.87247	up	mmu_circRNA_015287	mm9_circ_015287	circBase	chr9	-	7023310	7050483	exonic	NM_029851	Dync2h1	AATATATATGCAGGTGCCTGTTTAAGGTTGCCGAGATAGCTGAAGAATTAGCTACCCTCC	600	155.667	9.12711	7.60482	583.5	671	545.5	134.5	144	188.5	9.37201	9.32644	8.68289	7.26292	7.48184	8.0697						Bmpr1a
ASCRP4006802	0.00276132	0.0126396	2.86646	up	mmu_circRNA_013526	mm9_circ_013526	circBase	chr17	-	90560740	90597629	exonic	NM_020252	Nrxn1	CTCTGCAATGACCGCAAAGGTCCTGAGACCCTTTTTGCTGGCTATAACCTCAATGATAAT	2173.67	474.667	10.9098	9.39049	1716	2662.5	2142.5	475	537	412	10.8376	11.311	10.5807	9.32419	9.56295	9.28433						Bmpr1b
ASCRP4000589	0.00765965	0.0234617	2.86391	up	mmu_circRNA_41662	7_80664594_80586472_-78122|15.32|2|2	25714049	chr7	-	73441585	73519708	exonic	NM_001081345	Chd2	AAGAGATAACTACAGTCACCCCAACAAGAGACACTTTAGTAACGCAGTCGTTCAGCTTCT	906.333	219.167	9.70264	8.18465	961	1024	734	247	212.5	198	10.0589	9.94579	9.10321	8.27932	8.1122	8.16242						Bnc2
ASCRP4002842	0.00122358	0.00836081	2.86311	up	mmu_circRNA_36381	3_157981516_157865314_-116202|16.77|1|2	25714049	chr3	-	158202349	158318552	exonic	NM_001081358	Lrrc7	ATCCAATATGTTGCAACAGCTGCCTGACTCAATAGCAATTGTTCAACTGTCAAGCTCTAC	699.667	177.333	9.35946	7.84187	650	760	689	200	176	156	9.52911	9.54195	9.00732	7.9579	7.80481	7.76291						Bnip2
ASCRP4012132	0.000334827	0.0049776	2.86192	up	mmu_circRNA_43809	9_20158693_20151748_-6945|10.36|8|14	25714049	chr9	-	20347303	20354249	sense overlapping	NM_001004190	Zfp560	TCACAATGGCAAGAAAGCTTATCAGTATAATATTTGATGATGAGTGATCCGTGTCCTCAA	137.5	46.6667	7.06948	5.5525	104	124.5	184	46	48	46	6.91454	7.01277	7.28113	5.44752	5.51217	5.6978						Boc
ASCRP4013420	0.00064578	0.00647644	2.86119	up	mmu_circRNA_34248	2_113436549_113433244_-3305|19.65|3|4	25714049	chr2	+	113593086	113596392	exonic	NM_010230	Fmn1	TGTGAAGTACTACCTGCGATACTATGATCAGATTTTTGCATGAGTTAGCCCAGATTCCCA	166	57.1667	7.36182	5.8452	162	168	168	63.5	51	57	7.54255	7.40178	7.14114	5.934	5.63725	5.96436						Braf
ASCRP4008184	0.00199199	0.0106536	2.85647	up	mmu_circRNA_016423	mm9_circ_016423	circBase	chr17	+	50606294	50611195	exonic	NM_013880	Plcl2	GAAGAAGATTGTAACAACTTATGACATGGATGGCACGAAGCAGAAAAGGGAGCGGAAGAA	1820.83	406.833	10.6768	9.16257	1902	1836.5	1724	412	435	373.5	11.0076	10.7213	10.3014	9.09295	9.25732	9.13743						Brd3
ASCRP4008799	0.0179905	0.0414912	2.85583	up	mmu_circRNA_36527	4_21752224_21708883_-43341|11.78|2|2	25714049	chr4	+	21781735	21825077	exonic	NM_152825	Usp45	GACTGTACTGAAAAGAGACGGAAGTGCCACAAAGAAACCAGCTCCGCAGTAGGTCTAACG	457.5	109.333	8.56182	7.04791	323	241	808.5	107	117	104	8.53153	7.91102	9.24291	6.90835	7.13413	7.10124						Brd8
ASCRP4001271	0.00888956	0.0258504	2.85572	up	mmu_circRNA_19418		25070500	chr6	+	50143715	50163649	sense overlapping	NM_019939	Mpp6	ACCAAGTTACAGAGATACTATTACTCCTCAGCAGCAGTAACACAAGGCACATTAACATCA	2451.83	536.5	11.0818	9.56794	2276.5	3062.5	2016.5	622.5	468	519	11.272	11.4766	10.4968	9.72469	9.35712	9.622						Brinp1
ASCRP4003582	6.9961e-05	0.00352269	2.85517	up	mmu_circRNA_35256	3_35748486_35725867_-22619|19.26|2|2	25714049	chr3	+	35826944	35849564	exonic	NM_029570	Atp11b	CAACCATATCAGCAGAATTACAGAGGACCATGTGATTCAGCATGGGCTAGTAGTAGATGG	70.3333	28	6.20763	4.69405	61	73.5	76.5	27	29	28	6.15188	6.34231	6.1287	4.63062	4.64222	4.80933						Brinp2
ASCRP4003435	0.00336128	0.0141453	2.85061	up	mmu_circRNA_42073	7_117197630_117196225_-1405|10.50|4|5	25714049	chr7	+	110052710	110054116	exonic	NM_181517	Ipo7	CAAAGAAGAGCAGCCCATGAAGAACTGGGGAGTGATGAAGATGATATTGATGAAGATGGA	144.167	48.3333	7.10114	5.58987	98.5	131	203	45	45	55	6.81939	7.07544	7.40858	5.40956	5.42643	5.93361						Brinp3
ASCRP4011645	0.00205756	0.0107966	2.84755	up	mmu_circRNA_25671	12_101445756_101445645_-111|11.90|7|18	25714049	chr12	+	100207434	100207546	sense overlapping	NM_009790	Calm1	TAAGTCTTGTTATTTTCTGTGTTGTGTGCACATGCGCAGATCACAGTCAGGTTCTCTAGC	1496.5	345.5	10.4005	8.89077	1366.5	1653	1470	393	287.5	356	10.5179	10.5906	10.093	9.01324	8.60278	9.05629						Brms1l
ASCRP4001098	0.00667012	0.0215075	2.84744	up	mmu_circRNA_002457	mm9_circ_002457	circBase	chr5	+	65565988	65594548	exonic	NM_016786	Ube2k	ACACCAAAAAAATAGAAAACCTCTGTGCTATGGGTTTTGATAGGACGAGCAAAAATCAAA	806.167	201.167	9.56214	8.05248	793	885	740.5	207	168	228.5	9.81672	9.7549	9.1148	7.99796	7.75892	8.40054						Brsk2
ASCRP4002131	2.79165e-05	0.00315402	2.8466	up	mmu_circRNA_000396	mm9_circ_000396	circBase	chr12	+	74126111	74222794	sense overlapping	NM_172804	Syt16	AGCGCTGAAGGGTCTGCTTGTGAAGGTGCGCCACCGTACGGAGAAACCTGAAGTGATCAG	332	95.3333	8.29187	6.78263	288	289.5	418.5	97	101	88	8.35669	8.16267	8.35625	6.74557	6.83716	6.76516						Brwd1
ASCRP4010065	0.000411382	0.00538783	2.84485	up	mmu_circRNA_43704	9_6996939_6935239_-61700|15.65|8|17	25714049	chr9	-	6935238	6996939	exonic	NM_029851	Dync2h1	GCTACATGGGCTGGACTCCACAAGGTTGGACCAAGTTTTATGAGTTTTCCTTATCAGATC	201.5	65.6667	7.61636	6.108	171	199	234.5	62	74	61	7.62355	7.63739	7.58813	5.89655	6.36845	6.059						Btaf1
ASCRP4003892	0.00274998	0.0126238	2.83942	up	mmu_circRNA_016338	mm9_circ_016338	circBase	chr1	-	66772905	66802168	exonic	NM_177645	Kansl1l	CACAAATGTCTGGCTAATGGCATTTCCAGAAGGCTTCCAGTAATTATCTCCAGGATTCGC	246	76	7.89308	6.38748	242	279	217	75	80	73	8.10314	8.09911	7.47699	6.19846	6.48979	6.47419						Btbd11
ASCRP4013481	0.0113701	0.0303736	2.83923	up	mmu_circRNA_27199	14_22612896_22602901_-9995|18.65|1|2	25714049	chr14	+	21783678	21793674	sense overlapping	NM_026283	Samd8	TGTTCATTGAACTAATCTGTGTCTGTCTGCAAAGTCAATCCTTCTGCGAAGGCTCTGTAG	1385.67	320.667	10.2835	8.77799	1550	1471	1136	284	319	359	10.7	10.4413	9.70921	8.50464	8.75518	9.07415						Btbd7
ASCRP4000933	0.00327509	0.0139803	2.83473	up	mmu_circRNA_41491	7_66597858_66585930_-11928|20.19|3|4	25714049	chr7	-	59330559	59342488	sense overlapping	ENSMUST00000104427	Gm25499	AATGCTCCTAGGAAAATAGCAAGATATAAAGTCAACACAAAAAGGAAAGATATTCTTCAA	270	82.5	8.02523	6.52201	261	305	244	78	82.5	87	8.21029	8.23308	7.6323	6.3178	6.46769	6.78055						Btbd9
ASCRP4005707	5.87017e-05	0.00342252	2.83434	up	mmu_circRNA_18993		25070500	chr10	+	108240102	108243131	sense overlapping	NM_027892	Ppp1r12a	CCTGTTAAAAAGGAGGGCCAAACAGCCTTTGATGTAGCAGATGAAGACATTTTGGGATAT	310.667	89.8333	8.21961	6.71659	268.5	328.5	335	97.5	91	81	8.26642	8.33556	8.05685	6.73838	6.70674	6.70466						Btrc
ASCRP4000053	0.00179742	0.0101007	2.83267	up	mmu_circRNA_45453	X_45301537_45283548_-17989|14.90|15|33	25714049	chrX	+	47930370	47948360	exonic	NM_177215	Ocrl	AAAAGACCAATTCGAGAAGTTCCTGTCACCAAACTCATAGACCTGGTGGCTGCAAAATTC	760.833	191.5	9.47612	7.97396	670	884	728.5	194.5	204	176	9.58419	9.75334	9.09083	7.90049	8.05278	7.9686						Bub1b
ASCRP4011185	0.00014411	0.00402644	2.82783	up	mmu_circRNA_45330	X_9779291_9741848_-37443|15.03|10|19	25714049	chrX	-	10164721	10202165	exonic	NM_011285	Rpgr	GTGAGTACAATGAAAATCCAAAAGAGAAAGTTGTGTATGCCTTTGGGCTGGGGCAGTTTG	269	81.6667	8.02469	6.52499	237	274	296	96	80	69	8.09823	8.07684	7.89898	6.69216	6.46769	6.41512						C2cd5
ASCRP4013350	0.000157907	0.00406007	2.82597	up	mmu_circRNA_009162	mm9_circ_009162	circBase	chr1	-	177043774	177067333	exonic	NM_011785	Akt3	TGTATATGACAAAAAGCTGTTTTTCCATTTGTCGAGAGAGCGAGTGTTCTCTGAGGACCG	1041.5	243.833	9.87588	8.37714	740.5	968.5	1415.5	252.5	237	242	9.71219	9.88148	10.034	8.32989	8.31366	8.48786						C77370
ASCRP4002499	3.2229e-05	0.00315402	2.82565	up	mmu_circRNA_39097	5_107067654_107061944_-5710|19.01|10|33	25714049	chr5	-	106632924	106638635	intronic	ENSMUST00000112695	Zfp644	AGTGCTGGACTTTTGACTGGTGCAGACTAAAGGTGTTAAATGATCTTGCCAACAATATGG	307	88.3333	8.19006	6.69147	245	312	364	97	83	85	8.12553	8.27195	8.1727	6.74557	6.57524	6.75362						C87436
ASCRP4012949	5.85015e-05	0.00342252	2.82565	up	mmu_circRNA_21331	1_178849817_178761188_-88629|17.65|3|4	25714049	chr1	+	176831056	176919686	exonic	NM_029756	Sdccag8	TGCACCTCACCAGGATGAATTGTCTGGAATGAAAAATAGGGTGCAAGTAGTTGTACTTGA	538.333	140.167	8.95374	7.45516	419	528	668	157	145.5	118	8.88602	9.00442	8.97079	7.5582	7.50148	7.3058						Cab39l
ASCRP4013354	0.00568953	0.019412	2.82439	up	mmu_circRNA_000973	mm9_circ_000973	circBase	chr11	-	77571606	77585494	exonic	NM_144825	Taok1	TGTATTGAATTAGTTTATGCCAGCGTGGCTTCATTCATACAGATGAACCAAGCATTGGGA	276	81	8.04758	6.54964	262.5	343	222.5	85	78	80	8.23899	8.39091	7.51285	6.5163	6.46769	6.66493						Cabin1
ASCRP4012860	0.000647973	0.00648367	2.81941	up	mmu_circRNA_21984	10_50487313_50447896_-39417|16.10|2|2	25714049	chr10	+	50728089	50767507	exonic	NM_198007	Ascc3	TGAGTGCAGCACTGAGGAACTGCTGTCAATTCTGAGTAATTATTGGACCTTCAACCTTTA	288.5	87	8.11435	6.61896	252.5	307	306	82	97	82	8.15889	8.25458	7.92958	6.38925	6.80269	6.66493						Cacna1a
ASCRP4005161	2.58005e-05	0.00315402	2.81589	up	mmu_circRNA_016043	mm9_circ_016043	circBase	chr1	+	140362948	140450304	exonic	NM_001081027	Kcnt2	CCACATCAAATTTGCAGGTCTCACATATTTTGGGTTAACCGAAGTCTACCTTTATGGGGT	6261.67	1233.33	12.4292	10.9357	5051	5748	7986	1256	1185	1259	12.4648	12.3452	12.4777	10.9194	10.8519	11.0357						Cacna1b
ASCRP4011173	6.42684e-05	0.00345261	2.8138	up	mmu_circRNA_19097		25070500	chr13	-	59460466	59482606	intronic	ENSMUST00000163149	Agtpbp1	GTGACTAGGTAGGTATGCAGCCACTTATGTATTCAGTTCAGGAAGCACTAAATGCCAGAC	464.833	126.333	8.75836	7.26585	414.5	436	544	138	132	109	8.87084	8.72487	8.67938	7.33424	7.32438	7.13892						Cacna1c
ASCRP4012319	1.62588e-05	0.00278426	2.81362	up	mmu_circRNA_42005	7_108420218_108382386_-37832|18.41|2|2	25714049	chr7	+	101233871	101271704	exonic	NM_199012	Fchsd2	TCCACTCACCTGCAAAGTTGTTTATTCCTATAAGGCTCTTGATGGAAACGTGTATGACCA	323.167	92	8.25214	6.75971	275	285.5	409	95	94.5	86.5	8.29877	8.13992	8.31774	6.71569	6.77331	6.79014						Cacna1e
ASCRP4000884	0.00529562	0.018607	2.81277	up	mmu_circRNA_44082	9_45704308_45698887_-5421|19.18|3|5	25714049	chr9	-	45890803	45896225	exonic	NM_178709	Rnf214	AATCGAGAAGCTCTGTGAGAAGGGCAGAAGGACAAAATGATGACAGAGAGAACTCTGTTG	135.833	48.3333	7.07708	5.58509	148.5	145	114	49	46	50	7.40362	7.21922	6.60839	5.52058	5.40843	5.82625						Cacna2d1
ASCRP4009344	0.00099386	0.00768983	2.81074	up	mmu_circRNA_000730	mm9_circ_000730	circBase	chr1	-	30862986	30863255	intronic	uc007anf.1	Phf3	GATAGCAATGATCCCAATTTCCAGATGCCTTGTTCAACAGGGTTGAAAGACACACAGAAG	209.333	66.6667	7.68631	6.19536	179	247	202	70.5	71.5	58	7.69259	7.96273	7.40362	6.18596	6.30691	6.09321						Cacna2d3
ASCRP4010539	0.00905742	0.0261851	2.80497	up	mmu_circRNA_016934	mm9_circ_016934	circBase	chr7	-	59479061	59481464	sense overlapping	ENSMUST00000178266	Gm22632	GGCAGAGAAACACAGGTAATCAGGAAAGACATTCTTCCAAGTTGCTTCCCTGGAAGATAT	6451.5	1364.67	12.5434	11.0554	6318	6641.5	6395	1568.5	1623	902.5	12.7911	12.6671	12.1719	11.2749	11.3362	10.5551						Cacnb4
ASCRP4000116	1.10429e-05	0.00243644	2.80302	up	mmu_circRNA_29829	16_55991731_55982288_-9443|18.01|2|2	25714049	chr16	+	55982174	55991618	exonic	NM_173026	Zbtb11	AAACATGAAAGAGCTAGAGATTACAAATGTCCGGTTGACACCAAAGGAGTGGTCAAACGG	103.333	40.1667	6.69552	5.20854	93	102	115	42.5	43	35	6.7298	6.73658	6.62017	5.16343	5.28805	5.17413						Cacul1
ASCRP4005454	5.20776e-05	0.00335129	2.80208	up	mmu_circRNA_32486	19_37044528_37025524_-19004|14.03|2|2	25714049	chr19	+	36951033	36970038	exonic	NM_001080706	Btaf1	CCCTCAGGTCCAGCAATGCAGAACCTACAGAGAGTTCTATGGAAGATTCATCTACTACAG	662.333	170.333	9.25678	7.77028	547	642	798	199	162	150	9.27621	9.27144	9.22269	7.92879	7.69015	7.69189						Cadm2
ASCRP4011539	0.00964356	0.027234	2.79898	up	mmu_circRNA_016816	mm9_circ_016816	circBase	chr14	+	28302875	28317314	exonic	uc007suc.1	Erc2	GTTTTGTTTTGAGGGACCCAGAACAGGATGAAGCTGATGGCAGACAATTACGATGAAGAC	4584	938.833	11.9679	10.483	4540	5183	4029	1113.5	1027.5	675.5	12.2064	12.2023	11.4948	10.7324	10.66	10.0564						Cadps
ASCRP4002529	0.00177001	0.0100421	2.79847	up	mmu_circRNA_20144	1_58550594_58529149_-21445|17.02|3|3	25714049	chr1	-	58472304	58493750	exonic	NM_008765	Orc2	AGTGTTCTGGATCAGCGGGACTGGATAATAAACAGATTTAAAGAAGCTTTAGAACTAGCA	280.667	83.1667	8.06238	6.57774	233	326	283	77	83.5	89	8.05386	8.31691	7.81638	6.34468	6.56384	6.8247						Cadps2
ASCRP4013503	8.88223e-05	0.00359845	2.7942	up	mmu_circRNA_25120	12_56810694_56713060_-97634|20.96|4|4	25714049	chr12	-	55612072	55709707	exonic	NM_019994	Ralgapa1	TGTTTATCTGAAGAAATCAGTGAATTTCCATCTGAATGTTGTAGCGTGATGGCAGGAGGT	67.6667	28.3333	6.15754	4.6751	67	61	75	32	28	25	6.24707	6.12319	6.10234	4.80933	4.68584	4.53013						Calm1
ASCRP4008947	0.000219343	0.00437615	2.7902	up	mmu_circRNA_28246	15_12101609_12075904_-25705|17.17|3|3	25714049	chr15	+	12146148	12171854	exonic	NM_011767	Zfr	GAGACCTTTGTCAACGAGTTCCAACGTGGTCTGATTTTCCTAGCTGGGTACATCTTATTC	250	75.6667	7.9321	6.45174	226.5	266.5	257	77	79	71	8.03876	8.04842	7.70912	6.38925	6.50099	6.46497						Calu
ASCRP4010344	0.0153707	0.0372837	2.78645	up	mmu_circRNA_44785	9_89498232_89491274_-6958|17.32|2|2	25714049	chr9	-	89596435	89603394	exonic	NM_153509	AF529169	GGACCTGCAGGATAGAACTGGCTGGTGCTGCAGTGTAGTCAGTAAGCTTGCACATCTAAA	398.333	113	8.54518	7.06675	352	495	348	94	103	142	8.64315	8.89048	8.10191	6.67391	6.91713	7.60922						Camk1d
ASCRP4011578	0.000658506	0.00653802	2.78507	up	mmu_circRNA_45417	X_35795317_35777444_-17873|20.78|15|23	25714049	chrX	-	38424266	38442140	exonic	NM_010685	Lamp2	TAAAGGTGCAACCTTTTAATGTGACAAAAGGACAGTATTCTACAGGAGCCGTTCAGTCCA	155.667	54.1667	7.24526	5.76755	139	140	188	54	50.5	58	7.29497	7.15352	7.2873	5.58911	5.65454	6.059						Camk2a
ASCRP4003273	0.000230871	0.00438838	2.78169	up	mmu_circRNA_44218	9_54744410_54733682_-10728|12.92|7|14	25714049	chr9	+	54885874	54896603	sense overlapping	NM_022655	Ireb2	ATTGCAATCCATCTGTGATGCTTGCTGCAGGTAGACCTGAGACAGTGTTAAAAAATCAAG	117.5	42.5	6.91622	5.44026	111	105.5	136	43	41.5	43	7.03788	6.82279	6.88799	5.3305	5.35303	5.63725						Camk2d
ASCRP4006572	0.00348515	0.0144452	2.78115	up	mmu_circRNA_31854	18_65358380_65331929_-26451|14.93|2|2	25714049	chr18	+	65172274	65198726	exonic	NM_031881	Nedd4l	CTCATGTTCTGCATAGACGAAGAGAACTTTGGGCAGCCATCAGTGGCCTATGTACATACC	163	56.1667	7.34642	5.87074	179	159	151	67.5	52	49	7.68933	7.34108	7.00886	6.13897	5.69965	5.7736						Camk4
ASCRP4009430	0.000897742	0.0073955	2.77439	up	mmu_circRNA_22205	10_72746356_72745496_-860|14.75|10|47	25714049	chr10	+	73282747	73283608	intronic	AK138135		GATCGATCAAGATGTGAAGGACAGTTAAAGAGGTTTCATCCAGTGTGAATTTGTTGGCGC	440.5	116	8.61728	7.1451	322	348.5	651	127	110	111	8.50742	8.41548	8.92893	7.19972	7.04226	7.19333						Camsap1
ASCRP4011937	0.00132782	0.00865697	2.77084	up	mmu_circRNA_24086	11_93771720_93770118_-1602|15.52|4|4	25714049	chr11	+	93908803	93910406	exonic	NM_134012	Mbtd1	TATCAAGCTACCTTGCAAAATCAAGCAAAGACAAAAGCAGGCAATTCTGCTACCTGTGAG	746.333	194.333	9.452	7.98167	691	816	732	210	205	168	9.62356	9.63246	9.09997	8.01971	8.04897	7.87634						Camsap2
ASCRP4003775	2.9167e-06	0.0018636	2.76869	up	mmu_circRNA_28159	15_5127205_5110603_-16602|14.01|2|2	25714049	chr15	+	5160602	5177205	exonic	NM_001013367	Prkaa1	CAAGTGGATAGTAGGACTTACTTGTTGGATTTCCGTAGTATTGATGTGGGCAAGCACGAG	163.167	57.1667	7.33371	5.86451	146	157	186.5	58	59.5	54	7.39893	7.32107	7.28113	5.83302	5.89413	5.86637						Camta1
ASCRP4007072	0.00710656	0.0223892	2.7682	up	mmu_circRNA_015645	mm9_circ_015645	circBase	chr17	-	66024075	66053091	exonic	NM_001025572	Ankrd12	CTGCTAAAAAGAGAGGTGCCTTTGTCTGGCGATGATGAAAGTTATACAGATCCAGGATGA	36183.2	8270	15.378	13.9091	30623.5	41062	36864	8482	6771	9557	15.4727	15.7789	14.8825	14.0022	13.6694	14.0555						Canx
ASCRP4009869	0.00124049	0.00841112	2.76423	up	mmu_circRNA_014815	mm9_circ_014815	circBase	chr4	-	108717788	108719812	exonic	ENSMUST00000106657	Zfyve9	GCATCACTGCAGAGCGTGTGGGAAGATGAAACAGTTTCTCCTACTTTATTGGATACAAAG	728	186.333	9.39763	7.93075	600	737.5	846.5	188.5	160	210.5	9.40912	9.48577	9.298	7.84886	7.68268	8.26071						Cap2
ASCRP4008420	0.00423248	0.0162743	2.7636	up	mmu_circRNA_20084	1_53948104_53908417_-39687|14.93|2|2	25714049	chr1	-	53851572	53891260	exonic	NM_001001883	Hecw2	GAATAAACTGTACGTCACCTTTGTCGGGGAGGAAGGGCGTTTTTTGTCGACCACAACTCC	190.667	62.5	7.55442	6.08787	213	193	166	71.5	62	54	7.93618	7.60983	7.11726	6.2302	6.06906	5.96436						Capn7
ASCRP4002440	0.00818831	0.0245091	2.75925	up	mmu_circRNA_36459	4_11173293_11166454_-6839|22.00|4|5	25714049	chr4	-	11239306	11246146	exonic	NM_178112	Ints8	AGTCAAGTCCATATTTGTTTACGATCTGGCAGCTATCAGCATGAATCAGATGCAACAGGA	220.167	71.3333	7.74143	6.27715	235	253.5	172	74	78	62	8.07987	7.98416	7.16026	6.24295	6.41315	6.17536						Caprin1
ASCRP4007607	0.00515752	0.0183209	2.75887	up	mmu_circRNA_32303	19_21508799_21484362_-24437|19.56|6|9	25714049	chr19	-	21409871	21434309	exonic	NM_010266	Gda	CTTGAGGTCCTGAAGCATAAAGTGAAGATAGGGCTGGGGACAGATAGTGTTTCTAGAAGA	168.667	56	7.38961	5.92553	174	196	136	58.5	53	56.5	7.65825	7.6283	6.8823	5.90541	5.8122	6.059						Car10
ASCRP4000186	0.000510923	0.00588858	2.75814	up	mmu_circRNA_35139	3_20008127_19964566_-43561|17.64|12|24	25714049	chr3	+	20064565	20108123	exonic	NM_009210	Hltf	AAAGAGTCCAGTATGGAATGGAAGTCCAGCTCAAAGTGTAGTTCCTTTTGGTGCAAGTAA	125.333	46.3333	6.95992	5.49622	111	140	125	50	45	44	6.97619	7.16429	6.73928	5.58911	5.35303	5.54653						Carf
ASCRP4008345	0.00406783	0.0158828	2.75355	up	mmu_circRNA_21887	10_41917707_41916272_-1435|21.54|9|13	25714049	chr10	-	42196465	42197901	exonic	NM_019740	Foxo3	GAAGGATCACTGAGGAAAGGGGAAATGGGCAAAGCAGAACTCCATCCGGCACAACCTGTC	480.5	131.667	8.81152	7.35023	443	467.5	531	107	145	143	8.96474	8.82344	8.6464	6.90052	7.50148	7.64869						Cars2
ASCRP4010171	0.0101923	0.0282689	2.74518	up	mmu_circRNA_011291	mm9_circ_011291	circBase	chr10	-	92103705	92136690	exonic	NR_028262	Rmst	GCTGTAGAGCTGAGATGAGAAACTGTAAACTTGCTCAGCCAAAGATACTCAGGTTGATGG	752.5	197.5	9.45335	7.99645	665	865.5	727	164	181	247.5	9.56505	9.70921	9.0858	7.62392	7.87757	8.48786						Casc1
ASCRP4010508	0.000956639	0.00758544	2.74406	up	mmu_circRNA_41986	7_107104050_107072806_-31244|17.58|19|72	25714049	chr7	-	99924295	99955540	sense overlapping	NM_175388	Rnf169	GGCAAAGGACAAAGCTGAAACTCCATACTGTGGAAACAAGAGTTTATATTCAGAACGCCA	308.333	91.6667	8.21635	6.76004	293.5	320.5	311	92.5	87.5	95	8.39869	8.29671	7.95364	6.66398	6.65781	6.95832						Casc3
ASCRP4003315	0.00618531	0.0204753	2.74369	up	mmu_circRNA_29995	16_88034581_87996160_-38421|10.97|5|8	25714049	chr16	-	87995914	88034336	exonic	NM_010348	Grik1	ATTTATGAACCTCATCAAAGAGGTCTAATTCGTCTGCAAGAGCTCATCAAAGCTCCCTCC	168.167	59.1667	7.38748	5.93136	152	197	155.5	55	56.5	66	7.45386	7.65324	7.05534	5.62561	5.82794	6.34053						Casc4
ASCRP4006434	0.000325807	0.00492048	2.74313	up	mmu_circRNA_20124	1_57026724_56902420_-124304|22.43|2|2	25714049	chr1	-	56845575	56969880	exonic	NM_139146	Satb2	CTCAAGCCCTGTTTGCCAAAGTGGCTGCAAACAAAAGTCAGGTCCCTGCGCGTTTTATTG	133.667	49.6667	7.06151	5.60568	123	111	167	53	53	43	7.1668	6.8659	7.15183	5.62561	5.73349	5.45795						Casc5
ASCRP4000013	0.00057944	0.00619425	2.74218	up	mmu_circRNA_017320	mm9_circ_017320	circBase	chr13	+	42055399	42123213	exonic	NM_007772	Hivep1	AAAAAGAGCTTAATGGGGCAGAAGTTTCCAAAAAAGCATGTGGATTAACTGATGGCCAAC	126	46.3333	6.94843	5.49311	90	129	159	49.5	50.5	39	6.71202	7.05606	7.07722	5.54035	5.61387	5.32511						Casd1
ASCRP4008823	0.000193482	0.00422503	2.73878	up	mmu_circRNA_36867	4_59437022_59433715_-3307|14.65|2|2	25714049	chr4	-	59420842	59424150	sense overlapping	NM_001163288	Susd1	GACTTCTCATTTCGAGACAAAGATGAGTGCCAGTTTGGAGCCACTGTGATCTGTGGGAAC	563	148.5	9.01275	7.55921	498	462.5	728.5	152	151	142.5	9.13769	8.80646	9.09409	7.49056	7.56596	7.62111						Casp8ap2
ASCRP4001284	6.49749e-05	0.00346035	2.73767	up	mmu_circRNA_28229	15_9095618_9078732_-16886|13.55|9|14	25714049	chr15	+	9148975	9165862	exonic	NM_177178	Lmbrd2	ACCACCCACTGAGGAAGTGTGTAGACACAATACTTAAAAAGATATGGTCCAGAACTACCC	271.5	81.6667	8.03167	6.57873	227	266.5	321	85	78	82	8.04187	8.04488	8.00827	6.55466	6.44854	6.73297						Cblb
ASCRP4011721	0.00170566	0.00990749	2.73253	up	mmu_circRNA_33369	2_37482097_37446177_-35920|16.74|2|2	25714049	chr2	-	37590656	37626577	exonic	NM_009261	Strbp	TACAGCAGCTCCTGGATATATAGCTCCAGGCAAGGGCAAATGGATTAAAATCATGTGTAA	604	155.833	9.06553	7.61529	381.5	571.5	859	149	155	163.5	8.77277	9.10496	9.31886	7.45249	7.56596	7.82743						Cbx1
ASCRP4013030	0.00171366	0.00992802	2.73203	up	mmu_circRNA_012594	mm9_circ_012594	circBase	chr1	+	140362948	140383095	exonic	NM_001081027	Kcnt2	TGCCTTATCTTCACTTGGTCTCACATATTTTGGGTTAACCGAAGTCTACCTTTATGGGGT	3472.67	765.167	11.6089	10.159	2972.5	3519	3926.5	798.5	645	852	11.673	11.6948	11.4591	10.1527	9.85241	10.4719						Ccar1
ASCRP4012461	0.000231732	0.00438838	2.72982	up	mmu_circRNA_45443	X_45214565_45194714_-19851|16.23|7|13	25714049	chrX	-	47841536	47861388	exonic	NM_053123	Smarca1	TCGGAAGACTATAGGTTACAAGGTTTTAAAACCATTTTTGTTACGCCGGATAAAAACCGA	80.1667	32.6667	6.36756	4.91875	62	79.5	99	35	35	28	6.19977	6.41258	6.49033	4.88207	5.06487	4.80933						Ccar2
ASCRP4008502	0.0156754	0.0377294	2.72219	up	mmu_circRNA_005214	mm9_circ_005214	circBase	chr10	-	92075169	92136690	sense overlapping	NR_028262	Rmst	GAATGGCTTCATGAGATACTCAGGTTGATGGAGTCAGGGACGAAGTGGCTTATCAACAAC	3137.33	725.167	11.4724	10.0277	2611.5	3711	3089.5	576.5	650	949	11.5153	11.7602	11.1418	9.59402	9.86151	10.6275						Ccdc107
ASCRP4001448	0.00027857	0.00471149	2.7212	up	mmu_circRNA_31247	18_9399276_9377792_-21484|15.84|7|12	25714049	chr18	-	9377793	9399278	sense overlapping	NM_026484	Ccny	ACGCAAGAGTCTCTTCATTAACCATATTGAATAGTTGGAATGAGGGTTATGTCCCTGGCC	646	166.5	9.18449	7.74024	449	639	850	185.5	154	160	8.98158	9.26812	9.30375	7.81659	7.61229	7.79185						Ccdc129
ASCRP4011506	0.000437482	0.00551815	2.71655	up	mmu_circRNA_45220	9_114627040_114614172_-12868|15.13|6|8	25714049	chr9	+	114705053	114717922	exonic	NM_146229	Dync1li1	GTTTCTGATGAAGCTACAGGTGAAGATGGAGCTGGGAAGACAAGCCTCATAAGAAGAATT	85.6667	34.1667	6.46572	5.02395	72	97	88	34	34	34.5	6.38839	6.66825	6.34053	4.94509	4.92623	5.20052						Ccdc132
ASCRP4012746	0.000262739	0.00459844	2.70533	up	mmu_circRNA_22019	10_53419149_53409757_-9392|17.91|11|17	25714049	chr10	-	53689950	53699343	exonic	NM_001081428	Fam184a	TGAAGCTGTCCATAGCAATGCAAGCAGAGATAAGATAAAGCTACAGACGGTAATATATGC	482.667	134.833	8.8177	7.3819	424	508	516	148.5	141	115	8.90891	8.92947	8.61473	7.45947	7.42267	7.26355						Ccdc141
ASCRP4005390	0.000116522	0.00381511	2.70426	up	mmu_circRNA_33068	2_18230576_18153331_-77245|15.84|5|7	25714049	chr2	-	18231703	18308949	exonic	NM_007869	Dnajc1	CCCATGAATTGGGTCGATCTGTGACAGATGTATGATGATGTTCTGATCAATGGACTTCCA	160.167	56.3333	7.31295	5.87772	133	169	178.5	61	53	55	7.28653	7.4193	7.23303	5.89655	5.73349	6.00311						Ccdc148
ASCRP4012839	0.000791769	0.00705249	2.70324	up	mmu_circRNA_010298	mm9_circ_010298	circBase	chr5	+	105891117	105911508	exonic	NM_018759	Zfp326	TGAGCGCTTTGTTAAGCATATGGGTGATTTTGGAAGCTTCCATAGACCTGGAATTATTGT	191	64.6667	7.55948	6.12479	180.5	197.5	195	70	60	64	7.70624	7.6283	7.3439	6.17602	5.91101	6.28734						Ccdc15
ASCRP4012519	0.000302883	0.00484148	2.7004	up	mmu_circRNA_28975	15_92148504_92062532_-85972|19.71|2|2	25714049	chr15	+	92232100	92318073	exonic	NM_007727	Cntn1	TCTCAAGTCAAAATTTCAGATGGAGAATGAATAACGGGGACGTGGACCTGACAAACGATC	148.333	52.6667	7.18126	5.74809	118.5	142.5	184	58.5	49	50.5	7.0806	7.19776	7.26543	5.84896	5.52893	5.86637						Ccdc171
ASCRP4010615	0.00172755	0.00995487	2.6967	up	mmu_circRNA_34262	2_116990731_116989234_-1497|18.95|3|4	25714049	chr2	+	117163497	117164995	exonic	NM_033524	Spred1	GGCTGAAGGAGGAGATGATGATTTACAAGTGGTTTTGGAATGTATGCTTAAGAAAGACCT	240.167	78.1667	7.86063	6.42943	210	221	289.5	70	78	86.5	7.92207	7.79271	7.8671	6.10164	6.43304	6.75362						Ccdc181
ASCRP4013282	0.00243699	0.0118358	2.69587	up	mmu_circRNA_30076	16_93847675_93844439_-3236|14.37|2|2	25714049	chr16	+	93844193	93847430	exonic	NM_001045529	Morc3	TGGGTAAGAAGGGGACAAGAATCATCATTTGGAATCTCAGAAGATAATGCTTATGATCCT	311.333	94.3333	8.2203	6.78955	284	363	287	93	92	98	8.33593	8.47048	7.85448	6.66398	6.72617	6.97848						Ccdc30
ASCRP4013288	8.68631e-05	0.00359845	2.69442	up	mmu_circRNA_010792	mm9_circ_010792	circBase	chr5	+	33843111	33868878	exonic	NM_175231	Whsc1	TGGGTTTAACAAAAGTTCATCTCCTTCTGCATCCTTAACTGAGCATGAGTGTTCTAAGAA	7237	1540.67	12.6983	11.2683	5705	7373	8633	1495	1618	1509	12.6404	12.8429	12.6116	11.1679	11.3328	11.3042						Ccdc39
ASCRP4003994	0.0154449	0.037381	2.69239	up	mmu_circRNA_012163	mm9_circ_012163	circBase	chr5	-	107788198	107799260	exonic	NM_007964	Evi5	CACATTGCTGAGCTTGAAATCCAGCATAAATGCAGTTCCACCTACAACGAAGATTTCGTG	695.833	185.167	9.32676	7.89788	661.5	883	543	212	198	145.5	9.55287	9.74803	8.67938	8.04897	8.00125	7.64341						Ccdc6
ASCRP4008969	0.00275417	0.0126327	2.69021	up	mmu_circRNA_22585	10_107690551_107677161_-13390|17.11|12|25	25714049	chr10	+	108240104	108253495	exonic	NM_027892	Ppp1r12a	GAGAGACGCAGGGCCAAACAGCCTTTGATGTAGCAGATGAAGACATTTTGGGATATCTAG	530	146.333	8.95175	7.52403	501	607	482	158.5	144.5	136	9.14144	9.19062	8.52319	7.5647	7.46574	7.54165						Ccdc88a
ASCRP4000937	0.00490122	0.0177923	2.6867	up	mmu_circRNA_33784	2_69797720_69772446_-25274|14.94|2|2	25714049	chr2	+	69934388	69959663	exonic	NM_177783	Ubr3	AATGGACAGATACACAGCATTGAGGACCAGGATGGGAGTCAAGGCTTGGGCAAGAGAAAG	72.6667	31.6667	6.25506	4.82922	71	89	58	30	32	33	6.37918	6.57851	5.80748	4.67553	4.78511	5.02702						Ccdc88c
ASCRP4004282	0.00464197	0.0172384	2.68546	up	mmu_circRNA_42674	8_26285737_26274861_-10876|18.31|2|2	25714049	chr8	-	25164388	25175265	exonic	NM_177089	Tacc1	CAGAGGAAAAGCTGGACAGGATGAAGGAGCCGTGATCTCGAAGATCTCAGAGATTCCCAA	175.667	63.3333	7.44848	6.02331	166	166	195	74	72	44	7.59224	7.40178	7.35142	6.25528	6.26813	5.54653						Ccdc9
ASCRP4001080	0.000421119	0.00542857	2.6834	up	mmu_circRNA_27498	14_41634124_41629033_-5091|13.93|7|22	25714049	chr14	-	40815743	40820835	sense overlapping	NM_177816	Sh2d4b	ACAATTATATTAGAATTATTAGCCGAGAGAGTGCAGAAGACCTTCTGGAGAATATGACCG	149.667	53.6667	7.17702	5.75296	126	131	192	52	54	55	7.13892	7.07544	7.3167	5.55167	5.7736	5.93361						Ccdc91
ASCRP4006904	0.000177069	0.00417202	2.68264	up	mmu_circRNA_31794	18_61118310_61117795_-515|17.48|2|2	25714049	chr18	+	60958140	60958656	exonic	NM_177407	Camk2a	CTGAAGAAGTTCAATGCCAGGAGGAAACTGAAGTTCCCATCACCAGAATGGGACACCGTC	4180	868.833	11.8268	10.4031	3681	3359	5500	974	833	799.5	11.95	11.6387	11.8916	10.486	10.3283	10.3951						Ccdc93
ASCRP4007106	0.00169448	0.00989466	2.68115	up	mmu_circRNA_017329	mm9_circ_017329	circBase	chr2	-	68390913	68410141	exonic	NM_016866	Stk39	CTGGAAATATTCTTCTGGGTGAGGATGGCTCAGTACAAATAGCAGGCAGCGGAGCAACTG	4923	1006.67	12.059	10.6361	4450	5557	4762	1067.5	932.5	1020	12.1959	12.2691	11.712	10.6694	10.4946	10.7444						Ccl25
ASCRP4010398	0.0166075	0.0392392	2.67849	up	mmu_circRNA_22928	11_19980801_19980026_-775|19.81|4|5	25714049	chr11	-	20080022	20080798	exonic	NM_146243	Actr2	GGAGCAGAAGCTGGCCTTAGAGACCACAGTGTTAGTTGAGTCATATACAGTTTACTGACT	2400.67	569.167	11.0905	9.66906	2551	2535	2116	481	531	695.5	11.4766	11.2385	10.5563	9.34601	9.54941	10.1118						Ccne2
ASCRP4000813	0.000910466	0.00744002	2.6779	up	mmu_circRNA_38119	5_14723324_14712417_-10907|14.17|7|14	25714049	chr5	+	14712416	14723324	exonic	NM_011995	Pclo	AATAACCAGAGACTCTAAGGATCACACAGTTTCAGGCTAAAGGTTCCCAAACAACCTCTG	384.5	114.333	8.51809	7.09699	351	421.5	381	123	122.5	97.5	8.64315	8.68196	8.22916	7.14607	7.18658	6.95832						Ccnl2
ASCRP4012462	2.15025e-05	0.00296281	2.67464	up	mmu_circRNA_28275	15_16762033_16752914_-9119|15.48|15|183	25714049	chr15	+	16823158	16832278	exonic	NM_009869	Cdh9	TCGGACAAGTCACAGCATATGACCCAGATGCCATGAACAACATAATAAACTTCACACTGA	1195	294	10.069	8.64965	971	1070	1544	330	288	264	10.0671	9.99855	10.1414	8.74182	8.59733	8.60981						Ccnt1
ASCRP4007993	0.000531944	0.0059731	2.67435	up	mmu_circRNA_35253	3_35738136_35708279_-29857|24.37|9|11	25714049	chr3	+	35809356	35839214	exonic	NM_029570	Atp11b	GAAAGTGTTTGATCGACAGCTTCATCCTACAAGTACAGAAAAGGCACAGGTGGAATATGT	160	56.3333	7.28881	5.86963	123	162	195	56	55	58	7.14335	7.36052	7.36257	5.72806	5.7736	6.10723						Ccnt2
ASCRP4001702	0.00298979	0.0132073	2.67394	up	mmu_circRNA_35249	3_35713147_35694681_-18466|11.67|2|3	25714049	chr3	+	35795758	35814225	exonic	NM_029570	Atp11b	AGAAAGACCTGATATTGCTAGGAGCTACAGCAGTGGAAGACAGATTTATGGGACGAATGA	186.833	63.8333	7.52923	6.11026	178	214	168.5	76	60.5	55	7.6754	7.75202	7.16026	6.34468	5.96436	6.02174						Ccny
ASCRP4011397	0.00178322	0.0100759	2.67347	up	mmu_circRNA_38099	5_9512524_9504725_-7799|14.06|10|37	25714049	chr5	-	9504724	9512524	exonic	NM_181850	Grm3	GTTCAGTGTCAGTGGAACTGCGACCACATATTCTCAGTCTCCATTCAACCCAAATAAAGG	351.833	107.333	8.39362	6.97491	331	364	360.5	122	118	82	8.5564	8.47589	8.14859	7.10683	7.13413	6.68377						Ccser2
ASCRP4005751	0.000456734	0.00563318	2.67322	up	mmu_circRNA_44001	9_40125178_40122552_-2626|21.42|1|2	25714049	chr9	-	40314966	40317593	exonic	NM_172768	Gramd1b	CCTTGAAAAGGTGCTAAGCCCCACTTACAAGCAGAGAAATGAAGACTTCAGAAAGCTCTT	387.667	115.333	8.5268	7.10823	373	386	404	128	119	99	8.72646	8.56022	8.29372	7.17331	7.13413	7.01723						Cct4
ASCRP4010578	0.000939962	0.007528	2.6729	up	mmu_circRNA_28556	15_43345395_43323716_-21679|15.57|19|87	25714049	chr15	+	43492169	43513849	exonic	NM_025736	Emc2	GGCCGCTAATCAAATAAACAGGGCTTATCAGAAATGCGAGATAAAATGAGAAAATGGCGA	301.167	93.3333	8.17255	6.75415	256	323	324.5	89	90	101	8.19593	8.31691	8.00481	6.57624	6.66896	7.01723						Cct5
ASCRP4009915	0.000121293	0.00389481	2.66839	up	mmu_circRNA_26438	13_59629879_59583878_-46001|17.36|5|6	25714049	chr13	-	59482516	59528518	exonic	NM_023328	Agtpbp1	GCCAGACCATGGTGGATCCGTATGGGCACTGACATTTGTTACTACAAATAAGAAATTTGG	792.5	209.167	9.52951	8.11354	677	805	895.5	232	215.5	180	9.59502	9.6168	9.37671	8.1956	8.14162	8.00341						Cd2ap
ASCRP4007077	4.14286e-05	0.00330953	2.66763	up	mmu_circRNA_000405	mm9_circ_000405	circBase	chr6	+	50143718	50183871	exonic	NM_019939	Mpp6	CTGCTAGATTTGGAACAACGGTGCCATTAACACAAGGCACATTAACATCAGGAAGAAGTC	266.667	83.6667	8.00176	6.5862	223	269	308	95	80	76	8.00846	8.05486	7.94196	6.69216	6.46769	6.59875						Cd47
ASCRP4012261	0.000788995	0.00705249	2.66622	up	mmu_circRNA_44364	9_59737362_59690870_-46492|15.68|2|2	25714049	chr9	+	59843062	59889555	exonic	NM_173018	Myo9a	TCATCCATTTTCTGACGGTATAACCCGAAAAAACCCAAGAACACCCCTTTCTGATCTTCA	408.833	115.667	8.52579	7.11099	284.5	370	572	110	124	113	8.32698	8.51059	8.7398	6.91574	7.19382	7.22341						Cdc14b
ASCRP4002968	0.0114741	0.0305478	2.66532	up	mmu_circRNA_31516	18_33318555_33237647_-80908|16.61|4|7	25714049	chr18	+	33077992	33158901	exonic	NM_009793	Camk4	ATGAAGACAGTGTGTGGAACCCCGGGGTACTGCGGGGTGCTACATCCATTGTGTACAGAT	275.667	89.3333	8.05384	6.63953	255	270	302	108	104	56	8.19593	8.05486	7.91072	6.9492	6.94765	6.02174						Cdc27
ASCRP4001424	0.000839015	0.00720094	2.66401	up	mmu_circRNA_37409	4_108721723_108715981_-5742|17.53|3|4	25714049	chr4	+	109043375	109049118	exonic	NM_146150	Nrd1	ACCTTTGATACAGAAATCTGCAGCAAAACAGATCCAGTCGAGTATGTGGAGAACATGTGT	92.3333	37.6667	6.52014	5.10654	67	82	128	42	37	34	6.29716	6.47311	6.79014	5.22773	5.06487	5.02702						Cdc40
ASCRP4004882	0.00474118	0.0174545	2.6626	up	mmu_circRNA_44975	9_101088366_101050912_-37454|19.58|6|7	25714049	chr9	-	101148581	101186036	exonic	NM_172144	Ppp2r3a	CATGACTTGTACATCAGTCAAGCTGATCTGTCTCGATACAATGACCAGGGTCTGTGGCTG	183.333	63.3333	7.51993	6.1071	176	208	166	61	60	69	7.68385	7.72988	7.14607	5.89655	5.9956	6.42914						Cdc42bpb
ASCRP4007370	0.00189025	0.0103579	2.66232	up	mmu_circRNA_25464	12_84234731_84192735_-41996|17.81|3|3	25714049	chr12	+	83091747	83133744	exonic	NM_015812	Rgs6	CTTACCAGGATCTGTTGCTGGCCAAGAAGAAGTTTAATCGCTTACACGGAGCAGTATGTG	503.333	138.5	8.842	7.42931	432	400	678	157.5	116	142	8.92986	8.61411	8.98201	7.54139	7.12055	7.62599						Cdc73
ASCRP4000328	0.00281506	0.012779	2.66196	up	mmu_circRNA_33053	2_18091925_18031409_-60516|19.08|1|2	25714049	chr2	+	18109781	18170298	exonic	NM_010804	Mllt10	AAATTTCCATGCAGTATCGACATGATGGAGCTTGTCCAACAACTAGTTGGGCTCATGTGG	956.667	245.833	9.78504	8.37254	907	1067	896	282	244.5	211	9.981	9.99478	9.37932	8.50464	8.36204	8.25095						Cdh10
ASCRP4005686	0.0175139	0.0407065	2.65944	up	mmu_circRNA_19595	1_7110696_7110275_-421|18.24|23|727	25714049	chr1	+	7120193	7120615	exonic	NM_183028	Pcmtd1	CCTGGGAAGTGGAACCGGATATTTAAGTACAATGGTGGGCTTAATTTTAGGTTTAATTTA	8570.83	1829.67	12.9164	11.5053	9257.5	9864	6591	2199	1763	1527	13.3033	13.2161	12.2297	11.712	11.471	11.3328						Cdh12
ASCRP4000923	0.00601994	0.0201349	2.65905	up	mmu_circRNA_011137	mm9_circ_011137	circBase	chr19	+	42562551	42564341	exonic	NM_177464	R3hcc1l	AATGATGATGGTGATTGTGTAGATCCACGTCTTCTACTAGAGATTGAAGTGGTGCCATGC	3817.33	822.5	11.7276	10.3167	3708.5	4484.5	3259	867.5	792	808	11.9876	11.9876	11.2076	10.3037	10.2314	10.4148						Cdh18
ASCRP4002173	0.00419179	0.016185	2.6582	up	mmu_circRNA_35719	3_86519602_86409792_-109810|21.36|1|2	25714049	chr3	+	86605869	86715680	exonic	NM_030695	Lrba	AGCTGTCAACCTGAACTCAATAACTGATCCTGTGCTGAGAGAGATCTTGGCATATACAGA	278	87.8333	8.06214	6.65169	273	304.5	256.5	81	93.5	89	8.27925	8.22145	7.68572	6.35705	6.77331	6.8247						Cdh2
ASCRP4008691	0.00633051	0.0207944	2.65717	up	mmu_circRNA_23699	11_75572930_75565383_-7547|15.99|20|58	25714049	chr11	+	75751880	75759428	exonic	NM_009536	Ywhae	GACCTCAGACATGCAGGGTGATGAAATGGTGGAATCAATGAAGAAAGTAGCAGGGATGGA	467.667	134.333	8.76831	7.35842	403	478	522	152	100	151	8.83175	8.84174	8.63144	7.50783	6.85223	7.7152						Cdh20
ASCRP4010432	0.00261431	0.0123058	2.65447	up	mmu_circRNA_44522	9_66322671_66298510_-24161|15.08|5|8	25714049	chr9	+	66450702	66474864	exonic	NM_145617	Herc1	GGAGGCATTGTTCTTATTGATGCACATAAGCTTCCCAACTTTTTGGTCGCCTAGTGATAC	234.333	77.6667	7.83577	6.42734	217	266	220	77	72	84	7.96321	8.04023	7.50387	6.30539	6.29287	6.68377						Cdh7
ASCRP4006529	0.000531992	0.0059731	2.64886	up	mmu_circRNA_31128	17_90762281_90458816_-303465|17.05|1|2	25714049	chr17	-	90059475	90362941	exonic	NM_020252	Nrxn1	CTCAGGTGGGTTAGCTGGGACAACATATATCTTTAGCAAAGGTGGTGGACAGATTACATA	2568.17	591.333	11.1237	9.71834	1774.5	2541	3389	606	643	525	10.8768	11.2463	11.248	9.68306	9.84052	9.63143						Cdh8
ASCRP4011589	0.0196624	0.0441679	2.64783	up	mmu_circRNA_21162	1_164243827_164014164_-229663|21.32|2|2	25714049	chr1	-	162084032	162313696	exonic	NM_172646	Dnm3	TAAATCTGTAGATGGTCCAACAGTTTGCTGTGGACTTTGAGAAGAGAATCGAAGGGTCAG	143	52	7.13549	5.73068	151	180.5	97.5	49	52	55	7.45386	7.50902	6.44358	5.55167	5.63725	6.00311						Cdh9
ASCRP4005002	0.00333349	0.0140898	2.64594	up	mmu_circRNA_34947	2_164625445_164625220_-225|18.63|3|3	25714049	chr2	-	164799719	164799945	exonic	NM_133240	Acot8	CATTGACCAGTACTTAAGGGGACCCGAAAGTGCCAGTGCTGTACCACGTAGAGAGGATAC	2026.33	476.667	10.7992	9.39544	2047	1444.5	2587.5	516	519	395	11.1079	10.4116	10.8782	9.45273	9.51788	9.21571						Cdk13
ASCRP4008644	0.000340801	0.00500967	2.64561	up	mmu_circRNA_26003	13_10232321_10121473_-110848|18.67|1|2	25714049	chr13	-	10122226	10233075	sense overlapping	NM_033269	Chrm3	GACATTCTGAACTTCAGCAAAGGTACAATAAGGTCCTGAGTATGCTTGAACTGGTGCTCT	104.667	41.6667	6.70742	5.30382	99	90	125	41	40	44	6.81213	6.57851	6.73161	5.16343	5.24431	5.50372						Cdk14
ASCRP4006022	0.000715697	0.00678131	2.64067	up	mmu_circRNA_45038	9_106622795_106618392_-4403|13.28|2|2	25714049	chr9	-	106716060	106720464	exonic	NM_030730	Rad54l2	CGTCATCATTGATCTGGATGAAGAAGACCGGCAGCAGGAGTTCCGGAGAGAAAGCTACTC	136	51.6667	7.09575	5.69484	129	148	131	52	53	50	7.22662	7.24592	6.8147	5.62561	5.66784	5.79107						Cdk17
ASCRP4001101	0.000588378	0.00620991	2.63929	up	mmu_circRNA_33504	2_48795920_48782616_-13304|23.61|16|37	25714049	chr2	-	48927095	48940400	exonic	NM_011958	Orc4	ACACCAGTAGCAGTTATTGGACTTACATGTAGATTGGATTTGAATTAATCGAGATGAGCA	169.5	59	7.3715	5.97135	144	181	183.5	64	54	59	7.35025	7.50492	7.25932	6.04159	5.73349	6.13897						Cdk19
ASCRP4010878	0.000369546	0.00517812	2.63884	up	mmu_circRNA_28693	15_72343474_72342506_-968|22.05|4|4	25714049	chr15	-	72512075	72513044	sense overlapping	NM_001033876	Kcnk9	GTACATGGAAGAATCATTTGTCATGCAGATGATATGGACATGCTGCACCTGGAACTGATG	152	55.8333	7.24594	5.84604	142	137	177	61	51	55.5	7.37305	7.13174	7.23303	5.95043	5.63725	5.95043						Cdk5rap1
ASCRP4004447	0.00944624	0.0268898	2.63786	up	mmu_circRNA_013218	mm9_circ_013218	circBase	chr2	-	58980369	58983007	exonic	NM_001001178	Ccdc148	CAGGAACTATGTGCTGACCTGAAAGCCAAGTAACTTCCAACTAAGTGCAGAAGAGCACTG	647.833	176.5	9.23725	7.83788	652.5	720	571	177	154.5	198	9.53074	9.43728	8.74373	7.76446	7.59299	8.15619						Cdk5rap2
ASCRP4012546	0.000805974	0.00709626	2.63752	up	mmu_circRNA_34857	2_156102404_156090017_-12387|15.86|8|17	25714049	chr2	+	156264280	156276668	exonic	NM_172674	Phf20	TCTCCTCTTGCTGAGGTGCAGGAAGTTTCAACTGTTGAAGGTACTTACACTGTGAAATTT	908	238.333	9.72172	8.32254	763.5	923.5	1037	255	207	253	9.75701	9.81315	9.59502	8.34299	8.0722	8.55243						Cdk8
ASCRP4010146	0.00349244	0.0144694	2.63471	up	mmu_circRNA_19197		25070500	chr17	-	66024075	66053096	sense overlapping	NM_001025572	Ankrd12	GCTGCTAAAAAGAGAGGTGCCTTTGTCTGGCGATGATGAAAGTTATACAGTACAGATCCA	40392.7	9525.83	15.5085	14.1109	37067	40620.5	43490.5	8287.5	8945.5	11344.5	15.6578	15.749	15.1187	13.9506	14.0555	14.3265						Cdkal1
ASCRP4011653	0.00503227	0.0180886	2.63393	up	mmu_circRNA_28557	15_43345395_43339191_-6204|16.45|11|13	25714049	chr15	+	43507644	43513849	exonic	NM_025736	Emc2	TAATCAAATAAACAGGGCTTATCAGGCTGCCAGAAAGCGTAAGATTGCCATTCGAAAAGC	77.5	34	6.29517	4.89795	92	79.5	61	35	33	34	6.65208	6.38782	5.84561	4.80933	4.82976	5.05477						Cdkl2
ASCRP4008027	0.000243926	0.00446716	2.63336	up	mmu_circRNA_38898	5_86475605_86462590_-13015|18.69|4|5	25714049	chr5	-	86033564	86046580	exonic	NM_007683	Cenpc1	GAAATGTCTAAACGTTCAGTGTGGGAAGAAAGTTCAGGCTAATGAAGTTCACCATGGTGC	266.5	85.5	8.00152	6.60462	222.5	291	286	86	85.5	85	7.99589	8.16945	7.83924	6.53483	6.55466	6.72435						Cdkl5
ASCRP4001682	0.00114742	0.00820193	2.63181	up	mmu_circRNA_38126	5_15833862_15805271_-28591|19.28|2|3	25714049	chr5	+	16299452	16328044	sense overlapping	NM_009784	Cacna2d1	AGAAAAAACGTTCAGAACTCTGGTCAAGTCTCAAGATGAGCACCCGATTTGTGTGATCTC	1231	313.833	10.1269	8.73083	1094	1345	1254	352.5	336	253	10.225	10.2983	9.85742	8.82672	8.83138	8.53439						Cdon
ASCRP4007255	0.000563417	0.00609976	2.62854	up	mmu_circRNA_011555	mm9_circ_011555	circBase	chr5	-	43758221	43773659	exonic	NM_001159963	Fbxl5	CTGTCTGGATGTTACCAGATCACAGACCATGGTCTCAGCTTTCTAAAACCAACTTTTCCA	246.833	80.5	7.89505	6.50079	198.5	288	254	85	81.5	75	7.8451	8.15434	7.68572	6.493	6.5444	6.46497						Cds2
ASCRP4011646	0.00740399	0.0229584	2.62821	up	mmu_circRNA_36839	4_57899199_57895896_-3303|18.44|6|14	25714049	chr4	+	57883023	57886327	exonic	NM_001035533	Akap2	TAAGTTACTGTCTTGCAAGGTGACTTCCGAGGGAAAATAGAGAAAGTCAAACCTCCTCCA	190.333	64.1667	7.5673	6.17322	211	198	162	61.5	60	71	7.92958	7.64797	7.12434	5.99786	6.05684	6.46497						Cdyl
ASCRP4008745	0.000125157	0.00390685	2.62809	up	mmu_circRNA_20971	1_142430572_142404277_-26295|19.62|3|3	25714049	chr1	+	140507699	140533995	exonic	NM_001081027	Kcnt2	GACTACATGGCAGATGCCAAGACGATTGTGAATGTGCAGACTCTGTTCAGAGAAGGGCAG	111.667	43.6667	6.83488	5.44086	104	114	117	49	44	38	6.93787	6.90254	6.66422	5.52058	5.3902	5.41182						Cdyl2
ASCRP4002294	0.00126132	0.00847662	2.62765	up	mmu_circRNA_23308	11_51540096_51527033_-13063|13.41|3|3	25714049	chr11	-	51713530	51726594	exonic	NM_175255	Sec24a	AGGATCCGGTGCACCAAAGTTCCTGAAGAATTCATGTACAACCCTTTAACCAGAGTTTAT	181.333	62	7.49826	6.10449	167.5	191	185.5	67	55	64	7.58299	7.60342	7.30838	6.12732	5.84561	6.34053						Celf2
ASCRP4012306	0.00633802	0.0208025	2.62577	up	mmu_circRNA_21761	10_25009536_24959432_-50104|19.66|3|3	25714049	chr10	-	25239625	25289730	exonic	NM_018747	Akap7	TCCAAAGCACCGATGCTCAGGAAGAAGGAAAACTAGATTCCGGTACGTGTGAACATATAT	509.167	144	8.88469	7.49195	439.5	622	466	142	129	161	8.95731	9.21453	8.48222	7.38144	7.29283	7.80158						Cemip
ASCRP4011714	0.00028964	0.00473938	2.62577	up	mmu_circRNA_35805	3_94335311_94314964_-20347|22.13|7|11	25714049	chr3	-	94511041	94531389	exonic	NM_029721	Snx27	TACAGAAGCTCCATGAACAAAGGAAGATGGTCATGGTATACAATGTTTACATGGCTGGGA	99.8333	39	6.64382	5.25108	82	90	127.5	42	35	40	6.56384	6.59452	6.77309	5.20444	5.11012	5.43868						Cenpc1
ASCRP4008208	0.000329309	0.00494188	2.62149	up	mmu_circRNA_21354	1_179061227_178989465_-71762|19.21|10|22	25714049	chr1	-	177059333	177131096	exonic	NM_011785	Akt3	GAAGACATTCTGTGGCACACCAGAGTACCTGGCACCAGAGGAGAATATATAAAAAACTGG	2610.17	605.333	11.155	9.76465	1924.5	2368	3538	596	588	632	11.0304	11.1207	11.3141	9.64912	9.70823	9.9366						Cep112
ASCRP4003736	8.27808e-05	0.00359845	2.62013	up	mmu_circRNA_25853	12_111890404_111889701_-703|17.49|10|13	25714049	chr12	+	110651490	110652194	exonic	NM_030238	Dync1h1	CAAGGAGGACCTGGATAAAGTGGAGCCTGCTGTCATCGAGGCCCAGAACGGCTAATGCGC	727.833	195.167	9.39439	8.00475	644	694.5	845	209.5	183	193	9.51367	9.377	9.29249	8.0107	7.90532	8.09823						Cep128
ASCRP4001431	0.000284469	0.00473938	2.61953	up	mmu_circRNA_19232		25070500	chr19	+	57629083	57657240	sense overlapping	NM_181415	Atrnl1	ACGAAGTCAACACCAGGACTTGGTGGTTAACAGAACCTTCTGGATATTTAACAGATGGAC	582.667	158	9.06077	7.67147	438	629	681	175	148	151	8.95547	9.23579	8.99106	7.76446	7.51994	7.72999						Cep135
ASCRP4000294	0.000354786	0.00507882	2.61834	up	mmu_circRNA_20979	1_145546452_145514755_-31697|20.16|8|15	25714049	chr1	-	143667624	143699322	exonic	NM_145991	Cdc73	AAATCTGTAACGGACCGGAAAGGAAGGCCAACCCAGAGAGTACTACACATTGGATTCTAT	225.333	75	7.76032	6.37167	195	205	276	73	74	78	7.79239	7.69282	7.79575	6.19846	6.3178	6.59875						Cep170
ASCRP4000500	0.000870101	0.00730682	2.61741	up	mmu_circRNA_33130	2_23401099_23370525_-30574|14.07|2|2	25714049	chr2	-	23515004	23545579	exonic	NM_029773	Spopl	AACTTGGGTGTAAGGATGGGAAAAACTGGAACAACAACTAAATTATTCAAGTTTGTGGGA	184.833	62.6667	7.50161	6.11347	154.5	202	198	68	58	62	7.45386	7.68607	7.36491	6.17602	5.87705	6.28734						Cep295
ASCRP4006023	0.00430093	0.0164209	2.61735	up	mmu_circRNA_22684	10_116800176_116792991_-7185|15.42|4|4	25714049	chr10	-	117355934	117363120	exonic	NM_001013391	Cpsf6	CGTCATCGTTAGAAGATTTGCCCTTGTTGGTGTTGGATCTGAAGCATCTTCCAAAAAGTT	869	230.167	9.66439	8.27628	866	934	807	241.5	210	239	9.92897	9.82412	9.24009	8.25615	8.1082	8.4645						Cep350
ASCRP4012274	0.000927071	0.00748767	2.6167	up	mmu_circRNA_23879	11_83183284_83121717_-61567|17.89|3|3	25714049	chr11	+	83308214	83369782	exonic	NM_027915	Ap2b1	TCATGAAGATGGAGCCCCTGAATAACCTGCAGGTTCACGCTAAAGATCCAGAATCATGAC	324.667	98.8333	8.26318	6.87543	294	279	401	94.5	96	106	8.40289	8.09507	8.29158	6.68377	6.81939	7.12314						Cep57l1
ASCRP4000266	3.47466e-05	0.00317645	2.61453	up	mmu_circRNA_37590	4_125371423_125363238_-8185|21.11|1|2	25714049	chr4	+	125685993	125694179	exonic	NM_001081097	Grik3	AAATAGAGTACGGTGCTGTCAAGGACGGGGCCACCATGACCTTCTTCAAGAAAGCAGATC	303	95.3333	8.17545	6.7889	258.5	300	350.5	107	92	87	8.19215	8.21386	8.12035	6.90052	6.68564	6.78055						Cep63
ASCRP4000372	0.000286207	0.00473938	2.61323	up	mmu_circRNA_44217	9_54748379_54731704_-16675|13.35|9|14	25714049	chr9	+	54883896	54900572	exonic	NM_022655	Ireb2	AACACTAAAAGAGAAAGTAGAGTGCAATACAGAATGCACCAAATCCTGGAGGTGGTGACC	62.3333	28.5	6.02838	4.64255	66	61	60	28	30	27.5	6.17602	6.10164	5.80748	4.58426	4.68584	4.65754						Cep70
ASCRP4002589	6.3296e-07	0.0018636	2.61282	up	mmu_circRNA_016062	mm9_circ_016062	circBase	chr1	-	38053615	38085652	exonic	NM_019570	Rev1	ATAAAATACATGAAAAGGCACTATGTCAGTGTTGAGCTCACCCAGACATCAGAGCTGTGT	1454.83	360.333	10.3441	8.95849	1224	1381	1759.5	373	372	336	10.371	10.3393	10.322	8.9226	8.99342	8.95944						Cep78
ASCRP4006919	0.000835399	0.00719012	2.61228	up	mmu_circRNA_40356	6_65049381_65033798_-15583|19.63|9|16	25714049	chr6	+	65083803	65099387	exonic	NM_007958	Smarcad1	CTGAAGGAGATGTCTCAGCTAATGCTGAAGTTTACAAAGATGTCTAAAATCAATGGCCTA	76.1667	32	6.2768	4.89149	56.5	80	92	34	34	28	6.01655	6.43582	6.37802	4.90713	5.02111	4.74622						Cep83
ASCRP4001291	0.00200849	0.0106802	2.60995	up	mmu_circRNA_42809	8_41560161_41539852_-20309|13.25|4|9	25714049	chr8	+	40454497	40474807	exonic	NM_178395	Zdhhc2	ACCACTCTTGTAAATTCCATCTCTCTTATGCAGAGAAAGAATTGCTGGAGAGAGAGCCAA	188.833	66.5	7.54401	6.15999	186	201.5	179	79.5	65	55	7.73768	7.66134	7.23303	6.37802	6.09884	6.00311						Cep85l
ASCRP4014153	0.0001124	0.00380253	2.60985	up	mmu_circRNA_27266	14_27778143_27753430_-24713|16.76|1|2	25714049	chr14	-	26940243	26964957	exonic	NM_145221	Appl1	TTTGGAGAATCTGGAGGAAGCACAAAATCAGAAACAGAAGACAAGGTCTTTACTTGGTGT	66.3333	28	6.10637	4.7224	53.5	64	81.5	29	29	26	5.94185	6.1593	6.21797	4.72456	4.78511	4.65754						Cep95
ASCRP4000707	0.00812035	0.0244102	2.60911	up	mmu_circRNA_27268	14_27771697_27755834_-15863|18.86|2|2	25714049	chr14	-	26942647	26958511	exonic	NM_145221	Appl1	AAGGAGGCAGATCATGATGCCGCAATTAATAGGTACAGTCGGTTGTCAAAAAAGAGAGAA	500.667	142	8.85413	7.47057	407.5	621	473.5	129	132	165	8.84603	9.21942	8.49694	7.22598	7.33781	7.84792						Cept1
ASCRP4002643	6.26534e-05	0.00342252	2.60782	up	mmu_circRNA_45008	9_104121012_104105502_-15510|19.71|4|5	25714049	chr9	-	104203171	104218682	exonic	NM_001163026	Dnajc13	ATACGAGATACATCATTGGGATGTTAGAAAGGGATCATGGGACCGGTGCCCTAGTAATTA	133.833	51	7.05501	5.67217	102	138.5	161	55	52	46	6.90855	7.15874	7.09773	5.66121	5.63725	5.71804						Cerkl
ASCRP4006660	0.000986733	0.00766925	2.60775	up	mmu_circRNA_45568	X_81892565_81517291_-375274|18.64|2|2	25714049	chrX	+	84271951	84647226	exonic	NM_007868	Dmd	CTCCTAGAAGACTCCAGGGGAGTCAGAGAGCTGATGAAACCATGGCAAGAACTCCAGGAT	62	28.1667	6.06954	4.68674	64	64	58	27	29.5	28	6.22313	6.17802	5.80748	4.50811	4.80589	4.74622						Cers5
ASCRP4013926	0.00111024	0.00808395	2.60674	up	mmu_circRNA_015449	mm9_circ_015449	circBase	chr14	+	21618890	21637640	exonic	NM_017479	Kat6b	TTGGACGCTTTCTCATTGATTTCAGACACCCATCCTGTCTGAAGTTTTGTCCTGAGTTAA	1269.17	320	10.1528	8.77054	996	1175	1636.5	291	309	360	10.1016	10.1186	10.2382	8.53517	8.70231	9.07415						Cfap221
ASCRP4010186	0.000271922	0.00464909	2.60648	up	mmu_circRNA_015103	mm9_circ_015103	circBase	chr3	-	56057949	56091120	exonic	NM_030595	Nbea	GCTTAATGACAGTCAAGTAGAAACAACTGTCTGCTGGTTGGTGGGGAATTTGATTTGGAG	621.667	170.833	9.16813	7.78603	513	661.5	690.5	171	168	173.5	9.18811	9.30971	9.00657	7.68933	7.73858	7.93018						Cfap36
ASCRP4006246	0.00854233	0.0251938	2.60204	up	mmu_circRNA_44052	9_44438223_44434471_-3752|16.77|2|2	25714049	chr9	+	44626387	44630140	exonic	NM_007841	Ddx6	CTACTCTTGCTTTTATATCCATGCTAAAATGAGGCAGTGCATGTGGTGATCGCTACCCCT	842.667	225.5	9.6203	8.24066	919	799	810	206.5	210	260	10.0013	9.6066	9.25299	7.99476	8.11741	8.60981						Cfap69
ASCRP4012900	0.0238562	0.0505489	2.60104	up	mmu_circRNA_26874	13_104674340_104658123_-16217|17.97|5|7	25714049	chr13	-	103868042	103884260	exonic	NM_001005868	Erbb2ip	TGATGCTTTCCTTGAATTCTTACCAGCTAATTTTGGCAGCAACTTTTTAATTGTCAGTCT	157.5	57.1667	7.25391	5.87482	175	194.5	103	60	56	55.5	7.65825	7.61744	6.48604	5.86966	5.7736	5.9812						Cfdp1
ASCRP4009688	0.0085742	0.0252449	2.59921	up	mmu_circRNA_29927	16_73971465_73933832_-37633|18.50|4|7	25714049	chr16	-	73933586	73971220	exonic	NM_175549	Robo2	GATTTGGTTATTCGCTACCTGATCAGAACAAGGGGAACAACGCCAATCGGTGAGCAATAG	450.333	131.833	8.72208	7.34401	416.5	558.5	376	154	137.5	104	8.86585	9.08127	8.21911	7.51797	7.40547	7.10858						Chchd3
ASCRP4012130	0.00387198	0.0153993	2.5975	up	mmu_circRNA_25345	12_76238737_76215178_-23559|19.13|5|9	25714049	chr12	-	75114190	75137750	exonic	NM_172805	Kcnh5	TCAATGCCTTTGAAAATGTGGATGAGTTTTATGTATGGAGAACTGACCGACAAGAAGACC	629.833	177.333	9.18445	7.80732	534	554	801.5	212	197	123	9.25382	9.06561	9.23391	8.03977	8.01758	7.36462						Chd2
ASCRP4013815	0.00019961	0.00422732	2.59593	up	mmu_circRNA_38967	5_92468462_92453962_-14500|14.39|6|7	25714049	chr5	-	92024935	92039436	exonic	NM_016912	Cdkl2	TTCTGCGCCATGACTTCTTTCAAATGGATGGATTTGCTGAGAGCAAGAAAAATTCCTACT	149.333	57	7.1987	5.82245	132	128	188	58	61	52	7.2505	7.05063	7.29497	5.69223	5.94887	5.82625						Chd5
ASCRP4006106	0.00140503	0.0089056	2.59465	up	mmu_circRNA_25243	12_70410032_70403311_-6721|18.46|4|4	25714049	chr12	+	69302323	69309045	exonic	NM_027117	Klhdc2	CTAACAATCTGCTGGTTCATCACAGAGCTGAAGAAAATCAACACTGAAGGTGACGTTCCC	133.833	50.3333	7.06567	5.69013	123	132.5	146	55	43	53	7.14335	7.09246	6.96122	5.7639	5.37289	5.93361						Chd6
ASCRP4011351	4.80241e-05	0.00333871	2.59374	up	mmu_circRNA_32217	19_7532913_7530790_-2123|14.49|8|16	25714049	chr19	-	7456299	7458423	exonic	NM_001003933	Rtn3	GTTAACAAGAATGTTCTAGCAAGACTTCTCAGTGATTTCCCAGCGGGATTGAGCTCTCTT	572.167	157.833	9.03033	7.65529	446	520.5	750	176.5	151	146	8.98775	8.9658	9.13743	7.73858	7.56596	7.66134						Chd8
ASCRP4013897	0.000941298	0.007528	2.58963	up	mmu_circRNA_18954		25070500	chr1	-	119765027	119765922	sense overlapping	NM_019933	Ptpn4	TTGCAAAGTTACATCAGCAGCACGTGTAGTATCAGTACTTTTTGCAAATTAAGCAAGACA	292.333	94.3333	8.14044	6.76769	287.5	290	299.5	96	91	96	8.36656	8.15737	7.89737	6.69216	6.68564	6.92527						Chd9
ASCRP4010233	0.000647366	0.00648298	2.5896	up	mmu_circRNA_28509	15_39417308_39283586_-133722|18.26|2|2	25714049	chr15	+	39452039	39585762	exonic	uc007vog.2	Rims2	GGAAACAGGAAAATCAGGAGACATGGAGTACAGCTGGTTGGAGCAAGCGTCTTGGCATAG	128	48.1667	7.00828	5.63555	104	139	141	46	50.5	48	6.94959	7.16429	6.91095	5.40956	5.68617	5.81091						Chl1
ASCRP4012732	0.0130919	0.0333073	2.58686	up	mmu_circRNA_44722	9_82207669_82205122_-2547|15.44|2|2	25714049	chr9	+	82311514	82314062	intergenic			TGAAGAGGAACACAGGCCTTAGTCAGACTCTTGACTCTTCAGACAATAGCAAAAAGCAAC	92.3333	39	6.58963	5.21843	96	104	77	50	40	27	6.81213	6.8042	6.15255	5.58911	5.28805	4.77812						Chmp3
ASCRP4006604	0.00128777	0.00854005	2.58646	up	mmu_circRNA_39031	5_100904850_100888605_-16245|18.24|2|2	25714049	chr5	-	100459585	100475831	exonic	NM_172714	Lin54	CTCCAGCAAGGTAGGGTTCTTTCACAGTCTACTCCTGGAACTCCATCAAAGACTATAACA	1351.17	346	10.2561	8.88513	1083	1518	1452.5	419	340	279	10.212	10.4781	10.0782	9.11228	8.85333	8.68978						Chn1
ASCRP4007020	0.0012981	0.00855965	2.58618	up	mmu_circRNA_34290	2_119277186_119228066_-49120|14.46|2|2	25714049	chr2	-	119402329	119451450	exonic	NM_026574	Ino80	CTGATTTTCAGACCAGTTGCAGCAGTACCAGTACTACAGTGCAGGCCTGCTCTCTACATA	98.8333	42.1667	6.68119	5.31037	99.5	108	89	42	42	42.5	6.84889	6.82915	6.36553	5.24812	5.24431	5.43868						Chrm3
ASCRP4011825	0.00802564	0.0242303	2.58225	up	mmu_circRNA_005340	mm9_circ_005340	circBase	chr10	+	90914695	90948672	exonic	NM_001177396	Anks1b	TACTGTCACGTGTTTACTGCCTTTGATGTGTCGTCTGTCTGTGAAATCTGGACCAATCAG	9788.83	2105	13.0842	11.7155	10619	10428.5	8319	2430	2107	1778	13.3716	13.3234	12.5575	11.881	11.7003	11.5652						Chsy1
ASCRP4002160	0.00161506	0.00963494	2.5821	up	mmu_circRNA_20418	1_82892222_82867260_-24962|14.34|6|7	25714049	chr1	+	82870684	82895647	sense overlapping	NM_010472	Agfg1	AGCTGATCATGTTTTGCTACAGTTTGCAGGTCTGCAAACAGATATGGCTAGGATTATTTG	468	136.667	8.78438	7.41584	441	516	447	140	139	131	8.96358	8.95276	8.4368	7.33871	7.40547	7.50334						Chsy3
ASCRP4004966	2.11673e-05	0.00296281	2.58138	up	mmu_circRNA_42368	7_137562082_137537989_-24093|12.26|7|14	25714049	chr7	-	130394474	130418568	intronic	ENSMUST00000124096	Fgfr2	CATTCACCAAGGTCAATATAGACCTTCTGATTTGCTGTGTCCTGAGACGTATGTCTGGGT	203.833	69.5	7.61022	6.24208	159	197	255.5	75	67	66.5	7.50161	7.63739	7.69166	6.24295	6.20955	6.27373						Ciapin1
ASCRP4002946	0.00257932	0.0122238	2.57917	up	mmu_circRNA_28581	15_47681366_47563472_-117894|13.38|4|6	25714049	chr15	-	47731925	47849820	exonic	NM_001081391	Csmd3	ATCTTGAGTACACAGCACCTTGTGGAGGCAATTTAACAGGATCTTCAGGCTTTATCCTTT	291.5	94.3333	8.13075	6.76384	282	329.5	263	104	99	80	8.32375	8.33556	7.73294	6.8147	6.80269	6.67414						Cit
ASCRP4008609	0.000130691	0.00394915	2.57815	up	mmu_circRNA_33455	2_40979253_40774656_-204597|17.25|2|2	25714049	chr2	-	40919135	41123733	exonic	NM_053011	Lrp1b	GACAGCTCTGATGAGTTGGATTGTAAAGAAAATGACACCATCTATTGGACAGACATGGGC	74.3333	32.6667	6.26318	4.89684	65	65	93	30	35	33	6.22313	6.17802	6.38839	4.79207	4.87143	5.02702						Ckap5
ASCRP4009369	0.000966039	0.0076127	2.57576	up	mmu_circRNA_016598	mm9_circ_016598	circBase	chr1	-	13221306	13224713	exonic	NM_008678	Ncoa2	GATCAAAGAGCAAGTTGCTGATATGTGTTCAAGATGAGTGGGATGGGAGAAAACACCTCT	2691.17	655	11.2545	9.88945	2531	2803.5	2739	723	617	625	11.4518	11.34	10.9715	9.97853	9.77474	9.91509						Clasp1
ASCRP4003281	0.00104299	0.00783653	2.57229	up	mmu_circRNA_42941	8_63585830_63528581_-57249|10.14|7|11	25714049	chr8	+	61049783	61107033	exonic	NM_175089	Nek1	ATTGGACTTTCAACTGGTCTGTTTGATGCAAACAATCCAAAGGCTTCCTTTTTTGGCATT	109.833	44.3333	6.80036	5.4373	102	113.5	114	51	46	36	6.87289	6.8973	6.63089	5.62561	5.51217	5.17413						Clip1
ASCRP4002360	0.00231183	0.0114971	2.57134	up	mmu_circRNA_44517	9_66315780_66263991_-51789|17.85|4|4	25714049	chr9	+	66416183	66467973	exonic	NM_145617	Herc1	AGGGGCCAAACTGAGACCTAACTATGATAAGACAGAAATAGAAAAAAAAGATCACAGATA	330.5	104	8.2983	6.93579	283.5	342	366	110	86	116	8.32225	8.39091	8.18176	6.93001	6.6138	7.26355						Clip2
ASCRP4005553	0.000601423	0.00625261	2.56981	up	mmu_circRNA_45932	X_157366587_157284869_-81718|21.44|2|2	25714049	chrX	-	160846936	160928655	exonic	NM_001024624	Cdkl5	CCTAATGAAGGGACTCAGTTAATACTGCACAGTTGAACAAATGTATGAAGGTTCCTTGCC	723.667	192.167	9.35483	7.99317	522	675	974	183	194.5	199	9.21652	9.34127	9.50671	7.80018	7.99758	8.18176						Clk2
ASCRP4001367	0.000990165	0.00768041	2.56764	up	mmu_circRNA_21050	1_157192784_157171444_-21340|19.28|10|17	25714049	chr1	-	155324313	155345654	exonic	NM_011273	Xpr1	ACCCTTGTGTTTGCAGTTACAGATGAGGATACAGTTAAGAGATATTTTGCCAAGTTTGAA	499.167	142.167	8.83974	7.4793	369	514	614.5	141	130	155.5	8.71226	8.95276	8.85421	7.38144	7.29864	7.75781						Clk4
ASCRP4013251	0.000199604	0.00422732	2.56673	up	mmu_circRNA_38650	5_64191863_64182683_-9180|14.70|9|14	25714049	chr5	+	63791443	63800624	exonic	NM_177006	Nwd2	TGGGAAGACTCTACTGCTAGCTGAAGTAGCAAAAAAGGGCCTCTTAGGTGAAAAATATGG	101.667	42.3333	6.67059	5.31065	85	101	119	41	41	45	6.61429	6.74468	6.6528	5.22773	5.20052	5.50372						Clock
ASCRP4013676	0.000197756	0.00422732	2.56655	up	mmu_circRNA_32479	19_36963385_36950675_-12710|17.32|2|3	25714049	chr19	+	36876184	36888895	exonic	NM_001163635	Tnks2	TTCACAAAGACAGATCGTGTTACATTTGTCACAGCATGTAGATGTAGCAGCTTTGCTGAT	105	41.1667	6.73543	5.3756	88	115	112	46	41	36.5	6.69773	6.8884	6.62017	5.48344	5.3902	5.25317						Clstn1
ASCRP4004073	0.0205137	0.0454987	2.56468	up	mmu_circRNA_27950	14_102313554_102309983_-3571|19.27|4|6	25714049	chr14	+	101910765	101914337	exonic	NM_201529	Lmo7	CACGAGGAAAGTAACCCCTTTGATTCAAAAGGATCAGTTCAGCGATATGAGAGTCAGCAT	121.167	50.3333	6.93152	5.57275	118.5	119	126	68	51	32	7.09984	6.94804	6.74669	6.12732	5.66784	4.92307						Clstn2
ASCRP4004066	0.000230739	0.00438838	2.56338	up	mmu_circRNA_45256	9_120333856_120328769_-5087|22.07|6|13	25714049	chr9	+	120419650	120424738	exonic	NM_144557	Myrip	CACCTTCAGGGAGGAGGATTGTTTGAACCAAACCTGGAGAATGAAGGGAGCATTTCAGGA	231.333	78	7.81751	6.45946	203	235	256	92	74	68	7.87368	7.88532	7.69352	6.63234	6.40551	6.34053						Clta
ASCRP4001499	0.000168766	0.00410114	2.56022	up	mmu_circRNA_42550	8_11562334_11561418_-916|15.66|11|29	25714049	chr8	+	11561417	11562334	sense overlapping	NM_011919	Ing1	ACTACAAATACAGAGATCCTGAAGGAGCTGGACGACTACTATGAGAAGTTCAAACGGGAG	419.5	125.167	8.61542	7.25915	332	443	483.5	128.5	122	125	8.57202	8.75	8.52423	7.18029	7.19382	7.40334						Clvs1
ASCRP4003304	0.00170733	0.00991307	2.55973	up	mmu_circRNA_010404	mm9_circ_010404	circBase	chr16	+	94383911	94403368	exonic	NM_009441	Ttc3	ATTGTTTTGAAGAACACCTGGCCAAAGGACTGTGCAGCATGGATGACTTTGCTGAGGGAG	2912.5	695.167	11.36	10.004	2401	3192.5	3144	706	621	758.5	11.3852	11.5241	11.1708	9.94579	9.77951	10.2868						Cmip
ASCRP4005445	0.000473813	0.00570748	2.55669	up	mmu_circRNA_32846	19_60013333_59982839_-30494|15.62|16|27	25714049	chr19	-	59906935	59937430	exonic	NM_001033172	Rab11fip2	CCCTACGAGCCATCCAGAAAAGCTGGTGGTTTAGATTAGAATCCAAACAAGGAAAAAGAA	932.333	245	9.71317	8.35889	653.5	878.5	1265	286	228	221	9.52762	9.74018	9.87171	8.51624	8.23938	8.32105						Cnksr2
ASCRP4000811	0.0179541	0.0414143	2.55607	up	mmu_circRNA_22447	10_91599435_91545502_-53933|18.64|5|5	25714049	chr10	-	92082756	92136690	exonic	ENSMUST00000182033	Rmst	AATAAATCCTGATACTCAGGTTGATGGAGTCAGGGACGAAGTGGCTTATCAACAACACAG	1740	444.333	10.603	9.24912	1527	2072	1621	343	420	570	10.6808	10.9087	10.2196	8.78868	9.18872	9.76996						Cnot1
ASCRP4004925	0.000207819	0.00427421	2.55546	up	mmu_circRNA_26333	13_54630584_54625331_-5253|16.50|5|7	25714049	chr13	+	54523969	54529223	exonic	NM_176987	Simc1	CATGGAGGAAGAGGACTTCATTGACTTAACTAGAGAAAACCGAGCAAGGACAAAAGACCG	89.6667	38.6667	6.53308	5.1795	80	96	93	39	42	35	6.52755	6.6833	6.38839	5.07631	5.28805	5.17413						Cnot4
ASCRP4014020	1.29253e-05	0.00253939	2.54523	up	mmu_circRNA_29791	16_48984748_48972335_-12413|16.01|11|17	25714049	chr16	-	48972221	48984635	exonic	NM_027341	Dzip3	TTTACCTACAACCTTCAAACTTTTATGACCATAGCAAAAATCAGTTTGCAGGCATTGGAA	60	28	5.98599	4.63819	60	56.5	63.5	30	28	26	6.01655	6.00349	5.93793	4.72456	4.62088	4.56914						Cnot6
ASCRP4011279	0.00321621	0.0138171	2.54462	up	mmu_circRNA_23975	11_86122414_86111782_-10632|21.40|9|10	25714049	chr11	-	86298279	86308912	exonic	NM_001080931	Med13	GTGGGCCAAGCAAAATGGTTAATGGTGCAGTGTAAGAAGCCTTTAAAAGTTTCTGATGAA	344.833	110.667	8.36719	7.01974	308	371	355.5	127	123	82	8.45343	8.51506	8.13308	7.18641	7.20788	6.66493						Cnot6l
ASCRP4003033	2.55245e-05	0.00315402	2.54449	up	mmu_circRNA_36290	3_148522497_148509813_-12684|13.09|10|13	25714049	chr3	-	148846848	148859533	exonic	NM_001081298	Adgrl2	ATGCCAACAGAAAATATTGTCTTTGTGTGTCCTGGAACCTTGAAAGCAATTGTGGACTCA	1514.33	381	10.3981	9.05077	1153.5	1542.5	1847	407	385	351	10.3005	10.51	10.3839	9.05746	9.05949	9.03536						Cnot7
ASCRP4012928	0.000636972	0.00642985	2.542	up	mmu_circRNA_017361	mm9_circ_017361	circBase	chr1	-	119765030	119765922	exonic	NM_019933	Ptpn4	TGCAAAGTTACATCAGCAGCACGTGTATCAGTACTTTTTGCAAATTAAGCAAGACATTCT	367.5	113.667	8.44774	7.10178	343	329	430.5	132	101	108	8.61632	8.33392	8.39298	7.23909	6.88596	7.18029						Cnpy3
ASCRP4010977	0.0204627	0.0454074	2.54187	up	mmu_circRNA_004275	mm9_circ_004275	circBase	chr12	-	51655401	51661713	exonic	NM_052973	Strn3	GTCAACTAACATGGAAGCAAGGCAGACAGCTATTAAGACAGCACGGATTGCATTTTTACA	318	99.6667	8.22706	6.88116	314	417	223	99	96	104	8.4904	8.65597	7.5348	6.74557	6.83716	7.06075						Cntln
ASCRP4008471	0.000423978	0.00544667	2.54182	up	mmu_circRNA_22407	10_89577192_89532213_-44979|17.82|8|18	25714049	chr10	+	90069467	90114447	intronic	ENSMUST00000182907	Anks1b	GAATGAAGCCATCTGAGGTTGCGATGCTAATAGTGAGACAGAAAAGGGGAGTGCTCTTCA	146.167	55.1667	7.19793	5.85207	138	155	145.5	55	55.5	55	7.30443	7.31202	6.97734	5.7639	5.82794	5.96436						Cntn1
ASCRP4014157	0.0138237	0.0346214	2.5415	up	mmu_circRNA_19055	12_4961463_4944193_-17270|19.30|11|21	25070500	chr12	+	4937386	4954657	exonic	NM_001099628	Atad2b	TTTGGCTGATGTTGATCCCATGAACATTGATAAATCAAAGGCTGAAGTTGACGGAAGCTT	208.667	73.6667	7.67708	6.33139	219.5	243	163.5	68	71	82	7.98179	7.92028	7.12916	6.17602	6.15323	6.66493						Cntn3
ASCRP4005919	0.00346675	0.0144016	2.5415	up	mmu_circRNA_41229	7_26536009_26518035_-17974|12.27|6|8	25714049	chr7	-	25733015	25750990	exonic	NM_144922	Hnrnpul1	CGCTGCCCGAAAGAAGCGAAACTATATCCTAGATCAGATGTCATGGACAATATTACCAGA	303.833	98.3333	8.17265	6.82697	255	371	285.5	114	97	84	8.17045	8.50543	7.84207	7.02316	6.78361	6.67414						Cntn4
ASCRP4002746	0.00118991	0.00831143	2.53726	up	mmu_circRNA_28135	15_3291091_3275898_-15193|20.75|2|2	25714049	chr15	-	3325897	3341091	exonic	NM_010284	Ghr	ATATTTTCAAAGCAGCAAAGAATTGCTCATGAATGGACCCAGGAATGGAAAGAATGCCCT	94.1667	40.1667	6.58746	5.24419	82.5	89	111	39	37.5	44	6.57549	6.57851	6.60839	5.07631	5.08626	5.57001						Cntn5
ASCRP4001733	0.0104043	0.0285966	2.53247	up	mmu_circRNA_42264	7_129661693_129600729_-60964|19.19|2|2	25714049	chr7	+	122457214	122518179	exonic	NM_008855	Prkcb	AGAACTACAGAAAGCCGGTGTGGATGGCTGGACCCCCGGAGCAAACACAAGTTTAAGATC	2583.33	638.167	11.1895	9.84898	2718	2807.5	2224.5	716.5	658	540	11.5835	11.3452	10.6399	9.96526	9.8873	9.69437						Cntn6
ASCRP4004563	0.0174192	0.0405233	2.53001	up	mmu_circRNA_012252	mm9_circ_012252	circBase	chr16	-	74352550	74352877	exonic	NM_175549	Robo2	CAGTGAGTCGAAATGCATCTCTGGAAGTGGCATGATCTCGTCTTCGTCAAGAAGACTTTC	945.167	255.5	9.75352	8.41438	990	1098.5	747	297	275.5	194	10.1008	10.0277	9.13204	8.57568	8.53788	8.12957						Cntnap2
ASCRP4008837	0.0168576	0.0396751	2.52171	up	mmu_circRNA_010639	mm9_circ_010639	circBase	chr12	-	81314259	81316104	exonic	NM_080440	Slc8a3	GACTTTGAAGATGCATATGGGGAGCTGGAGTTCAAGAATGATGAAACAGTGTCACAGGCC	2694.33	659	11.2304	9.89598	2198	3277	2608	606	538	833	11.213	11.5734	10.9047	9.67826	9.56295	10.4467						Cntnap4
ASCRP4001777	0.00253582	0.0121302	2.52076	up	mmu_circRNA_016827	mm9_circ_016827	circBase	chr16	+	81490243	81527123	exonic	NM_010954	Ncam2	AGAAGTGGCATCAGAAACCTGGAAAATAGTACGCTCCCATGGAGTTCAAAAGTCCGGATG	925.667	251.833	9.74893	8.41507	846	1051	880	272.5	264	219	9.90539	9.97514	9.36626	8.45302	8.47115	8.32105						Cntnap5b
ASCRP4001110	0.000968414	0.00761426	2.51856	up	mmu_circRNA_22415	10_90143664_89625906_-517758|13.18|2|2	25714049	chr10	+	90163160	90680919	exonic	NM_001128086	Anks1b	ACACGTCCATGGACCTGTTGAAAAAGATCTGGGAGCTTGAGCTTATTAATAGAACTTCAT	387.333	120.5	8.53402	7.20142	380	393.5	388.5	129.5	119	113	8.76345	8.58986	8.24874	7.23909	7.15047	7.21469						Cntnap5c
ASCRP4009520	0.00670628	0.0215631	2.51673	up	mmu_circRNA_19224		25070500	chr19	+	42562549	42564341	intronic	ENSMUST00000160107	R3hcc1l	GATGATGGTGATTGTGTAGATCCACGTCTTCTACTAGAGAGATTGAAGTGGTGCCATGCA	3848.17	867.167	11.7233	10.3917	3661	4527	3356.5	873	819	909.5	11.9262	12.0045	11.2392	10.3138	10.2964	10.565						Cobl
ASCRP4008338	5.556e-08	0.000772284	2.51635	up	mmu_circRNA_34690	2_142540468_142516315_-24153|17.31|2|3	25714049	chr2	-	142690578	142714732	exonic	NM_001081133	Kif16b	GAAGGACGAGCACTTCGAGTTTGAAGTGAAGACTTGAGTTTGAGAGACAACAGCGTGAAG	84.8333	36.8333	6.44237	5.11104	76	79.5	99	39	37	34.5	6.44247	6.42131	6.46333	5.11984	5.11012	5.10315						Cobll1
ASCRP4007601	0.0147501	0.0362236	2.51615	up	mmu_circRNA_29990	16_87722853_87715576_-7277|21.27|11|14	25714049	chr16	+	87715330	87722608	exonic	NM_007520	Bach1	CTTGACTGTATCCAGAACCTTGAGTCGGAAATCGAGAAGCTGGTCGATGACAGTGAGAAG	331.333	108.5	8.30516	6.97394	319.5	297	377.5	84	105.5	136	8.50563	8.19396	8.21588	6.4576	6.94101	7.52321						Cog5
ASCRP4005728	0.00274035	0.0125962	2.51468	up	mmu_circRNA_41174	7_7135122_7133944_-1178|19.97|3|3	25714049	chr7	+	7181232	7182411	sense overlapping	NM_146179	Zfp418	CCTTATGAATGTAGAGAATGTGCTCATTGGTCTGAAGCAGAGGCTGAAGACAAAACCTGT	149.333	57	7.20044	5.87007	126	173	149	55	57	59	7.1668	7.45166	6.98286	5.62561	5.84561	6.13897						Cog6
ASCRP4013283	0.000779719	0.00704047	2.51415	up	mmu_circRNA_32436	19_32135950_32117971_-17979|14.74|12|17	25714049	chr19	-	32043480	32061460	exonic	uc012bkn.1	Asah2	TGGGTCTTATCAGGTATGCTAATGAGAGCGTTAATGCTCCTGGACTTGACTATGGAATCT	176.5	64	7.44981	6.11974	174	182	173.5	67	62	63	7.64269	7.51192	7.19481	6.05611	6.06906	6.23403						Col19a1
ASCRP4001801	0.0287132	0.0579097	2.51409	up	mmu_circRNA_37687	4_128860961_128858986_-1975|19.74|4|5	25714049	chr4	-	129181741	129183717	exonic	NM_029036	S100pbp	AGAATTCCAGTTGTGTCCAGTTCATCAAACAGAGAAGGTGGGAGTCAATCACTTTGACAA	3377.5	769	11.4983	10.1683	3485	4313	2334.5	834.5	819.5	653	11.8267	11.9394	10.7289	10.2264	10.2964	9.98205						Col4a3bp
ASCRP4003552	0.000425684	0.00545633	2.5083	up	mmu_circRNA_013684	mm9_circ_013684	circBase	chr4	+	109883635	109890990	exonic	NM_007983	Faf1	CAACAGGAAGACATTAAGGATGAGATTTCTGACAATGTGCAATAGACACTTTGGCAGCGT	72.5	34	6.2753	4.94859	70	80.5	67	35	33	34	6.34586	6.44358	6.03647	4.94509	4.92623	4.97445						Copa
ASCRP4012233	0.0141259	0.0351461	2.50644	up	mmu_circRNA_25234	12_67898789_67756095_-142694|16.45|1|2	25714049	chr12	-	66655107	66797802	exonic	NM_207010	Mdga2	TCAGTATTGATGTTAACATTTCCAGCAGTACAGATCAGGTGGACCAAAACAGCAGGAAGC	170.333	63	7.38195	6.05631	173.5	205.5	132	64	57	68	7.63811	7.70463	6.80312	5.97892	5.87705	6.31297						Copg2
ASCRP4000746	0.000144066	0.00402644	2.50595	up	mmu_circRNA_25336	12_75263863_75256164_-7699|21.20|8|17	25714049	chr12	+	74155176	74162876	intronic	ENSMUST00000110451	Syt16	AAGGTTAATGGAAGAAAGCAAGCTCTGGGTTTACAAGTATGTGTTGCTATGCATGGCAAT	375.667	113.333	8.42904	7.10368	272	350	505	114.5	116.5	109	8.28589	8.41837	8.58285	7.03091	7.12796	7.15217						Cops3
ASCRP4014103	0.000555723	0.00607026	2.49945	up	mmu_circRNA_001955	mm9_circ_001955	circBase	chr4	-	82835445	82854115	exonic	NM_026647	Zdhhc21	TTTCTTCCACTAAAAAAGCGTAACTTGGTACTCACAGAGAACTGGTATTGAAGGGAGGCC	1697.33	429.167	10.5453	9.22371	1353.5	1462.5	2276	400.5	437	450	10.5014	10.4378	10.6968	9.02612	9.25465	9.39036						Cops4
ASCRP4001956	0.00422563	0.0162524	2.49701	up	mmu_circRNA_38737	5_68156230_68136819_-19411|19.69|2|2	25714049	chr5	-	67745579	67764991	exonic	NM_009727	Atp8a1	AGATATGAATTGCTCAATGTCCTAGAGTTCACCAGATGGTGGCGCTAGTAACTTTGGACT	689.667	199.667	9.33957	8.01937	668	743	658	210	225	164	9.57775	9.49966	8.94131	8.00715	8.20305	7.84792						Coro2b
ASCRP4005860	0.00144177	0.00902727	2.49689	up	mmu_circRNA_38258	5_23505837_23485306_-20531|22.50|22|140	25714049	chr5	-	23979487	24000019	exonic	NM_053090	Fam126a	CGAGGTCACAGGTGGAAAAGACATGGTTGAAGGTTTGAAACAAATGTGGAAAGATGTTCA	2062.67	519.167	10.8438	9.52363	1699	2133	2356	460	509	588.5	10.8254	10.9668	10.7391	9.27869	9.48107	9.81112						Cpd
ASCRP4003630	0.00486042	0.0177229	2.49558	up	mmu_circRNA_018129	mm9_circ_018129	circBase	chr4	+	130718153	130730548	exonic	NM_030722	Pum1	CAACTGTGGGACTTTTTGACTACAATTCTCAACAACAGCAGCTCTTGCCAGGTAAAAAGT	1334.33	351.333	10.2413	8.92195	1257	1559	1187	370	348	336	10.4116	10.5316	9.78071	8.9057	8.89599	8.96416						Cpeb1
ASCRP4001697	0.0070218	0.0222128	2.49182	up	mmu_circRNA_018341	mm9_circ_018341	circBase	chrX	-	47811157	47887198	exonic	NM_001290708	Smarca1	AGAAACGGGCAACTAAAACTCCAATGAAAATCACTTCTCCATTTCAACTCAAACTTGCTG	127.333	46.6667	6.9391	5.6219	75	155	152	53	48	39	6.46823	7.30535	7.04372	5.7639	5.59808	5.50372						Cpeb2
ASCRP4008865	0.00248408	0.0119974	2.49107	up	mmu_circRNA_015992	mm9_circ_015992	circBase	chr10	-	31517383	31534896	exonic	NM_001146349	Rnf217	GAGAAATGCCCAGAAGTGTCCAAAGTGCAAGGTACAACTTGGCCAAGTAGAAATCAAATG	150.333	57.8333	7.23501	5.91825	145	159	147	57	54.5	62	7.39121	7.34108	6.97275	5.79714	5.75457	6.20304						Cpne1
ASCRP4002079	0.0292149	0.0586917	2.49048	up	mmu_circRNA_38999	5_96563151_96520603_-42548|19.70|5|5	25714049	chr5	-	96091583	96134132	exonic	NM_144910	Cnot6l	AGCATGTGGATGGTTGTGCAATATTCTTCAAAACAGAAAAACTAATAGGGATGCCAAAGG	150.167	57.3333	7.18927	5.87285	169	186	95.5	62	59	51	7.59722	7.56736	6.40324	5.95043	5.87705	5.79107						Cpne4
ASCRP4001187	0.00694352	0.0220604	2.48773	up	mmu_circRNA_18953		25070500	chr1	-	119741351	119765923	sense overlapping	NM_019933	Ptpn4	ACAGGGTACGGATGAATACTTTTCTGTGGTAGGTATCAGTACTTTTTGCAAATTAAGCAA	1348	356.667	10.2549	8.94003	1419.5	1436	1188.5	416.5	331	322.5	10.5858	10.3966	9.78208	9.10522	8.81604	8.89882						Cpne8
ASCRP4013925	0.000280153	0.00471326	2.48736	up	mmu_circRNA_36088	3_122249993_122247462_-2531|14.85|2|2	25714049	chr3	-	122544543	122547075	exonic	NM_153118	Fnbp1l	TTGGACACTGCAAAGCAATCTACCCTTTTGATGAGAAGCACTCAACAAAATGAAGGATGT	257	84.3333	7.93476	6.62014	191.5	264.5	315	86	83	84	7.78815	8.0329	7.98321	6.52521	6.55466	6.78055						Cpsf3
ASCRP4004733	0.00212804	0.0110336	2.4861	up	mmu_circRNA_35573	3_68906170_68896732_-9438|13.17|13|23	25714049	chr3	-	69092809	69102248	exonic	NM_008467	Kpna4	CATCAGAATGTCTGTGAACAGGCAGTATGGGCGTTGGGAAACATCATAGACTATGAGAAG	256	85.6667	7.96296	6.64907	248	278	242	90	81	86	8.15746	8.09911	7.6323	6.63234	6.51262	6.80226						Cpsf6
ASCRP4009338	0.00260703	0.0122965	2.48261	up	mmu_circRNA_40943	6_131197433_131178224_-19209|16.73|6|9	25714049	chr6	-	131228205	131247415	sense overlapping	NM_008462	Klra2	GATAGACCATCTAAACCATCAAGAGGAGGGGCCGAATGTTATGAGCTGGAGTATTACTCA	79.5	38	6.37128	5.05943	75	80.5	83	42	43	29	6.43304	6.43026	6.25055	5.24812	5.24431	4.68584						Cramp1l
ASCRP4003712	0.00030587	0.00484788	2.48164	up	mmu_circRNA_43747	9_9030872_9003620_-27252|15.66|8|14	25714049	chr9	-	9003619	9030872	exonic	NM_027823	Arhgap42	CAAGCCAGTTTCTTCTGGACGGCATGGCATCATTACGCTACAGGCATTCTCTGAAGCTAA	145	56.1667	7.16961	5.85831	121	158	156	60	60.5	48	7.1283	7.32917	7.05135	5.8795	5.97739	5.71804						Crcp
ASCRP4002204	0.0011771	0.00826445	2.48072	up	mmu_circRNA_38897	5_86481266_86445227_-36039|12.02|4|4	25714049	chr5	-	86016201	86052241	exonic	NM_007683	Cenpc1	AGGAAAACAGCATGTTGGCCAAGATATATTGATTTTACAGAGTCATTGACTTCTTCAACA	75.5	33	6.27646	4.9657	66.5	70	90	32	31	36	6.25496	6.2675	6.30691	4.80933	4.80589	5.28188						Creb1
ASCRP4001597	0.000631304	0.00640162	2.48052	up	mmu_circRNA_001838	mm9_circ_001838	circBase	chr5	-	100805897	100812202	exonic	uc008yie.1	Fam175a	ACTGCTTATAATATATAGACTGTGGTGGGTTGGTATAAATTCCGTCGTCACTCGGATCAG	417.667	127.667	8.61257	7.30193	338	403	512	123.5	122.5	137	8.60587	8.62524	8.60661	7.12314	7.21631	7.56635						Creb3l2
ASCRP4009764	0.000542564	0.00603331	2.47791	up	mmu_circRNA_45355	X_12693883_12685116_-8767|19.39|2|2	25714049	chrX	+	13107989	13116757	exonic	NM_009481	Usp9x	GCAGAAAACCTTGCAACTTACATGGAAAGCATGAGAATGTATGGCAGAGATTGTTGCAAA	142.167	53.6667	7.1226	5.81348	106	149.5	171	52	57	52	6.92645	7.26871	7.17264	5.66121	5.84561	5.93361						Creb3l3
ASCRP4005480	0.000123585	0.00389481	2.47665	up	mmu_circRNA_26963	13_112231024_112223756_-7268|18.01|9|13	25714049	chr13	-	111433547	111440816	exonic	NM_028487	Gpbp1	CCCTTAACTGAGGATGAAATGAGAGAATTCCAAGTTATTAGTGAACAGACTATCCCCCGA	82.5	36.5	6.3771	5.06871	71	87	89.5	40	36.5	33	6.32802	6.5184	6.28488	5.07631	5.15536	4.97445						Crebbp
ASCRP4002457	0.00362565	0.0148268	2.47656	up	mmu_circRNA_008807	mm9_circ_008807	circBase	chr1	+	44754342	44788542	exonic	NM_028450	Gulp1	AGTCCAAATTGGATGAGATGCAGTTTGCAAGACACATCAAAAAATCTGAAGGCCAGAAGA	132.833	51.3333	7.03916	5.73082	112	164	122.5	53	49	52	7.00043	7.38317	6.73387	5.71071	5.56595	5.9158						Crebrf
ASCRP4003375	0.00103193	0.00783212	2.47644	up	mmu_circRNA_19093		25070500	chr13	+	42055397	42123213	sense overlapping	NM_007772	Hivep1	CAAAAAGAGCTTAATGGGGCAGAAGTTTCCAAAAAAGAGCATGTGGATTAACTGATGGCC	107.667	45.3333	6.70888	5.40061	77	102	144	45	50	41	6.45074	6.74826	6.92764	5.3305	5.52893	5.3424						Crem
ASCRP4000179	0.00445744	0.0167654	2.47635	up	mmu_circRNA_006013	mm9_circ_006013	circBase	chrX	+	69544408	69545269	exonic	NM_008032	Aff2	AAAGACTAAACTGCCAAAGTTCACAATCCTGCAAACAAGTGAAACAAACAAAGGGGATGC	1380	365	10.2854	8.97721	1356	1529	1255	402	334	359	10.5061	10.4911	9.8591	9.0403	8.8254	9.06592						Crim1
ASCRP4002121	0.00360226	0.0147791	2.47543	up	mmu_circRNA_33951	2_76946536_76927127_-19409|19.24|10|14	25714049	chr2	-	77089069	77108479	exonic	NM_001025576	Ccdc141	AGCCTGGTTATCGATGGCAAATGACTTTTTTACCAGTGCTAACAAGGTTTCTTCTTGGTT	245.667	86.3333	7.91382	6.60614	238	267.5	231.5	90	99	70	8.10314	8.06036	7.57797	6.63234	6.81939	6.3667						Crispld1
ASCRP4011854	4.71687e-05	0.00333871	2.47509	up	mmu_circRNA_19021		25070500	chr11	+	62286897	62286995	intronic	ENSMUST00000050646	Ttc19	TAGAGGGGAGTCTGGGTGTTAGGAAATATAATGTGGACATAGTTAGTGGTAGAGGGGAGT	650.5	185.833	9.23705	7.92958	566	633	752.5	205	190.5	162	9.32419	9.24596	9.14101	7.96889	7.97998	7.83986						Cry1
ASCRP4002797	0.00415719	0.0160916	2.47424	up	mmu_circRNA_20522	1_91663039_91622536_-40503|20.22|3|4	25714049	chr1	+	89725960	89766464	exonic	NM_178119	Agap1	ATCAGCAGTGGGCATGCTGCTGAAGCGAAGTGGCAAGTCACTGAACAAAGAGTGGAAAAA	343.167	111	8.36311	7.05612	335	364.5	330	136	97	100	8.57568	8.47872	8.03492	7.31776	6.80999	7.04062						Cryzl1
ASCRP4010177	0.000433158	0.00551025	2.47383	up	mmu_circRNA_35946	3_104698716_104670942_-27774|15.91|2|2	25714049	chr3	+	104868023	104895798	exonic	NM_153091	St7l	GCTGTGGAATTTAATCCTCATGTTCCAAAATGACAGGGTTTTTAAGTTCACTGACACCCA	153	57	7.22867	5.92192	120.5	150.5	188	59	54	58	7.10491	7.26183	7.31927	5.86966	5.7736	6.1225						Cse1l
ASCRP4007046	0.0022661	0.0114085	2.47361	up	mmu_circRNA_36242	3_141543480_141519313_-24167|12.82|12|59	25714049	chr3	-	141856348	141880516	exonic	NM_007560	Bmpr1b	CTGCATAGCAGACCTGGGCTTGGCTGTCAAGTTCATTAGAGAAGTTTATTGATAACATGC	1021	282.167	9.87031	8.56369	793	1043.5	1226.5	243	288.5	315	9.81112	9.96707	9.83274	8.23588	8.59098	8.8642						Csgalnact1
ASCRP4012422	5.86737e-05	0.00342252	2.47274	up	mmu_circRNA_45022	9_105370147_105361990_-8157|15.55|3|4	25714049	chr9	-	105459659	105467817	exonic	NM_175025	Atp2c1	TCCTGCGGACTTACGCTTATTTGAGGCTGATCTTCAGAATGGCTTAAACAAATCTGAAGT	648	181.833	9.2016	7.8955	499	599.5	845.5	186	179	180.5	9.14442	9.16492	9.29547	7.83271	7.84625	8.00752						Csmd1
ASCRP4007204	0.0231107	0.0494671	2.47061	up	mmu_circRNA_20361	1_75255212_75253418_-1794|22.37|9|23	25714049	chr1	-	75256842	75258637	exonic	NM_008985	Ptprn	CTGTAAATGTTGGAGGAGCCGATGTCAAGAAAGTCTGGTTTGGTGCCCAGGAAACCAGGC	1629.67	421.5	10.5002	9.19533	1885.5	1747	1256.5	528	371	365.5	10.9842	10.6549	9.86151	9.48409	9.00236	9.09954						Csmd2
ASCRP4002578	0.0155088	0.0374712	2.46932	up	mmu_circRNA_25930	12_118967252_118953780_-13472|22.22|2|3	25714049	chr12	+	117715306	117728779	exonic	NM_175930	Rapgef5	AGTTTTGATTGGAGTCTGTTCAATTCAATCCACGAGACCATATACAGGAACGTGCTGGAT	311.833	103	8.22935	6.92524	373	307.5	255	105	95	109	8.73788	8.2519	7.69828	6.85929	6.76427	7.15217						Csmd3
ASCRP4011898	0.0034492	0.0143394	2.46828	up	mmu_circRNA_44155	9_51952531_51951780_-751|23.87|12|25	25714049	chr9	-	52143674	52144426	exonic	NM_001162921	Zc3h12c	TAGTTATTGATGGCAGCAATGTGGCAATGAGGAATACGGGGTGCTTTGCATTCAAGAATA	149	58	7.21647	5.91296	155.5	159	132.5	57	60	57	7.48386	7.34552	6.82003	5.79714	5.97739	5.96436						Csnk1d
ASCRP4014209	0.00177569	0.0100614	2.46558	up	mmu_circRNA_28204	15_8162787_8120306_-42481|17.59|1|3	25714049	chr15	+	8170305	8212787	exonic	NM_001162906	2410089E03Rik	TTTTGAGCCTTATTGGAGAACTGCCACCAATCAGAAAGAATAAAATGCTTCATTTGGCCG	261.5	88.3333	7.97326	6.67133	212	309.5	263	90	86	89	7.92958	8.25725	7.73294	6.57624	6.59303	6.84472						Csnk1g1
ASCRP4005152	0.00172262	0.00994785	2.46531	up	mmu_circRNA_23111	11_29442509_29429929_-12580|18.74|5|6	25714049	chr11	+	29529928	29542509	exonic	NM_133767	Mtif2	CCACACACTGGAGGAGTACCCAATAGGAGAAATATGAACCAGAAGCTACTGAAGTTGGAA	119.333	47	6.90339	5.60162	100	133.5	124.5	45	47	49	6.85721	7.10962	6.74333	5.40956	5.52893	5.86637						Csnk1g3
ASCRP4008569	0.000665297	0.00656792	2.46124	up	mmu_circRNA_34689	2_142516437_142474164_-42273|12.10|4|5	25714049	chr2	-	142648427	142690701	exonic	NM_001081133	Kif16b	GACACACTTAGAGCGGATGTATTCTCGCTCTTTGGGAACAAATCGAGACGACCTGAAGGA	79.5	36	6.37739	5.07801	72	90	76.5	40	35	33	6.41061	6.57851	6.14306	5.16343	4.99571	5.07489						Csnk2a2
ASCRP4004964	0.00160068	0.00960272	2.46107	up	mmu_circRNA_017735	mm9_circ_017735	circBase	chr11	+	21263198	21278060	exonic	NM_139061	Vps54	CATTCACAGCTTCCGTTGAGTGGTGATTTTATGCAATGGCTTCAAGCCACAGTTCTTCTC	395.667	123.5	8.53787	7.23858	306	435	446	136	107	127.5	8.45836	8.71844	8.4368	7.30519	6.96122	7.44933						Cspp1
ASCRP4000382	0.00206214	0.0108043	2.46012	up	mmu_circRNA_20419	1_82872899_82871863_-1036|19.14|3|3	25714049	chr1	+	82875287	82876324	exonic	NM_010472	Agfg1	AACAGCTACAGCCAATTTTGCTAACTTTGCACACTTTAACAGTCATGCAGGTATGTTCCG	1070.33	291.5	9.94254	8.64381	1031	1152	1028	304.5	302	268	10.1536	10.093	9.58108	8.61442	8.67856	8.63845						Cstf3
ASCRP4012156	0.00898108	0.0260566	2.45981	up	mmu_circRNA_30959	17_79076757_79066462_-10295|17.99|6|7	25714049	chr17	-	78667121	78677417	exonic	NM_011500	Strn	TCACGGTGGCCAATGAAGCAGACTCACTAGCTTATGATATTGTTAGGAAAAAAGCATTGC	852.833	235	9.55274	8.25419	584.5	700.5	1273.5	270	274	161	9.37671	9.39783	9.88367	8.41837	8.52123	7.82297						Ctage5
ASCRP4003418	0.00633107	0.0207944	2.4595	up	mmu_circRNA_007135	mm9_circ_007135	circBase	chr3	-	106531136	106539603	exonic	NM_133869	Cept1	CAAACATATGTTTCTGGAACATTGCGATTTGGAATCCCCCAGGTAAATAGCCACAGAAGG	2152.83	550.833	10.9139	9.61556	2067	2378.5	2013	537	504.5	611	11.1256	11.1235	10.4927	9.5035	9.46782	9.87535						Ctcf
ASCRP4010912	0.000506172	0.00586888	2.45809	up	mmu_circRNA_007720	mm9_circ_007720	circBase	chr12	+	53139380	53142768	exonic	NM_198111	Akap6	GTAGAATGTAATGCCCCCAAGCATGGAACTCATCTCATTGAAAGGAGACTCTGAATGTGA	294.833	98.3333	8.15053	6.85299	271	314	299.5	107	102	86	8.264	8.27886	7.90872	6.89245	6.88596	6.78055						Ctdp1
ASCRP4010277	0.00518671	0.0183758	2.45778	up	mmu_circRNA_39937	6_27712497_27710174_-2323|16.56|6|6	25714049	chr6	-	27760173	27762497	exonic	NM_008174	Grm8	GGAAGAGGAACAGTCATATAAAGAAATGCACAGGTGGTGTTTGCATTGCTCAATCACAGA	129.833	52	7.02696	5.72961	118.5	130	141	46	49	61	7.09387	7.0861	6.90093	5.44752	5.56595	6.17536						Ctif
ASCRP4010596	0.000714276	0.00677709	2.45599	up	mmu_circRNA_41346	7_51571865_51571403_-462|13.43|2|2	25714049	chr7	+	44316032	44316495	exonic	NM_001034115	Shank1	GGCGCTCACGACTGGGTTGAAGAAGTTCCTGGAATATGTGCAGCTTGGGACGTCTGACAA	830.5	227.667	9.54379	8.24749	640	714.5	1137	235	259	189	9.49053	9.42865	9.71219	8.20899	8.45041	8.08306						Ctnna1
ASCRP4004350	0.00378938	0.0151893	2.45524	up	mmu_circRNA_38613	5_53591710_53536674_-55036|18.94|2|3	25714049	chr5	-	53145434	53200471	exonic	NM_172710	Sel1l3	CAGCAGCACAGAATTTTGTGCCATCGTTGGGCAGGCAGACTTCCCTGACGACATCAGTGC	255.667	86.8333	7.96177	6.6659	259	282	226	95.5	85	80	8.21029	8.12423	7.55078	6.73838	6.55466	6.70466						Ctnna2
ASCRP4013179	0.000547274	0.00605205	2.45414	up	mmu_circRNA_20222	1_60510606_60493900_-16706|13.63|9|14	25714049	chr1	+	60437055	60453762	exonic	NM_198127	Abi2	TGGAGGTCCTTTTTATAACCAGAATCCAGACAGTTGATATTCATAAAGAGAAGGTTGCAA	193.5	70.6667	7.57113	6.27592	165	209	206.5	73	66	73	7.5781	7.716	7.4193	6.20955	6.15323	6.46497						Ctnnal1
ASCRP4001532	0.0186773	0.0426296	2.45349	up	mmu_circRNA_26704	13_94126034_94116524_-9510|15.81|5|5	25714049	chr13	+	93346568	93356079	exonic	NM_147176	Homer1	ACTCAGAATGCATTGCCATTTCCACATAGGCAATAATAAATAGCACCATCACACCAAACA	1829.17	489.5	10.6765	9.38169	1907	1977	1603.5	603.5	538	327	11.0166	10.8131	10.1999	9.66048	9.56562	8.91898						Ctnnb1
ASCRP4000625	0.00723696	0.0226279	2.45137	up	mmu_circRNA_40255	6_50130658_50093718_-36940|14.78|6|7	25714049	chr6	+	50143718	50180659	exonic	NM_019939	Mpp6	AAGATGATGTACCTCACAACCAGGAATGCAGTAACACAAGGCACATTAACATCAGGAAGA	595.333	175.167	9.10773	7.81414	503	689	594	165.5	157	203	9.15382	9.37201	8.79735	7.6283	7.61229	8.20182						Ctnnd1
ASCRP4009711	0.000386496	0.00528249	2.45075	up	mmu_circRNA_013298	mm9_circ_013298	circBase	chr17	+	74668758	74670382	exonic	NM_007566	Birc6	GCAACGACTCCGCCGCAGGTGTCAAATTCCCATAACCCCACATCAGCAGAAGAACAGCAG	2277.17	567.5	10.9555	9.66231	1701	2100	3030.5	647	510	545.5	10.8296	10.9372	11.0998	9.78292	9.49266	9.71133						Ctnnd2
ASCRP4009755	0.000396053	0.00532411	2.45051	up	mmu_circRNA_19167		25070500	chr16	-	50262413	50280541	sense overlapping	NM_027444	Bbx	GCACGCTCTTGGGACACCAGAGGTAGGTCACAGTAATGAAAGGCAGTAATAGAAATAAAG	259	86.8333	7.96994	6.67685	226	274.5	276.5	92.5	81	87	8.01442	8.08297	7.81242	6.71569	6.51262	6.80226						Ctps2
ASCRP4001826	0.00408094	0.0159072	2.45044	up	mmu_circRNA_22071	10_58641605_58629252_-12353|15.90|9|15	25714049	chr10	-	59166503	59178857	exonic	NM_001024910	Sept10	AGACCGAAAGAAGGCCATTTGCCATTTGCTGTTGTTGGAAGTATGGATGAGATAAAAGTT	188.833	70.3333	7.55203	6.25899	189	186	191.5	73	62	76	7.77559	7.55897	7.32152	6.22055	5.97739	6.57901						Cttnbp2
ASCRP4004025	0.000200378	0.00422732	2.4493	up	mmu_circRNA_44453	9_64734797_64719635_-15162|14.79|3|3	25714049	chr9	+	64871827	64886990	exonic	NM_001162917	Dennd4a	CACCATTACAGTACAGTGCAGCAGAGACCAAGAGATGATGGACTAATGGACTTAGCAATG	355.833	114	8.40839	7.11602	311.5	371	385	128	110.5	103.5	8.47393	8.51059	8.24066	7.21242	7.0344	7.10124						Cul1
ASCRP4000099	0.000561952	0.00609976	2.44887	up	mmu_circRNA_32472	19_36690133_36669699_-20434|15.78|10|22	25714049	chr19	+	36595208	36615643	exonic	NM_172637	Hectd2	AAAATTTCAAAGAATGAAACTTCTACTAACTGTCCACGAACAAAAGATGATCTTAGAGCA	136.5	54	7.10419	5.81208	130.5	131	148	50.5	56.5	55	7.24386	7.07544	6.99328	5.60797	5.8639	5.96436						Cul2
ASCRP4005769	0.0032553	0.0139441	2.44864	up	mmu_circRNA_012617	mm9_circ_012617	circBase	chr9	-	77164764	77190737	exonic	NM_027150	Mlip	CCTTTCAGTAAATACCTTGAAGACAACAGTGGCCTGTTTTCTGAGCAGGCACTAGATGAA	1879.33	490.833	10.6986	9.40658	1636	1690.5	2311.5	606.5	518	348	10.771	10.6057	10.719	9.68814	9.51031	9.02127						Cul3
ASCRP4013891	8.20385e-05	0.00359845	2.448	up	mmu_circRNA_23123	11_29636498_29605535_-30963|23.13|3|3	25714049	chr11	+	29705534	29736498	exonic	NM_194051	Rtn4	TTGATGATTTAGTTGATTCCCTGAAGATGAGACCCTTTTTGCTCTTCCTGCTGCATCTGA	3813.33	883	11.7121	10.4205	2906	3627	4907	869	878	902	11.6439	11.7411	11.7513	10.3058	10.4048	10.551						Cul4a
ASCRP4010839	0.00258183	0.0122274	2.44771	up	mmu_circRNA_38403	5_32966773_32954030_-12743|20.26|6|7	25714049	chr5	+	32651656	32664400	exonic	NM_009535	Yes1	GTAACAAAAGGAAGAGTGCCATATCCAGGGAAGGAGACTGGTGGGAAGCAAGATCAATTG	377.833	113.667	8.3903	7.09887	243	323.5	567	121	110	110	8.1129	8.31977	8.73822	7.08149	7.00886	7.20625						Cul5
ASCRP4005880	0.000972514	0.00761575	2.44689	up	mmu_circRNA_29815	16_55849931_55836434_-13497|21.50|2|4	25714049	chr16	-	55836320	55849818	sense overlapping	NM_030612	Nfkbiz	CGATGCTGAAGTCCCGAGGAAACTGATGACTTAGAAGTATCTCAAGGCTCAGGAATTTTT	199.5	71.3333	7.61146	6.32051	182.5	185	231	69	68	77	7.71141	7.55078	7.57217	6.15323	6.20955	6.59875						Cux1
ASCRP4011613	0.0010211	0.00779427	2.44622	up	mmu_circRNA_006696	mm9_circ_006696	circBase	chr12	-	51619813	51661713	exonic	NM_052973	Strn3	TAACTGCTCATGAAGACAGACACATCAAGTTTTTTGACAATAAAACGGGCACGGATTGCA	302	97.3333	8.14432	6.85377	215	336	355	111	102	79	7.95481	8.35523	8.12294	6.97924	6.91713	6.66493						Cux2
ASCRP4012394	0.000549587	0.00605205	2.44463	up	mmu_circRNA_22616	10_109340919_109278759_-62160|23.66|11|12	25714049	chr10	-	109841702	109903863	exonic	NM_001081035	Nav3	TCCTACAGTAAGACGGCTAAGCAATGCCTAGAAGAGATATCTGATTTACACTGACTGGGC	309.833	103.167	8.2178	6.92818	293	312	324.5	103.5	114	92	8.3739	8.27467	8.00481	6.85929	7.05895	6.86631						Cwc27
ASCRP4000407	0.003697	0.0149515	2.44381	up	mmu_circRNA_005710	mm9_circ_005710	circBase	chr7	-	75136297	75149088	exonic	NM_153579	Sv2b	AACATGGGAAGCTTGTGAACGATAAGCTGGGGCTTCAGCATGGGGACTAATTACCACTTC	1370.83	367.5	10.28	8.99091	1354.5	1433	1325	407.5	407	288	10.504	10.3935	9.94267	9.07357	9.1528	8.74636						Cwf19l2
ASCRP4009200	0.000524863	0.00592527	2.44374	up	mmu_circRNA_24443	11_117152350_117151712_-638|21.88|9|19	25714049	chr11	+	117290397	117291036	exonic	NM_001113486	Sept9	GAGGTCCCATATCGGAACCAGGAAGCCTTAAAGAGATCGTTTGAAGTCGAGGAGATTGAG	186.5	67	7.50226	6.21317	149	183	227.5	65	70.5	65.5	7.42491	7.53855	7.54333	5.97892	6.28055	6.38004						Cyfip1
ASCRP4004796	0.000554909	0.00607026	2.44132	up	mmu_circRNA_26019	13_11945457_11916541_-28916|18.47|7|9	25714049	chr13	-	11824273	11853190	exonic	NM_023868	Ryr2	CATCCTGAATTCTCTGTATGAGTTGCTGGAACAGTTCATTATGAAGGTGGTGCCGTATCA	172.333	64	7.41732	6.12966	166	180	171	66.5	64	61.5	7.55463	7.51192	7.18542	6.05611	6.09884	6.23403						Cyfip2
ASCRP4014007	0.000102546	0.00373837	2.44085	up	mmu_circRNA_38427	5_34211527_34164308_-47219|15.06|6|8	25714049	chr5	+	33821658	33868878	exonic	ENSMUST00000075812	Whsc1	TTTAACAAAAGTTCATCTCCTTCTGCATCCTTAACTGAGCATGAGCTCAGGACGTGGTTT	3864.33	879.833	11.7109	10.4236	2821	4068	4704	978.5	843	818	11.5952	11.8429	11.6948	10.4919	10.3469	10.4319						Cyld
ASCRP4006253	5.0008e-05	0.00333871	2.43912	up	mmu_circRNA_33859	2_72809571_72808212_-1359|19.10|14|45	25714049	chr2	-	72970154	72971514	exonic	NM_001018042	Sp3	CTACTGGCATACAGCTACATCCAGGAGAGAATGCCGACAGTCCTGCAGACAGGTGATTTG	701.167	197.833	9.33187	8.04551	547	695	861.5	198.5	200	195	9.27869	9.38674	9.33018	7.94157	8.03876	8.15619					D430041D05Rik	Daam2
ASCRP4010208	0.000113262	0.00380253	2.43766	up	mmu_circRNA_33733	2_68207162_68101292_-105870|16.47|2|3	25714049	chr2	-	68263234	68369105	exonic	NM_016866	Stk39	GCTTGGTTGACGGCCATGATGTAGTTATAGATTTTGGAGTAAGCGCATTCTTAGCCACAG	1362.17	360.333	10.249	8.96354	1033	1391	1662.5	356	383	342	10.1517	10.3462	10.2492	8.83922	9.05412	8.99729					D430042O09Rik	Dab1
ASCRP4013546	0.0013995	0.00889484	2.43743	up	mmu_circRNA_40970	6_136121900_136121434_-466|20.63|4|4	25714049	chr6	-	136171415	136171882	exonic	NM_008171	Grin2b	TTAATCTGTCCGCCTAGAGCTTTGGCTTCTACAAACCAAGGAAGGGGACGCTTTGGGAAT	428.833	130.167	8.61788	7.33252	386	324	576.5	141.5	123	126	8.77727	8.31691	8.75946	7.38634	7.20788	7.40334					D630023F18Rik	Daglb
ASCRP4004749	0.0197883	0.0443784	2.4359	up	mmu_circRNA_22289	10_80996151_80995141_-1010|16.59|7|17	25714049	chr10	-	81532395	81533406	exonic	NM_010301	Gna11	CATCATCGAGTACCCGTTTGACCTGGAGAACATCATCTTCAGGCCAATGCACTCCTGATC	120.833	50.8333	6.93725	5.6528	132.5	134	96	65	44.5	43	7.26183	7.11327	6.43666	6.10164	5.35303	5.50372					D630045J12Rik	Dapk1
ASCRP4005256	0.00173125	0.00995487	2.43267	up	mmu_circRNA_19745	1_22545462_22363425_-182037|22.91|4|5	25714049	chr1	-	22373343	22538623	exonic	ENSMUST00000081544	Rims1	CCAGGGGCAGGATCAGGTTATGTGGGTATGCAATTTATGTCGAAAGCAACAAGAGATATT	3345	806.667	11.5567	10.2741	3351	3399	3285	864	793	763	11.7883	11.6581	11.2236	10.2977	10.2314	10.2933					D7Ertd443e	Dcaf13
ASCRP4001278	0.0141303	0.0351486	2.4325	up	mmu_circRNA_004424	mm9_circ_004424	circBase	chr18	+	53895530	53906669	exonic	NM_152809	Csnk1g3	ACCACAGCTGCATTTGGAATACAGATTCTATAAGCAGTTAGGATCTGGAGCTCTCTATCA	197	72.1667	7.59094	6.30851	189	247	155	72	67	77.5	7.76358	7.9579	7.05135	6.22055	6.12595	6.57901						Dcaf17
ASCRP4010270	2.82388e-05	0.00315402	2.4323	up	mmu_circRNA_26111	13_17856927_17830751_-26176|12.02|2|2	25714049	chr13	-	17738916	17765093	exonic	NM_027118	Cdk13	GGAACTTGCACAGCTAGAGCTAATAAGAATATGTGGGCCTCGCTATGGTGAAATCAAAGA	272.333	92.3333	8.02079	6.73846	224	283	310	96	96	85	8.00303	8.12423	7.9351	6.70743	6.78361	6.72435						Dcaf5
ASCRP4012290	0.00565679	0.0193229	2.43195	up	mmu_circRNA_011824	mm9_circ_011824	circBase	chr12	-	51621779	51661713	exonic	NM_052973	Strn3	TCATTAGTGATGCTTTCCTCACAGGTAGATTCTGGCACGGATTGCATTTTTACAAGGAGA	334.667	106.5	8.31693	7.03482	290	421	293	109	107.5	103	8.37882	8.68482	7.88715	6.96353	7.01779	7.12314						Dcaf6
ASCRP4013304	0.00364276	0.01486	2.43186	up	mmu_circRNA_40387	6_71562010_71553928_-8082|17.19|2|2	25714049	chr6	-	71603933	71612016	exonic	NM_173001	Kdm3a	TGGTGATTTCTGAGAAGGAAGCTATGTCGACTATTGAGCCACACAATGTCATAAGCAGAA	725.667	213.833	9.40647	8.12441	703	696	778	262	220	159.5	9.64062	9.38674	9.19206	8.38034	8.17695	7.81595						Dcaf8
ASCRP4000364	7.70913e-05	0.003594	2.43072	up	mmu_circRNA_45018	9_105351218_105341671_-9547|14.34|11|20	25714049	chr9	-	105439340	105448888	exonic	NM_175025	Atp2c1	AACACAGCAGGTATCATCATGTTGGTTGGCTGGTTACTAGGAAAAGACATTCTGGAAATG	1534.67	407.333	10.4352	9.15377	1306	1573	1725	414	418.5	389.5	10.4571	10.5479	10.3005	9.09954	9.18021	9.18158						Dcbld2
ASCRP4002010	0.00454049	0.0169978	2.43014	up	mmu_circRNA_006367	mm9_circ_006367	circBase	chr6	-	119722172	119773901	exonic	NM_053204	Erc1	AGCAACTGCAGATTGGCCAGGTGAAACAGGAACTGTCCAGAAAGGACACAGAATTACTAG	60	29	5.95216	4.67112	70	62	48	28	29	30	6.24707	6.06906	5.54035	4.53532	4.73181	4.74622						Dcc
ASCRP4011521	0.0103968	0.0285966	2.42899	up	mmu_circRNA_31745	18_53362773_53349246_-13527|12.57|2|2	25714049	chr18	+	53189591	53203119	sense overlapping	NM_026386	Snx2	GTTTGTAGAAAAACGAAGAGCGGCACTGGAGAGCTAGAGACACAATGAAAGTCACGTAAG	82.3333	36.8333	6.41606	5.13571	95	88	64	43	31	36.5	6.76427	6.57851	5.90541	5.22773	4.92623	5.25317						Dclk1
ASCRP4012465	0.0021626	0.0110923	2.42889	up	mmu_circRNA_18955		25070500	chr1	+	128151741	128153400	sense overlapping	NM_181750	R3hdm1	TCGGCAGAGAAGAATGAACATTGTATTGACAACAATATTGATTTGCAGGAGGCCACTGAA	499	150.167	8.82768	7.54739	380.5	471.5	645	141	138	171.5	8.74636	8.83048	8.9062	7.34375	7.39993	7.89848						Dclk2
ASCRP4011426	0.000253374	0.00456764	2.42871	up	mmu_circRNA_23825	11_79434057_79433131_-926|21.09|12|41	25714049	chr11	+	79619628	79620555	exonic	NM_175543	Rab11fip4	GTTCTCCAGACATCCCAGACTGTGTGGAGCAGGTGGAAAAACTTGTGAAGTGTTTGGATC	1008.33	275.667	9.84127	8.56108	730	944	1351	287	263	277	9.69088	9.8504	9.98253	8.52886	8.47447	8.67991						Dctn4
ASCRP4005005	0.0060706	0.0202305	2.42615	up	mmu_circRNA_43722	9_7103785_7049083_-54702|17.34|3|3	25714049	chr9	-	7049082	7103785	exonic	NM_029851	Dync2h1	CATTGAGAATGCCCTTGTGATCTTACAGATAGTTTCTATGTTACATGGGGAGCCCACCAT	182.333	68.6667	7.50659	6.22792	191	190.5	165.5	66	66	74	7.79985	7.59075	7.12916	6.07014	6.11211	6.50152						Dcun1d4
ASCRP4009898	0.00335028	0.0141289	2.42466	up	mmu_circRNA_45496	X_66798444_66776611_-21833|16.61|2|2	25714049	chrX	+	69523435	69545269	exonic	NM_008032	Aff2	GCCAAAGTTCACAATCCTGCAAACAAGTGAATCACTATGAACAAGACCGTAGTGCACTTA	541.833	164.333	8.98964	7.71186	554.5	548	523	169	158	166	9.29501	9.04514	8.62877	7.64581	7.64989	7.83986						Ddah1
ASCRP4010765	0.00112812	0.00815439	2.42313	up	mmu_circRNA_31858	18_65365347_65352730_-12617|19.04|2|2	25714049	chr18	+	65193075	65205693	exonic	NM_031881	Nedd4l	GGTCCAGAAGCAAATGAATGCCTTCTTGGAGGCTGATATTCCAAACAGGTTTGAAATGAA	72.5	34.1667	6.28317	5.00629	76.5	74	67	37	34.5	31	6.50046	6.33101	6.01803	5.11984	4.97598	4.92307						Ddb1
ASCRP4008004	0.000295314	0.0047636	2.42174	up	mmu_circRNA_42922	8_61014811_60906497_-108314|21.72|12|117	25714049	chr8	-	58427699	58536014	exonic	NM_175032	Galntl6	GAAATCATTCTAGTCGATGACTTCAGTGATAGAGACATTTCCACTGGGCCTAGGAGATGG	292.5	97	8.14104	6.865	262	307.5	308	107	100.5	83.5	8.22322	8.2519	7.94801	6.93001	6.89387	6.77111						Ddhd1
ASCRP4000231	0.000133022	0.00395934	2.42109	up	mmu_circRNA_37588	4_125348000_125300725_-47275|17.19|4|4	25714049	chr4	+	125623480	125670756	exonic	NM_001081097	Grik3	AAAGGCCAGTGGAACGGCATGGTCAAGGAACTCATTGACCACGAGGAATCTTTGAGTATG	86.3333	37.8333	6.49729	5.22163	79	84	96	37	37	39.5	6.52755	6.50099	6.46333	5.16343	5.11012	5.39134						Ddhd2
ASCRP4013128	0.00799731	0.0241672	2.41958	up	mmu_circRNA_37087	4_86695838_86642417_-53421|16.01|5|6	25714049	chr4	-	86996512	87049934	exonic	NM_172426	Slc24a2	TGGAAGCAACATCTTTGACATCACTGTGGGAACTTGGATCATATGGAAAACTAAAATATT	929.333	267.167	9.75373	8.47898	932	984	872	308	294.5	199	10.0235	9.89639	9.34127	8.63144	8.63362	8.17187						Ddx1
ASCRP4010850	0.0075845	0.0233331	2.41891	up	mmu_circRNA_002422	mm9_circ_002422	circBase	chr9	+	58623789	58623855	intronic	ENSMUST00000175945	Nptn	GTAAGAATGCCAGCAACATGGAGTACAGCTACTGGACAAGGAATGGGGTAGAACTCACTG	372.667	121.833	8.46223	7.18788	296	396	426	152	131	82.5	8.41076	8.60204	8.3739	7.50783	7.35113	6.70466						Ddx10
ASCRP4010358	0.00223867	0.0113278	2.4163	up	mmu_circRNA_30799	17_66855433_66847359_-8074|21.27|6|8	25714049	chr17	-	66498018	66506093	exonic	NM_024448	Rab12	GGACTGTGAGACAGACAGAGAAATCTCAAGGCAGCAAGGAGAAAAGGTGTTGACTTTAAA	124.5	51.3333	6.94354	5.67075	118.5	140	115	52.5	50.5	51	7.04627	7.17597	6.60839	5.64207	5.57909	5.79107						Ddx17
ASCRP4004337	0.00125116	0.00843816	2.41498	up	mmu_circRNA_018395	mm9_circ_018395	circBase	chr16	-	31127320	31141797	exonic	NM_030138	Acap2	CAGCAACGCCTTCAAAACGTGGAACAGATTCTGTTTGACCAAACCCAGAGATCAATTAAG	549.333	167.333	8.99947	7.72746	521	569	558	175	178	149	9.19731	9.09488	8.70623	7.70371	7.81734	7.66134						Ddx42
ASCRP4011402	0.00542259	0.018837	2.41246	up	mmu_circRNA_31474	18_26304101_26279142_-24959|19.08|2|3	25714049	chr18	+	26120640	26145600	intergenic			GTTCATGACCTTGAAGTGGGCAGATAGTTGTTAAACACGATGAGATTACAAAGCTCCAGT	1081.33	297.5	9.95384	8.68333	1063	1218	963	313	301.5	278	10.19	10.181	9.49053	8.66298	8.67539	8.71163						Ddx46
ASCRP4000662	4.71859e-05	0.00333871	2.4114	up	mmu_circRNA_007217	mm9_circ_007217	circBase	chr13	+	23739400	23739466	sense overlapping	NM_015786	Hist1h1c	AAGCCCAAGGTTGCCAAGGCCAAGAAGGTCAAGAGCGCGTCTAAAGCCGTAAAGCCAAAG	1474	389	10.3459	9.07606	1128	1406	1888	439	375	353	10.2691	10.3606	10.408	9.18282	9.00998	9.03536						Ddx50
ASCRP4012906	0.00160333	0.00961058	2.41094	up	mmu_circRNA_018676	mm9_circ_018676	circBase	chr5	+	32478065	32491189	exonic	ENSMUST00000131300	Ppp1cb	TGATGTCACACCTTTAACTTAAGGAGACGTACGAGGATGTCGTCCAGGAAAGATTGTACA	663	190.5	9.23489	7.96529	468	716	805	217	163	191.5	9.04094	9.4269	9.23682	8.06997	7.71771	8.1082						Ddx6
ASCRP4005695	0.000879932	0.00734797	2.41032	up	mmu_circRNA_001587	mm9_circ_001587	circBase	chr15	-	53088054	53107571	exonic	NM_010162	Ext1	CCTGTCATCGTCATTGAAGGAGAAAGCAAGATATGATTATCGGGAAATGCTGCACAATGC	67	33.1667	6.15358	4.88436	63	69	69	30.5	32	37	6.19977	6.24295	6.01803	4.70071	4.82976	5.1226						Dennd1a
ASCRP4011341	0.00839794	0.0249	2.41011	up	mmu_circRNA_35655	3_83089365_83077653_-11712|17.87|2|2	25714049	chr3	+	83273730	83285443	intergenic			GTGTTTGTTACAAGGGTTGAAGCTGAAGACACGGATTCAGGTGAGCTGATCAATTGGTTG	57.8333	28.1667	5.92852	4.65942	65	62.5	46	27	26.5	31	6.16266	6.11072	5.51217	4.53532	4.46847	4.97445						Dennd1b
ASCRP4007437	0.00121887	0.00836081	2.41002	up	mmu_circRNA_42687	8_26791246_26776502_-14744|15.60|2|3	25714049	chr8	+	25666029	25680774	exonic	NM_001081269	Whsc1l1	CTTCACCTGTGAGGAGTGTGAGACTGGGTATTGGTAACAAAACAGAAATAAGTGTCAGGG	110.167	45	6.82555	5.5565	115.5	102	113	48.5	48.5	38	7.0806	6.76516	6.63089	5.57152	5.68617	5.41182						Dennd4a
ASCRP4011153	0.00703496	0.0222342	2.40952	up	mmu_circRNA_23113	11_29436972_29430581_-6391|22.04|1|2	25714049	chr11	+	29530580	29536972	exonic	NM_133767	Mtif2	GTGAAGAGTATGGTGGTGATGTTCAAGCAGTGCACGTCTCTGCACTTACGGAAAAAAGAC	477.833	149.167	8.81114	7.5424	444	535	454.5	138	141.5	168	8.97271	9.01403	8.44669	7.32287	7.42798	7.87634						Dennd4c
ASCRP4002694	0.000615735	0.006336	2.40853	up	mmu_circRNA_22968	11_21996202_21962783_-33419|15.70|3|3	25714049	chr11	-	22062779	22096199	exonic	NM_153078	Ehbp1	ATATAGAAAGTGACCTTGATAATCCCGGCTTACGATGGATTTGCCAGCATTGGAATTTCC	196.333	72.8333	7.61062	6.34247	184	211.5	193.5	75	76	67.5	7.73768	7.73835	7.35584	6.29226	6.36845	6.3667						Dennd5a
ASCRP4013633	0.0036655	0.0149106	2.40852	up	mmu_circRNA_004122	mm9_circ_004122	circBase	chr17	+	26739542	26743131	exonic	NM_029870	Crebrf	TTATGAGGATGACAGAGATGATGATATCAGCGACACGTTCTCTGAACCAGCCCAGCGTAA	13159.8	2948.17	13.5071	12.239	11697.5	15291	12491	2943	2773	3128.5	13.5627	13.8155	13.1432	12.1719	12.1668	12.3783						Dennd5b
ASCRP4012277	0.00803583	0.024234	2.40818	up	mmu_circRNA_44265	9_56330446_56324989_-5457|17.20|5|5	25714049	chr9	+	56477181	56482639	exonic	NM_025812	Hmg20a	TCATGATCATGAGCAAAGAAGTAAACGAGGAGGTTGGTCCAAAGGGAGAAAAAGGAAGAA	213.833	76.1667	7.71649	6.44855	215	250.5	176	79.5	83	66	7.97502	7.95945	7.21501	6.37802	6.57524	6.3924						Dennd6a
ASCRP4003586	0.00824201	0.0246268	2.40806	up	mmu_circRNA_008094	mm9_circ_008094	circBase	chr11	+	70900471	70908517	exonic	NM_019400	Rabep1	CAACCCCATTATCAAATGAAGAGGTTAAGGAGCTGAATCATTATCTGGAGGCCGAGAAGT	160.333	58.5	7.24866	5.98079	107	147	227	60.5	51	64	6.96199	7.22694	7.55705	5.934	5.66784	6.34053						Denr
ASCRP4008719	0.0171015	0.0400607	2.40647	up	mmu_circRNA_45100	9_108630611_108616604_-14007|22.04|5|9	25714049	chr9	+	108714272	108728280	exonic	NM_008924	Prkar2a	GACGACGGGGACAACTTTTATGTCATAGAACGTTCCGGTTCCTAGCAAATTTACTAGACG	98	40.8333	6.6448	5.37789	114	111.5	68.5	44.5	40	38	7.05298	6.87084	6.01059	5.39134	5.3305	5.41182						Dgcr2
ASCRP4009811	0.000485237	0.00577402	2.40638	up	mmu_circRNA_41665	7_80652799_80608522_-44277|17.45|2|2	25714049	chr7	-	73463635	73507913	exonic	NM_001081345	Chd2	GCAGGAATATGAGGAGCAACTGAAAGAAAGCACCAGTGAAGAGAAAAATGGAAACAGGAC	102.5	43.3333	6.68587	5.41901	82	99.5	126	42	42	46	6.58253	6.71569	6.7594	5.28928	5.3305	5.63725						Dgcr8
ASCRP4003505	0.00429479	0.0164107	2.40467	up	mmu_circRNA_38359	5_29946327_29913815_-32512|18.80|3|3	25714049	chr5	+	29587274	29619787	exonic	NM_133907	Ube3c	CAAATGGAACAGAAGCGATGGGTTCAGCTGTTCAAGGAAGAAAAGGCTTCTCTTTTACAT	526	157.333	8.91994	7.6541	418	628	532	143.5	169.5	159	8.88459	9.23123	8.64399	7.38634	7.77438	7.80158						Dgkb
ASCRP4005034	0.0126693	0.0326117	2.40412	up	mmu_circRNA_19173		25070500	chr16	+	94383909	94403369	sense overlapping	NM_009441	Ttc3	CATTGTTTTGAAGAACACCTGGCCAAAGGAGGACTGTGCAGCATGGATGACTTTGCTGAG	1799.33	474.5	10.647	9.38152	1563.5	2235	1599.5	411.5	479	533	10.7111	11.0357	10.1944	9.08982	9.39975	9.655						Dgkd
ASCRP4005646	0.00241698	0.0117905	2.40399	up	mmu_circRNA_19094		25070500	chr13	+	55233892	55248077	sense overlapping	NM_008739	Nsd1	CCTGAGCCAGAGTGTCAACCGAAGAAAAAGTCTACACCACTGAAATATGAAGTTGGAGAT	491.667	145.167	8.77823	7.5128	317	502	656	144	137.5	154	8.48779	8.91231	8.93459	7.40178	7.39322	7.74341						Dgkh
ASCRP4003427	0.000248756	0.00450885	2.40396	up	mmu_circRNA_30953	17_78734695_78679313_-55382|17.73|3|4	25714049	chr17	+	78279972	78335355	exonic	NM_015800	Crim1	CAAACTGGATCACAATGGCTGTCGAACCTGTCAGTGCAAAATCAAAGAGAAGCCAGATTG	4584.67	1058.83	11.9788	10.7134	4095	4516	5143	1047	1124	1005.5	12.122	11.9987	11.8157	10.625	10.8024	10.7127						Dgki
ASCRP4008591	0.000280422	0.00471326	2.40395	up	mmu_circRNA_21483	1_183847378_183838429_-8949|15.85|2|3	25714049	chr1	-	181908297	181917247	exonic	NM_008680	Enah	GACAGAAGGCCTTGACTATGACAGGCTGAAGCAGGAAGATGCAGAGCCTATAACTGCTAA	72.6667	34.5	6.26719	5.00179	63.5	80.5	74	34.5	34	35	6.22313	6.44358	6.13487	4.92623	4.97598	5.10315						Dhcr24
ASCRP4013278	0.00116314	0.00825985	2.4007	up	mmu_circRNA_22507	10_98466012_98431328_-34684|14.54|3|3	25714049	chr10	+	98968693	99003378	exonic	NM_026482	Atp2b1	TGGGGATTGAAGATCCTGTGAGGCCTGAGATGTATACATCTCAAGATTGAGAGGAAGAAA	487.667	150.5	8.83805	7.5746	477.5	487.5	498	165.5	150	136	9.07638	8.87551	8.56226	7.63424	7.53428	7.55527						Dhtkd1
ASCRP4000209	0.00145563	0.00908133	2.399	up	mmu_circRNA_012164	mm9_circ_012164	circBase	chr13	+	23739382	23739448	sense overlapping	NM_015786	Hist1h1c	AAAGCCGTAAAGCCAAAGGCTGCCAAGCCCAAGGTCACCAAGCCCAAGAAGGTCAAGAGC	836.667	243	9.59383	8.3314	680	824	1006	309	221	199	9.59763	9.64134	9.54253	8.64969	8.18209	8.16242						Dhx15
ASCRP4012010	0.000409118	0.00538783	2.39702	up	mmu_circRNA_37217	4_98756312_98722013_-34299|20.10|8|16	25714049	chr4	-	99055321	99089621	exonic	NM_026082	Dock7	TATGTTCCAAACACAACTTACAGAACTGTTGCTGCTGAAGTTAGAAAGCAGATCTCCGGA	201	74.1667	7.62397	6.36272	196.5	196.5	210	76.5	73	73	7.80459	7.62404	7.44326	6.30539	6.3178	6.46497						Dhx57
ASCRP4009777	0.00908883	0.0262473	2.39675	up	mmu_circRNA_36504	4_15748517_15746259_-2258|16.44|8|19	25714049	chr4	-	15819111	15821370	sense overlapping	ENSMUST00000121562	Gm11855	GCAGACCTCTTAAAGAAGCTGCCAGATCTTGAGAGGCTACTGAGTGCATAAGGTTTATTT	536.833	168.167	8.96547	7.7044	447	571	592.5	207.5	185	112	8.98775	9.11002	8.79865	8.00162	7.90532	7.20625						Dhx8
ASCRP4012630	0.00139339	0.00887956	2.39615	up	mmu_circRNA_32549	19_38281798_38263197_-18601|19.59|3|3	25714049	chr19	-	38188706	38207308	sense overlapping	NM_001081075	Fra10ac1	TCTTATTCCTTGGTGAGGAGATGTACAGAGACACTCGTTTGGATTTAGGTGGCGAATAGA	51	25.8333	5.84057	4.57985	58	52	43	24	27	26.5	6.05684	5.92453	5.54035	4.53532	4.54669	4.65754						Dhx9
ASCRP4003730	0.000269362	0.00463755	2.39579	up	mmu_circRNA_22910	11_12278362_12209617_-68745|18.78|2|2	25714049	chr11	-	12309613	12378359	exonic	NM_172496	Cobl	CAAGGAAGATAAGGAAGAGAACAGGAAGAGCACAGTGGCCACGCAATGATGGACCTACTG	82.5	37.5	6.37846	5.11796	66	76	105.5	37	39.5	36	6.24707	6.3699	6.5184	4.99118	5.13497	5.22773						Diap2
ASCRP4014137	0.00020216	0.00422732	2.39505	up	mmu_circRNA_001579	mm9_circ_001579	circBase	chr3	-	56079858	56091120	exonic	NM_030595	Nbea	TTTGCAGTTCATCAATTAGGACCTGGTTATAAGCTGGTTGGTGGGGAATTTGATTTGGAG	10546.3	2445.5	13.1935	11.9335	8713.5	9515	13410.5	2286.5	2430	2620	13.1755	13.1432	13.2619	11.781	11.9262	12.0933						Dip2b
ASCRP4002268	0.0174748	0.0406319	2.39326	up	mmu_circRNA_34636	2_136381624_136372554_-9070|20.44|11|29	25714049	chr2	+	136546817	136555888	exonic	uc008mom.1	Ankef1	AGGAGAAATACTCTGTGGCCCAGAGTCAAAGTTTGGAGAAAATTCTGAAGCTCCTCTTTG	236.667	83	7.82878	6.5698	178	279	253	68	76	105	7.69259	8.11776	7.67599	6.15323	6.43304	7.12314						Dip2c
ASCRP4010254	0.00405711	0.0158633	2.39309	up	mmu_circRNA_35148	3_22102914_22078125_-24789|20.10|2|2	25714049	chr3	+	22179202	22203992	exonic	NM_030732	Tbl1xr1	GGAACACACAGGGTTATGTCCTGTGTTGTGACCTCATGGTTTAAGTGGGAATAAAGATGA	139.333	57.8333	7.10545	5.84658	135	153	130	55	61.5	57	7.28653	7.28313	6.74669	5.62561	5.91101	6.00311						Dis3l2
ASCRP4010928	0.00416696	0.0161115	2.39191	up	mmu_circRNA_21150	1_162950537_162949615_-922|16.33|8|9	25714049	chr1	-	161019483	161020406	exonic	uc007deo.1	Zbtb37	GTAGTCACAATGGTAGAAGAGTCAGCAATGATGGGAGTAAGCGCCTATGTGGAGTATCTC	82.8333	40	6.41988	5.16172	78	76.5	94	43	44	33	6.50893	6.36232	6.38839	5.3305	5.40843	4.74622						Dlc1
ASCRP4010500	0.019302	0.0435478	2.39179	up	mmu_circRNA_27305	14_28954567_28689773_-264794|18.85|1|2	25714049	chr14	+	27876586	28141381	exonic	NM_177814	Erc2	GGATTGAGAGGAGGAAACAGCTGGAGGAGATCCTGGAGATGAAGAATTGCACCGAAGAAG	4059	989.333	11.8212	10.5631	3879	4719	3579	1263	999	706	12.0722	12.0638	11.3275	10.9249	10.6057	10.1587						Dlec1
ASCRP4011858	0.00748373	0.0231421	2.38927	up	mmu_circRNA_37868	4_141078307_141076774_-1533|19.58|1|2	25714049	chr4	-	141520858	141522392	sense overlapping	NM_019763	Spen	TAGATTTAATTGGGATTATAGGTCGTGTTTCCACAGTTGGAAAAGATATGGCCGCGTGGA	387.333	123.833	8.5141	7.25753	353	472	337	120.5	123	128	8.64844	8.82794	8.06594	7.12314	7.19382	7.45564						Dlg1
ASCRP4004419	0.00672078	0.0215798	2.38644	up	mmu_circRNA_29810	16_52297097_52274023_-23074|10.57|2|2	25714049	chr16	-	52273909	52296984	exonic	NM_009655	Alcam	CAGCTATACATTGGACCATTACCGGCAGTGGGAGCGTCATAAACCAAAGCAACCATCTAA	583.667	181.667	9.08052	7.82566	509	561.5	680.5	204	218	123	9.1751	9.08127	8.98519	7.95964	8.15273	7.36462						Dlg2
ASCRP4002602	0.000766347	0.00697135	2.3841	up	mmu_circRNA_37002	4_82493643_82466234_-27409|16.64|3|3	25714049	chr4	-	82820329	82847739	exonic	NM_026647	Zdhhc21	ATAACTGGACTCTTCTATACACAACTGATTGGCATCATCACAGATTGTCTTGCCTGTGGG	129.833	52	7.02852	5.77507	107	145	137.5	52	51	53	6.96199	7.21922	6.90434	5.66121	5.69965	5.96436						Dlg4
ASCRP4010780	3.98923e-05	0.00329921	2.38305	up	mmu_circRNA_29888	16_62811877_62801548_-10329|12.15|1|2	25714049	chr16	-	62801721	62812051	exonic	NM_026577	Arl13b	GGTGAAACACGTCACAATGGAACCTTGTTCAGCAGTCTTGGGATATGGAAAGAAAATTGA	128.333	53.6667	6.99613	5.74332	123	119.5	142.5	56	53	52	7.12176	6.94296	6.92368	5.7639	5.73349	5.73258						Dlgap1
ASCRP4000664	0.00972309	0.027353	2.38014	up	mmu_circRNA_009340	mm9_circ_009340	circBase	chr13	+	23739295	23739355	sense overlapping	NM_015786	Hist1h1c	AAGCCCGCGGCGGCGGCTGTGACCAAGAAAGCGGCCAAGAAGACCCCGAAGAAGGCGAAG	317.667	108	8.2507	6.99965	316	369	268	118	119	87	8.49494	8.49667	7.76048	7.06794	7.15047	6.78055						Dlgap2
ASCRP4001694	0.00849864	0.0251088	2.37533	up	mmu_circRNA_34824	2_155266521_155240548_-25973|17.69|2|3	25714049	chr2	-	155414811	155440785	exonic	uc008nkm.2	Ncoa6	AGAAACCGCCTCGGAAGAAGAAAAATTGTCACCAAGATCTAAAAATTCTGATTGGTTGCT	133.667	54	7.0584	5.81027	134	158	109	55	58	49	7.27586	7.33752	6.56181	5.7639	5.94887	5.71804						Dlgap4
ASCRP4002346	0.00107718	0.00797643	2.37386	up	mmu_circRNA_39086	5_106339320_106320137_-19183|14.61|2|2	25714049	chr5	+	105891117	105910301	exonic	NM_018759	Zfp326	AGGGAAGCAGCATATGGGTGATTTTGGAAGCTTCCATAGACCTGGAATTATTGTTGACTA	234.333	84.3333	7.83124	6.58401	195.5	268.5	239	83	87	83	7.83123	8.05278	7.60971	6.4576	6.58102	6.7134						Dmd
ASCRP4010934	0.0415971	0.0765219	2.37274	up	mmu_circRNA_29029	15_95746499_95724844_-21655|19.56|2|2	25714049	chr15	+	95894412	95916068	exonic	NM_175344	Ano6	GTATATACAAGAAGCAGCCCTTGGATCTTATCAGGAAGAATTTAACGGGAAGCCCGACTC	573.167	174	9.03876	7.7922	626	710	383.5	210.5	172.5	139	9.46142	9.41586	8.23899	8.02904	7.77438	7.57318						Dmtn
ASCRP4012477	0.00294812	0.0131116	2.37109	up	mmu_circRNA_18971		25070500	chr10	-	26327684	26352376	sense overlapping	NM_172787	L3mbtl3	TCGTTTCCTGGTACATTTTGACAACTGGGATGAGAGCTATGACTATTGGTGGTTACACAA	1223.67	336.833	10.1159	8.87036	1091	1407	1173	333	337	340.5	10.222	10.3646	9.76117	8.76704	8.85981	8.98424						Dmxl1
ASCRP4006494	0.00660432	0.0213737	2.36959	up	mmu_circRNA_34078	2_92170965_92054206_-116759|22.67|2|4	25714049	chr2	+	92214048	92330808	exonic	NM_138755	Phf21a	CTCAGACTGTACAGCTTAGCAAACCAAGCCTGGAGAAACAGGGGACTGGAGAGCTGAAGG	153.167	60.3333	7.25006	6.00542	158	167.5	134	62	56.5	62.5	7.50161	7.42155	6.82704	5.95043	5.84561	6.22023						Dmxl2
ASCRP4009173	0.00184839	0.0102648	2.3676	up	mmu_circRNA_014333	mm9_circ_014333	circBase	chr8	+	25659740	25666156	exonic	NM_001001735	Whsc1l1	GAGGCAACATCTGGTTCTGCAGGTGCCCGGGAATATCATGTCCAATTTTTTAGCAACCAG	430	137.5	8.66482	7.4214	403	461	426	147	126.5	139	8.82083	8.80452	8.36911	7.44022	7.26871	7.55527						Dnaja2
ASCRP4012248	0.00975435	0.0274187	2.36589	up	mmu_circRNA_40467	6_83917421_83892828_-24593|15.60|4|5	25714049	chr6	+	83942833	83967427	exonic	NM_008717	Zfml	TCAGTTTGGAAAAGTGGATCGCTATATGTTCATGAGTAACAAAAACAAGAAATGAGAGCA	123	50.3333	6.95136	5.70898	123.5	146	99.5	52	47	52	7.16059	7.23782	6.45568	5.66121	5.56595	5.89978						Dnajc1
ASCRP4003367	0.00257226	0.0122004	2.36407	up	mmu_circRNA_27689	14_64497025_64483053_-13972|15.12|13|60	25714049	chr14	+	63864215	63878188	exonic	NM_028228	Pinx1	ATTTTTGGAAAAAGGAGGAACAAGAAGCTTGCTCAGGGCGGCGGAAGCAGAAATGGACTG	1029.17	290.5	9.88219	8.64091	912	1159	1016.5	328	263.5	280	9.98983	10.0982	9.55853	8.74597	8.47447	8.70231						Dnajc13
ASCRP4011982	0.00253001	0.0121182	2.36317	up	mmu_circRNA_19183		25070500	chr17	+	26739540	26743131	intronic	ENSMUST00000151681	Crebrf	TATGAGGATGACAGAGATGATGATATCAGCGACACGTTCTCTGAACCAGAGCCCAGCGTA	12990.5	2913.17	13.4618	12.2211	11444	15055	12472.5	3026.5	2978	2735	13.5175	13.7389	13.1291	12.2297	12.297	12.1367						Dnajc16
ASCRP4005759	0.000403249	0.0053666	2.36201	up	mmu_circRNA_015622	mm9_circ_015622	circBase	chr2	-	144255339	144255604	exonic	NM_024225	Snx5	CCTTGGAAGAACCCACAGTCATCAAAAAGAGGTGGATGACTTCTTTGAGCAAGAGAAGAA	189.167	72.1667	7.5354	6.29539	172	191	204.5	73	70	73.5	7.62355	7.58174	7.40092	6.17602	6.23595	6.47419						Dnajc18
ASCRP4000579	0.00227045	0.0114179	2.36125	up	mmu_circRNA_25749	12_104009490_104006280_-3210|16.15|6|8	25714049	chr12	+	102768069	102771280	exonic	NM_025666	Ubr7	AAGACTGAACTTAAGGACTACCTGAAGAGATTTGCTGATGAAGGCACGTCACCAGGATAT	117.667	51	6.88796	5.64841	103	114	136	63	48	42	6.91454	6.8884	6.86094	5.97892	5.59808	5.36824						Dnajc6
ASCRP4007589	0.00362144	0.0148184	2.36021	up	mmu_circRNA_015661	mm9_circ_015661	circBase	chr16	+	94383911	94393174	exonic	NM_009441	Ttc3	CTTCTTTATGGTAACCGAGCTCTCTGTTTTCTTCGTATGGGGCAGTTTAGGACTGTGCAG	7292.5	1758.17	12.719	11.4801	6679.5	8142	7056	1629	1790.5	1855	12.8429	12.962	12.3522	11.3452	11.4766	11.6186						Dnajc7
ASCRP4008855	0.00885524	0.0257829	2.35952	up	mmu_circRNA_41393	7_56791402_56617468_-173934|22.70|1|2	25714049	chr7	+	49362097	49536032	exonic	NM_175272	Nav2	GAGAAACCTGGATGTTCAGATCTACACGGATTGGGCCAATCATTACCTCGCTAAATCCGG	74.6667	35.6667	6.27944	5.04095	86	80.5	57.5	41	35	31	6.62408	6.43582	5.77843	5.11984	4.97598	5.02702						Dnal1
ASCRP4002430	0.00302129	0.0132717	2.35874	up	mmu_circRNA_37619	4_126592909_126554873_-38036|16.88|5|6	25714049	chr4	-	126877628	126915665	exonic	NM_001114399	Zmym4	AGTATCTTATACCTGTGCCTTGGAATTCAGCAGGAGTATAGTCATGGCCAACAGCAAAAA	912.333	267	9.73067	8.49266	814	970	953	247	262.5	291.5	9.84675	9.87847	9.4668	8.27366	8.45041	8.7539						Dnm1
ASCRP4011552	0.000121816	0.00389481	2.35526	up	mmu_circRNA_40382	6_71379154_71363244_-15910|22.04|2|2	25714049	chr6	-	71413249	71429160	exonic	NM_024288	Rmnd5a	TAAAAGTCAGAGTTCTAAGGCCTGCTCTCGAGTCAAGATGCTGAATTATCAGGGACACTT	395.333	126	8.53774	7.30185	320.5	388.5	477	132	119	127	8.52057	8.57757	8.51506	7.26995	7.17996	7.45564						Dnm1l
ASCRP4011673	0.000724213	0.00678797	2.35321	up	mmu_circRNA_33611	2_58861596_58758766_-102830|16.15|2|2	25714049	chr2	-	58906354	59009185	exonic	NM_001001178	Ccdc148	TAATGGCAGAACAGTCAGTGAAAGACAGAGAAAGCTCCAAAAAGCCATAGAGACGTCAAG	72.6667	34	6.21897	4.98435	75	70.5	72.5	32	34	36	6.36874	6.24295	6.04523	4.80933	5.02111	5.1226						Dnm3
ASCRP4005520	0.00281251	0.0127716	2.35314	up	mmu_circRNA_26630	13_83732242_83732039_-203|17.62|3|3	25714049	chr13	+	83592777	83592981	exonic	NM_025282	Mef2c	CCGGACAAACTCAGACATTGTGGAGGTGACTTTTACGAAGAGGAAATTTGGATTGATGAA	141.333	58.3333	7.11992	5.88533	112	131	181	70	59	46	7.00043	7.0861	7.27322	6.19846	5.84561	5.61191						Dock1
ASCRP4004249	0.001376	0.00883437	2.35226	up	mmu_circRNA_32868	2_3233520_3222084_-11436|17.49|10|18	25714049	chr2	+	3304811	3316248	exonic	NM_008708	Nmt2	CAGACTTCCAGATAAGCCCTGGAGGGGATTTGGGAGCAAAAAAGAAAAAGAAGAAACAAA	160.5	62.3333	7.32398	6.08993	153	172.5	156	63	62	62	7.46411	7.45646	7.05135	5.97892	6.05684	6.23403						Dock10
ASCRP4003318	0.000591297	0.00623125	2.3517	up	mmu_circRNA_40028	6_31449941_31418131_-31810|20.02|2|2	25714049	chr6	+	31468130	31499941	exonic	NM_013791	Mkln1	ATTTCACAGCTCTAGAATGGTCCGAGTGCCAGATCGTGTCATAAGATGTGCATTGACATT	1091.33	307.667	9.94884	8.71513	804	1072	1398	293	302.5	327.5	9.83042	10.0013	10.0148	8.55243	8.66819	8.92478						Dock3
ASCRP4013039	0.0232583	0.0496689	2.35086	up	mmu_circRNA_36274	3_146156807_146132589_-24218|10.58|3|3	25714049	chr3	-	146469624	146493843	exonic	NM_027617	Spata1	TGCGACCAAGGAATTTGGCAAATATCTCAGATTCTAAGAGACCAGAAATAGCTGGAATGC	63.3333	30.3333	6.03097	4.79778	71	81	38	31	32	28	6.32802	6.42131	5.34358	4.80933	4.80589	4.77812						Dock5
ASCRP4014150	0.00616402	0.0204432	2.3506	up	mmu_circRNA_43257	8_89161896_89160378_-1518|16.42|2|3	25714049	chr8	+	86636478	86637997	exonic	NM_025827	Lonp2	TTTGGAACTTATGGTGGAGCTTCCTTGGAACAAAAGTACAACTGGTTATAGCAATACGCC	246.5	88	7.90755	6.67452	230	292	217.5	96.5	80.5	87	8.05838	8.16945	7.49483	6.75362	6.46769	6.80226						Dock7
ASCRP4012316	0.0147319	0.0361918	2.34974	up	mmu_circRNA_012640	mm9_circ_012640	circBase	chr9	-	62068384	62070613	exonic	uc009qac.1	Glce	TCCACCAATGTTAAACAGTTTATTGCTCCAGGTATGGTCTGAATATGCGTTGTTTGGCAG	1787.33	480.833	10.6415	9.40899	1887	2032	1443	492	533	417.5	10.9907	10.8676	10.0662	9.37465	9.5562	9.29612						Dock9
ASCRP4003089	6.39868e-05	0.00345261	2.34884	up	mmu_circRNA_39770	6_3512358_3472683_-39675|18.68|16|120	25714049	chr6	+	3522682	3562358	exonic	NM_024260	Ccdc132	ATGGGAGCTTTGCCCTGTTAAGTCAAATTTTAGCATCTTGCAGCTTCATCAAAGAACTGA	2621.5	680.167	11.1913	9.95936	2065.5	2511	3288	734	708.5	598	11.1282	11.217	11.2288	10.0065	10.0375	9.83411						Dok6
ASCRP4011751	0.000172472	0.00415681	2.34741	up	mmu_circRNA_005616	mm9_circ_005616	circBase	chr4	+	124787471	124798379	exonic	NM_008385	Inpp5b	TACCATAGCTGCTTGGAGTGTTCTGGCAATTACGCAGCAAGCAAGCAGCTAAAAATCCAG	282	97.3333	8.08151	6.85044	252	279	315	113	96	83	8.16208	8.10637	7.97607	6.98836	6.81939	6.74355						Dot1l
ASCRP4010734	0.00211716	0.0110136	2.3452	up	mmu_circRNA_27118	14_17123449_17115877_-7572|16.62|3|3	25714049	chr14	+	16283362	16290935	exonic	NM_021504	Ngly1	GGGTCTAGAGGTAGTTGATGTCACCTGGCGATACTCTTGTAAACATGATGAGGTGATGTC	544.833	166.833	8.98052	7.75081	449	559.5	626	148.5	172	180	8.99163	9.07442	8.87551	7.44506	7.79985	8.00752						Dph6
ASCRP4003598	8.70788e-05	0.00359845	2.34511	up	mmu_circRNA_38811	5_76035171_76033319_-1852|17.60|2|2	25714049	chr5	+	75637293	75639146	exonic	NM_021099	Kit	CAACGATGTGGGCAAGAGTTCCGCCTTCTTTAACTTTGCATTTAAAGCAAAACCAGAAAT	109	46	6.77978	5.55012	90.5	111	125.5	47	46	45	6.72117	6.8659	6.75228	5.48344	5.49201	5.67492						Dpp10
ASCRP4006310	0.00138268	0.00885522	2.34509	up	mmu_circRNA_36384	3_158076169_157903413_-172756|18.77|2|2	25714049	chr3	-	158240448	158413205	exonic	NM_001081358	Lrrc7	CTAGGCAATAATGAATTCAGCGAGCTGGAGCCCGCTACATGAAAAGAATGCAAGTCAAAG	58	30.8333	5.98175	4.75211	60	58	56	31.5	34	27	6.12457	6.0132	5.80748	4.88207	4.87143	4.50282						Dpp8
ASCRP4012838	0.0076141	0.0233685	2.34466	up	mmu_circRNA_36506	4_16085577_16079064_-6513|17.40|22|126	25714049	chr4	-	16151916	16158430	exonic	NM_138952	Ripk2	TGAGCCAGGACAGAAATCAAGGGCCAGTGTGAAGCATGATATATACAGTGAAAGAAATGA	1112	300.667	9.91801	8.68863	885	755	1696	276	315	311	9.95914	9.51663	10.2783	8.47339	8.75134	8.84116						Dpy19l1
ASCRP4010220	0.000309052	0.00485942	2.3444	up	mmu_circRNA_23576	11_68585488_68573248_-12240|20.25|3|4	25714049	chr11	+	68759745	68771986	exonic	NM_175260	Myh10	GCTTTGGAAGGACGGGCAAGTTTATCCGGATCAACTTTGATGTAACTGGCTATATTGTTG	925.5	260.833	9.70227	8.47305	657.5	838	1281	279	269.5	234	9.54114	9.67155	9.89412	8.48893	8.50093	8.42929						Dpy19l4
ASCRP4009541	0.00010455	0.00374352	2.34268	up	mmu_circRNA_018302	mm9_circ_018302	circBase	chr18	-	43565862	43577509	exonic	NM_001163637	Jakmip2	GATGCTGAAAGAGAAGCCAAGATGGATGAAATCAAAGCCAAGGACAGGATCATCTTTTCC	83.1667	38	6.41551	5.18735	76	75	98.5	39	38	37	6.43304	6.3699	6.44358	5.03584	5.24431	5.28188						Dpyd
ASCRP4010124	0.00324545	0.0139105	2.34197	up	mmu_circRNA_45418	X_35795317_35784095_-11222|18.96|15|27	25714049	chrX	-	38430917	38442140	exonic	NM_010685	Lamp2	GCTGAACAACAGCCAAATTAAGTATCTTGACTTTATCTTTGCTGTGGAGCCGTTCAGTCC	189.333	73.3333	7.54361	6.31588	162.5	190.5	215	91	73.5	55.5	7.55463	7.59921	7.47699	6.66398	6.28055	6.00311						Dpysl2
ASCRP4007139	0.000360466	0.00512703	2.34168	up	mmu_circRNA_30118	16_94895090_94885349_-9741|19.44|2|2	25714049	chr16	+	94663741	94673483	exonic	NM_007890	Dyrk1a	CTGGAGAGCCTCTGTTCAGTGGTGCCAATGAGGTGATGCCTGACATTGTCATGTTACAGA	673	200.167	9.29216	8.06462	637	617	765	210	197	193.5	9.4956	9.20324	9.17764	8.03244	8.01758	8.14383						DQ715306
ASCRP4004030	0.000218345	0.00437332	2.34157	up	mmu_circRNA_20788	1_129691894_129688182_-3712|20.20|4|5	25714049	chr1	+	127791604	127795317	exonic	NM_028399	Ccnt2	CACCCACACACAGATGTGGTGAAATGCACCCAGTTAGTAAGAGATAATATCACCTACTGC	151.833	59.8333	7.2386	6.01113	142	137	176.5	68.5	56	55	7.33841	7.15352	7.22389	6.15323	5.87705	6.00311						Dram2
ASCRP4001229	0.00297214	0.0131611	2.34128	up	mmu_circRNA_25123	12_56796242_56743312_-52930|19.55|1|2	25714049	chr12	-	55642324	55695255	exonic	NM_019994	Ralgapa1	ACATGTTCAGTATCCAGATCATGAAAAAACCAGAGATGTGTAGCACTTTGCAGTTTAGGT	62.3333	31	6.05144	4.82414	61	73	53	33	30	30	6.12457	6.29716	5.73258	4.90713	4.64222	4.92307						Drosha
ASCRP4005212	0.000498852	0.00584249	2.33997	up	mmu_circRNA_40004	6_30776271_30759559_-16712|11.34|9|12	25714049	chr6	-	30809558	30826271	exonic	NM_017478	Copg2	CCAGATGAAGATCCTACAGCAGTCATGAAAGTCCACTCTTTGATTTCATTGAGAGCTGCT	225.667	78.6667	7.73121	6.50472	164	210	303	88	75	73	7.54925	7.72988	7.91451	6.59552	6.40551	6.51315						Dst
ASCRP4009090	0.00164101	0.00970225	2.3394	up	mmu_circRNA_21403	1_180980509_180973868_-6641|16.09|13|27	25714049	chr1	-	179043736	179050378	exonic	NM_027188	Smyd3	GAGCCGTACCGGATGCTGACATGCTAACGGGTGACGAGCAAATATGGAAGGAGGTTCAAG	286	99.1667	8.11252	6.88639	263	308	287	95	100.5	102	8.231	8.25458	7.85199	6.72799	6.87043	7.06075						Dstyk
ASCRP4013002	0.00779652	0.0237522	2.33907	up	mmu_circRNA_40698	6_104798198_104724462_-73736|17.53|1|2	25714049	chr6	+	104774467	104848204	exonic	NM_017383	Cntn6	TGCCAGTTAATGTCACCACCAAAAAGTCCCGAAAGAATTCAGATTGAAAATGGGACTCTT	144.333	58.8333	7.15527	5.92933	140	153	140	72	61	43.5	7.30443	7.27338	6.88799	6.22055	6.04268	5.52476						Dtd1
ASCRP4001100	0.0009717	0.00761426	2.33809	up	mmu_circRNA_43694	9_4537819_4472012_-65807|19.61|3|3	25714049	chr9	-	4472011	4537819	exonic	NM_019691	Gria4	ACACCAAAATTTGGAATGGGATGGTAGGAGAGCTTGTGTATGGGGGTATTCAATACTTCA	119.333	52.1667	6.90942	5.68409	110	117	131	49	52.5	55	7.00043	6.93768	6.79014	5.52058	5.59808	5.93361						Dtna
ASCRP4008429	0.0160156	0.0382635	2.33797	up	mmu_circRNA_27389	14_31869466_31838684_-30782|12.39|4|4	25714049	chr14	+	31025497	31056280	exonic	NM_001081251	Pbrm1	GAATACTCATGACAGTGAGATGTTGGGTCTCAGGAGGCTATCCAGAAGAAGTTGGATTCC	139.5	56.8333	7.10946	5.8842	156.5	160	102	58.5	60	52	7.47982	7.33752	6.51104	5.84896	5.97739	5.82625						Dtnb
ASCRP4001980	0.000218606	0.00437332	2.33767	up	mmu_circRNA_31993	18_76452638_76422094_-30544|21.28|6|12	25714049	chr18	+	76262439	76292984	exonic	NM_010754	Smad2	AGATGGAGAAACAAGTGACCAACAGTTGAACCAAAGTATGGACACAGGGTAGATTTACCG	81.5	38.5	6.38364	5.15857	81	82.5	81	39	39	37.5	6.48067	6.47311	6.19715	5.11984	5.15536	5.20052						Dtx1
ASCRP4008704	0.00573545	0.0195317	2.33684	up	mmu_circRNA_21206	1_167329999_167281015_-48984|10.12|3|13	25714049	chr1	-	165350883	165399868	exonic	NM_028759	Dcaf6	GACCTGGTGATAGGGAATTATGCAGGCCGAGGAACTACTGGAATGGTTGCTCGATTTATA	191.333	72.6667	7.56647	6.34191	196.5	212	165.5	71	74	73	7.82478	7.74083	7.13379	6.24295	6.3178	6.46497						Dym
ASCRP4002993	0.0104207	0.0286153	2.33664	up	mmu_circRNA_30471	17_32914472_32911386_-3086|15.83|8|17	25714049	chr17	-	32774440	32777527	sense overlapping	NM_172458	Zfp871	ATGAGAAACTGCACTTTGACGATGAGCCTTTTAATTGAGTCAGTGGCCTTTGAGGATGTG	200	74	7.60278	6.37834	149	224	227	64	69	89	7.42938	7.82817	7.55078	6.07014	6.20955	6.85535						Dync1h1
ASCRP4000126	0.000795864	0.00706869	2.33584	up	mmu_circRNA_23000	11_23293961_23243320_-50641|19.37|2|2	25714049	chr11	+	23343319	23393961	exonic	NM_001190401	Usp34	AAACCACCCTCAGGAAAAGTTGCAGTTGATGACAGTGAGGATATATCGACACAAGAAAGT	137.667	56	7.10079	5.87684	125.5	153	134.5	58	57	53	7.18426	7.27338	6.84472	5.83302	5.8639	5.93361						Dync1i1
ASCRP4002317	0.0176009	0.0408095	2.33429	up	mmu_circRNA_011376	mm9_circ_011376	circBase	chrX	+	151428916	151457836	exonic	NM_198105	Fam120c	AGGCAGTTTCTACTCAGCTTTATGAACCAGATCAGCTTCAAGAACTCAAGTCTAGGACAG	505.5	160.833	8.87973	7.65675	506	596	414.5	200.5	152	130	9.15382	9.1528	8.33258	7.95558	7.57141	7.44326						Dync1i2
ASCRP4003149	0.00150192	0.00927027	2.33392	up	mmu_circRNA_29512	16_31856577_31793590_-62987|12.98|4|7	25714049	chr16	+	31793503	31856491	exonic	NM_007862	Dlg1	ATGTTTTATCTTATGAGCCAGTGAATCAACAAGAAGGTCTTGGGTTCAGCATTGCTGGAG	782	229.667	9.46032	8.23757	552	728	1066	245	261	183	9.28433	9.46115	9.63549	8.23588	8.44834	8.02849						Dync1li1
ASCRP4004129	0.000405664	0.00538046	2.33353	up	mmu_circRNA_18977		25070500	chr10	+	50690114	50767511	sense overlapping	NM_198007	Ascc3	CACTGAGGAACTGCTGTCAATTCTGAGTGTGAGTGATGGTATTTGTACATGCTCGCAATG	182.667	70	7.51048	6.28796	176	182	190	78	68	64	7.67963	7.52712	7.32468	6.36699	6.20955	6.28734						Dync2h1
ASCRP4008146	0.00727348	0.0226955	2.33334	up	mmu_circRNA_19119		25070500	chr14	-	56758628	56772008	sense overlapping	NM_025682	Pspc1	GAACTGCAGAAACGAAAGCAAATACAACTGAGGAGGAATCGAGAACACTGGCTGAAATTG	1045.33	302.5	9.90585	8.68345	843	1109	1184	279	253	375.5	9.90148	10.0383	9.77773	8.48893	8.41879	9.14263						Dynll2
ASCRP4003991	0.00168552	0.00987306	2.33084	up	mmu_circRNA_25696	12_101857851_101809039_-48812|15.18|7|9	25714049	chr12	-	100570828	100619641	exonic	NM_153587	Rps6ka5	CACATGCACGATGTAGGAGTGGTGCACAGAGATCTGAAGCCTGAGATTATATAAATGGTG	176.333	68.3333	7.44407	6.22323	154	197	178	65	74	66	7.47982	7.63739	7.21501	6.01134	6.3178	6.34053						Dyrk1a
ASCRP4008101	0.0010625	0.00794446	2.33014	up	mmu_circRNA_31205	18_5759165_5705041_-54124|18.35|2|2	25714049	chr18	+	5705042	5759167	exonic	NM_011546	Zeb1	GAACCCAGCTTGAACGTCATATGACATCACATAAGTCAGGAAGAGAGCAATTACAAATTA	675.167	204	9.30071	8.08029	560	757.5	708	209	211	192	9.3149	9.53684	9.05041	8.01971	8.09823	8.12294						Dyrk1b
ASCRP4003209	0.0061699	0.0204486	2.32813	up	mmu_circRNA_31746	18_53362773_53349309_-13464|15.45|17|40	25714049	chr18	+	53189654	53203119	exonic	NM_026386	Snx2	ATTCATCATCCACTGAGTTTGTAGAAAAACGAAGAGCGGCACTGGAGAGTCAAGTCCATC	158	62.3333	7.29226	6.07308	161	175	138	63	61	63	7.52412	7.46465	6.88799	5.92057	6.01134	6.28734						Dzank1
ASCRP4009787	0.0014999	0.00926606	2.32752	up	mmu_circRNA_40700	6_104788819_104782492_-6327|16.48|2|2	25714049	chr6	+	104832497	104838825	exonic	NM_017383	Cntn6	GCAGATCGGAACTTGTCATTACGTGGGAGAGAGAACGATCATTACAGTACCACCATCTAA	154.833	62	7.25884	6.04004	136.5	172	156	74	60	52	7.28113	7.45166	7.04372	6.24295	5.97739	5.89978						Dzip3
ASCRP4002986	0.00212801	0.0110336	2.32675	up	mmu_circRNA_45010	9_104803848_104775009_-28839|22.74|2|3	25714049	chr9	+	104872678	104901518	exonic	NM_028719	Cpne4	ATGACGACTATGTTGAGCTTGCATTCAATGCACGGAAATTGGATGATAAGGTGGACAGGA	216	79.8333	7.72461	6.50629	209.5	199.5	239	92.5	68.5	78.5	7.9179	7.64389	7.61204	6.68377	6.22378	6.61134					E230016M11Rik	E2f5
ASCRP4007569	0.00110554	0.00806666	2.32503	up	mmu_circRNA_33833	2_70922591_70911178_-11413|13.77|2|3	25714049	chr2	+	71073120	71084534	exonic	NM_198005	Dcaf17	CTTCTGGAAGAATAATACATGTTGGCCCAAACCAAGTCAAGTACCTGAGCTGGGACACAC	102.833	44.6667	6.72037	5.50312	99	105	104.5	52	45	37	6.8338	6.8042	6.52312	5.69223	5.49201	5.32511						Edem3
ASCRP4000530	0.0236571	0.0502521	2.32463	up	mmu_circRNA_36776	4_49784338_49783291_-1047|18.01|10|28	25714049	chr4	-	49770418	49771466	exonic	NM_001033351	Grin3a	AAGAACTTTCTGGAATCCATGACCCTAAGGTTTTTAGCCAACACCACTTTCAGAGGTCTC	293.833	102.5	8.13264	6.91564	274.5	378	229	94.5	98	115	8.28973	8.53982	7.56837	6.66398	6.81939	7.26355					E430025E21Rik	Edil3
ASCRP4008380	0.000988236	0.00767401	2.32441	up	mmu_circRNA_29851	16_58464440_58424674_-39766|21.08|2|2	25714049	chr16	+	58424560	58464327	exonic	NM_028523	Dcbld2	GAAGTCACCACAGTGCTGCAGGCCGACTCTGCAGGTGATGGATGTGGACACACTGTACTA	100.333	46.5	6.69941	5.48254	92	106	103	48	44	47.5	6.76427	6.81555	6.5184	5.50266	5.28805	5.65692						Eed
ASCRP4012927	0.00210986	0.0109839	2.32391	up	mmu_circRNA_45547	X_80735284_80381967_-353317|15.86|3|4	25714049	chrX	+	83136627	83489945	exonic	NM_007868	Dmd	TGCAAAATGCCAGTTAGGCATAGAAAAACTTCTTGATCCTGAAGATGAAAGAGAAGATGT	56.3333	28.8333	5.894	4.67745	55	47	67	32	31.5	23	5.94185	5.75591	5.98425	4.86154	4.80589	4.36492						Efemp1
ASCRP4004517	0.0324092	0.0633954	2.32364	up	mmu_circRNA_004990	mm9_circ_004990	circBase	chr5	-	23540374	23565265	exonic	NM_009274	Srpk2	CAGTACGTTGTGTGAAGAGTATCATTCGACAGGCCGGAGCCTCAACAGAAAGCTCCTTTA	338.667	112.333	8.31831	7.10192	374	410	232	128	112	97	8.74008	8.64267	7.57217	7.21242	7.05895	7.0344						Efna3
ASCRP4004912	0.000262056	0.00459844	2.32266	up	mmu_circRNA_31293	18_10778298_10740981_-37317|17.42|9|17	25714049	chr18	+	10740982	10778300	exonic	NM_144860	Mib1	CATGCTGCACTGAGAGGGAACCCCAGGCATCAAGCATGATGGAACTATGTGTGATACCTG	211.833	77.3333	7.67291	6.45713	158	226.5	251	81	76	75	7.52412	7.81861	7.67599	6.43471	6.37946	6.55722						Efr3a
ASCRP4012256	0.0080279	0.0242319	2.32256	up	mmu_circRNA_018203	mm9_circ_018203	circBase	chr4	-	129178240	129183717	exonic	NM_029036	S100pbp	TCATATAGAAGATCCAGGGGACTCTAACCAAGGAAGGTGGGAGTCAATCACTTTGACAAG	3147.33	813.5	11.4647	10.249	2593	3792	3057	921	884	635.5	11.5063	11.777	11.111	10.3951	10.4132	9.93878						Egfem1
ASCRP4008051	0.000539692	0.006011	2.32079	up	mmu_circRNA_45989	Y_353951_348283_-5668|17.31|2|3	25714049	chrY	+	1011839	1017508	exonic	NM_012011	Eif2s3y	GAACACAATGATCTTCAGTATGCTGCTCCAGGTGGTCTTATTGGCACAATTGGTCATGTT	375.5	126.5	8.48476	7.27015	327	380	419.5	125	142	112.5	8.55141	8.54794	8.35493	7.11397	7.45961	7.23686						Egln1
ASCRP4001013	0.000898348	0.0073955	2.31946	up	mmu_circRNA_29400	16_20120371_20102065_-18306|21.75|3|4	25714049	chr16	+	20101991	20120298	exonic	NM_029436	Klhl24	ACAAAACACATTCAGCCGGCAGGTGTGAAAATTTAAATAACACAAGTATTTTGCCTGGGG	74.5	36	6.24184	5.02805	56.5	73	94	37	35	36	6.00461	6.28426	6.43666	5.05477	4.92623	5.10315						Ehbp1
ASCRP4001752	0.00107581	0.00797643	2.31926	up	mmu_circRNA_34621	2_135188173_135173103_-15070|17.76|2|3	25714049	chr2	+	135347366	135362437	exonic	NM_019677	Plcb1	AGAAGATCTGATCCAGAGCGTGTTAACAGATGTAATCGAAGCTCTATCAAACCCAATCCG	89.5	42.3333	6.5465	5.33284	94	88.5	86	47	40	40	6.77089	6.57145	6.29716	5.40956	5.26385	5.32511						Ehmt1
ASCRP4013612	0.000189721	0.00422503	2.31808	up	mmu_circRNA_37703	4_129523783_129516222_-7561|21.55|4|7	25714049	chr4	+	129838977	129846539	exonic	NM_008974	Ptp4a2	TTATAAGACAGTTTTTCGTTGGAATATACGTTGCACATTTATGGCGATTCTGAGCGTGAG	532.167	165.667	8.93659	7.72366	413.5	531	652	190.5	166.5	140	8.86585	9.01208	8.93184	7.86484	7.72364	7.58249						Ei24
ASCRP4010324	0.0155234	0.0374941	2.31758	up	mmu_circRNA_19008		25070500	chr11	+	29705529	29708770	intronic	ENSMUST00000078830	Rtn4	GGACAGATCCCTGACAGCTGTATTGTCAGCAGAGCTGAATAAAACTTCAGTTCAGATGAG	2185.33	561.667	10.8655	9.6529	1479	1949	3128	509	470	706	10.6329	10.8024	11.1613	9.42914	9.3659	10.1637						Eif2ak1
ASCRP4003130	0.00539951	0.0188009	2.31559	up	mmu_circRNA_28967	15_91610440_91576129_-34311|12.79|2|2	25714049	chr15	+	91745697	91780009	exonic	NM_025730	Lrrk2	ATGTGGCCGACGGCCTGAGCTTGCGGTCCTTGGATATGAGCCACAACAACATTGAATGTC	113.667	51.5	6.82581	5.61443	92	121	128	59	59	36.5	6.74647	6.97867	6.75228	5.79714	5.84561	5.20052						Eif2ak4
ASCRP4011661	0.00441177	0.016671	2.31271	up	mmu_circRNA_000042	mm9_circ_000042	circBase	chr18	+	51302609	51303513	exonic	uc008exa.1	Prr16	TAATCTGCATTCAACAAAGTGGCATAAAAAATCACGTGGTGGTTGACCAGATTGACACCC	354	118.333	8.36987	7.16028	289	312	461	143	127	85	8.3739	8.26712	8.46858	7.41705	7.29864	6.76516						Eif2s3y
ASCRP4013853	0.000347225	0.00502229	2.31079	up	mmu_circRNA_007906	mm9_circ_007906	circBase	chr3	+	122747888	122748477	exonic	NM_153422	Pde5a	TTGAACATCAAAGATGCCTATGAGAGACATGGTCAACGCATGGTTTTCAGAGAGAGTTCA	175.833	68.8333	7.43136	6.22298	165	145.5	217	70	73.5	63	7.5781	7.23335	7.48265	6.19846	6.28055	6.18992						Eif4g1
ASCRP4001925	0.00360562	0.0147872	2.3107	up	mmu_circRNA_44988	9_102522090_102515625_-6465|20.76|3|4	25714049	chr9	-	102613294	102619760	exonic	NM_001081122	Cep63	AGAGGATCGGTCTGAGATTGAGAGGCTAACTGGAAAAATAGAGTTGCCAAAACAAAGAGG	103.667	48.3333	6.74563	5.53729	101	113	97	46	54	45	6.90113	6.88555	6.45019	5.28928	5.73349	5.58911						Eif4g3
ASCRP4011821	0.00229205	0.0114602	2.3096	up	mmu_circRNA_28278	15_18916695_18829230_-87465|15.18|3|3	25714049	chr15	+	18899474	18986940	exonic	NM_009865	Cdh10	TACTGTAATGGCAAGAGATCCTGATTCTACATCCAGTCCCATCAGCTCTTGGGAATATGT	199	75.8333	7.60796	6.40032	198	207	192	83	83	61.5	7.81178	7.69282	7.31927	6.4576	6.52312	6.22023						Eif4h
ASCRP4005956	0.00406757	0.0158828	2.30941	up	mmu_circRNA_31753	18_54055608_54055185_-423|18.77|2|3	25714049	chr18	+	53895530	53895954	exonic	NM_152809	Csnk1g3	CGGATGTGGCAATTTTGGAGAATTACGATTAGCTCTCTATCAACAGCAGCTTACATCACT	211.5	79.5	7.69673	6.48921	199	228.5	207	78	74	86.5	7.83587	7.8325	7.42183	6.34468	6.3328	6.79014						Elac2
ASCRP4010586	0.00574644	0.0195582	2.3093	up	mmu_circRNA_011171	mm9_circ_011171	circBase	chr17	-	33242198	33244134	exonic	uc008byb.2	Zfp955a	GGCCTGTCGTGATCATGAAAAAACTCACAAAAAAGAACGGAGTTTCATATGGTCCAGTGA	297.167	102.667	8.1564	6.94894	290	315.5	286	93	103	112	8.35126	8.28396	7.83398	6.70743	6.90254	7.23686						Elavl1
ASCRP4009089	0.000439403	0.00553233	2.30901	up	mmu_circRNA_23775	11_77591816_77590737_-1079|18.96|6|7	25714049	chr11	+	77777234	77778314	exonic	NM_011586	Myo18a	GAGCCGGCTGATCTACAAGGTGGGGTCCAAAGACCCTGTGTTAAGCACTCATAGTCAGCT	80	39.3333	6.37198	5.1647	81	82	77	42	38	38	6.52755	6.43582	6.15255	5.18474	5.15536	5.15401						Elavl2
ASCRP4005058	0.00247039	0.0119604	2.30736	up	mmu_circRNA_001791	mm9_circ_001791	circBase	chr13	-	43419575	43425214	exonic	NM_019930	Ranbp9	CATTTTTCTGCCAAATTTGTATCCTACTGTGGGGCTTCAGACACCAGGAGAAGTGGTTGA	830.5	249.5	9.59904	8.3928	754	917	820.5	252	252.5	244	9.73776	9.79718	9.26218	8.29434	8.40076	8.4833						Elavl3
ASCRP4009642	0.00015913	0.00406007	2.30486	up	mmu_circRNA_38642	5_63045448_63021372_-24076|15.39|1|2	25714049	chr5	-	62630132	62654209	exonic	NM_178407	Arap2	GATTCTTAACCATTGACAGCATTAAACAGTGCAGAGAACACTGTACATCCATGGGCACAC	85	41.3333	6.48305	5.27837	81	85	89	46	43	35	6.58253	6.5184	6.34823	5.3305	5.3305	5.17413						Elf2
ASCRP4011389	0.00240722	0.0117694	2.30448	up	mmu_circRNA_005414	mm9_circ_005414	circBase	chr6	-	38190550	38191764	exonic	NM_194061	D630045J12Rik	GTTCAAACAGTGCTGGCCAGACGAGCTGTGCAGGAGTACATCATTACATCAATTAAAGAA	621.667	189.167	9.17067	7.96623	521	668	676	175.5	186	206	9.21141	9.32126	8.97934	7.73858	7.92504	8.23508						Ell2
ASCRP4007926	0.00127156	0.00850209	2.30262	up	mmu_circRNA_008335	mm9_circ_008335	circBase	chr5	+	81688508	81741146	exonic	NM_198702	Adgrl3	GAAACCTGAATCAGGCTGTCTTGACAATATCAAGCGATGGTGGAGACAGTTAACAACCTC	503.333	158.667	8.87219	7.66892	427	564	519	165	171	140	8.90891	9.08695	8.62073	7.6145	7.79033	7.60193						Elmod1
ASCRP4011547	0.000986244	0.00766925	2.30245	up	mmu_circRNA_31572	18_35069585_35069399_-186|11.54|1|2	25714049	chr18	-	34909744	34909931	sense overlapping	NM_144866	Etf1	TAAAACTGAACTAAGTCAATCTGACATGTTTGACCAGAGGAGGTCAATCAGCCTTGCGTT	59.6667	29.3333	5.96423	4.76106	54	59	66	31	25	32	5.89897	6.04523	5.94848	4.86154	4.49857	4.92307						Elp2
ASCRP4002966	0.0343317	0.06627	2.30237	up	mmu_circRNA_42066	7_116976639_116968279_-8360|16.15|2|2	25714049	chr7	-	109824764	109833125	exonic	NM_020052	Scube2	ATGAAGAAAGCCAGTGTGATGTGGATGAATGTTCGTTGGAAAGGACCTGTGACCACAGTT	1719.5	424.667	10.4215	9.21841	1292	898	2968.5	413	424	437	10.4413	9.76441	11.0589	9.09295	9.20979	9.3525						Elp3
ASCRP4000311	0.00215601	0.0110708	2.30098	up	mmu_circRNA_015150	mm9_circ_015150	circBase	chr17	-	25267643	25267704	intronic	ENSMUST00000049911	Ube2i	AAATGCCATGGGAGAGAGGTCTTGTACTCGACGTTTGGAACTGAGCTGTTGTAGTGGTAC	71	35.1667	6.24981	5.04757	75	69.5	68.5	34	34	37.5	6.43304	6.25559	6.0608	4.86154	4.97598	5.30518						Emc1
ASCRP4003167	0.00542614	0.018837	2.30046	up	mmu_circRNA_006031	mm9_circ_006031	circBase	chr13	+	77323364	77334363	exonic	NM_001145676	2210408I21Rik	ATTACCTAGGACTGAATAAGATGACCTTCGGTGCACTATTCAAAAACAGGCATCACGGAG	603.5	187.5	9.13641	7.93449	580	637	593.5	196	165	201.5	9.35866	9.25583	8.79476	7.90401	7.71771	8.18176						Emc2
ASCRP4002178	3.62161e-05	0.00317645	2.30029	up	mmu_circRNA_24537	12_3493839_3476949_-16890|19.55|9|10	25714049	chr12	+	3476948	3493839	sense overlapping	NM_172421	Asxl2	AGCTGTGGAAGGAACAATTCTTTGAAAATTACTATGGTCAGAGATAAAAAGATAGAAGGG	69.1667	34	6.19739	4.99558	70	64	73.5	36	33	33	6.31176	6.1593	6.12112	4.99118	5.02111	4.97445						Eml1
ASCRP4001962	0.000338642	0.00498636	2.29745	up	mmu_circRNA_006765	mm9_circ_006765	circBase	chr7	-	75136297	75157449	exonic	NM_153579	Sv2b	AGATCCACCAACATGGGAAGCTTGTGAACGATAAGGCTGATAGTCTACCTAGGAATGATG	2325.5	625.667	11.0235	9.82346	2029	2222	2725.5	631	700	546	11.0926	11.0228	10.9551	9.73968	10.018	9.71274						Eml5
ASCRP4007870	0.00229413	0.0114665	2.29623	up	mmu_circRNA_017671	mm9_circ_017671	circBase	chr2	-	18284622	18308949	exonic	NM_007869	Dnajc1	GAAAAGACAGGTATGATGATGTTCTGATCAATGGACTTCCAGATTGGCGACAGCCTGTAT	981.333	290.833	9.82573	8.62647	829	1034	1081	305.5	247.5	319.5	9.8722	9.95532	9.64968	8.61804	8.37535	8.88602						Eml6
ASCRP4003445	0.00524635	0.0184712	2.29595	up	mmu_circRNA_39518	5_135699088_135686611_-12477|18.01|6|8	25714049	chr5	+	135210740	135223218	exonic	NM_011714	Baz1b	CAAAGACCACAGCAATTTACCTGATGATGACTACTGTCCTCGAAATCATCAGCAATGTGC	283.667	101	8.09763	6.89854	277	303.5	270.5	96	99	108	8.3019	8.22145	7.76954	6.69216	6.83716	7.1663						Emx2
ASCRP4005424	0.000678923	0.00662248	2.29499	up	mmu_circRNA_009519	mm9_circ_009519	circBase	chr9	+	3634438	3635157	exonic	NM_001033322	Gucy1a2	CCCGAAGCTTCTGGTACTGAGAATGAAGATAAGGACTGCAGTTCCAAGAAATTCAAGAAA	849.333	255.167	9.63293	8.43445	771	875	902	266.5	256	243	9.78071	9.7307	9.38738	8.39777	8.42705	8.47852						Enah
ASCRP4001099	0.013956	0.0348461	2.29485	up	mmu_circRNA_38686	5_65985787_65962771_-23016|21.96|6|7	25714049	chr5	+	65571531	65594548	exonic	NM_016786	Ube2k	ACACCAAAAAAATAGAAAACCTCTGTGCTATGGGTTTTGATAGGGTGGAAGATATCAACT	493.333	157.333	8.86041	7.66201	515	559	406	176	145	151	9.19206	9.07763	8.31154	7.72909	7.50849	7.74845						Enox2
ASCRP4004887	0.00134507	0.00871887	2.29383	up	mmu_circRNA_36409	4_6769573_6668433_-101140|17.17|5|5	25714049	chr4	-	6741285	6842426	exonic	NM_145711	Tox	CATGAGGATGAGTGTGAGGATGCCTCCAAGTTTGACGGGGAGAACATGTATATGAGCATG	140	57.6667	7.14031	5.94255	139.5	145	135.5	62	57	54	7.34404	7.21015	6.86672	5.97892	5.84561	6.00311						Ep300
ASCRP4003422	0.00112554	0.00814842	2.29224	up	mmu_circRNA_41971	7_105796414_105774976_-21438|16.71|2|2	25714049	chr7	-	98626465	98647904	exonic	NM_172280	2210018M11Rik	CAAACCTACCATCCAGATCAAACAGGAGTCAGAACTGGAGGCATATGCTGGAGTTATCAG	132.833	57.3333	7.05143	5.85467	126.5	135	137	61	65	46	7.16059	7.12245	6.87125	5.79714	6.06906	5.6978						Ep400
ASCRP4010196	0.000159506	0.00406007	2.29121	up	mmu_circRNA_35593	3_73145097_73133350_-11747|14.11|2|3	25714049	chr3	+	73329427	73341175	intronic	AK044425		GCTTCTCACTAGGAGGAAGCTTCTAGACTGAACAAGGCACGAACTATGAGTAGATCAGGA	70.6667	35	6.21013	5.01402	74	64	74	35	37	33	6.36874	6.1593	6.10234	4.99118	4.97598	5.07489						Epb4.1l4a
ASCRP4008278	0.000237646	0.00443933	2.28797	up	mmu_circRNA_30299	17_24244238_24224971_-19267|18.84|6|7	25714049	chr17	-	24088003	24107271	exonic	NM_011062	Pdpk1	GAAGATGAAAAAAGGTTGTTATTGGAAAAGCAAGCCGGTGGAAACCCTTGGTTGTTCTGG	880.833	262.167	9.65858	8.46452	692	839.5	1111	299.5	273	214	9.62356	9.67541	9.67679	8.5916	8.52123	8.28072						Epb4.1l4b
ASCRP4010762	0.00331126	0.0140484	2.28746	up	mmu_circRNA_002468	mm9_circ_002468	circBase	chr4	-	141483724	141494398	exonic	NM_019763	Spen	GGTCAGGATATGAGAGACTTCTATGAAATGCTAACAGAGAGAAGTAGCGACTCCAGCAGC	1035.67	295.5	9.8616	8.66785	738	913	1456	283	268.5	335	9.70823	9.79144	10.0851	8.51624	8.5146	8.97271						Epb4.1l5
ASCRP4013932	0.00247356	0.0119605	2.28737	up	mmu_circRNA_018195	mm9_circ_018195	circBase	chr13	-	68982346	68982544	exonic	NM_153534	Adcy2	TTGGAGGGACCGTGTCTGCCTGGGACCAGGAGGTAGAAGACCATGTGGCATTTTTAATAA	157.5	62.3333	7.29173	6.09804	162	152.5	158	65	57	65	7.52412	7.28313	7.06794	6.07014	5.91101	6.31297						Epc1
ASCRP4004214	0.00132703	0.00865697	2.2866	up	mmu_circRNA_19963	1_38155866_38140549_-15317|14.79|2|2	25714049	chr1	-	38083703	38099021	exonic	NM_019570	Rev1	CAGAATAGAGCCCTGAGAGGAAAAGCAGATCCTTCTGCGGAGGAATTGAGAAATCTAATG	242.833	84.8333	7.82212	6.62892	166.5	223	339	93	84.5	77	7.58299	7.80653	8.07684	6.71569	6.58102	6.59004						Epc2
ASCRP4008510	0.00368738	0.0149317	2.28599	up	mmu_circRNA_017898	mm9_circ_017898	circBase	chr6	+	5100431	5115480	exonic	NM_181595	Ppp1r9a	GAATGTGGAAGTCAAGCAAACATCCTGTCAGGACGGCTTGAGCCAAGACTGGAGAGTATG	2765.33	739.333	11.2891	10.0962	2447	3093	2756	829	784	605	11.3995	11.4875	10.9801	10.2088	10.2196	9.86032						Epg5
ASCRP4009594	0.00110157	0.00805555	2.28451	up	mmu_circRNA_28406	15_35724244_35368468_-355776|17.35|2|2	25714049	chr15	+	35438712	35794489	exonic	NM_177151	Vps13b	GATGTGCTGCAGGTACTGAGGAGGAAAGTAGAATAGATATGCAGTATCCTGCTCCATACA	90.3333	41.3333	6.50467	5.31279	65	87	119	45	44	35	6.2675	6.56181	6.6847	5.39134	5.37289	5.17413						Epha5
ASCRP4001932	0.00213314	0.0110336	2.28415	up	mmu_circRNA_000477	mm9_circ_000477	circBase	chrX	-	48553977	48567113	exonic	NM_153532	Zfp280c	AGAGGGATTGCCTCCTGGGACAAAAGTGTCGATCAAACTTTAGGATTAAAACATCCTTCC	179	70.1667	7.47898	6.28732	173	177	187	84	70	56.5	7.64269	7.49042	7.30383	6.53483	6.26813	6.059						Epha6
ASCRP4003002	0.00329529	0.0140289	2.28272	up	mmu_circRNA_38689	5_66042535_66022952_-19583|13.12|1|2	25714049	chr5	-	65631712	65651296	exonic	NM_001081321	Pds5a	ATGAGGAAGTTTCTCCTGAAGTTCTAGCAAAGTGGCGAGTAAGAAAAGAAGCCATGATGG	110.667	49.3333	6.7858	5.59505	98	104	130	44	51	53	6.81213	6.78011	6.76516	5.24812	5.63725	5.89978						Ephb1
ASCRP4007738	0.000670978	0.00660992	2.28127	up	mmu_circRNA_008840	mm9_circ_008840	circBase	chr3	+	59082952	59093695	exonic	NM_177855	Med12l	CTTTCCTATACCTCTGGTTGCCCCCAATGATGAAGCTGTGGTGACATTGTTATGTGAATG	1163.83	341.333	10.0643	8.8745	1073.5	1208	1210	371	341.5	311.5	10.2034	10.1699	9.81973	8.91629	8.86286	8.84436						Ephb2
ASCRP4000920	0.000747826	0.00690058	2.28115	up	mmu_circRNA_40378	6_71349287_71343097_-6190|17.23|3|3	25714049	chr6	-	71393102	71399293	exonic	uc009cgt.2	Rmnd5a	AATGAGTTTGTTTGCAATTTGTGGGCAGTATCAAACCGAGAAATGCTCATAGCCCAAAAC	141	58.3333	7.1165	5.92674	104	142	177	68	55	52	6.93277	7.19283	7.22389	6.10164	5.8122	5.86637						Epm2a
ASCRP4012327	0.000805647	0.00709626	2.28068	up	mmu_circRNA_22138	10_62774662_62751800_-22862|17.23|9|9	25714049	chr10	+	63289051	63311914	exonic	NM_026101	Herc4	TCCAGAAGATGACATAGAGGAAACATTTTGTCTAAACTTTACGGTGGCAGCTAGTTTGGA	138.333	57.6667	7.11818	5.92872	128	142	145	64	61	48	7.18954	7.2007	6.9643	6.02543	6.04268	5.71804						Eprs
ASCRP4002468	0.000256492	0.00459438	2.2805	up	mmu_circRNA_21327	1_178808237_178754883_-53354|18.96|13|24	25714049	chr1	+	176824751	176878106	exonic	NM_029756	Sdccag8	AGTCTCACAAGGATCTTGAAATGAAAGTCCAGAACGTGCCAATAGAAGCATTCACCAGTT	570.833	172.667	9.02259	7.83324	434.5	513	765	171	179	168	8.94882	8.94131	9.17764	7.71702	7.87757	7.90512						Eps15
ASCRP4004241	0.0157041	0.037766	2.28015	up	mmu_circRNA_30581	17_50779516_50648690_-130826|17.97|2|2	25714049	chr17	+	50509364	50640191	sense overlapping	NM_013880	Plcl2	CAGACGCTGTGTATGAAAAGATCGTGCACTGTCAGAAGGCAGGACCCCAGAGGTAATTCC	177.667	70.5	7.45587	6.26673	186	202	145	81	76.5	54	7.72829	7.66656	6.97275	6.47419	6.3924	5.93361						Eps15l1
ASCRP4000976	0.0087718	0.0256011	2.27922	up	mmu_circRNA_19832	1_25589484_25513837_-75647|15.48|2|4	25714049	chr1	-	25456991	25532639	exonic	NM_175642	Adgrb3	AATTCATACCTAATGACTGGAAATGTAGTTGACGGACAGTGGCAGGAATGGAGTTCATGG	244	85.5	7.80666	6.61811	166	202	364	77	90	89.5	7.5781	7.67376	8.16811	6.29226	6.70674	6.85535						Erbb2ip
ASCRP4012583	0.00109307	0.00801773	2.27843	up	mmu_circRNA_27790	14_73694837_73668918_-25919|14.18|5|6	25714049	chr14	-	73269110	73295030	exonic	NM_009029	Rb1	TCTGCAAGTGATCAGCCATCAGAAAATCTGATTTCCTACTTCAATTGTCTATAAATTCTT	218.167	82.6667	7.73583	6.5478	199	241.5	214	89	85	74	7.84144	7.90632	7.45975	6.5163	6.59303	6.53406						Erbb4
ASCRP4006684	0.00404862	0.0158434	2.27755	up	mmu_circRNA_013002	mm9_circ_013002	circBase	chr16	+	94403313	94468060	sense overlapping	NM_009441	Ttc3	CTCCTTCCTGTTGCTAAATGCACTTAGCGATGGAAAGAGGGCCATTGTTTTGAAGAACAC	2126	577.833	10.8686	9.68114	1457	2297	2624	579	505	649.5	10.6163	11.0684	10.9211	9.60054	9.47206	9.97081						Erc1
ASCRP4010313	0.0100653	0.0280545	2.27685	up	mmu_circRNA_26975	13_113493853_113485449_-8404|20.96|2|2	25714049	chr13	+	112695240	112703645	exonic	NM_178746	Slc38a9	GGAATTTCACTGGTTTGTGCCAACAGAATTTTTTGTACCAGGTACATCGGACACGAGTAC	132.5	55.6667	7.02693	5.83989	129	160	108.5	58	53	56	7.2007	7.3326	6.54749	5.8169	5.69965	6.00311						Erc2
ASCRP4013579	0.00214584	0.0110512	2.27662	up	mmu_circRNA_43749	9_9059159_9046505_-12654|14.28|2|2	25714049	chr9	-	9046504	9059159	exonic	NM_027823	Arhgap42	TTACGTCCAGGAGAAAAGCAGATTCACAGATTGGCCGAGAACATCAGAACTTCTATGAAG	82.6667	39	6.42847	5.24158	80	89	79	42	43	32	6.52755	6.57851	6.17934	5.28928	5.40843	5.02702						Ercc5
ASCRP4000535	0.0352885	0.0676095	2.27591	up	mmu_circRNA_33075	2_18238627_18215581_-23046|17.17|14|25	25714049	chr2	-	18293953	18317000	exonic	NM_007869	Dnajc1	AAGAAGACGCACTGGCTAGAATTGAAATTGAAACCCTTCAAAGATGCTTCATCTGCAGAC	739.667	225.333	9.41924	8.2328	760.5	885.5	573	198	224	254	9.75016	9.75645	8.75111	7.93716	8.20305	8.55818						Ercc6
ASCRP4013641	0.0408148	0.0753821	2.27555	up	mmu_circRNA_22643	10_114029262_113955187_-74075|20.75|2|2	25714049	chr10	-	114518130	114592206	exonic	NM_146241	Trhde	TTATGGGTCATTCAGTTTTTCAGAGGGGATTGCAAATCTTTTAGCTGTGCCTAAGCATCC	425	145	8.64923	7.46301	409	465	401	111	128	196	8.84885	8.80957	8.28927	6.96353	7.27539	8.15011						Ercc6l2
ASCRP4012464	0.000295412	0.0047636	2.27432	up	mmu_circRNA_35101	3_9281126_9278254_-2872|16.13|12|34	25714049	chr3	+	9278253	9281126	sense overlapping	NM_177660	Zbtb10	TCGGATTGTTGAACTTGAAGGCTTGCAAAATATGATTTGGATGGTGCACTACTCTCAGGG	102.333	46.5	6.70351	5.51807	98	100	109	51.5	44	44	6.81213	6.73658	6.56181	5.64207	5.40843	5.50372						Erlec1
ASCRP4007115	0.0190067	0.0431053	2.27307	up	mmu_circRNA_24534	12_3489733_3451662_-38071|18.00|2|2	25714049	chr12	+	3451661	3489733	exonic	uc007mws.2	Asxl2	CTGGAAGGAAAGGCTCTCAGAAGTGGGACTTCCCCTCTTGCATGCTTGAATGCAATGCTG	408.333	137.167	8.57981	7.39517	386	511.5	327.5	147	153.5	111	8.77727	8.9394	8.02277	7.45249	7.58763	7.14539						Ero1lb
ASCRP4005056	0.00231056	0.0114959	2.27115	up	mmu_circRNA_34732	2_146238604_146212964_-25640|13.96|13|23	25714049	chr2	-	146387227	146412868	exonic	NM_001033348	Ralgapa2	CATTTTTACCTTGTGATGCACCTGGGACTAACCAGCGAGGACCAGAAGTGGAGGAGTTCC	225	85.3333	7.78725	6.60382	201	259	215	86	88	82	7.87368	8.01107	7.47699	6.493	6.6138	6.70466						Esco1
ASCRP4005753	0.000719634	0.00678797	2.26948	up	mmu_circRNA_31476	18_26304101_26302376_-1725|23.65|10|25	25714049	chr18	+	26143874	26145600	intergenic			CCTTGAAGTGGGCAGATAGTTGTTAAACACGACTTACTGACTTCTCTTCAGCCAGACTTT	424.833	138.667	8.63221	7.44985	340	424.5	510	130	137.5	148.5	8.60932	8.68943	8.59788	7.25492	7.41818	7.67646						Esf1
ASCRP4013827	0.00012657	0.00390685	2.2688	up	mmu_circRNA_25330	12_75033463_75028973_-4490|20.90|3|3	25714049	chr12	+	73927985	73932476	exonic	NM_010431	Hif1a	TTCTTACTGTGATGAAAGGTGGTCTAGACAGTGAAGATGAGATGAAGGCACAGATGGACT	238.5	87	7.83558	6.65365	192	236	287.5	87.5	95.5	78	7.77559	7.88532	7.84583	6.5444	6.79491	6.62164						Esrrg
ASCRP4004402	0.000563023	0.00609976	2.26867	up	mmu_circRNA_21491	1_186749765_186743189_-6576|20.51|2|2	25714049	chr1	-	184919309	184925886	exonic	NM_145515	Mark1	CAGCCTGGAGGTGAAGTCTTTGATTACTTAGTTGCCCACGGAAGAATGAAAGAGAAAGAG	123.667	53.1667	6.96236	5.78052	124	122	125	57	53	49.5	7.14335	6.99705	6.74669	5.79714	5.73349	5.81091						Esyt2
ASCRP4013705	0.00999651	0.0279299	2.26849	up	mmu_circRNA_19004		25070500	chr11	-	20725683	20727641	sense overlapping	NM_181411	Aftph	TTCAGTTCAGGAGGCATAAACTAACTACTGGAAAGCTGCGGAATAATGGAGCCAGACATC	489.5	149.333	8.73625	7.55452	301	413	754.5	135.5	165	147.5	8.41076	8.64867	9.14934	7.28452	7.71771	7.66134						Etf1
ASCRP4003487	0.000902633	0.00741087	2.26749	up	mmu_circRNA_005936	mm9_circ_005936	circBase	chr5	-	100475688	100485855	exonic	NM_172714	Lin54	CAAATAAGATAGCCATCTCACCTTTGAAGTCGCCAAATAAGCACCTGGGCATCTCTCTAG	1808.33	500.333	10.6377	9.45655	1456	1817	2152	538	568	395	10.6188	10.7047	10.5894	9.51074	9.64792	9.21101						Etfdh
ASCRP4008025	0.00160809	0.00962064	2.26727	up	mmu_circRNA_40511	6_85606523_85591313_-15210|14.20|6|14	25714049	chr6	+	85641318	85656529	exonic	NM_145223	Alms1	GAAATGTCATCCCTGGAGAAGGACCTTGCAGTTCACAAGAACAGAGTAAGGTTTCCTTTA	213	79.3333	7.69937	6.51842	204	189	246	79	76	83	7.87961	7.57822	7.64028	6.35705	6.43304	6.76516						Etl4
ASCRP4002794	0.00581087	0.0196907	2.26675	up	mmu_circRNA_018450	mm9_circ_018450	circBase	chr8	+	127370247	127389498	exonic	NM_033620	Pard3	ATCAGCAGATGTAACGAGAACATTGGGGTTGTTAGTGAAGCGGTTGGAGAAAGGCGGTAA	613.667	193.5	9.15692	7.9763	549	705	587	234	180.5	166	9.27869	9.4059	8.78618	8.201	7.87132	7.85656						Etnk1
ASCRP4008218	0.0353023	0.0676095	2.26648	up	mmu_circRNA_40330	6_58826875_58808947_-17928|14.82|3|3	25714049	chr6	+	58858952	58876881	exonic	NM_028705	Herc3	GAAGACTACCTCATGTGGTTTTTGCATCAATCTGGGATGAGTGGGGGCGTGTTTACCTTT	321.5	110.833	8.25517	7.07471	367	378.5	219	119	116	97.5	8.71226	8.54382	7.50942	7.11397	7.10299	7.00718						Etv6
ASCRP4007456	0.000893519	0.0073757	2.26641	up	mmu_circRNA_006534	mm9_circ_006534	circBase	chr1	-	123854165	123905176	exonic	NM_199021	Dpp10	CTTCATAATCCAGAACCTCGGTGGATCAATGGAACTAGGAAGTAACAGCCCTCCACAAAG	701.5	219.167	9.3513	8.17089	627.5	728	749	249	224.5	184	9.46319	9.45609	9.13461	8.29434	8.18985	8.02849						Evi5
ASCRP4013857	0.00809069	0.0243579	2.26545	up	mmu_circRNA_014386	mm9_circ_014386	circBase	chr5	-	25288989	25290887	exonic	NM_001081383	Kmt2c	TTGAAGCAACCTAATGTACCATTTCCTCCAACAAGCAATGGATACAGGACCACTATGGTG	640.167	204.833	9.21784	8.03804	606.5	623	691	230	239.5	145	9.42074	9.21684	9.01594	8.16543	8.3227	7.62599						Ewsr1
ASCRP4003044	8.37387e-06	0.00232794	2.26508	up	mmu_circRNA_26814	13_99038450_99037271_-1179|15.16|5|6	25714049	chr13	+	98267315	98268495	exonic	NM_023472	Ankra2	ATGCTCTACCTGGCTACTCGTATTGAACAAGCTGAGTGCAATATCCATACATCTCCTTCT	1668	462.333	10.5395	9.35995	1420	1590	1994	475	479	433	10.5882	10.5551	10.4753	9.32816	9.40451	9.34719						Exoc1
ASCRP4004365	0.0022813	0.0114387	2.26489	up	mmu_circRNA_30253	17_13998862_13955128_-43734|18.74|3|5	25714049	chr17	+	13818120	13861855	exonic	NM_010806	Mllt4	CAGCATCGTTGCAGCCAAGGTGGAACACTGAGGATATATGCAGATAGTTTAAAACCAAAT	86.1667	39.3333	6.50733	5.32789	93	81.5	84	39	41	38	6.78579	6.46061	6.2756	5.16343	5.40843	5.41182						Exoc5
ASCRP4010707	0.00530728	0.0186338	2.26383	up	mmu_circRNA_21634	10_9557958_9528218_-29740|18.47|3|4	25714049	chr10	-	9808419	9838160	exonic	NM_001081344	Stxbp5	GGGCTTCGTGATAACGTTCCTTGCTTAAACTTTTGATTGGCTTCGAATCTGGAACAGTAG	192.167	75.6667	7.57344	6.39467	209	179	188.5	89	77	61	7.90702	7.50492	7.30838	6.59552	6.41315	6.17536						Exoc6
ASCRP4008285	0.00507575	0.0181697	2.26348	up	mmu_circRNA_40755	6_112779625_112766585_-13040|19.17|2|2	25714049	chr6	-	112816590	112829631	exonic	NM_080448	Srgap3	GAAGATGTCATCAGACTCTTCAAAAAGAGATCCGCACGCAGCTGGTGGAGCAGTTCAAAT	148	61	7.20013	6.02159	123	176	145	60	59.5	63.5	7.17896	7.47847	6.94296	5.8169	5.94887	6.29899						Exoc6b
ASCRP4009919	0.00094196	0.007528	2.26264	up	mmu_circRNA_25851	12_111859883_111850555_-9328|14.09|2|2	25714049	chr12	+	110612344	110621673	exonic	NM_030238	Dync1h1	GCCAGAGGTACCAGAGGATGTTGGTGATGAAGGAGAAGAGGAGAAAGAATTCATTTCCTA	170	67.6667	7.39246	6.21445	156	186	168	75	64	64	7.48386	7.54745	7.14607	6.27124	6.11211	6.25999						Exosc7
ASCRP4000339	0.00115267	0.00821648	2.26246	up	mmu_circRNA_19412		25070500	chr6	-	35064895	35080228	sense overlapping	NM_016877	Cnot4	AACAAAGTGACACCATTACAAAGGTAGGTCTTCAGAGTTCTATATTTTAGCTCTCAGTGC	194.167	74.3333	7.51136	6.33347	149.5	174	259	71	82	70	7.38634	7.45166	7.69607	6.12732	6.48067	6.3924						Ext1
ASCRP4001404	0.00347055	0.0144088	2.26235	up	mmu_circRNA_28567	15_44252419_44228057_-24362|17.15|16|34	25714049	chr15	-	44396510	44420873	exonic	NM_026149	Nudcd1	ACCTGACCTCTGATGAACTGCTGTGGCAGAAGTAAAACTTCGAGATGACCAGTATACATT	112.5	51.5	6.80673	5.6289	98	128	111.5	57	56.5	41	6.82619	7.03678	6.55722	5.7639	5.75457	5.36824						Ext2
ASCRP4010994	0.000344595	0.00502229	2.26228	up	mmu_circRNA_002219	mm9_circ_002219	circBase	chr14	-	36918433	36921652	sense overlapping	NM_027045	Ccser2	GTCACTATCATCACCATGGACAAAGTGACTTGAGCAGGAAATTCTAATGGCCAACCCATC	101.333	46.5	6.67648	5.49871	92	101	111	52.5	47	40	6.69773	6.74468	6.58704	5.64207	5.52893	5.32511						Extl3
ASCRP4001173	0.00072234	0.00678797	2.26194	up	mmu_circRNA_35942	3_104454952_104453181_-1771|18.88|6|6	25714049	chr3	+	104649257	104651029	exonic	NM_009196	Slc16a1	ACAGGAACTTTACTTGTGCATTGGTGTTATTGGAGATACTAGATTTGCGCTGCATCTTGG	95.8333	46.1667	6.62183	5.44426	94.5	92	101	46	45	47.5	6.78579	6.60172	6.47797	5.31246	5.40843	5.61191						Eya1
ASCRP4012804	0.00173243	0.00995487	2.26105	up	mmu_circRNA_27938	14_99610289_99585700_-24589|19.95|15|40	25714049	chr14	+	99186480	99211070	exonic	NM_029320	Pibf1	TGACTCACTGATGAAGTCTACAGCTCAACTTGAGAAAGATGTCAGGTTTTAACTAAAGAA	300	107.167	8.17647	6.99948	290	315	295	119	107.5	95	8.3739	8.27886	7.87665	7.08149	6.9693	6.94765						Eya3
ASCRP4001575	0.0014113	0.00891952	2.26088	up	mmu_circRNA_016719	mm9_circ_016719	circBase	chrX	+	151835223	151843155	exonic	NM_021523	Huwe1	ACTGACACGGCTGCAGCATTTGGCAGAGATCTTAAATCAGAAAACTGAAAACATGAAAGT	101.5	47.6667	6.66423	5.48734	80	105	119.5	47.5	46	49.5	6.50893	6.8042	6.67955	5.35655	5.37289	5.73258						Ezh2
ASCRP4006879	0.0264609	0.0544819	2.26085	up	mmu_circRNA_24397	11_108785416_108784466_-950|21.38|4|18	25714049	chr11	+	108923151	108924102	exonic	NM_015732	Axin2	CTGAAAACGGATTCAGAGAGGAGGCTCACATGAGCCCCTGCTGACTTAAGAGAGACCAAG	353.333	121.5	8.37613	7.19926	303	454	303	104	115	145.5	8.4274	8.78269	7.9183	6.85139	7.10299	7.64341						F8
ASCRP4009746	0.00171419	0.00992802	2.26018	up	mmu_circRNA_31228	18_6455332_6448903_-6429|14.87|4|4	25714049	chr18	-	6448904	6455334	exonic	NM_007935	Epc1	GCACACTGTGCTTTTAGCTTGGACGCTGAACAGCCTGATTACGATCTGGATTCTGAAGAT	102.667	45.6667	6.68845	5.51201	83	117	108	46	43	48	6.59751	6.92448	6.54337	5.40956	5.40843	5.71804						Faf1
ASCRP4009101	2.17415e-05	0.00296281	2.25906	up	mmu_circRNA_43320	8_93834328_93823128_-11200|21.01|2|3	25714049	chr8	-	91299228	91310429	exonic	NM_173431	Rpgrip1l	GAGCTATCTCTTCTTCAGCTTCGAGAACAGCAGGCTACAGATCAGAGATAGACCATGTCT	454.667	146.333	8.7265	7.55078	383.5	410	570.5	162	144	133	8.78116	8.64867	8.74966	7.6145	7.50849	7.52934						Fam114a2
ASCRP4001085	0.00323814	0.0138834	2.25814	up	mmu_circRNA_42072	7_117190661_117184120_-6541|15.33|1|2	25714049	chr7	+	110040605	110047147	exonic	NM_181517	Ipo7	ACACAACATCTGGAAACACTTCAAGTTGAAGAAGATGATAGACCTGAGTTACCCTGGTGG	117.833	50.1667	6.82558	5.65044	86	106.5	161	59.5	48.5	42.5	6.59751	6.79881	7.08043	5.8795	5.61387	5.45795						Fam120c
ASCRP4001227	0.0127933	0.032809	2.25811	up	mmu_circRNA_25487	12_85476643_85465425_-11218|17.27|2|2	25714049	chr12	+	84124474	84135693	exonic	NM_028821	Dnal1	ACATGTCTAATAACCTGGTAAAAGACTGGGGAAGAAAAGACTGGTCAGAAGCCATCTGAT	115.167	51	6.80364	5.62853	84	99.5	162	46	50	57	6.59751	6.71569	7.09773	5.24812	5.59808	6.03939						Fam126a
ASCRP4009780	0.0241378	0.0509785	2.25709	up	mmu_circRNA_19529		25070500	chr9	+	96202128	96232750	sense overlapping	NM_178667	Tfdp2	GCAGAGCTGAGGGGCTTTATAGATCAGAATTTCAGTCCAACGAAAGGTAGGTTTCTGTTA	1863.83	517.833	10.6848	9.51032	1829	2345	1417.5	556.5	503	494	10.9249	11.0998	10.0297	9.54311	9.46319	9.52465						Fam134b
ASCRP4003839	0.00765658	0.0234575	2.25691	up	mmu_circRNA_24962	12_38942695_38874090_-68605|20.46|2|2	25714049	chr12	+	38147502	38216108	exonic	NM_178681	Dgkb	CAATGACTTAGCAAGGTGCCTGCGGTGGGGTGGAGCTGCACAATAAATGTGCTTCTCATC	3224.33	851.5	11.5126	10.3382	2963	3626	3084	928	948.5	678	11.6688	11.731	11.1379	10.4169	10.5369	10.0609						Fam135a
ASCRP4001999	0.000365126	0.00515898	2.25617	up	mmu_circRNA_25200	12_66121387_66077682_-43705|13.24|2|2	25714049	chr12	+	64976694	65020400	exonic	NM_177805	Fam179b	AGCAAAACAAGATATGACAGAAAAGCTTGCTGTTTTCAGCTCATGACCTTATCCCGTCTC	53.6667	27.6667	5.85861	4.68473	47	48	66	29	30	24	5.71804	5.83975	6.01803	4.72456	4.76048	4.56914						Fam135b
ASCRP4000626	0.0401472	0.0743666	2.25576	up	mmu_circRNA_013251	mm9_circ_013251	circBase	chr9	-	89601041	89603394	exonic	NM_153509	AF529169	AAGATGCAGGCCCAGCCAATAACAAAGATTGGCATCGGAAATCTAAGGAGGATAGAACTG	742.333	236	9.4346	8.26099	682.5	874	670.5	190	202	316	9.60586	9.72878	8.96916	7.86762	8.03528	8.88006						Fam13b
ASCRP4008455	0.000325154	0.00492048	2.25402	up	mmu_circRNA_32130	19_3518382_3470971_-47411|19.65|10|12	25714049	chr19	-	3470970	3518382	exonic	NM_028999	Ppp6r3	GAATCCCAGAGGAGGTCCAGATTGTGGATTTCTTGAAAAAGAAGCGTGATTTTGTGGATC	264.333	97.1667	7.98613	6.81363	211	262	320	102	110	79.5	7.93618	8.02424	7.99796	6.79361	6.99328	6.65399						Fam151b
ASCRP4013132	0.0109354	0.0295608	2.25282	up	mmu_circRNA_28846	15_81450547_81431338_-19209|15.40|3|3	25714049	chr15	+	81600907	81620117	exonic	NM_177821	Ep300	TGGAAGGGGACATGTATGAATCTGCAAACAATAGAATTTTGGTTCACTGTTTGACCTGGA	62.6667	32	6.0769	4.90517	69.5	72	46.5	30	33	33	6.33875	6.31388	5.57808	4.76226	4.92623	5.02702						Fam160a1
ASCRP4008118	0.000107651	0.00375516	2.25175	up	mmu_circRNA_014201	mm9_circ_014201	circBase	chr7	+	97660812	97664766	exonic	NM_001081267	Rsf1	GAACCTTGCAAAAAGTGTGGCCTTCCGAACCATCCAGAACTAAAGCATCAAAAGAAAATG	433	140.333	8.62972	7.45868	318	418	563	150	136	135	8.49933	8.66559	8.72425	7.48036	7.38691	7.50876						Fam168a
ASCRP4002863	0.00318271	0.013722	2.25111	up	mmu_circRNA_40416	6_72800478_72799438_-1040|21.75|2|2	25714049	chr6	-	72849443	72850484	exonic	NM_019715	Kcmf1	ATCCTATAGCTGATTTGTCCCATATGTGCAGCGTTACCTGGAGGAGATCCTAATCATGTC	282.333	103.5	8.09841	6.92778	283	297	267	116	106.5	88	8.33593	8.19396	7.76535	7.04007	6.94101	6.80226						Fam171b
ASCRP4001338	1.19705e-05	0.00250584	2.25071	up	mmu_circRNA_33654	2_60073054_60070257_-2797|16.40|9|12	25714049	chr2	+	60232199	60234997	exonic	NM_020575	March7	ACCCAGAAAAACTTCAGAAAATCAAAGAAAGATTCTTCTTGGAGGCATAGTCAAGTTCCC	57.3333	31.3333	5.95594	4.78557	50	55	67	31	32	31	5.87213	5.99484	6.00086	4.76226	4.78511	4.80933						Fam172a
ASCRP4011971	0.000569166	0.00614372	2.24977	up	mmu_circRNA_41550	7_69249280_69119882_-129398|14.73|2|2	25714049	chr7	-	61974995	62104394	sense overlapping	NR_015599	A330076H08Rik	TATGAAGGCAAGACAAGACTGTGTATTTCTAAGGCAACCAGAGCCAACCACATTAATGTG	110	49.1667	6.78381	5.61404	90	108.5	131.5	52.5	44.5	50.5	6.66541	6.85223	6.8338	5.64207	5.42643	5.7736						Fam175a
ASCRP4006738	0.00155131	0.00944811	2.24928	up	mmu_circRNA_42399	7_139951850_139951072_-778|15.78|12|20	25714049	chr7	-	132759388	132760167	exonic	NM_175268	Fam53b	CTCTAGACCTTGCCAAGATGGCACAGAAAATGACAGATGGCGAGACCTGGATAGAAAATG	422.167	139	8.63559	7.46613	378	399.5	489	129.5	137.5	150	8.7568	8.61209	8.53788	7.26292	7.40547	7.72999						Fam175b
ASCRP4004318	0.00831905	0.024746	2.24855	up	mmu_circRNA_014561	mm9_circ_014561	circBase	chr11	+	29705534	29708770	exonic	NM_194051	Rtn4	CAGATCCCTGACAGCTGTATTGTCAGCAGAGCTGAATAAAACTTCAGATGAGACCCTTTT	1529.33	428.167	10.3793	9.21028	1040.5	1462	2085.5	390	370.5	524	10.1614	10.4378	10.5386	9.00386	8.99106	9.63591						Fam177a
ASCRP4011884	0.000513394	0.0058928	2.2482	up	mmu_circRNA_28160	15_5127205_5124208_-2997|13.49|4|5	25714049	chr15	+	5174207	5177205	exonic	NM_001013367	Prkaa1	TAGTAGGACTTACTTGTTGGATTTCCGTAGTATTGATGATTGTACGCAGGCCCCGAGGTG	160.167	64	7.28984	6.12107	141	149	190.5	64	61	67	7.32587	7.22694	7.3167	6.01134	6.01134	6.34053						Fam178a
ASCRP4010137	0.00457792	0.0170873	2.24816	up	mmu_circRNA_39225	5_116398090_116391846_-6244|16.40|2|4	25714049	chr5	+	115941836	115948081	exonic	NM_007708	Cit	GCTGAGGGAGGAGCTGGAGGAGAAACATCGGGAGGCTCAGGTCTCAGCTCAACATCTAGA	525.333	170.5	8.93039	7.76165	447	631	498	182.5	180	149	8.98491	9.2416	8.56468	7.79596	7.82764	7.66134						Fam179b
ASCRP4005936	0.00219595	0.0111756	2.2471	up	mmu_circRNA_27740	14_67484007_67443182_-40825|16.61|3|3	25714049	chr14	-	66824344	66865170	exonic	NM_009955	Dpysl2	CGGAAGAAGGAGCGATCGTCTTCTGATCAAAGGTGGCAAGATTGTGAATGATGACCAGTC	4445.67	1106.5	11.9222	10.7542	3690	4339	5308	988.5	1055	1276	11.9593	11.9593	11.8482	10.5061	10.6957	11.0608						Fam184a
ASCRP4002354	0.00123574	0.00838708	2.2464	up	mmu_circRNA_017077	mm9_circ_017077	circBase	chr2	+	119921365	119921842	exonic	NM_013720	Mga	AGGGATGGAGAGGAAAATTTCAAAATGCTTCTGCATCTAGGAATGAAGTGGGCTTAAAAC	449.667	143.667	8.66308	7.49546	308.5	406	634.5	139	152	140	8.46436	8.63652	8.88835	7.34907	7.55922	7.5781						Fam184b
ASCRP4008547	0.00195401	0.0105205	2.24625	up	mmu_circRNA_42371	7_137625229_137561962_-63267|11.51|11|18	25714049	chr7	-	130418447	130481715	exonic	NM_013799	Ate1	GACAACTCCAAGTACTGCCGTTTCAACCAGGACCCCGAAGCAGTTTACAAGATTCCTTTG	658.167	200.167	9.20445	8.03694	433.5	679	862	190	208.5	202	8.94116	9.34719	9.32502	7.86132	8.06773	8.18176						Fam188a
ASCRP4013773	0.000347174	0.00502229	2.24578	up	mmu_circRNA_41995	7_107778457_107775066_-3391|19.30|2|2	25714049	chr7	+	100626551	100629943	exonic	NM_024287	Rab6a	TTCGAGACTCCACTGTGGCAGTTGTTGTTTATGATATCACAATTGGAAAGACGTCCTTGA	547.5	174.5	8.98074	7.81352	436	601.5	605	188.5	175	160	8.94712	9.17236	8.82275	7.83913	7.79985	7.80158						Fam193a
ASCRP4010589	0.000108062	0.00375516	2.24456	up	mmu_circRNA_40780	6_115335651_115333697_-1954|16.28|2|2	25714049	chr6	+	115383678	115385633	sense overlapping	NM_001127330	Pparg	GGCCTTGCGAATTCTGGATTTGAAAGAAGCGGTGAACCACTGATATTCAGGACATTTTTA	64.8333	32.3333	6.12168	4.95525	62	58	74.5	36	31	30	6.17602	6.03647	6.15255	5.07631	4.92623	4.86319						Fam19a5
ASCRP4007642	0.000953875	0.00757216	2.24339	up	mmu_circRNA_32781	19_56650774_56649307_-1467|20.72|4|6	25714049	chr19	+	56574816	56576284	sense overlapping	NM_025811	Nhlrc2	CTTGGGACCTCAGGGTGTAGCTATAGCAGATAATGTCATCTATGTGGCCGACACTGAGAA	367.833	127	8.44141	7.27574	309	361	433.5	123	123	135	8.46681	8.46681	8.39062	7.08999	7.20788	7.52934						Fam204a
ASCRP4008418	0.00457055	0.0170736	2.24297	up	mmu_circRNA_012588	mm9_circ_012588	circBase	chr11	-	97229829	97238258	exonic	NM_008942	Npepps	GAAGTTTTGTGCCAGTGGACCATATGGCGGAATGGTGGACTCATCTCTGGTTGAATGAAG	1782.67	485	10.5857	9.4203	1289	1442	2617	517	422	516	10.4371	10.4053	10.9148	9.45273	9.20034	9.60783						Fam208b
ASCRP4008900	0.00618509	0.0204753	2.24254	up	mmu_circRNA_006879	mm9_circ_006879	circBase	chr2	+	135359653	135370601	exonic	NM_019677	Plcb1	GAGAAGTACCAAAAGCGAGAACACATTAAACTGGCTGACCCTGGAGAAACATCTTCCGAG	139.333	59.8333	7.11894	5.95381	125.5	146	146.5	64.5	50	65	7.19464	7.21922	6.94296	5.96436	5.59808	6.29899						Fam228b
ASCRP4013230	0.00200369	0.0106663	2.24175	up	mmu_circRNA_45532	X_72507055_72455703_-51352|18.26|4|4	25714049	chrX	-	75210363	75261716	exonic	NM_007977	F8	TGGCCATCACTGGACTCAAATTTTATACAATGGCAAGGTAAAGAGTGTCAGATTCCTCTT	384.5	131.833	8.52221	7.35759	350.5	428	375	147	133.5	115	8.65095	8.69826	8.21742	7.45249	7.35672	7.26355						Fam35a
ASCRP4007906	0.00279026	0.0127163	2.23843	up	mmu_circRNA_43906	9_27847469_27846636_-833|18.80|3|4	25714049	chr9	+	28039050	28039884	intronic	ENSMUST00000115243	Opcml	GAAACAGACATTGGGAGTGCAACACAGCCTGCAACAGAGGACACCCAGAGAAACTTCTTC	227	87.8333	7.78623	6.62375	187	232.5	261.5	110	87.5	66	7.7461	7.87583	7.73677	6.93964	6.58102	6.35058						Fam3c
ASCRP4011432	0.00949541	0.0269745	2.23841	up	mmu_circRNA_017168	mm9_circ_017168	circBase	chr6	-	119694570	119773901	exonic	NM_053204	Erc1	GTTCTGGAAATGAAATTGGCCAGGTGAAACAGGAACTGTCCAGAAAGGACACAGAATTAC	45	23.6667	5.65894	4.49647	55.5	48.5	31	23	23	25	5.96667	5.8254	5.18474	4.43774	4.42883	4.62283						Fam45a
ASCRP4013275	0.0161232	0.038428	2.23724	up	mmu_circRNA_28485	15_39069644_39066082_-3562|11.48|2|2	25714049	chr15	+	39234535	39238098	intronic	ENSMUST00000042917	Rims2	TGGGGACAAGATCCTGGACAAGAAGGAAACCTGAAAGATTACCTGGAGACCAACTTATAT	152	62.3333	7.23384	6.07212	154	179	123	57.5	64.5	65	7.46995	7.50902	6.72253	5.8169	6.11211	6.28734						Fam49a
ASCRP4009902	0.0103979	0.0285966	2.23621	up	mmu_circRNA_43221	8_88198029_88187078_-10951|20.00|13|22	25714049	chr8	-	85663178	85674130	exonic	NM_001081324	Neto2	GCCAAGCAGTTGATTGCATATGGACAATTAAAGCTACTCCAAAAGCTAAGTGTTGCTGAT	297	108	8.15263	6.99158	323	308	260	114	120	90	8.50993	8.2519	7.69607	7.00343	7.13413	6.83716						Fam53a
ASCRP4002554	0.000732169	0.00682115	2.23592	up	mmu_circRNA_29228	16_11239189_11229302_-9887|13.86|2|2	25714049	chr16	-	11229208	11239096	exonic	NM_001130008	Gspt1	AGTTGATGGACCAATCAGGCTGCCAATTGTCGATAAGTACAAGAAAATGGAGAGACAGAA	75.3333	37.8333	6.2786	5.11773	72	64	90	39	36	38.5	6.34586	6.1417	6.34823	5.00697	5.02111	5.32511						Fam53b
ASCRP4012667	0.000218288	0.00437332	2.23533	up	mmu_circRNA_23458	11_61718361_61703740_-14621|16.08|2|2	25714049	chr11	-	61890237	61904859	exonic	NM_019921	Akap10	TCTTTATATCAACGGACATATGCAGGCAAAGATTTGTGGAGAAGATGGACAGGTGGATCC	52.5	29.1667	5.82771	4.66722	49	44.5	64	30.5	30	27	5.8169	5.7015	5.96474	4.70071	4.73181	4.56914						Fam63b
ASCRP4011949	0.000967365	0.00761426	2.23412	up	mmu_circRNA_33290	2_32679105_32670399_-8706|18.30|2|3	25714049	chr2	-	32814878	32823585	exonic	NM_009295	Stxbp1	TATCCAGCTGTGCGGTATCGGGGAGATCATGCATGATGTGATCAAGAAGGTGAAGAAGAA	218.667	83.1667	7.7399	6.5802	215	202	239	98	78	73.5	7.95481	7.66371	7.60119	6.72799	6.46769	6.54491						Fam73a
ASCRP4013430	0.0023768	0.0116823	2.23263	up	mmu_circRNA_38068	5_5640227_5613686_-26541|20.38|2|3	25714049	chr5	-	5613685	5640227	exonic	NM_172447	Cfap69	TGTGAGAGAGGGGTTATTCATCAACTGATAGGTGAGTTAATGAAAATACCAAGTTCTGCA	90.3333	43.5	6.5282	5.36946	97.5	86.5	87	43	46	41.5	6.80312	6.51025	6.27124	5.24812	5.49201	5.36824						Fam81a
ASCRP4006748	0.00172036	0.00994716	2.23161	up	mmu_circRNA_19147		25070500	chr15	-	82851511	82857285	sense overlapping	NM_013836	Tcf20	CTCTATGGCCTGCAGGAAGCGCTGGAAATCGCCAGAGAGATGGGGAGGGCTGCTGGCCTG	643.167	201.667	9.2263	8.06821	583.5	672	674	211	186	208	9.37201	9.33332	8.97357	8.03977	7.92978	8.23508						Fam98b
ASCRP4009926	0.000904864	0.00742042	2.23143	up	mmu_circRNA_21128	1_162654320_162557346_-96974|15.79|3|4	25714049	chr1	-	160627214	160724189	exonic	NM_013862	Rabgap1l	GCCATGACAATCAGGAAATGCTGGATAAATACCGAATCCTTATCACAAAGGTAAGCAGAA	450.333	149.5	8.71181	7.55384	352	473	526	159.5	169	120	8.66452	8.83275	8.63815	7.57406	7.74386	7.3436						Fan1
ASCRP4004021	0.000700604	0.00670688	2.23137	up	mmu_circRNA_45504	X_68374643_68370656_-3987|10.06|4|4	25714049	chrX	+	71117480	71121468	exonic	NM_001081354	Mamld1	CACCATCTAACCTTGGAACCAGTAAGAGAAGACAGGAAGGAGAGAACTTCCACTTCACAG	66.5	33.8333	6.13364	4.97571	72.5	60	67	35	36.5	30	6.3591	6.05756	5.98425	4.99118	5.04169	4.89425						Fancc
ASCRP4000090	0.00667562	0.0215076	2.23055	up	mmu_circRNA_22099	10_62106120_62102609_-3511|16.79|3|3	25714049	chr10	-	62639860	62643372	exonic	NM_053183	Ddx50	AAAATGACTCAAAAAGCTGCAACCACTGTGGAAACTCTAACACGTGAACAAAAGGAAGGA	108.167	50	6.76622	5.60882	105.5	121	98	52	45	53	6.91932	6.9693	6.41004	5.55167	5.40843	5.86637						Fancl
ASCRP4001528	9.0632e-06	0.00237695	2.23031	up	mmu_circRNA_33797	2_69841516_69811206_-30310|18.36|1|2	25714049	chr2	+	69973148	70003459	exonic	NM_177783	Ubr3	ACTCACCCAGTTAGTGGAAGATATGAATTCACAAATTCTGGTACAGCTCAAGTTTTCAGC	283.833	101.833	8.07901	6.92177	227	265.5	359	108	103	94.5	8.03125	8.04842	8.15737	6.93001	6.90254	6.93277						Fancm
ASCRP4003101	0.000239532	0.00443933	2.23019	up	mmu_circRNA_19573	1_5140142_5079090_-61052|17.61|3|4	25714049	chr1	+	5089008	5150061	exonic	NM_133826	Atp6v1h	ATGGTGCACAACTGGGGGCAGATGATTTCTGCTGAAGATTGTGAATTTATTCAAAGGTTT	317.167	114	8.23331	7.07614	265	310.5	376	125.5	123	93.5	8.22628	8.26353	8.21013	7.13892	7.19382	6.89569						Fank1
ASCRP4011810	0.000516857	0.00590701	2.23	up	mmu_circRNA_40006	6_30813610_30808738_-4872|13.02|14|25	25714049	chr6	-	30858737	30863610	exonic	NM_017478	Copg2	TACTGAAAGAAAGCGAGGATGGTCTGACCAAGGACATGACTGGAAAGGAAGATGTATACC	75.3333	37.3333	6.30019	5.14314	60	73	93	39.5	34	38.5	6.15188	6.35	6.39869	5.10315	5.02111	5.30518						Far1
ASCRP4007093	0.000231373	0.00438838	2.22993	up	mmu_circRNA_19168		25070500	chr16	+	58424558	58433465	sense overlapping	NM_028523	Dcbld2	CTGCTGGGCGAGGATTTTTGGCTTCATACTCAGTTATAGATAAAGAAGGTAGGTGATGGA	2017.83	561.667	10.8014	9.64436	1832	2010.5	2211	603	546	536	10.9263	10.8449	10.6329	9.67249	9.58641	9.67417						Fars2
ASCRP4009856	0.000609563	0.00630426	2.22915	up	mmu_circRNA_40354	6_65040180_65021979_-18201|19.62|1|2	25714049	chr6	+	65071984	65090186	exonic	NM_007958	Smarcad1	GCATAAGCATGGACTTAATGGCATTCTGGCAGACGAAATGGGAGAAGAATCAAATGAGTC	138.167	59.6667	7.09901	5.94252	123	152.5	139	64	61	54	7.12176	7.2873	6.88799	5.97892	5.94887	5.89978						Farsa
ASCRP4002692	0.02113	0.0464519	2.22877	up	mmu_circRNA_012180	mm9_circ_012180	circBase	chr8	+	85896429	85922242	exonic	NM_199446	Phkb	ATATAACAATGGTAGTACCGAACTGCACTCAAGGTCCAACAGTTTAAACAAGATCCCCGG	1343	386.333	10.2275	9.0713	1281	1657	1091	354	401.5	403.5	10.4319	10.5933	9.65739	8.83565	9.12955	9.24869						Farsb
ASCRP4005216	0.000290524	0.00473938	2.22864	up	mmu_circRNA_22384	10_89257369_89235332_-22037|15.86|11|19	25714049	chr10	+	89772586	89794624	exonic	NM_029166	Uhrf1bp1l	CCAGATGGGAAGGATTTTCCAAATTCACTAAAAACTTATCTCCTGACAAAATAAACCTCA	155.333	62.6667	7.22205	6.06589	120	143	203	64	68	56	7.10491	7.19283	7.3684	5.97892	6.17934	6.03939						Fasn
ASCRP4009670	0.000180086	0.00417202	2.22863	up	mmu_circRNA_016655	mm9_circ_016655	circBase	chr3	-	56085241	56091120	exonic	NM_030595	Nbea	GATTTCCAGCCTCGCAAGCTGGTTGGTGGGGAATTTGATTTGGAGATGAACTTTATTATC	2783.83	743	11.2749	10.1187	2263.5	2819	3269	753	812	664	11.2597	11.3479	11.217	10.0609	10.2718	10.0235						Fastkd1
ASCRP4007158	0.0129249	0.0330445	2.22843	up	mmu_circRNA_34265	2_117164196_117164012_-184|20.60|2|2	25714049	chr2	-	117338275	117338460	exonic	NM_011246	Rasgrp1	CTGGATGATCTTATTGACAGCTGCATTCAATCTTTTGGAAACCTTGCCATGGCTCCAGAG	169.333	71.1667	7.41031	6.25429	169	176	163	94.5	63	56	7.61389	7.47847	7.13858	6.71569	6.02543	6.02174						Fat3
ASCRP4003128	0.000535543	0.00598878	2.22836	up	mmu_circRNA_45733	X_126643917_126581861_-62056|16.18|15|26	25714049	chrX	+	130047324	130109381	exonic	NM_172493	Diap2	ATGTGGAAAGCGCAGGCAAAGGTCAAAGGAATACAGAGGCTGCAGAAGAAAATAGGAGTG	228.833	85.6667	7.81171	6.65573	221.5	224	241	89	90	78	7.99965	7.81499	7.6205	6.59552	6.70674	6.66493						Faxc
ASCRP4011746	0.00914907	0.0263657	2.22763	up	mmu_circRNA_29702	16_38220244_38208081_-12163|20.06|3|3	25714049	chr16	+	38207994	38220158	exonic	NM_019827	Gsk3b	TACCACTCAAGGTCCTAGGAACACCAACAAGGGAGCAAATTAGAGAAATGAACCCAAATT	382.167	131.667	8.49112	7.33561	334	469	343.5	161	125	109	8.56563	8.82041	8.08731	7.5647	7.26183	7.18029						Fbxl17
ASCRP4005341	0.00326625	0.0139695	2.22542	up	mmu_circRNA_000102	mm9_circ_000102	circBase	chr16	+	81576052	81589811	exonic	NM_010954	Ncam2	CCCAAAACCCAACATTATTAAAGCGATGGTTGTTTTGAGCAGTCTGGAACCAAATACGAC	554	182.5	9.01107	7.857	482	570	610	230	173.5	144	9.08553	9.10653	8.84116	8.17062	7.77438	7.62599						Fbxl4
ASCRP4000819	0.00270594	0.0125375	2.22395	up	mmu_circRNA_42639	8_24036942_24022132_-14810|15.67|1|2	25714049	chr8	+	22911659	22926470	exonic	NM_001081149	Kat6a	AATACCAACGTAAGGGCTACGGCAGGTTTCTCATCGATTTCAATCAAAAGGTCCCTTTAG	100.667	45.3333	6.64339	5.49027	71	104	127	49	49	38	6.36874	6.79318	6.76825	5.55167	5.63725	5.28188						Fbxl5
ASCRP4004686	5.17727e-05	0.00334717	2.22389	up	mmu_circRNA_39595	5_142438795_142411998_-26797|18.45|3|3	25714049	chr5	+	141936043	141962841	exonic	NM_177879	Sdk1	CATATCCGAGGGAGGGAGTGACTCCCGGACGGCACGGCTGGAAGTGATGAGATACTGGTA	143.833	59.6667	7.14596	5.99288	124.5	131	176	57	65	57	7.14742	7.07544	7.21501	5.89655	6.04268	6.03939						Fbxo11
ASCRP4012760	0.0163051	0.0387354	2.22339	up	mmu_circRNA_24969	12_39165321_39056580_-108741|22.60|3|4	25714049	chr12	+	38329992	38438734	exonic	NM_178681	Dgkb	TGAAGTTTGCAAGTCAAGGATGCCTCCATTGCACACAGATTCCACATCATGAGAGAAAAG	615.167	200.333	9.16323	8.01047	550	729	566.5	233.5	222.5	145	9.29348	9.46364	8.73258	8.20419	8.18985	7.63739						Fbxo16
ASCRP4004160	0.000834137	0.0071861	2.22191	up	mmu_circRNA_009724	mm9_circ_009724	circBase	chr8	+	85935407	85970997	exonic	NM_199446	Phkb	CACTTCAGAATCAACGTAACGTGAGCATGAGATACTCCAATCAGCTCTGTTGGTTTAGCA	259.333	95.3333	7.9625	6.8107	206	293.5	278.5	96	95	95	7.89929	8.17578	7.81242	6.72799	6.76427	6.93983						Fbxo25
ASCRP4004781	7.20972e-05	0.00352269	2.22188	up	mmu_circRNA_30728	17_64341065_64283639_-57426|16.79|2|2	25714049	chr17	+	63934289	63991716	exonic	NM_001037997	Fer	CATCCCAAAGGTTGAAGACTTTAGCGGAAGAGCTCACACAGACCCAGCAGATGCTTTTAC	146	62.1667	7.18067	6.02889	129	151	158	65	61.5	60	7.2007	7.27338	7.06794	5.99786	5.9956	6.09321						Fbxo34
ASCRP4014207	0.000178613	0.00417202	2.2216	up	mmu_circRNA_19339		25070500	chr4	+	130727992	130730549	intronic	ENSMUST00000105991	Pum1	TTTTGACTACAATTCTCAACAACAGGAACAGGGCCCAAGGGATGCAGACAGTGATGAAAA	150.167	61.3333	7.21443	6.06283	118.5	160	172	66	60.5	57.5	7.11622	7.3501	7.17697	6.10164	5.96436	6.1225						Fbxo38
ASCRP4006002	0.000601293	0.00625261	2.22147	up	mmu_circRNA_25031	12_51496027_51484387_-11640|12.82|6|6	25714049	chr12	-	50383399	50395040	exonic	NM_008858	Prkd1	CGTAATGAGGTTGCAATTTTACAGCAAAAGTCTCCATCTGAGTCATTTATCGGCCGTGAG	83.5	41.1667	6.3945	5.24299	73	82.5	95	42.5	41	40	6.34586	6.46714	6.37048	5.18474	5.08626	5.45795						Fbxo44
ASCRP4005992	0.0146556	0.0360617	2.22097	up	mmu_circRNA_018892	mm9_circ_018892	circBase	chr10	+	93221586	93239043	exonic	NM_146239	Cdk17	CGGGTTTTCGAAACTCTTCTTATCCAGAGACAGTCAGAAATTGGGTTTGGGAAAATGGAA	496.5	163	8.85736	7.70617	431.5	595	463	160	139.5	189.5	8.94116	9.1528	8.47812	7.58875	7.4405	8.08926						Fbxw11
ASCRP4000081	0.000371684	0.00518195	2.21944	up	mmu_circRNA_29354	16_17026582_17023545_-3037|20.95|8|11	25714049	chr16	+	17023451	17026489	exonic	NM_011949	Mapk1	AAAATAAGGTGCCATGGAACAGGTTGTTCCCAAATGCTGACTCCAAAGATCTGTGACTTT	369	125.5	8.42697	7.27678	299	337	471	140	113.5	123	8.42265	8.36867	8.4896	7.37044	7.0822	7.37769						Fbxw7
ASCRP4001612	0.0254567	0.0529633	2.21893	up	mmu_circRNA_002573	mm9_circ_002573	circBase	chr10	+	90895098	90948672	exonic	NM_181398	Anks1b	ACTGTCACGTGTTTACTGCCTTTGATGTGGTTTTAAAAATCAGTTTGATTGGCCACAGGA	6971.5	1727.67	12.6024	11.4525	7886.5	7290	5738	1990	1652.5	1540.5	13.0281	12.8061	11.9729	11.6108	11.3852	11.3615						Fbxw8
ASCRP4011133	0.000248445	0.00450885	2.21698	up	mmu_circRNA_27968	14_103682019_103646964_-35055|15.21|8|10	25714049	chr14	-	103247746	103282802	exonic	NM_207215	Mycbp2	GTCTTGATCCTGTATATGATGTGCTTTGGAGGGTTTGGAGTTGAAAATATGGCAACAGCA	794.833	246.333	9.53308	8.38449	684.5	804	896	265	234	240	9.6066	9.61334	9.37932	8.40701	8.28435	8.46211						Fcho2
ASCRP4011471	0.00234543	0.0116051	2.21625	up	mmu_circRNA_37685	4_128860961_128827126_-33835|19.02|2|2	25714049	chr4	-	129149881	129183717	sense overlapping	NM_029036	S100pbp	GTTGGTTACAGGAAGGTGGGAGTCAATCACTTTGACAAGTCTCCTGGAAGGAACAGCCAG	2022.83	568.5	10.7918	9.64367	1544	2032	2492.5	660	620	425.5	10.6943	10.8661	10.815	9.8225	9.78208	9.32644						Fchsd2
ASCRP4009144	0.000860127	0.00725173	2.21594	up	mmu_circRNA_23742	11_77263724_77238803_-24921|15.18|7|8	25714049	chr11	+	77425300	77450222	exonic	NM_177710	Ssh2	GAGGACCAGTCGAAGACCAACTGAACGTGAGCGAACAGAAAGGCTTATTAAGACTAAATT	93	43.6667	6.56277	5.41485	76	100	103	42	43.5	45.5	6.45074	6.73658	6.50099	5.24812	5.42643	5.57001						Fer
ASCRP4001164	0.00369865	0.0149529	2.21587	up	mmu_circRNA_28983	15_92588185_92574002_-14183|15.85|5|6	25714049	chr15	+	92743570	92757754	exonic	NM_001164593	Pdzrn4	ACAGCCTCTGAGCTGCAGCAGGAGGTCGAGCTGTGTCGTGTTAGCAGTCAAGAGAAGCTG	84.1667	40.3333	6.44893	5.30106	89	91	72.5	41	42	38	6.66541	6.59452	6.08686	5.20444	5.3305	5.36824						Fgd4
ASCRP4000392	0.00140359	0.0089056	2.2147	up	mmu_circRNA_32307	19_21758795_21752843_-5952|17.68|19|40	25714049	chr19	+	21678352	21684305	sense overlapping	NM_146096	Abhd17b	AACAGTTCGTGTCACAGGAACTGAAGATGAATAATCTGTCATTTAGTGAGCTATGTTGCC	185	73.1667	7.50564	6.35853	175.5	197	182.5	84.5	67	68	7.62355	7.62404	7.26933	6.48604	6.19715	6.3924						Fgf12
ASCRP4009360	0.000748997	0.00690058	2.21367	up	mmu_circRNA_011455	mm9_circ_011455	circBase	chr18	+	25339713	25344962	exonic	NM_001033532	AW554918	GATATGAATGGGAGTGTCTCTGGACCAAGATAACCAAGAAGAAAAACACTCCCCAGTGTT	266.333	98.3333	8.00489	6.85846	242	272	285	105	92	98	8.10899	8.06898	7.83671	6.85139	6.70674	7.01723						Fgf13
ASCRP4005642	0.000436063	0.00551025	2.21334	up	mmu_circRNA_27447	14_35072918_35050602_-22316|15.20|11|16	25714049	chr14	-	34237415	34259732	sense overlapping	NM_029389	Fam35a	CCTGACTCACACGTTGTTCTTTATGAGGATCAGTGGATTGGTGAGACAGTACTCCAATCA	69.8333	36.1667	6.17528	5.02906	64.5	76.5	68.5	38	35.5	35	6.16266	6.36232	6.00086	4.99118	5.02111	5.07489						Fgf14
ASCRP4002923	0.000112066	0.00380253	2.2131	up	mmu_circRNA_25244	12_70410032_70405531_-4501|14.80|4|5	25714049	chr12	+	69304543	69309045	exonic	NM_027117	Klhdc2	ATCTGCTGGTTCATCACAGAGCTAATTCAAGTCATCCAAGAGGATGGAATGATCATGTCC	69.6667	34.6667	6.2023	5.05623	61	64	84	38	31	35	6.18959	6.1417	6.2756	5.11984	4.92623	5.1226						Fgfr1op
ASCRP4001465	2.02924e-05	0.00296281	2.21249	up	mmu_circRNA_41133	6_149029437_148975805_-53632|15.20|11|14	25714049	chr6	-	149027282	149080915	exonic	NM_177192	Dennd5b	ACGGCTTACTGGTCAAGCAGGTGAAAATTTTGATCAGAGTCCTCTGAGAAGAACATTCAA	86	40.3333	6.48873	5.34306	77	87	94	45	39	37	6.50893	6.54723	6.41004	5.37289	5.28805	5.36824						Fgfr2
ASCRP4002520	0.0168258	0.0396271	2.21245	up	mmu_circRNA_23273	11_49030977_49026197_-4780|16.14|8|13	25714049	chr11	+	49212694	49217475	sense overlapping	NM_009562	Zfp62	AGTGTCCACCGTGGAAAGCAGCCCTATAATTGAAGTTGAAATGGAAGGTCTAAAATTGAA	228.167	89	7.78901	6.64337	188.5	224	272	71.5	84.5	111	7.77218	7.81499	7.77986	6.18596	6.56384	7.18029						Fhl2
ASCRP4005522	0.000859192	0.00725173	2.21225	up	mmu_circRNA_42113	7_119218323_119196731_-21592|15.40|2|3	25714049	chr7	+	112053216	112074809	exonic	NM_133758	Usp47	CCGGAGGAGCTGGATATGAGCACATTTATTGATATTGAAGATGAGATAGAAAATGCTGCT	137.333	59.3333	7.09536	5.94985	122.5	139	150.5	58	58	62	7.12176	7.17597	6.98836	5.79714	5.87705	6.17536						Fhod3
ASCRP4008034	0.000684671	0.00665985	2.21016	up	mmu_circRNA_009545	mm9_circ_009545	circBase	chr9	+	3579517	3582700	exonic	NM_001033322	Gucy1a2	GAAATTGAAGATGTCTCAGGAATTCTTCAGTGCACTGCTAATGTACTCGCCTCAGACGAT	735.5	228	9.3911	8.24696	532	751	923.5	229	257	198	9.23965	9.51117	9.4225	8.15762	8.42705	8.15619						Fig4
ASCRP4012771	0.0020042	0.0106663	2.20978	up	mmu_circRNA_45406	X_23360478_23347016_-13462|14.85|2|2	25714049	chrX	+	23769889	23783352	exonic	NM_175180	Wdr44	TGACACAGACATGGGGGACTCAACTAAAGAAATTCCTTGGAAAATCAGTGAAGAGAGCAA	80.8333	38.8333	6.32226	5.17836	58.5	75	109	39.5	38	39	6.0911	6.31388	6.56181	5.03584	5.17413	5.32511						Filip1
ASCRP4000645	6.08758e-05	0.00342252	2.2081	up	mmu_circRNA_45705	X_108736056_108702804_-33252|14.39|2|2	25714049	chrX	-	111589194	111622447	exonic	NM_001080549	Hdx	AAGCAATTCTGAGGTAGAACAAGAAAATTCTCTCCTGGATTACAAGCTACAGGACCGCAC	176.333	70.1667	7.43355	6.29075	153	163	213	73	69	68.5	7.45386	7.37508	7.47172	6.24295	6.22378	6.40551						Fip1l1
ASCRP4011855	0.0143776	0.0355982	2.2076	up	mmu_circRNA_27406	14_32183037_32176665_-6372|14.64|12|22	25714049	chr14	+	31363478	31369851	exonic	NM_009796	Capn7	TAGATAAGACTGGACCGTTATTGATTGAGCTGAGAGGACCAAGGGGCTGAGATTTATTCA	108.333	48.6667	6.79122	5.64873	107.5	129.5	88	48	46	52	6.98286	7.06937	6.32142	5.52058	5.49201	5.93361						Fkbp3
ASCRP4001802	0.00506374	0.0181454	2.20699	up	mmu_circRNA_45536	X_75018574_75009002_-9572|13.73|2|2	25714049	chrX	-	77763662	77773235	sense overlapping	NM_016979	Prkx	AGAATTCGCAAAACCTGTTAAATTGACATGGACTCTCTGTGGGACACCAGAATATCTCGC	72.8333	36.3333	6.26369	5.12161	81.5	76	61	42	36	31	6.55466	6.33101	5.90541	5.26884	5.02111	5.07489						Flna
ASCRP4011797	0.000251923	0.00455361	2.20667	up	mmu_circRNA_38094	5_9463034_9417985_-45049|15.49|11|19	25714049	chr5	+	9417984	9463034	exonic	NM_172706	9330182L06Rik	TACTAGGAAAACTTAAGTCTTTGGCCACAAAGATTCAGAATGACCAGTGCCAGGAGATGG	308.5	110.667	8.1916	7.04973	237.5	309	379	107	115	110	8.09102	8.26039	8.22338	6.90052	7.08858	7.16009						Flnb
ASCRP4010925	0.00341613	0.0142757	2.20616	up	mmu_circRNA_22336	10_84611543_84606899_-4644|18.06|3|3	25714049	chr10	-	85144153	85148798	exonic	NM_007771	Cry1	GTAGGAGGACAGATCCCAATGGAGACTATATTAGGATCATAGAACTCAATGGCGGACAGC	219.167	85.3333	7.75679	6.61526	200	246.5	211	89	97	70	7.85511	7.9517	7.46356	6.59552	6.80999	6.44026						Fmn1
ASCRP4013626	0.0290898	0.0585078	2.20584	up	mmu_circRNA_29537	16_32372626_32360094_-12532|17.05|5|5	25714049	chr16	+	32360007	32372540	exonic	NM_177633	Ubxn7	TTATCCGGGAACATTTCATTTTCTGGCAGAGAAGAAGTTCGTGCTCCAATTCCTCAAAAG	363	125.333	8.41018	7.26886	371	456	262	134.5	132.5	109	8.71226	8.7883	7.72999	7.26995	7.33036	7.20625						Fmn2
ASCRP4008859	0.0184677	0.042297	2.20568	up	mmu_circRNA_27321	14_29084911_28893318_-191593|16.10|3|3	25714049	chr14	+	28080131	28271725	exonic	NM_177814	Erc2	GAGAAAGACCGACTGGTGCATCAGTTAAAGCAGCAGGCACATGAAAGATCAGAATAAGAA	3837.17	997.167	11.7261	10.5849	3649	4312	3550.5	1250	1031.5	710	11.9133	11.9436	11.3214	10.9122	10.6694	10.173						Fmr1
ASCRP4000195	0.00252649	0.0121182	2.20502	up	mmu_circRNA_003429	mm9_circ_003429	circBase	chr15	+	81639740	81641425	exonic	NM_177821	Ep300	AAAGATGCTTGACAAGGCTGTATCAGAACGTATTGTCCATGACTACAAGGATTGCCATCT	216.5	84.1667	7.73097	6.59018	187.5	235	227	83	80.5	89	7.76733	7.87941	7.54616	6.44744	6.45678	6.86631						Fnbp1
ASCRP4006747	0.00189361	0.0103668	2.20398	up	mmu_circRNA_001424	mm9_circ_001424	circBase	chr15	-	82851512	82857284	exonic	NM_013836	Tcf20	CTCTATGGCCTGCAGGAAGCGCTGGAAATCGCCAGAGAGATGGAGGGCTGCTGGCCTGCT	615.5	198.333	9.16526	8.02515	553.5	642	651	191	201	203	9.3004	9.2698	8.92557	7.84468	8.03876	8.19199						Fnbp1l
ASCRP4002833	0.00757439	0.0233212	2.20352	up	mmu_circRNA_35506	3_65108085_65101591_-6494|22.95|1|2	25714049	chr3	+	65297668	65304163	exonic	NM_010597	Kcnab1	ATCATTGAAGGTTGCTGAACGGCTGATGACAATTGCCTACGAAAGTGGAGTTAATCTCTT	618.833	202.833	9.16587	8.02606	519	688.5	649	250.5	210	148	9.20841	9.36626	8.92295	8.31343	8.09322	7.67152						Fndc3a
ASCRP4000259	0.00123074	0.00836954	2.20315	up	mmu_circRNA_19369		25070500	chr5	-	100475688	100485857	sense overlapping	NM_172714	Lin54	AAATAAGATAGCCATCTCACCTTTGAAGTCGCCAAATAAGAGCACCTGGGCATCTCTCTA	1718.33	491.333	10.5629	9.42333	1383.5	1716	2055.5	508	576	390	10.5436	10.625	10.5201	9.41916	9.66107	9.18975						Fndc3b
ASCRP4010888	0.00962105	0.0272035	2.20312	up	mmu_circRNA_013905	mm9_circ_013905	circBase	chr19	-	5798105	5798224	sense overlapping	NR_002847	Malat1	GTACCTTAGGCAGGTGGGAGATGATGGTCAGAGCAGGAAAGACAAATTTTATTCTCCATG	43410	13289.8	15.5942	14.4547	37748	44482	48000	15080	14761.5	10028	15.6884	15.852	15.2423	14.6501	14.5839	14.1301						Fnip2
ASCRP4011695	0.00239611	0.0117357	2.20221	up	mmu_circRNA_44536	9_67738196_67724034_-14162|20.76|17|47	25714049	chr9	+	67876226	67890389	exonic	NM_177184	Vps13c	TACAACTTGGCTTTGCCCAAGCAGACAACTAATGAACACTGGACTCCATGCATTTTAAAT	207.833	80.1667	7.6604	6.52145	171.5	231	221	77	77	86.5	7.62793	7.85843	7.49483	6.34468	6.44854	6.77111						Foxn2
ASCRP4006754	0.000189565	0.00422503	2.20097	up	mmu_circRNA_39074	5_104301193_104299548_-1645|17.97|5|5	25714049	chr5	-	103870528	103872174	exonic	NM_178741	Klhl8	CTCTCACTAACAAGTGGATGATGAAGGCATCGATGAACACCAAGAGGTGTGCTGTTTTGT	147.5	60.5	7.18748	6.04934	128	141.5	173	63	58	60.5	7.2007	7.18079	7.18095	5.97892	5.94887	6.22023						Foxo1
ASCRP4012505	0.00193867	0.0104813	2.20056	up	mmu_circRNA_37003	4_82500019_82466234_-33785|13.24|12|24	25714049	chr4	-	82820329	82854115	exonic	NM_026647	Zdhhc21	TCTATACACAACTGATTGGCATCATCACAGTACTCACAGAGAACTGGTATTGAAGGGAGG	125.833	53.6667	6.94593	5.80806	89	131.5	157	60	51	50	6.68377	7.0861	7.06794	5.92057	5.63725	5.86637						Foxo3
ASCRP4001629	0.000287035	0.00473938	2.20051	up	mmu_circRNA_35168	3_26032974_26032164_-810|22.07|15|301	25714049	chr3	-	26133241	26134052	exonic	NM_138666	Nlgn1	ACTTAAACATCTATGTCCCAACTGAAGATGGATATAGACCCACTGCTACCTGGATTTGAT	3356	884.667	11.5544	10.4165	2560	3375	4133	897.5	976.5	780	11.4808	11.6479	11.5345	10.3469	10.5801	10.3226						Foxp1
ASCRP4013609	0.0297839	0.0595149	2.20013	up	mmu_circRNA_40607	6_99113023_99025848_-87175|13.78|2|2	25714049	chr6	-	99075853	99163029	exonic	NM_053202	Foxp1	TTAGTGGATTAAAGTCTCCCAAGAGGAATGACAAGCAACCAGCTCTTCAGGTTTTTGAGT	1059.5	289.167	9.74457	8.60698	614.5	709	1855	335.5	304	228	9.42715	9.41586	10.3907	8.76704	8.67856	8.37535						Fra10ac1
ASCRP4003265	0.000792122	0.00705249	2.19906	up	mmu_circRNA_34855	2_156130550_156049071_-81479|18.28|5|5	25714049	chr2	+	156223334	156304814	exonic	NM_172674	Phf20	ATTGAGAAGGAGCTGGACGGAGGATAAAAGCAGCCCTGTTGATGACTGAAAATGACCAAG	166.833	66.3333	7.32911	6.19222	125	161	214.5	66	66	67	7.1668	7.3529	7.46765	6.08403	6.12595	6.3667						Frmd4a
ASCRP4011473	0.00152423	0.0093674	2.19894	up	mmu_circRNA_19491		25070500	chr8	-	80800099	80800397	sense overlapping	NM_021356	Gab1	GTTGTATCTGTGACATCTGTGGATTCAATCCCACAGAAGAAGGAGGCGTGGAAGAGAAGG	177.167	72.3333	7.46451	6.3277	169	185	177.5	77	68	72	7.60971	7.55078	7.23303	6.37802	6.15323	6.45184						Frmd4b
ASCRP4010081	0.0106668	0.0290488	2.1981	up	mmu_circRNA_018725	mm9_circ_018725	circBase	chr9	-	55838119	55859918	exonic	NM_001081341	Scaper	GCTCAAGAGGAAGAAGCTAAGTCTATGGCAGAAGTTCTCGCTAAAAAAGAAGAGCTAGCA	1532.33	447.833	10.4302	9.29399	1482	1771	1344	423	442	478.5	10.6399	10.6772	9.97366	9.118	9.28329	9.48067						Frmd5
ASCRP4012337	0.0250268	0.0523511	2.19676	up	mmu_circRNA_36929	4_70041335_69959854_-81481|19.60|2|2	25714049	chr4	-	70298819	70380301	exonic	NM_145990	Cdk5rap2	TCCAGGGAAGTGACAGACTTGAGTTAACAAAACAAGAAGAGCAAATCACTGAGCTGAAGA	201.167	79	7.62337	6.48799	213	242	148.5	84	74	79	7.94293	7.92939	6.9978	6.53483	6.3178	6.61134						Frmpd4
ASCRP4002389	0.00173082	0.00995487	2.19637	up	mmu_circRNA_28683	15_68855269_68825482_-29787|21.82|9|17	25714049	chr15	+	68995051	69024839	exonic	NM_010158	Khdrbs3	AGGTGTAACTACACCAGCAATAACCAGAAATAGAAAAGTTTCAAAAGGGAGAAGGCAAGG	50.3333	27.6667	5.80761	4.67249	54	52	45	29	27	27	6.00461	5.87787	5.54035	4.72456	4.54669	4.74622						Frs2
ASCRP4008414	0.0129724	0.0331038	2.19622	up	mmu_circRNA_43679	9_3460131_3441055_-19076|17.96|24|154	25714049	chr9	+	3441054	3460131	exonic	NM_027545	Cwf19l2	GAAGTTGATTGATTTGTCTTCAAAAGATATTAGAAAGTCTTCCAGAGGCAGAGTCCACCT	843	242.833	9.48994	8.35492	500	689	1340	253	222.5	253	9.14144	9.36553	9.96285	8.32375	8.19396	8.54704						Fry
ASCRP4000194	0.0462883	0.0830165	2.19571	up	mmu_circRNA_010003	mm9_circ_010003	circBase	chr10	+	90914695	90923602	exonic	uc033frx.1	Anks1b	AAAGATGCGGTCGTCTGTCTGTGAAATCTGGACCAATCAGAACGCTGGATTTCCTTTCTC	5947	1517.67	12.3915	11.2568	6687	6527.5	4626.5	1731	1674	1148	12.8482	12.6491	11.6773	11.4264	11.4185	10.9256						Fryl
ASCRP4003615	0.000429697	0.00548602	2.1957	up	mmu_circRNA_35238	3_32923722_32903226_-20496|17.32|5|5	25714049	chr3	-	33004303	33024800	exonic	uc008owx.3	Pex5l	CAACTCTGAGTCGGCTTCCGAGTTGGAACTTGTAGCTCCAGCACAGGGAAAAGGCTCTAG	969.333	298	9.80477	8.67009	826.5	970	1111.5	351.5	286.5	256	9.86117	9.87969	9.67344	8.83565	8.59472	8.5799						Frzb
ASCRP4000682	0.00457667	0.0170872	2.19551	up	mmu_circRNA_35989	3_109460927_109309314_-151613|16.21|3|3	25714049	chr3	+	109506395	109658009	exonic	NM_020505	Vav3	AAGCTTAATGTATTTCATGGCACCATTGAAAAGATTTCTGACGGCGGCGGAATTTGATTC	95.8333	42.8333	6.61384	5.47929	76	117	94.5	44	40	44.5	6.48872	6.93768	6.41512	5.40956	5.3305	5.6978						Fsd1l
ASCRP4000788	0.00338356	0.0141875	2.19481	up	mmu_circRNA_19789	1_24568207_24566493_-1714|11.99|3|3	25714049	chr1	-	24559653	24561368	exonic	NM_007733	Col19a1	AAGTGTGCTTCTTATCAGAGACACTGTAAACAACCTGCCCTACACTGAGAACAGAGAGAT	195.333	76.3333	7.5911	6.45701	178	202	206	93	78	58	7.67963	7.67775	7.41592	6.72799	6.46769	6.17536						Fsip1
ASCRP4009189	0.00651135	0.0211615	2.19475	up	mmu_circRNA_21263	1_172765171_172717477_-47694|18.83|4|4	25714049	chr1	-	170787345	170835040	exonic	NM_001081304	Atf6	GAGGGGAGATACGTTTTACGTTGTCTCATTTCGAAGGGCCAGACTGTTTTGCTCTCTCAG	500.333	166.333	8.88007	7.74602	494	539	468	188	175	136	9.12435	9.02815	8.48773	7.86132	7.81039	7.56635						Fstl5
ASCRP4001724	0.00118974	0.00831143	2.1947	up	mmu_circRNA_43218	8_88077309_88070412_-6897|17.25|6|7	25714049	chr8	-	85546512	85553410	exonic	NM_019794	Dnaja2	AGAACATGAGTTTAAAGAAATAAGTTTTGCATATGAAGTATTGTCAAATCCAGAGAAGCG	81.5	40.6667	6.39101	5.25698	65	76	103.5	42	37	43	6.2675	6.3699	6.53561	5.24812	5.06487	5.45795						Fto
ASCRP4005449	0.000167221	0.00410114	2.19457	up	mmu_circRNA_44604	9_72171961_72143086_-28875|17.05|12|22	25714049	chr9	+	72295278	72324154	exonic	NM_146224	Zfp280d	CCCTATATGCATCATTACATGAAGCATCAGAAAGGCAAGCTGAGATACAACTTGCTGCTT	55.5	29	5.86577	4.73184	47	55.5	64	31	30	26	5.71804	5.98273	5.89655	4.72456	4.78511	4.68584						Ftx
ASCRP4000322	0.0064801	0.0210945	2.19447	up	mmu_circRNA_35892	3_100436521_100420886_-15635|17.16|8|12	25714049	chr3	-	100616962	100632598	exonic	NM_010763	Man1a2	AAATTATTTAAACCCAAGAACAGGGCGCTGGGGTCAGTATATTCAAGACTAAAGCAGTGC	1040.33	319.833	9.89949	8.76561	918	1185	1018	360	353.5	246	9.99855	10.137	9.56295	8.87028	8.92364	8.50292						Fubp1
ASCRP4007987	0.00778984	0.0237454	2.19438	up	mmu_circRNA_014320	mm9_circ_014320	circBase	chr17	-	39844161	39844293	sense overlapping	TCONS_00013579	XLOC_010800	GAAAGTACCGCGCACGCGGGGGGACGCACGCGACGGAAGGCACGGGTGAGGCACGGGAAG	357.667	127	8.41577	7.28196	337	408	328	117	136	128	8.59571	8.63235	8.01925	7.05371	7.37624	7.41592						Fubp3
ASCRP4002720	0.0239166	0.0506539	2.1921	up	mmu_circRNA_38098	5_9479534_9459180_-20354|11.22|1|2	25714049	chr5	+	9459179	9479534	sense overlapping	NM_172706	9330182L06Rik	ATATGATTACTGGCAAGTGTCCAGCTGGCACCTGTGATGGTTGTACCTTCTACTTTCTAT	58.6667	30.1667	5.96854	4.83623	71	68	37	32	32	26.5	6.32802	6.23403	5.34358	4.86154	4.92623	4.72091						Fut8
ASCRP4012053	0.000174347	0.00415681	2.19205	up	mmu_circRNA_24010	11_86981018_86951092_-29926|18.37|2|4	25714049	chr11	+	87137589	87167516	exonic	NM_197987	Trim37	TATTTATCTGTATTTTTGGAACTATCGGCTGGCTTGCCTGAAACTTCCAACGCTGGCTGA	520	170.167	8.92439	7.79211	445	537	578	184	174	152.5	8.98158	9.02428	8.76732	7.82042	7.81734	7.73858						Fxr2
ASCRP4007749	0.000143059	0.00402644	2.19126	up	mmu_circRNA_40671	6_102287387_102215313_-72074|16.56|1|2	25714049	chr6	-	102265318	102337393	exonic	NM_008779	Cntn3	CTTTCTGGAAGAAGGGAGACATGATGGTGCGGGAGCAGGCAAGATCTTGAAAATTTTAAG	63.3333	34.5	6.07434	4.94258	57	67	66	35	35.5	33	6.06835	6.18992	5.96474	4.86154	5.02111	4.94509						Fyn
ASCRP4007814	0.0128848	0.0329771	2.19063	up	mmu_circRNA_24249	11_104397984_104384037_-13947|18.54|1|3	25714049	chr11	-	104522722	104536670	exonic	NM_145436	Cdc27	CTTTTCACTAGTGACAGTTCTACAACCAAGGCTGCTATATGGCAAGCGCTAAACCACTAT	76.3333	39.1667	6.30434	5.17299	86.5	82	60.5	47	39.5	31	6.62408	6.43582	5.85312	5.40956	5.13497	4.97445						Fzd3
ASCRP4001494	0.00543799	0.0188546	2.18978	up	mmu_circRNA_21591	1_196475832_196469880_-5952|20.48|12|22	25714049	chr1	+	194643685	194649638	exonic	NM_008882	Plxna2	ACTAAGAGTGGCAAGCTGAAGAAGAACCATGTGAGAGCTGATCTTGAAAAGTGGACAAAT	166.167	70.3333	7.37703	6.24624	160	154	184.5	84	74	53	7.53454	7.31202	7.28452	6.52521	6.3328	5.88073						G3bp2
ASCRP4012911	0.00795466	0.0240893	2.18929	up	mmu_circRNA_22632	10_111895710_111892664_-3046|21.52|5|11	25714049	chr10	+	112455607	112458654	exonic	NM_001025581	Kcnc2	TGATTACACGTGCGCTTCTGATGGAGGAATCAGGAAAGTTTATTGCTTTTGCTTCTTTGT	195.5	77.8333	7.60032	6.46985	187	225.5	174	78	71.5	84	7.75914	7.82679	7.21501	6.38925	6.30691	6.7134						Gab1
ASCRP4007341	0.000283012	0.0047282	2.18906	up	mmu_circRNA_30116	16_94899199_94881104_-18095|13.09|13|22	25714049	chr16	+	94659496	94677592	exonic	NM_007890	Dyrk1a	CTTAAAGAAGACCAAAGATGGAAAACGGGAGGAGAGACTTCAGCATGCAAACCTTCATCT	173.167	70.3333	7.39905	6.26874	147	172.5	200	75	65	71	7.38144	7.44368	7.37204	6.29226	6.09884	6.41512						Gabbr2
ASCRP4009951	0.000233484	0.00440954	2.18808	up	mmu_circRNA_24658	12_5944374_5892378_-51996|16.93|1|2	25714049	chr12	+	5885571	5937568	antisense	AK015084		GCCCCTGATGAAGCTGAACCATTATTAATGCTGGAATTATAATGAAAGGATGAAGGCTGC	393.667	138	8.5387	7.40904	368.5	358	454.5	145.5	138.5	130	8.71558	8.4548	8.44573	7.39693	7.38691	7.44326						Gabpb1
ASCRP4008946	0.00293525	0.0130853	2.18745	up	mmu_circRNA_005444	mm9_circ_005444	circBase	chr17	-	39845363	39845455	sense overlapping	TCONS_00013579	XLOC_010800	GAGACCTCGGGGAGAGGGAGGTCGACGAGCGACTTGAACCCCGCGAGAGGGAGGAACGAG	1698.17	490.333	10.5677	9.4384	1513	1953.5	1628	510	498	463	10.6694	10.8053	10.2283	9.42914	9.45917	9.4269						Gabra1
ASCRP4009771	0.000442386	0.00553716	2.18731	up	mmu_circRNA_31466	18_26118096_25975232_-142864|18.44|2|2	25714049	chr18	+	25816730	25959595	antisense	ENSMUST00000151645	Gm7847	GCAGAATCAAGGGCAAAGGTGACTCACCTGAGAGAATGAGTCTTAACCACTAAGATTTCC	146.667	63.1667	7.17424	6.04508	138	154	148	66	65	58.5	7.26683	7.28313	6.97275	5.97892	6.08154	6.07478						Gabra2
ASCRP4005959	0.00970858	0.0273365	2.18639	up	mmu_circRNA_018114	mm9_circ_018114	circBase	chr5	-	124376097	124378546	exonic	NM_001081203	Sbno1	CGGATTGTAGGTAGTTTCTGATGACGCCCTGGTACACTGGCTGGATCAGTATAACTCCTC	1194	357.833	10.0837	8.95512	1140	1361	1081	387	314.5	372	10.28	10.3194	9.6516	8.98614	8.74966	9.12955						Gabra3
ASCRP4006388	0.00162098	0.00965234	2.18618	up	mmu_circRNA_25504	12_86292331_86275102_-17229|17.86|16|39	25714049	chr12	-	84934151	84951381	exonic	NM_178065	Arel1	CTATGTGTCACCAAAGGAGGATCCTGGTTCCAGAACAGATGCCTCTTTCAGCATTGGTTA	348.833	120.833	8.34503	7.21662	262	351.5	433	147	119.5	96	8.2085	8.43054	8.39606	7.45249	7.2007	6.99667						Gabra4
ASCRP4009612	0.00185831	0.0102847	2.18547	up	mmu_circRNA_29840	16_57144911_57133190_-11721|17.22|1|3	25714049	chr16	+	57133076	57144798	exonic	NM_138599	Tomm70a	GATTAAGACCAAAGTTTGCTTTGGCGCAGGCTCAGAAGTGTTTTGCATTGAGCTCTCTGG	310.667	113.167	8.22258	7.09464	265.5	351	315.5	110	122	107.5	8.24858	8.43368	7.98549	6.93001	7.19382	7.16009						Gabra5
ASCRP4007442	6.6027e-05	0.00346839	2.18475	up	mmu_circRNA_32802	19_57727500_57712942_-14558|16.50|2|3	25714049	chr19	+	57638451	57653010	exonic	NM_181415	Atrnl1	CTTCAGAGATACGGACATTCTCTTGCCCTCTATCAGTGGCTTGATCGTTCCTGAAGTGAG	1246.17	371.333	10.1369	9.00945	975	1218.5	1545	369	396	349	10.0758	10.1851	10.1499	8.9057	9.10138	9.02127						Gabrb1
ASCRP4002672	0.000360736	0.00512703	2.18433	up	mmu_circRNA_34688	2_142144243_142002330_-141913|19.94|2|2	25714049	chr2	+	142176593	142318507	exonic	NM_001013802	Macrod2	ATAGATGACCAAGAAGCACAGGAAGGTGGAGAAGGTGGATCGAATCATCTTCTGTGTCTT	166.833	67.6667	7.36659	6.2394	142.5	163	195	66	67	70	7.36739	7.37508	7.3573	6.13897	6.13897	6.44026						Gabrb2
ASCRP4002695	0.00178468	0.0100765	2.18224	up	mmu_circRNA_36101	3_122656260_122650279_-5981|15.08|2|2	25714049	chr3	-	122947360	122953342	exonic	NM_133857	Usp53	ATATATCTCATCATTGCAAAGACCACCCAGAAGATGGGAACCAGATGGAAAGATGTGGTC	54	28.1667	5.87145	4.74564	62	51	49	30.5	26	28	6.12457	5.87787	5.61191	4.74173	4.68584	4.80933						Gabrb3
ASCRP4004405	0.00175149	0.0100103	2.18099	up	mmu_circRNA_19784	1_24468368_24458601_-9767|17.22|2|5	25714049	chr1	-	24451761	24461529	exonic	NM_007733	Col19a1	CAGCCTTAACTGGTGAACCAGGAGCCAAAGGAGACTCTGGTCTGGATGGCCTCAATGGAC	108	49.6667	6.77426	5.64928	100	91	133	55.5	55	38.5	6.87289	6.62286	6.82704	5.74429	5.8122	5.39134						Gabrg2
ASCRP4001207	0.000723739	0.00678797	2.18069	up	mmu_circRNA_38750	5_72033565_72015094_-18471|14.31|15|78	25714049	chr5	-	71623854	71642326	exonic	NM_010251	Gabra4	ACATCCCTTCAGGTCCTGTTACAGAAGTGAAAACTGATATATATGTCACCAGCTTTGGGC	1371.17	406.833	10.2654	9.14058	1115.5	1324	1674	443.5	451	326	10.2562	10.2783	10.2616	9.20279	9.31006	8.90891						Galk2
ASCRP4006801	0.00521228	0.0184165	2.17986	up	mmu_circRNA_45617	X_92296475_92266512_-29963|18.24|4|5	25714049	chrX	-	95071172	95101136	exonic	NM_001033329	Arhgef9	CTCTGCAAGAAGGGCTACCTGAAGCAGTGCCGAAAGAGAAGGGACATGTTCAGTGACGAG	1314.5	396.833	10.2176	9.09336	1070.5	1444	1429	506	377	307.5	10.1932	10.408	10.0516	9.42365	9.02723	8.82921						Galnt1
ASCRP4001191	0.00548825	0.0189673	2.17986	up	mmu_circRNA_44943	9_100717891_100677175_-40716|19.72|3|4	25714049	chr9	+	100776755	100817472	intronic	ENSMUST00000155108	Stag1	ACAGTCATGTTACTCATGGAAGACTATCAAAGGTACGGTCAGAATAGAGATGTTTCGAAA	216	80	7.637	6.51276	149	173.5	325.5	89	76	75	7.4186	7.46465	8.02775	6.61184	6.3924	6.53406						Galnt12
ASCRP4005498	0.00723421	0.0226279	2.17945	up	mmu_circRNA_21164	1_164204670_164064588_-140082|19.27|2|3	25714049	chr1	-	162134456	162274539	exonic	NM_172646	Dnm3	CCGAGCAAAGTGCTCAGCAGAGGAGCAGTCAGGTTCACAAGAAAAGCACAATTGGAAATC	649	208.833	9.23532	8.11135	526	745	676	198.5	193	235	9.22409	9.50251	8.97934	7.92879	7.96783	8.43743						Galnt13
ASCRP4007167	0.00859975	0.0252987	2.17863	up	mmu_circRNA_26399	13_58294875_58293083_-1792|17.91|5|5	25714049	chr13	-	58191721	58193514	exonic	NM_026842	Ubqln1	CTGGCGCAGGAGGCGGACTTGGAGGACTTGCAGGTCTTAGCAGCTTGGGTTTAAACACCA	1598	463.167	10.4786	9.35516	1435.5	1941	1417.5	481	444	464.5	10.6039	10.7979	10.034	9.34601	9.28171	9.43776						Galnt2
ASCRP4001487	0.0124753	0.0323218	2.17754	up	mmu_circRNA_18994		25070500	chr10	-	123146790	123181802	sense overlapping	NM_027604	Usp15	ACGTGTTTCATGAACTCAGCCATTCAGGTAAGGTATCTAGTAGATAGTCGGTGGTTCAAA	225.5	86.3333	7.77138	6.64868	202.5	274	200	87	76	96	7.85801	8.07684	7.37928	6.55466	6.43304	6.95832						Galntl6
ASCRP4001078	0.00597997	0.0200456	2.17711	up	mmu_circRNA_19495		25070500	chr8	+	85875631	85922243	sense overlapping	NM_199446	Phkb	ACAATGGTAGTACCGAACTGCACTCAAGGAGGCTCAGTTTATGAACCTCTTAAAAGCATT	1589.83	464.167	10.4785	9.35608	1405.5	1914	1450	467	482.5	443	10.5673	10.7874	10.0807	9.30394	9.40181	9.36247						Gapvd1
ASCRP4011285	0.000482585	0.00575544	2.177	up	mmu_circRNA_22456	10_92341357_92292398_-48959|17.38|7|11	25714049	chr10	-	92829652	92878612	exonic	ENSMUST00000168110	Gm872	GTGGTATATTCCTCCCCTGGACAAACCTCTAAAGGATTCAGAACCTATGGACACACCATG	1139	338.667	9.99312	8.87078	802.5	1064	1550.5	336	355	325	9.82857	9.9921	10.1587	8.7698	8.92735	8.9152						Garem
ASCRP4013861	0.0139587	0.0348467	2.17693	up	mmu_circRNA_45637	X_98759078_98752514_-6564|19.83|2|2	25714049	chrX	+	101557174	101563739	exonic	NM_001290729	Taf1	TTGAAGGGACCAAGATCGTTTTGGGCAAACAGCTAATTGAGAGATTAAAAAGTTGTCCCG	162.5	67.1667	7.31064	6.18835	151	204	132.5	70	66	65.5	7.44547	7.67775	6.80871	6.12732	6.11211	6.32562						Garnl3
ASCRP4003136	0.0219216	0.0476407	2.1759	up	mmu_circRNA_010383	mm9_circ_010383	circBase	chr10	-	25267307	25289730	exonic	NM_018747	Akap7	ATGTTAGCGCACTCCTGGAGATAGCAGGAAAACTAGATTCCGGTACGTGTGAACATATAT	1525.5	456.333	10.413	9.29141	1263	1721.5	1592	361	414	594	10.4187	10.6329	10.1875	8.87028	9.18282	9.82114						Gas2
ASCRP4000298	0.0012625	0.00847764	2.17568	up	mmu_circRNA_32448	19_32777128_32758492_-18636|21.13|3|4	25714049	chr19	-	32684001	32702638	exonic	NM_026487	Atad1	AAATGAAAATGCGGAAAAACTGATGAAGCAAATTGGTGTGAAAAATGTGAAGCTTTCAGA	96.5	45	6.57489	5.45342	76.5	87	126	44	45	46	6.45951	6.53354	6.73161	5.31246	5.37289	5.67492						Gatad1
ASCRP4000336	0.0115457	0.0306503	2.17532	up	mmu_circRNA_22369	10_88587969_88530845_-57124|15.38|7|7	25714049	chr10	-	89068099	89125224	exonic	NM_001277188	Ano4	AACAAAGGATCCATCAAAGGTGGACTGGATTTGCAAAGCCATCAGCTGGATATGCAAATA	57.6667	31.8333	5.94315	4.82192	62	68	43	35	30	30.5	6.15188	6.21797	5.45959	4.94509	4.68584	4.83483						Gatad2a
ASCRP4002278	0.000271416	0.00464783	2.17409	up	mmu_circRNA_29958	16_81490639_81432954_-57685|16.42|7|9	25714049	chr16	+	81432708	81490394	exonic	NM_010954	Ncam2	AGGAGCATGCACCTGGACATCGAATCTCTTCTTCAAGTGACAATTTCACTTAGCAAAGTA	280.333	103.333	8.06862	6.94821	226	286	329	121	100	89	8.02203	8.14893	8.03492	7.11397	6.88596	6.84472						Gatad2b
ASCRP4005125	0.000341306	0.00500967	2.17349	up	mmu_circRNA_34800	2_154174517_154171602_-2915|17.86|3|3	25714049	chr2	-	154345865	154348781	exonic	NM_025876	Cdk5rap1	CCAATAAGACCTCAGTGGGTTGTAGCCAGCTGGTACTGGTTGAAGGGGTGTGAGCCTTAG	78.5	40	6.35592	5.23591	78	76	81.5	44	41	35	6.50893	6.3699	6.18893	5.28928	5.24431	5.17413						Gbe1
ASCRP4009767	0.000814871	0.00712371	2.17198	up	mmu_circRNA_45311	9_123488165_123451462_-36703|19.34|3|4	25714049	chr9	+	123542343	123579047	exonic	NM_030692	Sacm1l	GCAGAAATGCAGGATGAATTAAGGCATATTACACCTGAAAAGTTTTATGTGGAGGCTTGT	289.667	106.333	8.11111	6.99209	226	309	334	124.5	106.5	88	8.02203	8.25725	8.05404	7.16663	6.98495	6.8247						Gbf1
ASCRP4002962	0.000379183	0.0052133	2.17183	up	mmu_circRNA_40565	6_92104508_92099598_-4910|16.21|2|2	25714049	chr6	+	92149603	92154514	exonic	NM_011630	Nr2c2	ATGAAAATGGAGTATTGTAACAGACCAGCAGACAGGACAAAAGATCCAGATAGTCACCGC	177.167	73	7.42785	6.30893	166	168	197.5	72	80	67	7.54255	7.39236	7.34862	6.15323	6.43304	6.34053						Gcc2
ASCRP4013107	0.00434808	0.016534	2.17171	up	mmu_circRNA_25191	12_62952022_62940395_-11627|19.08|3|4	25714049	chr12	+	61839407	61851035	exonic	uc007nqn.1	Lrfn5	TGCTTTGCTGACTAATGTTGATCAGAATGTCCAGGAAACACAGGCTCTTAATCCTGATCT	105.333	49.6667	6.72626	5.60743	90	116	110	46	51	52	6.69773	6.92843	6.55262	5.35655	5.56595	5.89978						Gda
ASCRP4002083	0.0306402	0.0607218	2.17012	up	mmu_circRNA_32780	19_56645361_56644906_-455|20.65|2|4	25714049	chr19	+	56570415	56570871	exonic	NM_025811	Nhlrc2	AGCATTGGAGATGGCCTTCTGATTGTCGGTGTTCACTCGGCTAAGTTTCCCAATGAGAAG	522	172.167	8.92488	7.8071	579	598	389	182	169	165.5	9.36247	9.15618	8.256	7.81018	7.74867	7.86246						Gdap2
ASCRP4005131	0.00830413	0.0247344	2.16905	up	mmu_circRNA_45358	X_12706252_12687202_-19050|17.93|4|4	25714049	chrX	+	13110075	13129126	exonic	NM_009481	Usp9x	CCAATCCAGAAGTGGAAAGTTGTTTGCCTGGAGTGGAATGGATACAGCAGAACAATATTT	63.6667	34	6.08336	4.9663	55	82	54	36	33	33	6.03059	6.46714	5.75235	4.99118	4.78511	5.1226						Gdi2
ASCRP4001329	0.00186965	0.0103115	2.16832	up	mmu_circRNA_000550	mm9_circ_000550	circBase	chr1	-	66801048	66807604	exonic	uc007bip.1	Kansl1l	ACCATTAGAAAAAATGTGGCAGTATGTTTTTAAGAGTTTAAGCTTTTACATGTAGCCCAT	58.8333	31.6667	5.94637	4.82979	51	57.5	68	33	28	34	5.87213	5.98273	5.98425	4.72456	4.64222	5.1226						Gfpt1
ASCRP4006689	0.00225141	0.0113674	2.16826	up	mmu_circRNA_31540	18_34455783_34436218_-19565|16.04|4|5	25714049	chr18	+	34276563	34296129	exonic	NM_007462	Apc	CTCGAAGGTTGACAAGTCATCTGGGGACAAAGTTTTCCTTACAGACAGACATGACAAGAC	606.333	196.333	9.13387	8.01733	513.5	678.5	627	193	198	198	9.18328	9.34486	8.87346	7.87961	8.00995	8.16242						Ggnbp2
ASCRP4006383	0.00411801	0.0160023	2.16809	up	mmu_circRNA_008117	mm9_circ_008117	circBase	chr7	+	121052086	121057399	exonic	NM_021554	Mettl9	CTATGTAGAAAACGGTTGCTAGGAAGAGGCTCCATGTTTGTGTTCTCACCAGATCAGTTT	5309	1339.67	12.1706	11.0541	4557	5602	5768	1164	1313	1542	12.2179	12.3019	11.9919	10.8037	10.9936	11.3652						Ghitm
ASCRP4012658	0.00421456	0.0162359	2.16768	up	mmu_circRNA_19024		25070500	chr11	-	77571605	77579847	sense overlapping	NM_144825	Taok1	TCTTGGAATAACGTGTATTGAATTAGGAGGCACGAGATGTGCGTACTAATGAAGTGGTGG	61.6667	31.3333	6.00406	4.88791	46	55	84	30	31	33	5.75235	5.99484	6.265	4.80933	4.73181	5.1226						Ghr
ASCRP4012198	0.000859934	0.00725173	2.16755	up	mmu_circRNA_36319	3_152091796_152082979_-8817|16.46|27|178	25714049	chr3	+	152420014	152428832	exonic	NM_001080755	Zzz3	TCAGATCATGTGGCACTGAAACACAACAAAGAATAACAAGTTGTGCTAGTACATCTGTAT	1379.33	410	10.2798	9.16378	1180	1414	1544	379	445	406	10.3232	10.371	10.1453	8.95586	9.27268	9.26281						Gigyf1
ASCRP4009820	0.0177861	0.0411018	2.16507	up	mmu_circRNA_18933		25070500	chr1	-	38534905	38536948	sense overlapping	NM_001290814	Aff3	GCAGGCAGAGAGTGTCTATGAACCGGACAGGAATGCGTTACGGAGGAAAGAGCGAGAAAG	1905.83	557	10.7411	9.62673	1877	2211.5	1629	598	473	600	10.9801	11.0102	10.2331	9.6516	9.38461	9.84398						Gk5
ASCRP4009774	0.00319812	0.0137628	2.16388	up	mmu_circRNA_31867	18_66158374_66143807_-14567|20.12|2|2	25714049	chr18	-	65984152	65998720	exonic	NM_027400	Lman1	GCAGACAGTGTTGTTCGTTGGCTATATCATGTACAGATGCTATTCCAAGTGCAGATCAGA	71.6667	38.6667	6.25663	5.14301	72	79.5	63.5	43	38	35	6.38839	6.44358	5.93793	5.28928	5.06487	5.07489						Glb1
ASCRP4003543	0.0144729	0.0357419	2.16383	up	mmu_circRNA_44529	9_66414710_66391753_-22957|17.10|2|2	25714049	chr9	-	66543945	66566903	exonic	NM_144937	Usp3	CAACACTTGTTTCATGAATGCTATCCTTCAGTCACTCAGTGTGCAGGTCCAACAAAAGCC	2034.17	592.833	10.8333	9.71973	2032	2323	1747.5	652	617.5	509	11.0998	11.0864	10.3138	9.80282	9.77951	9.57687						Glce
ASCRP4012938	0.000320465	0.00491121	2.16339	up	mmu_circRNA_37689	4_129000113_128994892_-5221|14.41|17|30	25714049	chr4	-	129317647	129322869	exonic	NM_009030	Rbbp4	TGCAAGTGTGGCAGATGAATTTGGAGGTTTTGGTTCTGTCAGTGGGAAAATTGAAATAGA	314	112.333	8.22883	7.11554	261	331	350	130	110.5	96.5	8.22322	8.34491	8.11836	7.25492	7.0665	7.02519						Glg1
ASCRP4000002	0.0276422	0.0562309	2.16335	up	mmu_circRNA_38777	5_73701665_73691903_-9762|16.93|2|2	25714049	chr5	+	73300663	73310426	exonic	NM_023429	Ociad1	AAAAAAGAAGCTGTGCCGTTGGCTGCCACAAGTATGCTGATTACTCAAGGATTAATTAGT	470.667	162	8.79488	7.68161	537.5	477	397.5	181	134	171	9.2661	8.83922	8.27932	7.77482	7.36491	7.90512						Glra2
ASCRP4001828	0.0176934	0.0409625	2.16328	up	mmu_circRNA_36554	4_24166965_24165987_-978|16.34|7|11	25714049	chr4	-	24238839	24239818	antisense	ENSMUST00000117711	Gm11892	AGACCTGCTAGTAAGAAGAAGCCACTAGAATGTCACTCATTAAGAACCACCTTGTGAGGA	404.167	146.333	8.57794	7.46473	353.5	438	421	170	172	97	8.65095	8.72487	8.35801	7.68933	7.76502	6.93983						Gls
ASCRP4013202	0.00174808	0.0100034	2.16292	up	mmu_circRNA_36613	4_33466412_33407494_-58918|16.70|12|23	25714049	chr4	+	33320518	33379437	exonic	NM_011884	Rngtt	TGGATGGACTTATTTTTCAGCCTATTGGAGAAGATTCTTACCTCTGAAGACGATGCTGGG	850.5	260.667	9.57512	8.46213	570	807.5	1174	295	270	217	9.33771	9.62078	9.76687	8.57568	8.50517	8.30555						Glt1d1
ASCRP4002284	0.00024518	0.00447831	2.16239	up	mmu_circRNA_39368	5_124195120_124189501_-5619|22.43|1|2	25714049	chr5	-	123739491	123745111	exonic	NM_001005525	Rsrc2	AGGAGTCGAAGTCGGCTATTGATACAGAACGAGATGGATTAGCCCTAGAAAAGACATCAC	381.333	135.333	8.50471	7.39209	336.5	394	413.5	140	138	128	8.59129	8.59272	8.33012	7.34907	7.41127	7.41592						Glyr1
ASCRP4009012	0.00942208	0.0268551	2.16194	up	mmu_circRNA_18970		25070500	chr10	-	25267306	25289734	sense overlapping	NM_018747	Akap7	GAGATAGCAGGGCAGGAAAACTAGATTCCGGTACGTGTGAACATATATCAGGAGAAGAGG	1008.83	313.333	9.84676	8.73444	752	1082.5	1192	295	261	384	9.73427	10.0162	9.78981	8.56759	8.46286	9.17286						Gm11855
ASCRP4013806	0.00205326	0.0107903	2.16161	up	mmu_circRNA_28230	15_9108115_9078732_-29383|15.23|3|3	25714049	chr15	+	9148975	9178359	exonic	NM_177178	Lmbrd2	TTCTCTGCATCGCTACGTATTTTAGATATGGTCCAGAACTACCCATGAGTCAGTTTGGCT	184	75.6667	7.50509	6.39299	161	203	188	73	80	74	7.54255	7.67775	7.29497	6.17602	6.48979	6.51315						Gm11892
ASCRP4005403	0.00446626	0.0167832	2.16119	up	mmu_circRNA_34943	2_163922642_163922475_-167|23.48|10|21	25714049	chr2	+	164096738	164096906	exonic	NM_021420	Stk4	CCCCATATGCTGATATCCATCCAATGAGGGATACCATGGCAAAGAGGAATACAGTAATAG	163.167	67.8333	7.33389	6.22207	147.5	152	190	64.5	62	77	7.40362	7.27338	7.32468	6.05611	6.01134	6.59875						Gm12057
ASCRP4010416	0.00188029	0.0103244	2.16012	up	mmu_circRNA_33025	2_17384483_17355543_-28940|16.89|4|4	25714049	chr2	-	17433915	17462856	intronic	ENSMUST00000028080	Nebl	GGAGCTTCTAAACTTTCTAGTCAGCCCAGCGAAGAACCATTAAGAACTCACAGCAAGATT	340.667	116.833	8.26338	7.15226	228	320	474	116.5	123	111	8.00303	8.29403	8.49307	7.047	7.22951	7.18029						Gm14824
ASCRP4008303	0.0428876	0.0783671	2.1575	up	mmu_circRNA_31518	18_33289487_33267534_-21953|20.39|6|10	25714049	chr18	+	33107879	33129833	exonic	NM_009793	Camk4	GAAGCAGATCCTGGAGGCCGTTGCTGTGGACAAGAAGATTGTGAGAACAGAAATAGGAGT	765	260.833	9.46287	8.35351	753	671	871	339	297.5	146	9.72804	9.32419	9.33637	8.7782	8.63362	7.64869						Gm15155
ASCRP4002792	0.00424519	0.0163011	2.15704	up	mmu_circRNA_20995	1_153248303_153231447_-16856|16.04|6|7	25714049	chr1	-	151384316	151401173	exonic	NM_025819	Swt1	ATCAGAACAGATGGACTGAGTGACGAGAACAATGATGACCGAGTATTAAAGTGCTGTCTT	62.1667	33.6667	6.045	4.93595	68	66	52.5	35	33	33	6.27653	6.1593	5.69919	4.86154	4.87143	5.07489						Gm15800
ASCRP4000714	0.000403184	0.0053666	2.15526	up	mmu_circRNA_19703	1_16430539_16356160_-74379|19.91|6|6	25714049	chr1	-	16366078	16440458	exonic	NM_025303	Stau2	AAGGATGGAGTGGTCCAAAGCCTGGGTTTCCTGAACCAACAAATAACAGTAGTATAACTC	1373.5	407.667	10.2603	9.15239	1092.5	1310	1718	422	371	430	10.2234	10.2616	10.2957	9.12107	8.99781	9.3383						Gm17296
ASCRP4003245	0.00128739	0.00854005	2.15482	up	mmu_circRNA_44201	9_54252028_54231464_-20564|14.94|15|60	25714049	chr9	-	54383656	54404221	exonic	NM_172771	Dmxl2	ATTCTTATAGGTATGTCTTGAAAAAATGGAAGATATTCAACTAGCCATGGTTATTGCCCG	279.667	101.833	8.02892	6.92135	197	266.5	375.5	116	102.5	87	7.82743	8.04023	8.21911	7.06794	6.89387	6.80226						Gm20721
ASCRP4005306	0.0123699	0.0321096	2.15469	up	mmu_circRNA_36528	4_21731460_21723933_-7527|16.25|2|2	25714049	chr4	+	21796785	21804313	exonic	NM_152825	Usp45	CCATCTGTTGGATGCAGTGAGGACAGAGGAGACCAAGGTGCATTTTCTAGAATCATAAAA	98.6667	47	6.66311	5.55563	105	109	82	53	41	47	6.91454	6.83948	6.23531	5.62561	5.28805	5.75324						Gm20754
ASCRP4010893	0.00161044	0.00962064	2.15406	up	mmu_circRNA_29504	16_31805820_31743192_-62628|16.47|3|3	25714049	chr16	+	31743105	31805734	exonic	NM_007862	Dlg1	GTACTCACCCATTTCTAAAGCTGTGCTCGGAGATGACGAGATCACTAGAAATACCGGTAT	1135.83	350.333	10.0187	8.91164	926.5	1176	1305	380	398	273	10.0129	10.1252	9.91808	8.95586	9.11644	8.66263						Gm22632
ASCRP4000964	0.00968345	0.0273133	2.15248	up	mmu_circRNA_30515	17_45140178_45128683_-11495|16.80|6|12	25714049	chr17	+	44991733	45003229	exonic	NM_178652	Supt3	AATGTTTGAAGACAACGAGCTTGATGATGTCAAACAGGAGAGAATGGAGTTACAGCAAGC	110.333	51	6.79979	5.69379	106	134	91	54	49	50	6.93787	7.11327	6.34823	5.69223	5.59808	5.79107						Gm23431
ASCRP4007913	0.0180039	0.0415083	2.1511	up	mmu_circRNA_19461		25070500	chr7	+	51887910	51926546	sense overlapping	NM_008087	Gas2	GAAACATGTCTTTTTGAATCTGAAGGCCTGGGTGGTGTTAGGAGTGGATAAATGATGTGC	724.833	234.667	9.4081	8.30302	745.5	768	661	258	192	254	9.72128	9.5562	8.94682	8.36445	7.99758	8.54704						Gm25499
ASCRP4012695	5.73811e-05	0.00342252	2.15107	up	mmu_circRNA_004272	mm9_circ_004272	circBase	chr11	+	7078887	7109112	exonic	NM_009622	Adcy1	TGAAACTGCTCAATGAACTCTTTGGCAAGTTCGATGAGTTAGCCACGCTCGGTGCCAATG	286.833	106	8.09161	6.98656	230	262	368.5	116	108	94	8.05386	8.02701	8.19396	7.05371	6.94765	6.95832						Gm25854
ASCRP4006129	0.000921331	0.00746634	2.15078	up	mmu_circRNA_45033	9_106144116_106141863_-2253|19.37|2|2	25714049	chr9	-	106239531	106241785	exonic	NM_020559	Alas1	CTAAGATGATGCCAGAGGCTGCTCAAAGCCCAGTGCCTCCCAGCCTGGTTAATGTGAAAA	9189	2334.17	12.9846	11.8798	8369.5	6897	12300.5	2507	2276	2219.5	13.0983	12.7395	13.1161	11.923	11.8303	11.886						Gm26965
ASCRP4001192	0.00305865	0.013357	2.15045	up	mmu_circRNA_43161	8_84294823_84239100_-55723|18.57|4|6	25714049	chr8	+	81715200	81770924	exonic	NM_001024617	Inpp4b	ACAGTCTACGATGTCAAGGATAAGTCTCATGATACTAGCCCTAAAACCAGCGAAACAATA	781.833	252	9.52008	8.41544	732.5	832	781	250.5	253.5	252	9.69941	9.66048	9.20034	8.30479	8.41506	8.52645						Gm32014
ASCRP4004977	0.00179565	0.0101007	2.15032	up	mmu_circRNA_39980	6_29846416_29813140_-33276|10.41|3|3	25714049	chr6	+	29863139	29896416	exonic	NM_021414	Ahcyl2	CATTCCAACACCGAGATTGATGTGCAGATTCAGTTTGCTGACCAGAAGCAGGAATTCAAC	97.1667	47.6667	6.65833	5.55378	102.5	91	98	54	47	42	6.90855	6.62286	6.44358	5.67445	5.52893	5.45795						Gm340
ASCRP4013632	0.00607837	0.0202336	2.14983	up	mmu_circRNA_19182		25070500	chr17	+	26736813	26743131	intronic	ENSMUST00000151681	Crebrf	TTATGAGGATGACAGAGATGATGATATCAGCGACACGTTCTCTGAACCAGAGTGGTGACC	12023	2882.5	13.3228	12.2185	11297	13540	11232	2673	2954.5	3020	13.4293	13.5769	12.962	12.0311	12.2851	12.3393						Gm4877
ASCRP4003346	0.000596909	0.00625261	2.14934	up	mmu_circRNA_26505	13_64326956_64316808_-10148|19.12|4|7	25714049	chr13	-	64215499	64225648	exonic	NM_172587	Cdc14b	ATTTGTGAAAATGTCAAGGGTGCCATTGCTGTGCATTGCAAAGGTTATATATTTGGGGAG	335.667	122.833	8.32899	7.2251	292	355	360	124	121.5	123	8.38416	8.44545	8.15737	7.14607	7.16462	7.36462						Gm5564
ASCRP4011434	0.000730142	0.00682055	2.1488	up	mmu_circRNA_26090	13_15873739_15867183_-6556|20.87|2|2	25714049	chr13	-	15775349	15781906	sense overlapping	NR_045507	4933412O06Rik	GTTCTGTGAGACATACACCAAGCGTTGAGGGATGTGATATGAAGAGCAAGAAGATGACAG	132.5	58.8333	7.04967	5.94614	117	135	145.5	70	58.5	48	7.05298	7.13174	6.9643	6.15323	5.89413	5.79107						Gm5815
ASCRP4013741	0.00033308	0.00497295	2.14824	up	mmu_circRNA_20582	1_99655941_99646119_-9822|19.83|3|3	25714049	chr1	-	97749541	97759364	exonic	NM_173760	Ppip5k2	TTCCATGAAGTACTATGATGACTGTGCAAAAATTCTTGGCCACCAGAAAGGCAGATTGTG	74	37.1667	6.2883	5.18515	64.5	80.5	77	40	35.5	36	6.27653	6.43582	6.15255	5.16343	5.11012	5.28188						Gm7847
ASCRP4003961	0.00658828	0.0213566	2.14763	up	mmu_circRNA_32718	19_47388656_47357511_-31145|15.58|1|2	25714049	chr19	-	47283020	47314166	exonic	NM_008018	Sh3pxd2a	CACAGCCGAGGTGCCGACACCAACGCCGAGCCCATGATCCTGGAACAGTACGTGGTGGTG	147.333	64.3333	7.20534	6.1026	159	146	137	70	69	54	7.51784	7.22694	6.87125	6.19846	6.20955	5.89978						Gm872
ASCRP4010736	0.00365813	0.014894	2.14705	up	mmu_circRNA_005835	mm9_circ_005835	circBase	chr5	-	103862917	103876289	sense overlapping	NM_178741	Klhl8	GGGTGAGAGCTGTTGTCATAAAGCCAGGTTGGCTCAAAGCTAATATCTTGTCACAAACTG	451.333	155.167	8.71635	7.61399	377.5	446	530.5	135	160	170.5	8.75307	8.75307	8.64291	7.2893	7.65419	7.89848						Gmcl1
ASCRP4011345	0.00476015	0.017506	2.14681	up	mmu_circRNA_40388	6_71570562_71557396_-13166|22.00|2|2	25714049	chr6	-	71607401	71620568	exonic	NM_173001	Kdm3a	GTGTTTTGTCGCTTTTTCCACTTCAGGAGGTGACAAGAACCTTGTTGGTTCAGAAGTAAA	636.5	212	9.21583	8.11363	590	660	659.5	243	232	161	9.39104	9.31244	8.94399	8.24486	8.25615	7.83986						Gmds
ASCRP4010710	0.00270393	0.0125344	2.14646	up	mmu_circRNA_42134	7_120695516_120669502_-26014|14.57|5|6	25714049	chr7	+	113525987	113552002	exonic	NM_027379	Far1	GGGGAAGTTGATTTGGTGACTGAGGAAAGGACCCAGAGACTCCTTGAACAACTAAGACAA	169.167	71	7.39427	6.29231	161	184	162.5	69	72	72	7.5283	7.54281	7.11171	6.17602	6.23595	6.46497						Gna11
ASCRP4011509	0.00194434	0.0104916	2.14637	up	mmu_circRNA_35236	3_32979458_32891828_-87630|11.46|11|17	25714049	chr3	-	32992905	33080536	exonic	NM_021483	Pex5l	GTTTGAAAGGGCAAAAGCGGCAGTAGAGAAAAGTAAAGAACAAGGCTATGGCAAGCTAAG	303.5	113.667	8.18934	7.08744	286	314.5	310	118	108	115	8.34831	8.27405	7.94567	7.02316	6.97562	7.26355						Gnai3
ASCRP4001705	0.00142869	0.00896157	2.14474	up	mmu_circRNA_32419	19_29860939_29828090_-32849|13.95|19|120	25714049	chr19	-	29753599	29786449	exonic	NM_172836	9930021J03Rik	AGAAAGGAAAACACAAGAAGCACAAATCTGGCACTTGAGAGAAAAGACAACGATAGCAGT	55.5	30	5.90498	4.80418	48	62.5	56	33	28	29	5.78498	6.13282	5.79714	4.90713	4.64222	4.86319						Gnaq
ASCRP4000856	0.00231599	0.0115032	2.14323	up	mmu_circRNA_25880	12_112561384_112561014_-370|19.48|5|5	25714049	chr12	-	111322802	111323173	exonic	NM_183016	Cdc42bpb	AATCAAGAGGCTGAATGAAGAGCTTGAACGCATGAAGAGTAAAATGGCAGCTGCTTTTCT	185.5	76.6667	7.52035	6.42057	188.5	189	179	87	72	71	7.74845	7.57495	7.23766	6.52521	6.34409	6.3924						Gnaz
ASCRP4001756	8.9055e-05	0.00359845	2.143	up	mmu_circRNA_41566	7_69263929_69208819_-55110|12.75|2|2	25714049	chr7	-	62063932	62119043	sense overlapping	NR_049204	Mir344i	AGAAGCAACATGGCTACTTCTGCGGGTACTGAGAAATATGTCTAATGCTTTAAAGCTGGA	1067.83	329.167	9.92593	8.8263	814	1121	1268.5	337	342.5	308	9.84774	10.0516	9.87847	8.7782	8.86894	8.83175						Gnb1
ASCRP4009938	0.000118583	0.00385117	2.14294	up	mmu_circRNA_24078	11_93460712_93439980_-20732|20.48|9|14	25714049	chr11	+	93578665	93599398	exonic	NM_028296	Car10	GCCCAGAAGCTACAGTACAGAGGTACAACTCATCCACTATAACCACGAGCTATACACAAA	134.667	59	7.0905	5.99092	125	133	146	58	61	58	7.18426	7.10439	6.98286	5.92057	5.97739	6.07478						Gne
ASCRP4010236	0.0231081	0.0494671	2.14274	up	mmu_circRNA_009319	mm9_circ_009319	circBase	chr2	-	59948086	59962630	exonic	NM_001001182	Baz2b	GGAAACTGCAGGCTCAAGGAACAATATAAGCAGACATTCCCATCACAAGGAAAGAAACAG	174.167	69.6667	7.38697	6.28752	147	239	136.5	72	67	70	7.38144	7.90351	6.87596	6.24295	6.17934	6.44026						Gnl2
ASCRP4010924	0.04486	0.0810864	2.14193	up	mmu_circRNA_19218		25070500	chr19	-	4784720	4794011	sense overlapping	NM_009032	Rbm4	GTAGCTTTCATCTTTGGGAAAAATGAAGGTAAGGTAATTGGCGTTCCGGGTAACCAATCA	2830.83	765	11.2876	10.1887	2802	3592.5	2098	760	745.5	789.5	11.5917	11.722	10.5492	10.0791	10.1271	10.3599						Golga1
ASCRP4007702	0.000409539	0.00538783	2.14115	up	mmu_circRNA_37803	4_136138014_136124488_-13526|22.46|9|16	25714049	chr4	-	136568572	136582099	exonic	ENSMUST00000105847	Kdm1a	CTTTATGAAGCCAATGGACAAGCTGGCAAGCAGGAGGACTTCAAGACGACAGTTCTGGAG	70.1667	37.3333	6.18618	5.08779	72	65	73.5	39	40	33	6.34586	6.15188	6.0608	5.03584	5.20052	5.02702						Golga3
ASCRP4001871	0.0121886	0.0318042	2.14112	up	mmu_circRNA_44553	9_69852148_69846901_-5247|15.26|5|5	25714049	chr9	+	69999093	70004341	exonic	NM_016787	Bnip2	AGAGACAAAAAAGATGATCTTCCCAAACCCAAAACTACTGAAGTCATTAGGAAAGGCTCG	242.833	93.1667	7.85176	6.75339	179.5	241	308	91	75	113.5	7.68933	7.92028	7.94567	6.63234	6.41315	7.21469						Golga4
ASCRP4009680	0.00151775	0.00934308	2.14088	up	mmu_circRNA_40327	6_58840228_58804867_-35361|19.93|2|2	25714049	chr6	+	58854872	58890234	exonic	NM_028705	Herc3	GATTTGAAGGAACTGTCACCAACTGAAGGAAGAACAAATTGGAGCATTAGCTGATCAGCA	109	51	6.80114	5.70294	114	104	109	57	47.5	48.5	7.01315	6.81555	6.57473	5.79714	5.57909	5.73258						Golga5
ASCRP4004392	0.000913221	0.0074421	2.13969	up	mmu_circRNA_25962	13_8860511_8819109_-41402|15.00|12|17	25714049	chr13	-	8819862	8861265	exonic	NM_172445	Wdr37	CAGCCGACAGCTTATTGCAGGAGTGACCAGGACACTACCTTCTAGAAGTAATGCCCACAG	213.667	84.3333	7.72378	6.62638	197	219.5	224.5	95	90	68	7.84824	7.78532	7.53777	6.70743	6.70674	6.46497						Golgb1
ASCRP4001703	0.00056609	0.0061187	2.13836	up	mmu_circRNA_40433	6_77524826_77517156_-7670|22.19|4|4	25714049	chr6	-	77567161	77574832	intronic	ENSMUST00000075340	Ctnna2	AGAAAGACTTCTCTTACATGCAGTCTTCCATACTAGGTCTCATTGCATAGCCCAGACTGG	127.833	56	6.98233	5.88583	95	131.5	157	63	54	51	6.78579	7.08078	7.08043	5.97892	5.8122	5.86637						Gon4l
ASCRP4011732	0.00176997	0.0100421	2.13825	up	mmu_circRNA_016692	mm9_circ_016692	circBase	chr8	-	3202889	3211700	exonic	NM_010568	Insr	TACATCTGATTCGAGGAGAGACCTTGGAAATTGGTTTGCCCAACCATCTGTAAGTCACAT	170.833	71.3333	7.4216	6.32517	166	180.5	166	75	71	68	7.60971	7.50902	7.14607	6.29226	6.26813	6.41512						Gosr1
ASCRP4003071	5.9631e-05	0.00342252	2.13786	up	mmu_circRNA_39841	6_11997944_11911550_-86394|21.26|17|50	25714049	chr6	+	11961549	12047944	exonic	NM_001168382	Phf14	ATGGATATGTCAGGAATGTGACTCTTCATCTTCTAAGATGGGTCCACATTGTTTGTGCCC	198.333	78.3333	7.57525	6.47908	157	183	255	86	78	71	7.50161	7.5348	7.68933	6.5163	6.48067	6.44026						Gpatch8
ASCRP4011176	0.00129811	0.00855965	2.13785	up	mmu_circRNA_28303	15_23340575_23312538_-28037|12.05|2|2	25714049	chr15	+	23382782	23410820	exonic	NM_001081299	Cdh18	GTGACTGCTTCAGAAAACGAACACTATCAACTGTATGTTCCTGAGTCTGCTCAAGTTGGT	116	52.8333	6.86749	5.77133	98	116	134	49	55	54.5	6.87289	6.90254	6.82704	5.52058	5.8122	5.9812						Gpbp1
ASCRP4001976	0.000442888	0.00553716	2.13768	up	mmu_circRNA_009487	mm9_circ_009487	circBase	chr6	-	118651947	118751565	exonic	NM_009781	Cacna1c	AGATGATCCTGAAGCTCATTGCCTTCAAACCCAAGATGTTCCGGCAGAAGAGGATCCTTC	351.667	125.667	8.36696	7.27091	282	361	412	147	120	110	8.31487	8.4645	8.3215	7.45249	7.17996	7.18029						Gpc5
ASCRP4005356	0.000661645	0.00655048	2.13725	up	mmu_circRNA_44548	9_69258696_69248284_-10412|16.46|11|16	25714049	chr9	+	69400476	69410889	exonic	NM_145618	Ice2	CCCACAACAAAAAGCTGAAGTTATGCACTGTGGATGTTACACCCAAAAATGGCCTTAAAG	85.5	42.6667	6.48397	5.38822	85	84.5	87	45	41	42	6.63476	6.51025	6.30691	5.37289	5.28805	5.50372						Gpc6
ASCRP4009631	0.00604242	0.0201753	2.13679	up	mmu_circRNA_35295	3_40589320_40564286_-25034|15.70|3|3	25714049	chr3	+	40760363	40785398	exonic	NM_011020	Hspa4l	GATTCAGCTTGTCCTGAAAGTGATAGAAGCACACAGAAACAAGATCCCGAGCTTTTTCAC	77.3333	38.6667	6.33395	5.2385	69.5	92	70.5	37	40	39	6.33875	6.63766	6.02543	5.07631	5.20052	5.43868						Gpcpd1
ASCRP4012203	0.000411689	0.00538783	2.13501	up	mmu_circRNA_39006	5_96667964_96652790_-15174|17.44|8|18	25714049	chr5	+	96223770	96238945	exonic	NM_053158	Mrpl1	TCAGCACCAAAATAGCAACAGCCTGCAAGAAAAATTAAAAAAGGTGCCAAGGAAAAGACA	48.8333	25.8333	5.7318	4.63756	46	50	50.5	25.5	26	26	5.68384	5.8254	5.68617	4.50811	4.59524	4.80933						Gpd1l
ASCRP4003297	0.00862578	0.0253539	2.13493	up	mmu_circRNA_014781	mm9_circ_014781	circBase	chr1	-	22346292	22397563	exonic	NM_053270	Rims1	ATTGTGTCTCGAAGAAGCAGAAGCACATCACAGCTCAGCCAGACAGAACGCACCGACAAG	22260.8	6695.17	14.7839	13.6897	20308	22016.5	24458	7424	6968.5	5693	15.04	14.9645	14.3471	13.7866	13.7055	13.5769						Gpd2
ASCRP4007484	0.00115857	0.00823961	2.13322	up	mmu_circRNA_000191	mm9_circ_000191	circBase	chr4	-	99070177	99079849	exonic	NM_026082	Dock7	CTTCCCAAGATGTCTTTCTTGTGATAAAGATACCATAAACTGGGAACAGGATTTAACCCC	193.5	78.1667	7.59342	6.50039	189	197.5	194	86	75.5	73	7.77559	7.65324	7.35142	6.5444	6.42271	6.53406						Gphn
ASCRP4007295	0.00736681	0.0229029	2.13264	up	mmu_circRNA_002804	mm9_circ_002804	circBase	chr19	+	57731551	57797503	exonic	NM_181415	Atrnl1	CTGTGGTCTGGAAGATCAAACAAACTTGCTGGGCTTCTCGTCGGAGGGAGCTTGCACGTG	1178.17	362.167	10.0647	8.97208	1147	1285	1102.5	410.5	328	348	10.2859	10.2415	9.66671	9.08982	8.80264	9.02377						Gpm6a
ASCRP4000503	0.000710251	0.00675273	2.13145	up	mmu_circRNA_36987	4_77278283_76840200_-438083|21.63|1|2	25714049	chr4	-	77194295	77632379	exonic	NM_011211	Ptprd	AACTTTCTTTGTATGCCTAACCTGTGAGTCGATGGGGAACCTTGAGGAGTTGCACACTTT	145.5	64.6667	7.19442	6.10258	143	136	157.5	67	68	59	7.38144	7.13174	7.07008	6.12732	5.97739	6.20304						Gpr45
ASCRP4001128	0.00651374	0.0211643	2.13133	up	mmu_circRNA_013661	mm9_circ_013661	circBase	chr4	-	87782286	87794011	exonic	NM_027326	Mllt3	ACAGAAGGTTAATGACACTGAGGGAACGACACATTCTGCAGCAGTCAGAGCAACCCAGTC	321.5	117.667	8.28052	7.18877	316.5	357	291	124.5	112	116.5	8.50451	8.4548	7.88227	7.19283	7.07437	7.2991						Gramd1b
ASCRP4013193	0.0298003	0.059532	2.13044	up	mmu_circRNA_21922	10_45199330_45188843_-10487|13.41|1|2	25714049	chr10	-	45469036	45479524	sense overlapping	NM_001031772	Lin28b	TGGATATTCCAGTGGATGTATTTGTACACCAAAGCCCAGGGAAGTTGGAAGAAAGAACAT	988.833	308.5	9.81147	8.72031	1072.5	1126	768	312.5	297	316	10.2018	10.0589	9.17373	8.63815	8.6525	8.87028						Gria3
ASCRP4006544	0.0118125	0.0311268	2.12999	up	mmu_circRNA_016699	mm9_circ_016699	circBase	chr4	-	129178240	129182532	exonic	NM_029036	S100pbp	CTCATATAGAAGATCCAGGGGACTCTAACCAAGATATGACGTGTTCACTCTTGCCCTCTG	2600.17	745.333	11.1792	10.0883	2133.5	2931	2736	828	872	536	11.1613	11.408	10.9683	10.2043	10.3865	9.67417						Gria4
ASCRP4012968	0.000861384	0.00725651	2.12961	up	mmu_circRNA_007090	mm9_circ_007090	circBase	chr9	+	108528588	108534618	exonic	NM_175143	Qrich1	TGCAGGTCACTTGTTCAGAACCCTAAGGACTCTGCAATATGAATAATTCTCTAGAGAACA	728	237.333	9.41489	8.32431	673	718	793	270	234.5	207.5	9.58947	9.43728	9.21793	8.43333	8.29671	8.24288						Grid1
ASCRP4010287	0.00134785	0.00872212	2.12925	up	mmu_circRNA_39382	5_124775146_124740855_-34291|19.29|8|13	25714049	chr5	-	124290845	124325137	exonic	NR_102690	Mphosph9	GGAAGCGAGGCTGAGACAAGAAAACAAGATGTTTCAGGATACTCTTTGGAACTATAGCCA	88.5	45	6.4858	5.39546	78.5	77	110	51.5	47	36.5	6.50046	6.3699	6.58704	5.54035	5.49201	5.15401						Grid2
ASCRP4008292	0.0110811	0.0298328	2.12907	up	mmu_circRNA_44846	9_96071973_96040958_-31015|13.40|1|2	25714049	chr9	+	96140538	96171554	exonic	NM_177352	Gk5	GAAGATTCTGAAGGGGTTTACTTTGTTCCGTCGTTTAGTGGATTACAGCTATTGCATGGG	113.333	52.3333	6.84388	5.75366	119	126	95	50	56	51	7.12176	7.0215	6.38839	5.58911	5.84561	5.82625						Grik1
ASCRP4013455	0.00755502	0.0232977	2.12879	up	mmu_circRNA_37720	4_130286463_130274072_-12391|12.70|9|13	25714049	chr4	+	130718156	130730548	intronic	ENSMUST00000105991	Pum1	TGTGGGACTTTTTGACTACAATTCTCAACAACAGCTCTTGCCAGGTAAAAAGTTTTGGGA	1202.33	368.167	10.0943	9.00427	1113	1349	1145	370	337.5	397	10.2492	10.3086	9.7252	8.91977	8.85981	9.23323						Grik2
ASCRP4000989	0.00849474	0.0251088	2.12861	up	mmu_circRNA_20024	1_44845387_44822859_-22528|16.26|3|4	25714049	chr1	+	44766013	44788542	exonic	NM_028450	Gulp1	AATTGGATGAGATGCAGGAGGTTCAACACAACTGCCAGCTTCATAGAATATCATTTTGCG	106.333	51.3333	6.76086	5.67095	99	123	97	47	55	52	6.84889	6.99705	6.43666	5.37289	5.7736	5.86637						Grik3
ASCRP4003356	8.06377e-05	0.00359845	2.12841	up	mmu_circRNA_41198	7_17184283_17134412_-49871|19.61|3|3	25714049	chr7	-	16549062	16598934	sense overlapping	NM_172739	Arhgap35	ATTTTCATTGAAAGATGCATTGAGTACATCGAAGCCACAGATGAGGAAGCTGAGGCAATG	63.8333	36.5	6.13511	5.04533	61.5	63	67	39	37	33.5	6.20955	6.1593	6.03647	5.11984	5.04169	4.97445						Grin2a
ASCRP4003495	0.00100878	0.00774911	2.12643	up	mmu_circRNA_29698	16_38208176_38144346_-63830|19.97|3|4	25714049	chr16	+	38144259	38208090	exonic	NM_019827	Gsk3b	CAAATCAAGGCACATCCTTGGACAAAGGAGATAAAGATGGCAGCAAGGTAACCACAGTAG	86.3333	43.1667	6.45828	5.36984	82	94	83	44.5	45	40	6.52755	6.62286	6.22442	5.28928	5.40843	5.41182						Grin2b
ASCRP4010724	0.00108409	0.00798982	2.12605	up	mmu_circRNA_35162	3_26083733_25811564_-272169|18.69|3|6	25714049	chr3	-	25912641	26184811	exonic	NM_138666	Nlgn1	GGGGTACTTGAAATGACAAAGAGACTGTATTGCCCTTGGAATGAGGTTCCTACAGCATAA	289.167	110.167	8.11615	7.02798	236	294.5	337	122	119.5	89	8.0889	8.18556	8.07399	7.13174	7.17164	6.78055						Grin3a
ASCRP4006260	0.00158487	0.00955411	2.12576	up	mmu_circRNA_41565	7_69249280_69208819_-40461|14.39|3|3	25714049	chr7	-	62063932	62104394	sense overlapping	NR_049204	Mir344i	CTACTTCTGCGGGTACTGAGAAATATGTCTAATGGCAACCAGAGCCAACCACATTAATGT	795.667	258.667	9.53861	8.45063	736	817	834	295	252	229	9.70351	9.63246	9.27985	8.5629	8.40318	8.38581						Grip1
ASCRP4001616	0.00538201	0.018787	2.12501	up	mmu_circRNA_36229	3_138713552_138646686_-66866|16.05|4|4	25714049	chr3	-	138983721	139050588	exonic	NM_001040690	Rap1gds1	ACTGTCTTTTGTGGCATGCTGATGAACTATAGCAATGAGAATGATAACCTCAGTGACACT	92.8333	46.1667	6.54664	5.45917	75.5	106	97	53	49.5	36	6.42075	6.80914	6.41004	5.67445	5.52893	5.17413						Grk4
ASCRP4003364	0.000221376	0.00437615	2.12482	up	mmu_circRNA_40005	6_30809974_30765931_-44043|16.52|1|2	25714049	chr6	-	30815930	30859974	exonic	NM_017478	Copg2	ATTTTTAATAGGGTGGTCCTGGAGAATGAGGCTGTCAGAGCTGCACATGATGAAGATAAG	431.667	151	8.65878	7.57143	371	412	512	172	150	131	8.72487	8.64867	8.60278	7.72625	7.50849	7.47955						Grm3
ASCRP4002526	5.73429e-05	0.00342252	2.12415	up	mmu_circRNA_21969	10_50380532_50324557_-55975|17.62|5|8	25714049	chr10	+	50604750	50660726	exonic	NM_198007	Ascc3	AGTGTGCTACGAAAGTGTTCTGAAACAAGTAAAGGCTGGACACCAGTTTCGAGTTTCTTA	67.5	35.3333	6.15502	5.06814	58	66	78.5	40	36	30	6.07799	6.18992	6.19715	5.11984	5.11012	4.97445						Grm5
ASCRP4008158	0.000115849	0.00381511	2.12351	up	mmu_circRNA_24174	11_98684713_98682745_-1968|12.65|5|7	25714049	chr11	+	98821430	98823399	exonic	NM_138660	Casc3	GAACTTCGAGGGTGAAGAAGACTACAGTGAAGAGGAGAATTCCAAGGTGGAGCTGAAATC	134.167	58.6667	7.0486	5.96215	110	124.5	168	60	60	56	6.98855	7.00306	7.15419	5.86966	5.97739	6.03939						Grm7
ASCRP4008830	0.00014128	0.00402418	2.12228	up	mmu_circRNA_27707	14_65377545_65376251_-1294|18.97|4|5	25714049	chr14	+	64757413	64758708	exonic	NM_001081177	Kif13b	GACTTGGGGATCATCCAAGCAAAAACAAGGAGTCTTCGGGACAGGTTAAAATACTCCAAG	190.667	77	7.52625	6.44064	148	195	229	77	82	72	7.38634	7.62404	7.56837	6.38925	6.46769	6.46497						Grm8
ASCRP4013015	0.00158639	0.00955411	2.12153	up	mmu_circRNA_45392	X_19954672_19954007_-665|20.70|2|2	25714049	chrX	+	20376880	20377546	exonic	NM_133669	Rp2h	TGCCGATGATTATACAACTGCAAATGCCAGGAAACTAATTGATGAGGTTGATCCAAAAGA	1011.83	316.833	9.86455	8.77944	846.5	1132.5	1056.5	320.5	345	285	9.9069	10.0647	9.622	8.70795	8.89599	8.73439						Gsk3a
ASCRP4009304	0.00066504	0.00656792	2.12063	up	mmu_circRNA_40141	6_37865297_37858217_-7080|14.91|2|3	25714049	chr6	+	37908216	37915297	exonic	NM_145076	Trim24	GATAAACTGACCTGTCGAGACTGCCAGCTGCTAGAACACAAAGAACACAGGTATGTACAA	176.667	73.6667	7.42664	6.34215	152.5	163.5	214	83	65	73	7.43328	7.37899	7.46765	6.4123	6.12595	6.48819						Gsk3b
ASCRP4010812	0.000307975	0.00485908	2.12058	up	mmu_circRNA_23151	11_30723154_30702814_-20340|18.08|4|5	25714049	chr11	+	30802813	30823154	exonic	NM_134013	Psme4	GGTTCAGGGAACCTTCTACCTCCATTGAAAGGAGAGGCAGTTACTAACTTTTCTATAGAA	105	48	6.69538	5.61092	85	95.5	134.5	54	49	41	6.59751	6.64393	6.84472	5.66121	5.66784	5.50372						Gspt1
ASCRP4010401	0.00200785	0.0106802	2.12049	up	mmu_circRNA_31320	18_13040786_12946829_-93957|21.90|3|4	25714049	chr18	-	12788319	12882277	exonic	NM_207530	Osbpl1a	GGAGCATCCTCAGAAAATGCATTGGGATGAGAGCACAAACATGTCAACAGAGACTAGATA	85.5	43	6.49678	5.41239	87.5	82.5	86.5	47	39	43	6.6732	6.49033	6.32682	5.44752	5.20052	5.58911						Gsr
ASCRP4005734	0.00106802	0.00796828	2.1191	up	mmu_circRNA_23829	11_79835771_79812559_-23212|14.75|2|2	25714049	chr11	+	79999056	80022269	exonic	NM_199196	Suz12	CCTTCATCAGGAAAATAAGCCTGGTTCTGTTAAACCTGCACAAACTATTGGAAAACATTT	164.5	69.8333	7.34816	6.26471	144.5	159	190	65.5	69	75	7.38634	7.34552	7.31263	6.10164	6.17934	6.51315						Gstcd
ASCRP4002702	0.00563302	0.0192781	2.11875	up	mmu_circRNA_45726	X_117515506_117478395_-37111|17.91|6|6	25714049	chrX	+	120364785	120401897	exonic	NR_073451	Pcdh11x	ATATCAGACCGTATATCGTGGGCTGACAAACAGTACCTTTGGTATTGAGACTGGTATGGA	208.833	81.5	7.63266	6.54945	139	244.5	243	81	80.5	83	7.32587	7.9398	7.6323	6.43471	6.48067	6.73297						Gtdc1
ASCRP4009974	0.00153655	0.00939296	2.11864	up	mmu_circRNA_37097	4_86825992_86822066_-3926|14.57|1|5	25714049	chr4	-	87176161	87180088	intronic	ENSMUST00000044990	Slc24a2	GCCGCTGAAAGAAAAGACCCAGAACAGCTGTATGGAAGAGGTCTATTCATCAATGTAGAA	69	37	6.1815	5.09836	69	72	66	38	41	32	6.31176	6.28426	5.94848	5.07631	5.24431	4.97445						Gtf2f1
ASCRP4013573	0.00105595	0.00790402	2.11776	up	mmu_circRNA_28501	15_39398589_39268543_-130046|11.15|2|4	25714049	chr15	+	39436996	39567043	exonic	NM_053271	Rims2	TTACCATTCGAAGAAAACGAAGTCCATCAGTGTCCAGGGATCAAAATCGAAGATACGAGC	259.5	100.333	7.96871	6.88617	224	286	268.5	107	97	97	8.00846	8.13719	7.76048	6.91574	6.76427	6.97848						Gtf2h1
ASCRP4000032	0.0080215	0.0242232	2.11714	up	mmu_circRNA_25921	12_118139520_118062790_-76730|23.85|2|2	25714049	chr12	+	116824316	116901047	exonic	NM_011215	Ptprn2	AAAACATGACAACTGCCGATGTCATCAAGGCTGCAGGTTTCACGTGGCAAGATGACTATA	3917.33	1048.33	11.7759	10.6938	3937	4099	3716	1014	1121	1010	12.0903	11.8602	11.3773	10.5673	10.7979	10.7163						Gtf2i
ASCRP4009731	0.00535255	0.0187312	2.11713	up	mmu_circRNA_34839	2_155929133_155922562_-6571|18.96|6|10	25714049	chr2	-	156096825	156103397	intronic	ENSMUST00000079312	Cpne1	GCAATCGCTTTATTCAAGTTCATCCAATAACTAAGAAAGGATTGACTTGGCCTCTGCTTC	320.667	116.667	8.2017	7.11959	228	280	454	136	125	89	8.04187	8.10994	8.45329	7.31776	7.21631	6.8247						Gtf2ird1
ASCRP4003213	0.004317	0.0164536	2.11666	up	mmu_circRNA_33129	2_23401099_23362429_-38670|16.70|14|33	25714049	chr2	-	23506908	23545579	sense overlapping	NM_029773	Spopl	ATTCATTGTTAGAAAAATGCAACAGAGACTTGGCTAAATTATTCAAGTTTGTGGGATACT	309.333	109.333	8.1221	7.04031	198.5	268	461.5	120	107	101	7.8451	8.05874	8.46245	7.09896	6.96122	7.06075						Gtf3c1
ASCRP4009407	0.0338418	0.0655155	2.11638	up	mmu_circRNA_45517	X_70800574_70773984_-26590|14.01|5|6	25714049	chrX	+	73528644	73555235	exonic	NM_177236	Atp2b3	GATCCAGACACAGGCCTGGCAGACAACACCAATGACTTGGAGAAACGCAGGCAGATCTAT	220.167	86	7.73715	6.65555	229	275	156.5	91	81	86	8.05838	8.08297	7.07008	6.65256	6.53354	6.78055						Gtf3c5
ASCRP4012025	0.00323626	0.0138834	2.11585	up	mmu_circRNA_44010	9_41336283_41283089_-53194|14.31|9|21	25714049	chr9	+	41475005	41528200	intronic	AK045205		TATTCATAAGAAGCTGGCTTTTACAGCGCTGTGAACCAAGGAAGCGAAAAAACAAAGAGC	353	130	8.40045	7.31921	308	379	372	128	122	140	8.45343	8.54202	8.2059	7.21242	7.15047	7.59473						Gtpbp4
ASCRP4011634	0.000722842	0.00678797	2.11575	up	mmu_circRNA_30274	17_17527028_17510422_-16606|15.71|4|6	25714049	chr17	+	17373457	17390064	sense overlapping	NM_025934	Riok2	TAAGCTGTTCAACAATCCCTCCAATTACCAACTACTTTAGCTGGACCGATACGGACACTA	114	53.3333	6.80781	5.72664	96	99.5	146.5	54	51	55	6.76427	6.70374	6.95542	5.62561	5.65454	5.89978						Gtpbp8
ASCRP4009615	0.00197386	0.0105804	2.11572	up	mmu_circRNA_28574	15_44854480_44846200_-8280|13.08|5|6	25714049	chr15	-	45014653	45022934	intergenic			GATTACACTGGGGAGAGTTGCAACAACAAAAGGGAAGCAGAAGAAAGATGAGACTGAAGA	44.6667	25.6667	5.60978	4.52863	52	37	45	26	28	23	5.85478	5.45082	5.52372	4.39723	4.68584	4.50282						Gucy1a2
ASCRP4001990	0.0189157	0.0429613	2.11472	up	mmu_circRNA_000081	mm9_circ_000081	circBase	chr12	-	13230291	13239178	exonic	NM_134040	Ddx1	AGATTCCGCAGATTACGTGTGATGGGAAAAGACTTCAGGAATTCACTATGCATGATACCA	128.667	57.1667	7.02621	5.94574	142	144	100	58.5	57	56	7.38144	7.21922	6.47797	5.84896	5.94887	6.03939						Gulp1
ASCRP4005637	0.000135901	0.00397688	2.11407	up	mmu_circRNA_21293	1_176674437_176596774_-77663|22.00|3|4	25714049	chr1	+	174666642	174744306	exonic	NM_019445	Fmn2	CCTGACAGAGACTCATAAATGCTGTTGTGAACTTGGACAACTCTGTGGTGGACCTGGAGA	156.833	65.5	7.26361	6.18359	127.5	147	196	68.5	70	58	7.20657	7.22694	7.3573	6.16467	6.29287	6.09321						Gzf1
ASCRP4013269	0.00491698	0.0178175	2.11343	up	mmu_circRNA_21720	10_19766290_19739364_-26926|17.28|2|4	25714049	chr10	+	20019557	20046484	exonic	NM_008580	Map3k5	TGGGCACCAGTTTGAATCTTCTTTTGAGCTTCGGAAAGTTGGAAATTATTTGCCAGAAGA	385.5	141.333	8.52879	7.44921	381.5	371	404	141	164.5	118.5	8.76168	8.51998	8.30472	7.35466	7.72364	7.26933						Hacd1
ASCRP4003631	0.00289813	0.0129865	2.11313	up	mmu_circRNA_19337		25070500	chr4	+	130668921	130730550	sense overlapping	NM_030722	Pum1	CAACTGTGGGACTTTTTGACTACAATTCTCAACAACAGGTCAGGTGTTGGTGGAATGAGC	1155.83	360.667	10.0363	8.95691	982.5	1324	1161	403	338	341	10.0867	10.2771	9.74512	9.04331	8.84582	8.98158						Hace1
ASCRP4002827	0.00710456	0.0223886	2.11128	up	mmu_circRNA_34204	2_110586074_110537183_-48891|13.96|7|10	25714049	chr2	-	110697025	110745917	exonic	NM_001128103	Ano3	ATCATGCTGCTGAATCTTCCAAGAAATCTGTAAAGCCACTGAAGTCTTCATGTGTCCTCT	628.167	206.667	9.13664	8.05852	446	572	866.5	222	245.5	152.5	8.97476	9.10496	9.33018	8.09102	8.36204	7.7225						Haus6
ASCRP4000187	0.0406767	0.0751469	2.11098	up	mmu_circRNA_38492	5_36192218_36183930_-8288|17.75|8|24	25714049	chr5	+	35841280	35849569	exonic	NM_177678	Ablim2	AAAGATAACATCTATAGGAAACCCCCTATCTACAAACAGCACGGGGGATCAGGATGATCG	367.667	139.667	8.46039	7.38248	336.5	359.5	407	196	142	81	8.60098	8.46245	8.31774	7.92879	7.4943	6.72435						Hbp1
ASCRP4013653	0.0104752	0.0286962	2.11073	up	mmu_circRNA_014684	mm9_circ_014684	circBase	chr14	+	26604673	26606960	exonic	NM_145969	Dennd6a	TTATTTTGCCTACTGTTCACGAGGTGGATCTTTTCAGCTTGTAATGATGTTGACCGATGG	182.667	77	7.50827	6.43053	184	207	157	89	76	66	7.72829	7.7225	7.07402	6.61184	6.3924	6.28734						Hbs1l
ASCRP4002974	0.000493989	0.00580427	2.11073	up	mmu_circRNA_44578	9_70602132_70566465_-35667|17.80|3|3	25714049	chr9	+	70718657	70754325	exonic	NM_007399	Adam10	ATGAAGTTGGACATAACTTTGGATCTCCAACAGTTCAACCTACGAATGAAGAGGGACACT	357.667	130	8.40933	7.33159	300	361	412	126	129	135	8.4274	8.47048	8.33012	7.19283	7.28699	7.51495						Hcfc2
ASCRP4000456	0.000100649	0.00373837	2.11054	up	mmu_circRNA_38369	5_29990382_29964178_-26204|22.21|3|3	25714049	chr5	+	29637637	29663842	exonic	NM_133907	Ube3c	AACTATTCAGATCTTTCAAAGGTTGATTTATGCTGATAAGCAAGAAGTTCAAGGCGATGG	147.833	64.6667	7.18278	6.10517	122	142	179.5	68	63	63	7.15284	7.17597	7.21954	6.07014	6.01134	6.23403						Hcn1
ASCRP4004682	0.00861021	0.0253242	2.10965	up	mmu_circRNA_19336		25070500	chr4	-	129178240	129182534	intronic	ENSMUST00000148920	S100pbp	CATATAGAAGATCCAGGGGACTCTAACCAAGAGATATGACGTGTTCACTCTTGCCCTCTG	2176.17	632.5	10.9126	9.83554	1592	2661.5	2275	639.5	713	545	10.7302	11.3075	10.7	9.75615	10.0447	9.70581						Hdac2
ASCRP4001417	1.71968e-05	0.00278426	2.10925	up	mmu_circRNA_21726	10_19820003_19787635_-32368|20.03|2|2	25714049	chr10	+	20067828	20100197	exonic	NM_008580	Map3k5	ACCTTCACGACAATCAGATAGTCCACCGGGATATAAAGGTATTAATATTAGAGCCAACCA	461	157.5	8.74299	7.66626	377	466	540	163	161	148.5	8.74407	8.81422	8.67067	7.63424	7.68268	7.68186						Hdac4
ASCRP4011538	0.000355858	0.00508892	2.10789	up	mmu_circRNA_19485		25070500	chr8	-	33342975	33353401	sense overlapping	NM_011721	Wrn	GTTTTGTGGAGCTGACGGATGTTGCCAATGAAAAGGAGGGCATTTTAAAGACAAATGAAA	118.5	55.5	6.89368	5.81788	112.5	113	130	55	57	54.5	7.02501	6.8659	6.79014	5.69223	5.84561	5.9158						Hdac8
ASCRP4001665	0.00170565	0.00990749	2.10732	up	mmu_circRNA_38718	5_67725907_67706917_-18990|18.02|11|19	25714049	chr5	+	67315677	67334668	exonic	NM_178651	Slc30a9	ACTTGTAACCAGGATGGAAGAATGTAATGACATTTGAAAGCTTTACATATGTGGTTCCCG	235.333	89.6667	7.80406	6.72866	173	216	317	90	86	93	7.65825	7.76524	7.98871	6.63234	6.6138	6.93983						Hdac9
ASCRP4012713	0.000225104	0.00437615	2.10722	up	mmu_circRNA_45994	Y_495077_439208_-55869|21.77|6|7	25714049	chrY	-	1102764	1158634	exonic	NM_009484	Uty	TGAACCAGCTCCTTACTGTAGCATCTGTGAGAGTTTTGGTAAAGATCAACAACCTCCATT	116.833	55.1667	6.84485	5.76951	93	122	135.5	60.5	56	49	6.71202	6.98874	6.8338	5.8169	5.7736	5.71804						Hdgfrp3
ASCRP4002153	0.000504429	0.0058673	2.107	up	mmu_circRNA_32161	19_3807421_3786389_-21032|17.00|6|7	25714049	chr19	+	3786388	3807421	exonic	NM_144871	Suv420h1	AGCTCTAACACAGATGCAGACACCACTCAGGAAAAAGACAATGCAAGAGAGAACATTGAA	672	215.167	9.23702	8.16184	486	620	910	246	207.5	192	9.10085	9.20841	9.40181	8.27366	8.09322	8.11862						Hdx
ASCRP4005349	0.000823869	0.00714239	2.10685	up	mmu_circRNA_29519	16_31990551_31968886_-21665|22.11|3|3	25714049	chr16	-	31968799	31990465	exonic	NM_177103	Senp5	CCCAAGGCATTCATTTTAAATTCTGTGTAGAGGTACATCCAGTTCTCATTATGCATCAGA	120.167	54.3333	6.9006	5.82551	93.5	119	148	54	54	55	6.77089	6.94804	6.98286	5.66121	5.8122	6.00311						Heatr5a
ASCRP4011258	0.00017558	0.00416477	2.10637	up	mmu_circRNA_38641	5_63027308_63002943_-24365|19.88|2|2	25714049	chr5	-	62611703	62636069	exonic	NM_178407	Arap2	GTGGATGGCCAGTATCTTCATTGCTCAGATATCTCCTGTGATGGAAGCTGAAGAGTTAAC	149.333	65.8333	7.2155	6.14074	126	152	170	72.5	69	56	7.2007	7.2916	7.15419	6.20955	6.20955	6.00311						Heatr5b
ASCRP4007878	0.00448065	0.0168217	2.10574	up	mmu_circRNA_40458	6_83922277_83878647_-43630|19.82|10|16	25714049	chr6	+	83928652	83972283	exonic	NM_008717	Zfml	GAAAAGGAAGCTTTGTGTTATTCTTGGAAAATTTCGCACCACTTGTGAATTCCTTGAGCC	170.5	68.8333	7.32831	6.25399	109.5	165	237	74	63.5	69	7.00867	7.37508	7.60119	6.24295	6.13897	6.38004						Hectd1
ASCRP4001952	0.0395416	0.0735771	2.10564	up	mmu_circRNA_24911	12_35122243_35058743_-63500|18.42|3|3	25714049	chr12	-	34373877	34437378	exonic	NM_001271386	Hdac9	AGATACAGGAAATGGAATGTGGGGAGCAGGCTGCTTTTATGCAACAGTGGACGTGAAATC	654.167	214.333	9.24097	8.16672	763	699	500.5	225	227	191	9.76441	9.39383	8.56468	8.15762	8.23938	8.10314						Hectd2
ASCRP4002134	5.70427e-05	0.00342252	2.10397	up	mmu_circRNA_19679	1_13640965_13628312_-12653|21.21|7|7	25714049	chr1	-	13638230	13650884	exonic	NM_145381	Lactb2	AGCTAACATTATATATCCAGGAGAATCCTCATTGACACTGGTGAGCCATCAGTTCCAGAA	186.5	76.3333	7.51003	6.43692	153	188	218.5	80	81	68	7.46411	7.57116	7.49483	6.4576	6.51262	6.34053						Hecw1
ASCRP4006549	0.000173792	0.00415681	2.10278	up	mmu_circRNA_39707	5_149705852_149703205_-2647|14.38|3|3	25714049	chr5	-	148891628	148894276	exonic	uc033inw.1	Katnal1	CTCATCCAGATGGATGGCAAGGAAAAATGTGCAAGATGGTGCAAGTGACAGCGAGATTCC	384	134	8.4739	7.4016	313	339	500	138	132	132	8.4769	8.37636	8.56842	7.33871	7.35113	7.51495						Hecw2
ASCRP4011697	0.023587	0.0501775	2.10259	up	mmu_circRNA_26283	13_46705518_46704965_-553|17.98|2|2	25714049	chr13	+	46609595	46610149	exonic	NM_026056	Cap2	TACAAGCACAGAATGAAGTTGCTGTCCTTCTGAAGCCCATATCGGAGAAGATTCAAGAAA	170.667	72.8333	7.38563	6.31346	201	178	133	84	73	61.5	7.83123	7.48681	6.83885	6.4576	6.29287	6.18992						Helq
ASCRP4009802	0.000750595	0.0069013	2.10246	up	mmu_circRNA_41151	6_149467635_149443082_-24553|19.33|2|2	25714049	chr6	+	149494559	149519113	exonic	NM_009753	Bicd1	GCAGCCCTAAAAACAACGAGATGGTGGAGCTACAGAGAATACGAATGAAAGATGAAATCC	130.667	57.3333	7.01074	5.93866	101	138	153	61	54	57	6.87289	7.13174	7.02759	5.89655	5.8122	6.10723						Helz
ASCRP4005839	0.00774487	0.0236497	2.10227	up	mmu_circRNA_015214	mm9_circ_015214	circBase	chr17	-	39845455	39845519	intronic	TCONS_00013579	XLOC_010800	CGAGAGATGGAAGGACGGAGGAGGGGAGGACGAACCCACCGTGAACTCGGGCGGCGCCAT	1937.83	577.833	10.7573	9.68538	1953	1986	1874.5	531	604.5	598	11.0504	10.8213	10.4002	9.48728	9.73613	9.83274						Herc1
ASCRP4008720	0.0105456	0.0288313	2.10194	up	mmu_circRNA_45640	X_98773795_98755105_-18690|17.19|2|3	25714049	chrX	+	101559765	101578456	exonic	NM_001290729	Taf1	GACGACGTAAACCTGATTCTGGCCAACAGTGTTAAGTACAATGGGTTTTGTCATCAACAG	81.8333	42.3333	6.40765	5.33593	74.5	93	78	39	39.5	48.5	6.42075	6.62286	6.17934	5.11984	5.15536	5.73258						Herc2
ASCRP4012954	0.000264328	0.00459844	2.10185	up	mmu_circRNA_44480	9_65553985_65548629_-5356|18.16|3|5	25714049	chr9	-	65700821	65706178	exonic	NM_172536	Zfp609	TGCAGAACTACCCAGGGATGTTGGTGGTAAATGTGACATGGAGAAACAAGACATATGTAG	110.167	52	6.77741	5.70575	106	102	122.5	53	54	49	6.92645	6.73658	6.66919	5.62561	5.7736	5.71804						Herc3
ASCRP4006646	0.00253778	0.0121302	2.10184	up	mmu_circRNA_008302	mm9_circ_008302	circBase	chr11	-	22053431	22068506	exonic	NM_153078	Ehbp1	CTCCGCTATCTCATGGACACAGCAGCAAGATGAAGAGAGACGTCGGCAGCTGAGAGAGAG	849.833	274.333	9.62957	8.55792	758	875	916.5	272	256	295	9.74691	9.7307	9.4111	8.45802	8.42705	8.78868						Herc4
ASCRP4012975	0.0152435	0.0371134	2.10131	up	mmu_circRNA_35502	3_63894247_63890393_-3854|21.00|8|19	25714049	chr3	+	64086470	64090325	exonic	NM_019918	Vmn2r1	TGCATATATACCTACCTTTGATTTCTGGCAGGTTTAATTTCCGGGGTTTCCGATGGATGA	136.5	59.8333	7.07799	6.0067	132	149.5	128	52.5	61	66	7.21275	7.26183	6.7594	5.64207	6.01134	6.3667						Herc6
ASCRP4012395	0.000482795	0.00575544	2.10098	up	mmu_circRNA_21756	10_23972821_23960020_-12801|18.89|3|3	25714049	chr10	+	24240213	24253015	sense overlapping	NM_021509	Moxd1	TCCTACATTCCAAGAAAAACATCATGTGATAAAGGCTATTACCCACCAGAAGTACTGGAA	135.167	59.5	7.05722	5.98616	121	115.5	169	60	60.5	58	7.1283	6.8973	7.14607	5.86966	5.9956	6.09321						Herpud2
ASCRP4000123	0.0479138	0.0851912	2.09997	up	mmu_circRNA_45522	X_71282671_71280687_-1984|11.24|12|41	25714049	chrX	-	74035347	74037332	sense overlapping	NM_010788	Mecp2	AAACCAACAAGAATAAAGGCAGCTGTTGTCTCTTCTCCTTATGGGGAGGAAAAGTCAGAA	683	223.5	9.2947	8.22433	726.5	830	492.5	246	210	214.5	9.68814	9.64912	8.54685	8.28635	8.09322	8.29342						Hif1a
ASCRP4000432	0.00458291	0.0170943	2.09882	up	mmu_circRNA_19242		25070500	chr2	-	37640848	37647288	sense overlapping	NM_009261	Strbp	AACCTTCCTATTCAGATTCAGGTCAGGTGTATTCCAGAGAACAATTTTGAGATATCTTTG	732.667	229.333	9.33578	8.2662	472	653.5	1072.5	232.5	221.5	234	9.06233	9.29922	9.64579	8.18242	8.19396	8.42223						Hinfp
ASCRP4009704	0.00543597	0.0188523	2.09815	up	mmu_circRNA_27584	14_57347474_57344143_-3331|14.90|1|3	25714049	chr14	-	56725305	56728637	sense overlapping	NM_025682	Pspc1	GCAAATATGGGAACTCCAATGATACCAGATAATGGCGCAGTGATGGGAAATGTCAAATCA	181.167	75.1667	7.49829	6.42917	175.5	201	167	77	73	75.5	7.67105	7.67775	7.14607	6.34468	6.34409	6.59875						Hip1r
ASCRP4004147	0.00317024	0.0136938	2.09787	up	mmu_circRNA_19155		25070500	chr16	+	11445161	11447508	sense overlapping	NM_028964	Snx29	CACTGGCCAGCAGATGAACTGCGCCAAGCCATCGTGGCCATGATGAACAGAAAGGATGAA	118.333	53.6667	6.88229	5.81336	100	131	124	54	51	56	6.84889	7.07544	6.72253	5.72806	5.63725	6.07478						Hipk1
ASCRP4001505	0.00794939	0.0240838	2.09505	up	mmu_circRNA_22473	10_93331706_93325122_-6584|20.36|4|4	25714049	chr10	-	93862376	93868961	exonic	NM_019648	Metap2	ACTACATGAAAAATTTTGATGTGGGGCACGTGCCAATAAGGTAGAATAATCGATTGTGCT	82.6667	42.3333	6.42793	5.36095	91	83	74	41	44	42	6.7298	6.46714	6.08686	5.16343	5.37289	5.54653						Hipk2
ASCRP4004846	0.00491711	0.0178175	2.09456	up	mmu_circRNA_28320	15_27842489_27735385_-107104|19.61|2|2	25714049	chr15	-	27805629	27912734	exonic	NM_001081302	Trio	CATCTTCAACCACAAAGGTGGTAGAGATAAGCGTGGAGGTCCCATTTTAACATTTCCAGC	472.833	163.667	8.7927	7.72605	420	550	448.5	181	160	150	8.88459	9.05949	8.43402	7.79239	7.67057	7.7152						Hipk3
ASCRP4005809	0.00449148	0.0168506	2.09419	up	mmu_circRNA_30479	17_33807078_33795333_-11745|10.52|4|4	25714049	chr17	-	33658387	33670133	exonic	NM_029804	Hnrnpm	CGAATAAATGTTGGTGAGGTAACATACGTGGAGCTCTTAATGGACGCTGAAGGAAAGTCA	355	130.5	8.39373	7.32734	300	344	421	130	114	147.5	8.41815	8.3999	8.36313	7.25492	7.05063	7.67646						Hist1h1c
ASCRP4001638	0.000437422	0.00551815	2.09418	up	mmu_circRNA_19829	1_25604425_25488268_-116157|16.46|3|4	25714049	chr1	-	25431422	25547580	exonic	NM_175642	Adgrb3	ACTTAGACCTAATTTTGCCTACTTTGAGTACATGGAGTTTGGGAGGAATGGTCACCTTGG	446.333	154.333	8.66713	7.60075	319	420	600	163	150	150	8.50993	8.6758	8.81567	7.60045	7.51994	7.68186						Hist1h4d
ASCRP4009616	0.0201894	0.0449594	2.09394	up	mmu_circRNA_31590	18_35846507_35840420_-6087|17.95|9|9	25714049	chr18	-	35680765	35686853	exonic	NM_029669	Dnajc18	GATTACATCCAGACGAGTTGTTGGAAGGAGAAACAGCAAACAATAGGAAATGCCTTTGCA	104	50.3333	6.72466	5.65844	119	114	79	53	47	51	7.09984	6.87699	6.19715	5.69223	5.49201	5.79107						Hivep1
ASCRP4014031	0.000723507	0.00678797	2.09351	up	mmu_circRNA_21303	1_177083361_177008320_-75041|14.07|3|3	25714049	chr1	-	175078188	175153230	exonic	NM_011880	Rgs7	TTTATAAGATCTAGTGCCTACCAGGAACTTCTACAGGCAAAGAGAAAGTGGAGGCTCTCC	85.8333	44	6.47799	5.41207	82	90	85.5	47	46	39	6.56384	6.59452	6.2756	5.50266	5.40843	5.32511						Hivep2
ASCRP4001442	0.00178675	0.0100795	2.09329	up	mmu_circRNA_32328	19_23968510_23967225_-1285|20.06|6|8	25714049	chr19	+	23892734	23894020	exonic	NM_177034	Apba1	ACGAGGGACTGTGACGACCAGAGGCCCGTGGACGGAGATGCCCCGTGGAGCCAAAATGAG	5259.33	1378.83	12.1822	11.1164	3867	5816	6095	1596	1254.5	1286	12.0638	12.3844	12.0984	11.3075	10.9574	11.0843						Hltf
ASCRP4007215	1.84154e-05	0.00290728	2.09317	up	mmu_circRNA_19143		25070500	chr15	-	73360023	73394746	sense overlapping	NM_007982	Ptk2	CTGTAGTCCATTTCCAGTGTGTTGGGCTAAAGGTAGGTCTCTGGGCTACAATGTAAAGAG	503.167	172.5	8.85822	7.79253	406	502	601.5	188	176.5	153	8.84394	8.90871	8.822	7.84468	7.81039	7.7225						Hmbox1
ASCRP4011182	0.000999244	0.00771639	2.09278	up	mmu_circRNA_42507	8_3198275_3173480_-24795|20.91|5|5	25714049	chr8	-	3173479	3198275	exonic	NM_010568	Insr	GTGAGCTATCGCCGATATGGTGATGAGGAACTATTCTTTTTATGCCTTGGACAACCAGAA	166.5	72	7.36949	6.30407	154.5	171	174	78	77	61	7.46995	7.43258	7.20592	6.36699	6.42271	6.1225						Hmces
ASCRP4011882	0.0098092	0.0275117	2.09268	up	mmu_circRNA_35155	3_25338999_25334775_-4224|21.70|2|2	25714049	chr3	-	25435852	25440077	exonic	NM_138666	Nlgn1	TAGTAATGACATACTGGACGAATTTTGCTAAAACTGGGCTTCTTGAGCACAGGGGATCAG	50.5	29.6667	5.79719	4.73184	54	59.5	38	30	31	28	5.97892	6.06906	5.34358	4.72456	4.78511	4.68584						Hmg20a
ASCRP4003303	0.0047416	0.0174545	2.09229	up	mmu_circRNA_44293	9_58491609_58471494_-20115|15.07|3|4	25714049	chr9	+	58623686	58643802	exonic	NM_009145	Nptn	ATTGTTGTGTATGAGAAGAGGAAGAGGCCAGATGAGGTTCCTGATGAACCAAGAATTGTC	731.667	244.833	9.40442	8.33934	579.5	757.5	858	316	228.5	190	9.36042	9.53684	9.31599	8.67797	8.24637	8.09366						Hmgcll1
ASCRP4006070	0.000805297	0.00709626	2.09136	up	mmu_circRNA_30560	17_47110994_47101706_-9288|16.33|3|4	25714049	chr17	-	46964756	46974045	exonic	NM_146078	Ubr2	CGTTGCACATTTCAAGGAATGGACCCGATCACGCGTCAGGTGGGACAGCACATTGAGATG	74	38	6.2342	5.16976	67	77	78	37.5	37.5	39	6.20955	6.35	6.14306	5.05477	5.08626	5.36824						Hmgxb3
ASCRP4006936	0.00650479	0.0211553	2.09113	up	mmu_circRNA_25702	12_101916799_101854207_-62592|19.35|6|8	25714049	chr12	-	100615996	100678589	exonic	NM_153587	Rps6ka5	CTGACAGATTTCGGTCTGAGTAAGGAGTTTGTGGCCGATGAACCAACTTAACAGGACACG	1319.17	412.667	10.231	9.16677	1185	1450.5	1322	472	448	318	10.3355	10.4198	9.93777	9.31927	9.29501	8.88602						Hnrnpd
ASCRP4009492	0.00817188	0.02449	2.09052	up	mmu_circRNA_44739	9_83320568_83316630_-3938|20.24|16|43	25714049	chr9	-	83423022	83426961	exonic	NM_027448	Lca5	GATGACACGGAGAGAAAGATTAAGCGAATGAAGTGTATCTTGTGTTTACTGGTGTGGACT	691.667	224.667	9.28712	8.22326	512	633	930	211.5	195	267.5	9.1751	9.24461	9.44164	8.0362	8.00481	8.62877						Hnrnpll
ASCRP4005587	0.000956565	0.00758544	2.08978	up	mmu_circRNA_20346	1_74526323_74497069_-29254|16.65|5|6	25714049	chr1	-	74450494	74479749	exonic	NM_176972	Usp37	CCTCAAAAGGGCTACAGAATTAAGTCTTCAAGGAACAACAAAGCTATGACAGACCCTTCA	59.3333	32.5	5.98402	4.92067	52	59	67	35	29.5	33	5.87213	6.07906	6.00086	4.96985	4.71726	5.07489						Hnrnpm
ASCRP4001274	0.000673111	0.00661538	2.08882	up	mmu_circRNA_38813	5_76695441_76664791_-30650|18.62|2|2	25714049	chr5	-	76235765	76266416	exonic	NM_007715	Clock	ACCAATTCCACAAGGCATGTCACAGAGATGACAGTAGTATTTTTGATGGATTGGTGGAAG	46	26.3333	5.61871	4.55603	48.5	36	53.5	28	26	25	5.76743	5.41521	5.67351	4.49857	4.54669	4.62283						Hnrnpr
ASCRP4005774	0.0032725	0.0139799	2.08754	up	mmu_circRNA_004928	mm9_circ_004928	circBase	chr18	+	23475115	23569775	exonic	NM_010087	Dtna	CCTTTGACCCATAAATAGGATTTACAAGCCCTTGGAAGCACCTGAGAAGTCTTCAAATGC	199.833	84	7.61085	6.54904	164	220	215.5	90	96	66	7.56812	7.79271	7.47172	6.59552	6.76427	6.28734						Hnrnpu
ASCRP4009588	0.000991369	0.00768546	2.08744	up	mmu_circRNA_35825	3_94886750_94877915_-8835|16.71|3|4	25714049	chr3	-	95073992	95082828	exonic	NM_001293707	Pip5k1a	GATGTCCTCATGCAAGACTTCTACGTGGTGGAGAGCATCTTTTTCCCCAGCAGCAGCATC	1356.17	420.333	10.2647	9.20298	1302.5	1342	1424	455	431	375	10.453	10.2964	10.0447	9.24096	9.22739	9.14059						Hnrnpul1
ASCRP4003447	0.000752687	0.0069013	2.08655	up	mmu_circRNA_28173	15_6709657_6685365_-24292|18.31|2|2	25714049	chr15	+	6735364	6759657	exonic	NM_030168	Rictor	CAAAGACCCGGCAGTATGTGCGAGCTGATGTAGAATTAGAGAACCTTCTGATAACTTGAG	152.333	65.3333	7.25572	6.1946	140	147	170	62.5	73.5	60	7.3614	7.24147	7.16429	6.02543	6.36845	6.18992						Homer1
ASCRP4012564	0.0037602	0.015139	2.08576	up	mmu_circRNA_36285	3_146594577_146572470_-22107|19.75|2|2	25714049	chr3	+	146909505	146931613	exonic	NM_001302957	Ttll7	TCTGAAAAAGATGCGGACCCAGTTATACATGCATCTGACCAACTACTCAGTGAACAAACA	193	79.3333	7.56953	6.50895	161	233	185	80.5	79.5	78	7.54925	7.87204	7.2873	6.44744	6.48067	6.59875						Hook3
ASCRP4007675	0.00124909	0.00843816	2.08557	up	mmu_circRNA_45704	X_108714434_108690839_-23595|11.05|4|5	25714049	chrX	-	111577229	111600825	sense overlapping	NM_001080549	Hdx	CTTGTGATTGGGAGTGGGGGATATGATCTAGTCTGTTGATTGCCTAACAGACTTGGATTG	62	34.6667	6.0591	4.99865	67.5	57	61.5	37	35	32	6.29716	6.00349	5.87664	4.94509	4.97598	5.07489						Hp1bp3
ASCRP4008765	0.00491565	0.0178175	2.08554	up	mmu_circRNA_26324	13_51611964_51575468_-36496|17.17|2|2	25714049	chr13	-	51480098	51516595	exonic	NM_009167	Shc3	GACTCCAAACAGTACTTGGGCTGCATCGAAGTTCTGCGCTCAATGAGGTCTCTTGACTTC	246	98	7.90953	6.84911	228	280	230	109	103	82	8.05006	8.10637	7.57217	6.93001	6.93355	6.68377						Hps3
ASCRP4001478	0.0203295	0.045184	2.0843	up	mmu_circRNA_44137	9_50600512_50591363_-9149|19.96|5|8	25714049	chr9	+	50783257	50792407	exonic	NM_133981	Alg9	ACGTCTCATGGACCTGATCTTTATGATTCTTGTATTCTACTTTTTGAGATGTCTCCTGGC	177	76.3333	7.45247	6.39291	191	198	142	87	77	65	7.79239	7.63739	6.92764	6.57624	6.36845	6.23403						Hs2st1
ASCRP4002406	0.000153323	0.00404969	2.08381	up	mmu_circRNA_38606	5_53236646_53230861_-5785|18.40|10|19	25714049	chr5	+	52839621	52845407	exonic	NM_024213	Anapc4	AGTAACTCGTATGGCCAGGAAGTTTACTCACATTTCAGCTCTCTTACAGTTTTGGCCTTT	292.333	110.333	8.13974	7.08051	256	303	318	118	110	103	8.20182	8.22603	7.99136	7.07402	7.05895	7.10858						Hs3st4
ASCRP4006877	0.0102318	0.0283028	2.08348	up	mmu_circRNA_19294		25070500	chr3	+	90350383	90354510	intronic	AK028522		CTGAAAAACGCTTTCGTTAAAGCCCTACAGCAGGAACAGCAGACTCCAGTTGTACAGAAT	400.5	146	8.57558	7.51659	384	447	370.5	178	142	118	8.76677	8.76389	8.19609	7.76954	7.45961	7.32062						Hs6st3
ASCRP4004905	0.00112618	0.00814884	2.08328	up	mmu_circRNA_21215	1_167350355_167318789_-31566|19.97|3|3	25714049	chr1	-	165388657	165420224	exonic	NM_028759	Dcaf6	CATGCACATCATCAGTCAGATTATGACTGTACCAAACGACCCTTACACCTTTCTGTCCTG	236	93	7.81778	6.75892	192	235	281	88	95	96	7.76733	7.87583	7.81018	6.53483	6.78361	6.95832						Hsdl2
ASCRP4004457	0.000115674	0.00381511	2.08293	up	mmu_circRNA_28186	15_8032582_7870487_-162095|17.61|3|3	25714049	chr15	-	7920486	8082582	exonic	NM_001081402	Wdr70	CAGGACTTTCCAAAGGGTCTATGAAATCCACATCACAGATGCGAAGCAAGAGAAAAAGAG	97	50.3333	6.65252	5.59391	86	100.5	104.5	53	55	43	6.66541	6.74468	6.54749	5.58911	5.66784	5.52476						Hsf2
ASCRP4013914	0.0312079	0.0615655	2.082	up	mmu_circRNA_006949	mm9_circ_006949	circBase	chr6	-	37000041	37058028	exonic	NM_001081206	Dgki	TTGCTCAATGAAACTCCCTGAAGGCTTCCAACCGGAAGAAGAAGAGGACAAGTTTTAAAA	5823.33	1622.67	12.3785	11.3205	5536	6379	5555	1875	1891	1102	12.6023	12.6199	11.9133	11.5241	11.5699	10.8676						Hspa14
ASCRP4011534	0.000182636	0.00417202	2.08102	up	mmu_circRNA_009525	mm9_circ_009525	circBase	chr8	+	91441662	91474452	exonic	NM_011936	Fto	GTTTTGAAACAAGGAGAGGAAATCCATAATGAGGCTCTGAGGATGAAAGTGAGGACGAGT	58.3333	32	5.9566	4.89931	61	50	64	35	30	31	6.0911	5.85021	5.92849	4.94509	4.82976	4.92307						Hspa4
ASCRP4007958	0.000825039	0.00714239	2.0809	up	mmu_circRNA_42637	8_24024859_24013580_-11279|19.09|2|2	25714049	chr8	+	22903107	22914387	exonic	NM_001081149	Kat6a	GAAAGAGATATGGAATTGTTTCGTGATATCCAAGAACAAGCACTGCAGCCGGTTGCTGAA	265	103.667	7.99677	6.93957	255	237.5	302.5	118	109	84	8.18465	7.89414	7.91152	7.02316	6.99328	6.80226						Hspa4l
ASCRP4003433	0.00359559	0.0147604	2.0801	up	mmu_circRNA_21568	1_193949908_193947420_-2488|12.57|18|54	25714049	chr1	-	192123538	192126027	exonic	NM_144814	Rcor3	CAAAGAAAGAAGCCAAAAGAGAGGCGCTTGGCATGTTGTTCTGGCATAAACACAACATTG	131.5	60	7.04907	5.99242	125	147	122.5	65	57	58	7.17331	7.24592	6.72799	6.02543	5.87705	6.07478						Htt
ASCRP4008726	0.000191648	0.00422503	2.07869	up	mmu_circRNA_26908	13_105510599_105448109_-62490|18.12|2|2	25714049	chr13	-	104658028	104720519	exonic	NM_026072	Cwc27	GACGATGAAGGCTGTGAAGAGCTCAGGAAAGAAGCAAGGCAGTTAAAACGAGAACTCTTA	50.3333	29.8333	5.79594	4.74026	45	51	55	33	30.5	26	5.71804	5.90058	5.7692	4.79207	4.80589	4.62283						Huwe1
ASCRP4012210	0.00142378	0.00896157	2.07679	up	mmu_circRNA_014292	mm9_circ_014292	circBase	chr19	-	4787360	4788042	exonic	NM_009032	Rbm4	TCAGCCTTTTAAAGTTTGAGGCAAACGAATGCACGTGCAGTTGTCCACCAGCCGGCTTAG	70.3333	38.6667	6.22109	5.16674	58	80	73	38	41	37	6.12457	6.45184	6.08686	5.03584	5.26385	5.20052						Iars
ASCRP4012100	0.00539291	0.0187968	2.07656	up	mmu_circRNA_28217	15_8268416_8250695_-17721|15.15|2|3	25714049	chr15	-	8300694	8318416	exonic	NM_027707	Nipbl	TCAACCTCTTTGATGACACAGCAGTTGCAGCATGTAGAGATACTGGATATGACTGGTTTG	119.333	57.6667	6.90974	5.85554	114	129	115	57	56	60	7.05298	7.05606	6.62017	5.66121	5.8122	6.09321						Ica1
ASCRP4002018	0.000102938	0.00373837	2.07559	up	mmu_circRNA_002858	mm9_circ_002858	circBase	chr11	-	84836364	84841624	exonic	NM_153144	Ggnbp2	AGCAAGATGTTGAAATGCGATGAACATGTTTTGCACTGATTGCAAAAATAAAGTCCTCCG	41.8333	23.6667	5.57561	4.52209	43	42	40.5	24	23	24	5.644	5.63532	5.44752	4.49857	4.49857	4.56914						Ice2
ASCRP4008273	0.0162013	0.0385812	2.07556	up	mmu_circRNA_39171	5_112904606_112890167_-14439|18.26|4|5	25714049	chr5	-	112461146	112475586	exonic	NM_019982	Sez6l	GAAGATCCACGTTGGGGAGGAGAAGCGGATCTTCCTGGACATTCAGTTATGGTGGTCCAG	145.667	64.1667	7.18472	6.13122	140	144	153	65	52	75.5	7.32587	7.2007	7.02759	6.07014	5.73349	6.59004						Ick
ASCRP4003688	0.000191962	0.00422503	2.07524	up	mmu_circRNA_31724	18_46422611_46406216_-16395|15.59|3|3	25714049	chr18	-	46246561	46262957	exonic	NM_172627	Pggt1b	CAAGATCGCCTTGTTGGGGGATTTGCTAAATGGCCAGACAGTCATCCAGGGTCAAATCTG	83.3333	42.6667	6.43212	5.37884	73	76	101	45.5	47	35.5	6.43304	6.36232	6.50099	5.39134	5.49201	5.25317						Ide
ASCRP4012988	0.0171119	0.0400701	2.07513	up	mmu_circRNA_28035	14_119476973_119443722_-33251|18.76|12|17	25714049	chr14	-	119044499	119077751	exonic	NM_001081252	Uggt2	TGCATTGAAGCACATGATCTTAGTTTTCAAGCAGCCACTCAAATAGTTTCCACTCCTGTT	204.167	83.3333	7.62703	6.57383	156	260	196.5	80	75	95	7.50161	8.01107	7.3684	6.38925	6.3924	6.93983						Ift122
ASCRP4011727	0.000460927	0.00566181	2.07456	up	mmu_circRNA_24586	12_4339184_4313026_-26158|12.87|3|3	25714049	chr12	-	4313025	4339184	exonic	NM_010881	Ncoa1	TACAGGTGTAGAATCCTTTATGACCAAGCAAGATACTACAGTACTGAGAAGAGGCGCAGG	201	82.1667	7.63063	6.57783	165	221	217	91	81	74.5	7.59722	7.79985	7.49483	6.63234	6.48979	6.61134						Ift80
ASCRP4011160	0.000674602	0.00661538	2.07434	up	mmu_circRNA_40068	6_35030226_35014889_-15337|20.28|12|23	25714049	chr6	-	35064888	35080226	exonic	NM_016877	Cnot4	GTGACACCATTACAAAGGTATGATACGTCTTCAGAGTTCTATATTTTAGCTCTCAGTGCT	195.167	81.6667	7.58754	6.53489	168	201	216.5	93	75	77	7.59722	7.67057	7.49483	6.69216	6.35529	6.55722						Ift81
ASCRP4013689	0.0057969	0.0196721	2.07397	up	mmu_circRNA_37599	4_126028293_126027430_-863|17.31|2|2	25714049	chr4	-	126350185	126351049	exonic	NM_153402	Ago3	TTCAGAAGAGACATCATACACGGTTGTTCTGTGCTGATAGGACAGAAAGGGTTGTAGGTA	172.833	73.3333	7.41882	6.36643	169	191.5	158	80	79	61	7.59722	7.59921	7.06003	6.38925	6.48979	6.22023						Igf2r
ASCRP4011804	0.0365771	0.0693522	2.07332	up	mmu_circRNA_012214	mm9_circ_012214	circBase	chr19	-	4787360	4794009	exonic	NM_001290122	Rbm4	TACTCAGCCTTTTAAAGTTTGAGGTAATTGGCGTTCCGGGTAACCAATCAGGAAGAGGAT	3395.17	919	11.5283	10.4764	3496	4092.5	2597	861.5	895	1000.5	11.8371	11.8549	10.893	10.2859	10.4385	10.7047						Igsf21
ASCRP4005035	0.00187453	0.0103115	2.07322	up	mmu_circRNA_38782	5_73935394_73902125_-33269|20.89|21|162	25714049	chr5	+	73510885	73544155	exonic	NM_178896	Dcun1d4	CATTTACAGATACGCGTTTGACTTTGCACGGACTTTCAGCTGAACTCTCATCTCTCAACA	611.833	208.667	9.16305	8.11118	568.5	637	630	218	208	200	9.33949	9.26508	8.88459	8.08572	8.07595	8.17187						Ikbkap
ASCRP4000908	0.00717241	0.0225168	2.071	up	mmu_circRNA_38649	5_64185572_64182683_-2889|14.87|6|14	25714049	chr5	+	63791443	63794333	exonic	NM_177006	Nwd2	AATGAAGCAAAGTCAGGCTAAGAGGTACCTGTTCTCAGGGCCTCTTAGGTGAAAAATATG	139.167	63	7.11819	6.06787	137	159.5	121	68	66	55	7.29497	7.3501	6.7095	6.10164	6.09884	6.00311						Il1rapl1
ASCRP4001700	0.0103849	0.028584	2.07047	up	mmu_circRNA_42689	8_26805317_26792971_-12346|13.34|2|3	25714049	chr8	+	25682498	25694845	exonic	NM_001081269	Whsc1l1	AGAAACTGCATTACAAACAGATTGTTTGGGTCAAATTGGGAAATTACAGGACAGCACCCA	80.3333	43	6.36801	5.31805	79	86	76	39	43	47	6.45074	6.5184	6.13487	4.99118	5.28805	5.67492						Il1rapl2
ASCRP4010520	0.0169735	0.0398599	2.06757	up	mmu_circRNA_34208	2_110635228_110578928_-56300|17.61|3|6	25714049	chr2	-	110738770	110795071	exonic	NM_001128103	Ano3	GGCAATATGGGAATGACATGAGTTACATAGCATCTAGTGGACTCTTATTCAAAGATGGCA	387	141.833	8.47574	7.4278	278	366.5	516.5	182.5	147	96	8.31487	8.49388	8.61846	7.81659	7.50849	6.95832						Ilkap
ASCRP4002906	0.00868724	0.0254699	2.06692	up	mmu_circRNA_18934		25070500	chr1	-	52479235	52490757	sense overlapping	NM_008667	Nab1	ATCTCCAAAGAGAATTAAAATAGAGGTAGGTTAAGCCCATCCACAGTAATGGCCACAGCC	392.833	138.833	8.49161	7.44413	268	396.5	514	126.5	129.5	160.5	8.25757	8.60476	8.61252	7.21922	7.30322	7.80996						Immt
ASCRP4006460	0.00261962	0.012324	2.06658	up	mmu_circRNA_011332	mm9_circ_011332	circBase	chr8	-	72814969	72823839	sense overlapping	NM_010687	Large	CTCACAGAAGGAAATCTGTCATCCAGCTTGACCTTGCCAATACCAAGAAAGCAATGATTG	562.5	190	8.99021	7.94297	393.5	538	756	222	197	151	8.79606	9.02127	9.15331	8.10506	8.00864	7.7152						Impact
ASCRP4007336	0.0213	0.0467135	2.06586	up	mmu_circRNA_010231	mm9_circ_010231	circBase	chr12	+	77331895	77332329	exonic	NM_016893	Fut8	CTTAAAACAGCAAAATGAAGACTTGAGGCGAATGGCTGAGTCTCTCCGCATGTAGGATCC	1091.17	347	9.95321	8.90646	1096.5	1273	904	347	350	344	10.2339	10.2306	9.39504	8.80544	8.91131	9.00264						Inadl
ASCRP4003054	0.00616576	0.0204432	2.06541	up	mmu_circRNA_31606	18_36760529_36740722_-19807|10.40|8|20	25714049	chr18	+	36581067	36600875	exonic	NM_175375	Ankhd1	ATGGACATACAGATGTTGCAGATGTTCTACTTCAAGCAGGGGCCCATTTATCGCAGTCTG	374	138	8.47965	7.43322	337	415.5	369.5	132	133	149	8.59571	8.659	8.18424	7.26995	7.33781	7.69189						Ing1
ASCRP4003698	7.43247e-05	0.00355022	2.06496	up	mmu_circRNA_001034	mm9_circ_001034	circBase	chr4	+	55050185	55060237	exonic	NM_172867	Zfp462	CAAGCACACGGAGGAACTGGACACTCACCTTCGGGATGAGCACAAGACTCCTCTTACTCG	537.667	182.333	8.94716	7.90104	452.5	499.5	661	186	178	183	8.99729	8.89882	8.94536	7.84468	7.84625	8.01219						Ino80
ASCRP4002620	0.0025236	0.0121179	2.06465	up	mmu_circRNA_41855	7_97536066_97528012_-8054|15.54|2|2	25714049	chr7	+	90379501	90387556	exonic	NM_031394	Sytl2	ATAATCTGCCTGAAGAATTAGTGCGTAGTGCTGAAGATGATGAACTGACTCAGTGTGGTG	98.6667	49.5	6.66512	5.61923	100	97	99	55	47	46.5	6.85721	6.68797	6.45019	5.79714	5.44862	5.61191						Ino80d
ASCRP4008688	0.00185457	0.0102744	2.06456	up	mmu_circRNA_44771	9_86734489_86699290_-35199|17.68|5|6	25714049	chr9	-	86804454	86839654	exonic	NM_013669	Snap91	GACCGCCTGGGGAGATTTGATCCAGGCTACCAATGAGACCAATGTCAATATCCCTCAGAT	250.333	95.6667	7.87036	6.82453	171.5	239.5	340	103	91	93	7.62793	7.90632	8.07684	6.82216	6.72617	6.92527						Inpp4b
ASCRP4005560	0.000153239	0.00404969	2.06436	up	mmu_circRNA_44878	9_96472440_96452722_-19718|13.89|3|3	25714049	chr9	-	96552302	96572021	exonic	NM_053268	Rasa2	CCTACCACAGACAGCAAGGTACTTGCTACAGCCAAGAGACAATGGAAACAAATCATCTAA	135.5	61.8333	7.09037	6.04467	122	133	151.5	65.5	61	59	7.13396	7.10439	7.03274	6.08403	5.91101	6.13897						Inpp5a
ASCRP4013153	0.000572304	0.00615432	2.0639	up	mmu_circRNA_19880	1_33797346_33778453_-18893|16.81|2|3	25714049	chr1	+	33721607	33740501	sense overlapping	NM_008999	Rab23	TGGACCTTATCAGGAACGATCGGGTGAAGAATTGTTTAGATTGAGAAGAGGAAGTCGACT	42.1667	26.3333	5.57318	4.52781	43	43.5	40	26	28.5	24.5	5.644	5.7015	5.37405	4.58426	4.51128	4.48789						Inpp5b
ASCRP4012937	0.00507976	0.0181747	2.06361	up	mmu_circRNA_44810	9_95696285_95661305_-34980|13.97|5|8	25714049	chr9	-	95760885	95795866	sense overlapping	NM_001033210	Pls1	TGCAAGTGGGGATTGAGAGAACGGATATAAAGACTTGAAGTAGCCCTTCCAGTCTAAAGA	195.667	81.1667	7.54456	6.49939	134	209	244	81	75.5	87	7.27586	7.72988	7.62793	6.38925	6.35529	6.75362						Inpp5f
ASCRP4003546	0.0238322	0.0505135	2.06308	up	mmu_circRNA_45325	X_9520307_9491029_-29278|15.01|9|10	25714049	chrX	+	9913902	9943181	exonic	NM_177704	Sytl5	CAACAGCAGAGCAGCTAAGGATTATAAGTGGAGAATGGTTCTTGGAAGAAAAGGCAAAGC	250.167	104.333	7.92541	6.88061	244.5	267	239	123	120	70	8.13017	8.04488	7.60119	7.09896	7.15047	6.3924						Insig2
ASCRP4010653	0.000770266	0.00699784	2.06272	up	mmu_circRNA_016016	mm9_circ_016016	circBase	chr19	+	56574757	56576284	exonic	NM_025811	Nhlrc2	GGGACCTCAGGACCTAACCCTGGAAGGAAAGATGGGATGTTTTCAGAGTCGTCTTTTAAT	233.667	93.1667	7.83296	6.78841	213.5	241	246.5	101	89	89.5	7.94625	7.90872	7.64389	6.82216	6.66896	6.87412						Insr
ASCRP4008573	0.000881897	0.00734797	2.06139	up	mmu_circRNA_37444	4_110179887_110151070_-28817|16.01|2|2	25714049	chr4	+	110478464	110507282	intronic	ENSMUST00000106589	Agbl4	GACACAGTGAGGCAATGATACAGGAAATGAGGATGCCATTGGAGGGAATGTGAACAAATA	117.333	54.5	6.84453	5.80092	95.5	98.5	158	57	56.5	50	6.75584	6.70374	7.07402	5.7639	5.82794	5.81091						Ints1
ASCRP4001011	0.000179139	0.00417202	2.06083	up	mmu_circRNA_31348	18_15002979_14957588_-45391|18.92|2|2	25714049	chr18	+	14799078	14844470	exonic	NM_001100449	Taf4b	ACAAAAAGCCAAAGAGAATTCTAGCTCACAATTAATGAAGAAAGTAACAGTGGCGCCTGT	70.8333	39.6667	6.20559	5.16237	61	67	84.5	42	42	35	6.10164	6.21797	6.29716	5.24812	5.06487	5.17413						Ints4
ASCRP4008252	0.00250755	0.0120647	2.06066	up	mmu_circRNA_017136	mm9_circ_017136	circBase	chr11	-	104423921	104425293	exonic	NM_001081045	Kansl1	GAAGAGGAAGAACTGACTCGAGCTGATCCTGAGCAATGCCATGTGCCCCTTGTGTTCTCA	715	239.667	9.37605	8.33294	615	796	734	262	228	229	9.42914	9.59763	9.10138	8.37709	8.2306	8.39112						Ints6
ASCRP4007232	0.0126273	0.0325542	2.05958	up	mmu_circRNA_38730	5_68167437_68073997_-93440|12.74|3|3	25714049	chr5	-	67682757	67776198	exonic	NM_009727	Atp8a1	CTGTCATTTGCTGCAGTGAGCCCCAGGCCATGTGCTACATCGAGACATCCAACTTAGATG	395.167	144.667	8.55082	7.50847	360	464.5	361	168	154	112	8.67926	8.81278	8.1604	7.68933	7.59921	7.23686						Ints8
ASCRP4002353	0.000254013	0.00456764	2.0592	up	mmu_circRNA_22337	10_84611543_84609089_-2454|17.63|3|3	25714049	chr10	-	85146343	85148798	exonic	NM_007771	Cry1	AGGGATGAAGGATCATAGAACTCAATGGCGGACAGCCACCTCTAACATATAAAAGGTTTC	231.167	93.3333	7.80634	6.76426	205.5	229	259	107.5	93	79.5	7.87634	7.84196	7.70071	6.89245	6.72617	6.67414						Intu
ASCRP4010334	6.43927e-05	0.00345261	2.05884	up	mmu_circRNA_38563	5_45964553_45944319_-20234|13.05|2|2	25714049	chr5	-	45553079	45573314	exonic	NM_021416	Fam184b	GGACCAAACTACAAACACAGGAAGTGGAAGCTCAATTGGAAGAGGTGAAGACAAAATCAG	70.5	36.5	6.22259	5.18076	67	66.5	78	40	36	33.5	6.31841	6.17002	6.17934	5.20444	5.11012	5.22773						Ip6k1
ASCRP4011921	3.53173e-05	0.00317645	2.05875	up	mmu_circRNA_28454	15_36195786_36189770_-6016|20.14|5|5	25714049	chr15	-	36260014	36266031	exonic	NM_013923	Rnf19a	TATACGTTCTTCATCTATTAGTTACAGCCAGGAATCTGGAGCAGCAGGACATCTGTGACA	133	59.6667	7.05344	6.01168	118	127	154	62	58	59	7.08787	7.03678	7.03568	5.97892	5.94887	6.10723						Ipo7
ASCRP4001304	0.000395758	0.00532411	2.05841	up	mmu_circRNA_44806	9_95643770_95616502_-27268|17.78|14|28	25714049	chr9	-	95716082	95743351	exonic	NM_011643	Trpc1	ACCAGCTCTATTTTGGGCCCACTGCAGGTGACTATTATATGGTTAAAAAGATTTTGGAGG	413.333	145.167	8.55809	7.51656	300	380	560	158	149.5	128	8.41478	8.54202	8.71746	7.54719	7.55922	7.44326						Ipo9
ASCRP4006411	0.0111441	0.0299526	2.05802	up	mmu_circRNA_36994	4_82005704_81973633_-32071|17.95|4|5	25714049	chr4	-	82327728	82359800	exonic	NM_008687	Nfib	CTCAAACGAGCCAGGGTACCTCGAGGACAGCTTTGTAAAATCCGGAGTCTTCAATGTATC	665.667	225.5	9.27754	8.23629	637	711	649	209.5	219	248	9.49053	9.41916	8.92295	8.0107	8.17695	8.52123						Ipp
ASCRP4012901	0.00206154	0.0108043	2.05785	up	mmu_circRNA_27269	14_27774224_27762628_-11596|10.04|4|4	25714049	chr14	-	26949441	26961038	exonic	NM_145221	Appl1	TGATGGAAAAAACTTAGTTCTTGTCATGCAGTACTTTCAACTCAACTTGCTGATGCCATG	133.667	59.8333	7.03261	5.99146	103	125	173	64.5	54	61	6.88677	7.0215	7.18954	6.02543	5.7736	6.17536						Ipw
ASCRP4011171	0.000135222	0.00397375	2.05775	up	mmu_circRNA_22297	10_82191172_82165188_-25984|15.21|3|3	25714049	chr10	+	82702442	82728427	exonic	NM_001081218	Hcfc2	GTGACGGACATGCTGCGCAAGAATGAAGGCAAGTCGTTGGTTATGGAAAAAAGTGAAACC	98.3333	47.3333	6.6423	5.60124	90	98	107	51	46	45	6.70605	6.66825	6.55262	5.67445	5.49201	5.63725						Iqce
ASCRP4000301	0.00367184	0.0149175	2.0577	up	mmu_circRNA_000727	mm9_circ_000727	circBase	chr1	-	153482741	153483872	exonic	NM_007842	Dhx9	AAATGAAGTAAAGAGTGAAGAAGTTCCAGCTGTTGGGGTGTGAAGAAGACACCTGAATCA	175	72.8333	7.41079	6.36975	140	153	232	71	68.5	79	7.35025	7.30139	7.58074	6.22055	6.22378	6.66493						Iqgap1
ASCRP4002894	0.000472449	0.00570748	2.05615	up	mmu_circRNA_24070	11_90125891_90118834_-7057|19.76|2|3	25714049	chr11	+	90257519	90264577	exonic	NM_026178	Mmd	ATCGGATGGTCATCTACTTCTTCATTGCTGCTTCCTACGCCCCATGTTTCATGAACCATC	4563.33	1211.83	11.9576	10.9177	4157	3968	5565	1274	1286	1075.5	12.1268	11.8231	11.923	10.9422	10.9778	10.833						Iqgap2
ASCRP4002973	0.00932053	0.0266794	2.05594	up	mmu_circRNA_23428	11_60004124_59998598_-5526|21.98|2|2	25714049	chr11	+	60185095	60190622	exonic	NM_009021	Rai1	ATGAAGGTAGCTGTGGACATGATAACCAGCCCGAGTCATGCAGTCTTTTCGAGAAAGGTG	149.833	67.8333	7.21542	6.17563	156.5	165	128	74	67.5	62	7.48386	7.38317	6.77924	6.22055	6.16735	6.13897						Ireb2
ASCRP4013032	0.00891487	0.0259023	2.05549	up	mmu_circRNA_016125	mm9_circ_016125	circBase	chr2	+	18101457	18146872	exonic	NM_010804	Mllt10	TGCCTTGGTTCCTTCTTTGACTGTTACTACAGAAAAAAGATGTGAGCTGTGTCCCCATAA	640.667	218.667	9.2133	8.17382	531	677	714	184	226	246	9.23682	9.34327	9.05981	7.80384	8.21742	8.5002						Itch
ASCRP4003745	0.00128706	0.00854005	2.05518	up	mmu_circRNA_42620	8_17370977_17369937_-1040|19.08|5|6	25714049	chr8	-	17369936	17370977	intronic	AK048713		CAAGGCCAAGACAGTCTACATAGGTGTCAACTGAAGTTGTGGCTCTATTTAGCAACACTG	42	26.3333	5.56857	4.5293	40	40.5	45.5	30	27	22	5.54035	5.6178	5.54756	4.76226	4.49857	4.32709						Itfg1
ASCRP4005856	0.000863098	0.00726654	2.05439	up	mmu_circRNA_35662	3_84338617_84313730_-24887|11.52|6|7	25714049	chr3	-	84509807	84534695	exonic	NM_001081093	Arfip1	CGAGGAAAATAAGGATTTGAAGCATTCATTACCATCTGGACTTGGACTCTCAGAAACTCA	122.667	57.1667	6.92955	5.89084	90	131	147	58	58.5	55	6.7298	7.0861	6.97275	5.79714	5.91101	5.96436						Itga6
ASCRP4013380	0.00101065	0.00775708	2.05424	up	mmu_circRNA_40348	6_64044433_64006093_-38340|20.50|2|2	25714049	chr6	+	64056098	64094439	exonic	NM_008167	Grid2	TGTCCGTAAAGTGGTGGAGACGAATCTGGTTGCTTTTGACTGTCACTGGATCATCATTAA	370.833	139	8.46499	7.42639	320	369.5	423	156	149	112	8.5169	8.51289	8.36518	7.52804	7.54487	7.20625						Itga8
ASCRP4010289	0.00152924	0.00938047	2.05348	up	mmu_circRNA_008484	mm9_circ_008484	circBase	chr18	+	34266057	34279352	sense overlapping	NM_007462	Apc	GGAAGCGGAGTTCTTTCTGGGAACTGAAGATGCATTGACCAGAACTTGAGGGGACCAAAG	1527	470	10.414	9.37591	1183	1591	1807	462	433	515	10.3319	10.5563	10.3538	9.28063	9.24358	9.60351						Itgav
ASCRP4000482	0.00342919	0.0143	2.05323	up	mmu_circRNA_39362	5_124167067_124157278_-9789|13.31|23|72	25714049	chr5	-	123707268	123717058	exonic	NM_027494	Zcchc8	AACTGGAGAATTCTGGACTTGCACTCTATGATGGAAACGTGGTATACTGGTGAGCAATAC	1250	396.5	10.1544	9.11653	1214	1304.5	1231.5	430.5	377	382	10.3684	10.2581	9.83685	9.14946	9.03371	9.16643						Itm2b
ASCRP4013555	0.0018507	0.0102707	2.05302	up	mmu_circRNA_35133	3_19930805_19908815_-21990|19.42|5|5	25714049	chr3	-	20008814	20030805	exonic	NM_080634	Hps3	TTACACAGACGACCTTCTGAAATTACAGGAGACTATCTGGTAGCAATTGAGGAGAAAAAC	66.6667	36.8333	6.13894	5.1012	71	61	68	40.5	33	37	6.29716	6.10164	6.01803	5.20444	4.87143	5.22773						Itpr2
ASCRP4000818	0.00740428	0.0229584	2.05208	up	mmu_circRNA_34295	2_119272795_119258927_-13868|14.98|2|4	25714049	chr2	-	119433190	119447059	exonic	NM_026574	Ino80	AATACATGGTACTGGATGAAGCTCAGGCACTGAAGAGCAGTTCCAGCTTGCCCATCAATG	110	53.5	6.79129	5.75421	118	116	96	60	53.5	47	7.07544	6.8884	6.41004	5.86966	5.71804	5.67492						Itsn1
ASCRP4001411	0.0278674	0.0565897	2.0515	up	mmu_circRNA_017987	mm9_circ_017987	circBase	chr8	-	73214124	73214312	exonic	NM_010687	Large	ACCTGGATTTACTTGTTTGCTGGGAGCTTTGAAGAAAGTATTATGAGGGATGCTGAGGAA	561.5	193	9.03691	8.00023	646.5	578	460	203	197	179	9.51725	9.12762	8.46586	7.98321	8.00995	8.00752						Ivns1abp
ASCRP4008560	0.00885717	0.0257832	2.05043	up	mmu_circRNA_38077	5_8143132_8130209_-12923|18.35|3|4	25714049	chr5	-	8130208	8143132	exonic	NM_001007220	Adam22	GACAATGCAAATACATCTGGGGGCAAATTTGGAAAAACGGATTTAATGGCAGTTACCCTC	196	82.8333	7.60663	6.57071	178.5	221	188.5	76.5	80	92	7.69665	7.80653	7.3167	6.37802	6.44854	6.88555						Jade3
ASCRP4009060	0.000347035	0.00502229	2.04952	up	mmu_circRNA_42791	8_37921129_37913218_-7911|19.09|5|7	25714049	chr8	-	36850163	36858075	exonic	NM_001194940	Dlc1	GAGCAATTCTGGAACCAAACCCAAAGCCATGGAAACAAGGGAAGATCGAGACAGGACACG	60.5	34.3333	5.99013	4.95485	55	55	71.5	37	38	28	5.95159	5.97357	6.04523	4.94509	5.11012	4.80933						Jakmip1
ASCRP4011488	0.00058168	0.00620043	2.04873	up	mmu_circRNA_27771	14_72967291_72961405_-5886|12.49|3|3	25714049	chr14	-	72561597	72567484	exonic	NM_207636	Fndc3a	GTTTACTGCATTAGTGACGGAGGGCAGAGTGCGTGATTTTAGTGAAGAGGTCCTGTACTA	50.8333	28.5	5.81841	4.78368	48	52	52.5	31	26	28.5	5.84478	5.87787	5.73258	4.86154	4.59524	4.89425						Jakmip2
ASCRP4001264	0.00930368	0.0266422	2.04868	up	mmu_circRNA_26389	13_56837417_56824790_-12627|23.39|5|6	25714049	chr13	+	56723428	56736056	exonic	NM_008541	Smad5	ACCAAGATGTGTACCATTCGAATGAGCTTTGTCAAGGACTTGCACTAAGAAGAAGCCTAT	58	33.3333	5.96849	4.9338	62	63	49	37	36	27	6.15188	6.1417	5.61191	5.11984	4.99571	4.68584						Jarid2
ASCRP4010923	0.00891333	0.0259023	2.04761	up	mmu_circRNA_30809	17_68775085_68663713_-111372|18.16|4|5	25714049	chr17	+	68314372	68425745	exonic	NM_177278	L3mbtl4	GTAGCTGCACCAGTAGAACTGTTTTCCAAGATATGGAGGGGATCTAGAATCTGACAGTGG	157.5	70.5	7.29509	6.26115	147.5	176.5	148.5	86.5	70	55	7.40362	7.48386	6.9978	6.5444	6.23595	6.00311						Jmy
ASCRP4011009	0.00129445	0.00854962	2.04744	up	mmu_circRNA_39606	5_143521813_143521453_-360|19.51|1|2	25714049	chr5	-	142759710	142760071	exonic	NM_178242	Tnrc18	GTCAGTCTTACACTAAAGATTAAGAAAAAAAAGATGGCAAGCGACCAGGAGCAGTTGGCA	354.833	133.333	8.40618	7.37236	314	389	361.5	136	139	125	8.48545	8.57455	8.15855	7.32752	7.39993	7.38964						Jph1
ASCRP4002223	0.00228444	0.0114387	2.04729	up	mmu_circRNA_44157	9_52472197_52338059_-134138|12.21|1|3	25714049	chr9	-	52529953	52664092	intergenic			AGGAAGACCAATATGGCAAATGGCAAACCCCATTGGAAGAAAGACTATATGTAAGGAGGA	109.833	53.1667	6.80823	5.77452	100.5	120	109	61	55	43.5	6.88066	6.9693	6.57473	5.92057	5.79107	5.61191						Kalrn
ASCRP4013390	3.25617e-05	0.00315402	2.04723	up	mmu_circRNA_28288	15_20770560_20763052_-7508|18.24|9|12	25714049	chr15	+	20833296	20840805	sense overlapping	uc007vin.1	AK084059	TGTCTACAGGAGACCTTATAAAACAGCTCAATTGCCTGACTGGTCCATTGTACTGAGGAT	389.833	142.5	8.51108	7.47741	327	365	477.5	156	137.5	134	8.53517	8.4904	8.50768	7.53583	7.38144	7.51495						Kank1
ASCRP4004455	0.000832397	0.00718207	2.0466	up	mmu_circRNA_38015	5_3615207_3603232_-11975|10.21|2|3	25714049	chr5	+	3603231	3615207	exonic	NM_027777	Pex1	CAGGACTTAGGAATGGCGCTCTTTTGATCACTGGAGGAAAGAATCAAGCTATAGAAGTGG	68.1667	37.6667	6.18793	5.1547	61	76	67.5	38	39	36	6.17602	6.36232	6.02543	5.03584	5.20052	5.22773						Kansl1
ASCRP4001226	0.00204504	0.0107611	2.0463	up	mmu_circRNA_35890	3_100395871_100391641_-4230|20.80|2|2	25714049	chr3	-	100587717	100591948	exonic	NM_010763	Man1a2	ACATGTCATGAGTCATATGACAGAACTGATCACACATCAGTTGGTGGTCTGGGAGATAGT	664.5	222.667	9.23594	8.20292	453	729.5	811	243	234.5	190.5	9.00044	9.45999	9.24739	8.24042	8.27909	8.08926						Kansl1l
ASCRP4012841	0.00130273	0.0085779	2.04625	up	mmu_circRNA_37877	4_142732137_142721613_-10524|17.72|6|8	25714049	chr4	-	143131709	143142234	exonic	NM_001081355	Prdm2	TGAGCTGAAGGACTTGAGGGAAGAAGAAATCACAGGAGAATAAAAACAAAGGCGTCAGAA	44.8333	27.3333	5.62419	4.59121	44.5	49	41	28.5	27	26.5	5.69965	5.79887	5.37405	4.60318	4.57521	4.59524						Kat2b
ASCRP4011861	0.000222705	0.00437615	2.04601	up	mmu_circRNA_012460	mm9_circ_012460	circBase	chr5	-	112953825	112961648	exonic	NM_177078	Adrbk2	TAGCACTGGGCCATACATAGAAGAAATCTGTGAAAGCCTTCGTGGGGATATTTTCCAAAA	535	185.667	8.96114	7.92832	452	557	596	195	184	178	9.00844	9.0691	8.80587	7.91052	7.91152	7.96292						Kat6a
ASCRP4013055	0.00400526	0.0157241	2.04578	up	mmu_circRNA_36856	4_58917979_58888296_-29683|14.48|2|2	25714049	chr4	-	58875423	58905107	exonic	uc008szf.1	AI314180	TGCTAGATGTCCTTCTGATGCCTTACGGATTCTTTATACAATTGCATATGTACGAGTGGA	926.833	307.5	9.7545	8.72185	910	950	920.5	318	322	282.5	9.98737	9.85591	9.42022	8.67209	8.76677	8.72669						Kat6b
ASCRP4013545	0.00202793	0.0107261	2.0452	up	mmu_circRNA_24357	11_107527392_107507364_-20028|17.67|2|2	25714049	chr11	+	107646049	107666078	exonic	NM_198298	Helz	TTAATAAGATCCGAACACCAGAGAAGAAACCTACAGAGCCCAAGCAGGTATTTGAAGTGG	127	59	6.98787	5.95562	118	112	151	71	60	46	7.08787	6.85701	7.01872	6.15323	5.9956	5.71804						Kat7
ASCRP4007219	0.00913851	0.0263429	2.04519	up	mmu_circRNA_37459	4_115945469_115894909_-50560|16.04|4|13	25714049	chr4	+	116222303	116272864	sense overlapping	NM_181585	Pik3r3	CTGTATGAAGAGTACACAAGGACATCACAGCGCGATGTACAATACGGTGTGGAGTATGGA	45.1667	28.3333	5.67319	4.64096	55.5	38	42	29	26	30	6.01655	5.54344	5.45959	4.58426	4.44438	4.89425						Katna1
ASCRP4003663	0.000640135	0.00644307	2.04371	up	mmu_circRNA_40211	6_45965487_45603993_-361494|19.57|6|8	25714049	chr6	+	45653993	46015488	exonic	NM_001004357	Cntnap2	CAAGACAAGCCAAATTGACATCTCCTCAGAAAAATGTGATGAGCCTCTCATCTCTGGTCT	356.667	133	8.39204	7.36085	275	367	428	156	130	113	8.29342	8.50172	8.38099	7.52804	7.32438	7.23015						Katnal1
ASCRP4004699	0.000503519	0.0058673	2.04196	up	mmu_circRNA_30802	17_67293669_67240264_-53405|18.83|2|2	25714049	chr17	-	66890923	66944329	exonic	NM_008984	Ptprm	CATATTTCTTGGAGTCGTGCTGGTCATGAAGAAGAGATCACCTACAAAGCAGTCAGTTCC	127.333	59.8333	7.00471	5.97475	117	129	136	61	60.5	58	7.09984	7.07544	6.83885	5.86966	5.9956	6.059						Kbtbd2
ASCRP4012802	0.000435974	0.00551025	2.04191	up	mmu_circRNA_36603	4_33105677_33091126_-14551|13.44|2|2	25714049	chr4	+	33004150	33018702	sense overlapping	NM_027491	Rragd	TGACTATAATTTCCACTGCTTCCGGAAGGCCATCCATGAAGTCTTCGAGGATGACTATAT	94.5	46	6.59957	5.56965	89	85.5	109	51	42	45	6.69773	6.52625	6.57473	5.62561	5.40843	5.67492						Kcmf1
ASCRP4004247	0.0132142	0.0335424	2.04165	up	mmu_circRNA_018677	mm9_circ_018677	circBase	chr18	-	22912581	22952310	exonic	NM_199024	Nol4	CAGACTGTCCATGGCCAGCAAGATGGATGGCGTAGGAGTTGATGAGAAGCTGTCTTTACG	292.167	113	8.1319	7.10217	279	261	336.5	109	95.5	134.5	8.30479	8.01943	8.07149	6.9492	6.80999	7.54732						Kcnab1
ASCRP4007882	0.0122257	0.0318533	2.04135	up	mmu_circRNA_19194		25070500	chr17	+	58593657	58594165	sense overlapping	ENSMUST00000050706	Gm5815	GAAAAGGTGTTCATCAAAGAAAACAATGGAAAGGAAGAAGTGTCCAAGAGTGGACAGGCC	3418.67	979.833	11.582	10.5525	2947	3329	3980	1124.5	1132.5	682.5	11.6555	11.6139	11.4766	10.7522	10.8131	10.0922						Kcnc2
ASCRP4004974	0.000631701	0.00640162	2.04125	up	mmu_circRNA_24707	12_11891721_11878641_-13080|20.09|4|6	25714049	chr12	+	11871834	11884915	sense overlapping	TCONS_00006658	XLOC_004970	CATTCATCCTTCATAAGAGAATTTCAACTGTACGGGGGACGTGGCGCTATTGTGAGAGAG	201	83.5	7.61916	6.5897	182.5	200	220.5	97.5	84	69	7.69665	7.64797	7.51285	6.75362	6.57524	6.44026						Kcnd2
ASCRP4003399	0.0162542	0.0386475	2.04116	up	mmu_circRNA_009715	mm9_circ_009715	circBase	chr19	+	53987453	53988383	exonic	NM_019658	Shoc2	CAAAATCAAGCAGCTGCCTGCTGAAATTGGGACTCTAATGAGCTGACCAGGACCATTTTA	568.667	196.667	9.03787	8.00848	460	615	631	161.5	193	235.5	9.02921	9.19838	8.88602	7.60749	7.9754	8.44255						Kcnd3
ASCRP4013840	0.00157023	0.00951012	2.04111	up	mmu_circRNA_25317	12_73999782_73990695_-9087|17.40|8|14	25714049	chr12	-	72889707	72898795	exonic	NM_029444	4930447C04Rik	TTCTTCTGTATCTGATTCAGAAATCTCATCGGATCAGATATTTAATGACTCTGGTATGGA	47.8333	28.8333	5.73899	4.70963	51	40.5	52	29	26.5	31	5.89897	5.64448	5.67351	4.63062	4.57521	4.92307						Kcnh1
ASCRP4001649	0.00791776	0.0240194	2.03978	up	mmu_circRNA_44053	9_44442277_44435721_-6556|21.04|3|3	25714049	chr9	+	44627637	44634194	exonic	NM_007841	Ddx6	ACTTCCCAAAGCTGGCAGAGACCTATCTTCATCGTATTGGAAGATCAGGCAGATAAATTG	559.667	190	8.99099	7.96258	413	524	742	166	187	217	8.86853	8.98567	9.11878	7.64581	7.92088	8.32105						Kcnh5
ASCRP4007676	0.00423838	0.0162834	2.03947	up	mmu_circRNA_45037	9_106608198_106602826_-5372|18.36|3|5	25714049	chr9	-	106700494	106705867	exonic	NM_030730	Rad54l2	CTTGTGCAGAAAGTGGTTACCACGACAGGGCTAGATGGTAGCACCCCTGCCTTTGAGAGG	206.5	86.8333	7.664	6.6358	192.5	233	194	87.5	93	80	7.79575	7.85843	7.33781	6.5163	6.72617	6.66493						Kcnh7
ASCRP4001112	0.000114956	0.00381511	2.03931	up	mmu_circRNA_39721	5_151181555_151148128_-33427|12.69|6|6	25714049	chr5	+	150345552	150378980	exonic	NM_172887	Fry	ACACTCACTGAGGAGGAAGCCAAAATGATAGTGATGAACAGCAGCGAGACTATTTAATGG	262.667	103.667	7.9981	6.97001	232	257	299	107	103	101	8.08289	8.00509	7.90632	6.91574	6.93355	7.06075						Kcnip4
ASCRP4011239	0.00076757	0.00697791	2.03877	up	mmu_circRNA_21567	1_193954341_193940150_-14191|16.51|16|48	25714049	chr1	-	192116268	192130460	exonic	NM_144814	Rcor3	GTGGAATTGAAGAGTTCAAACCGCCTGAGGTGCTACCAAGTACACAGATAAAGACAATGG	348.667	131.667	8.37562	7.34792	285	365	396	127	134	134	8.35126	8.49388	8.28172	7.18029	7.36491	7.49856						Kcnj6
ASCRP4001005	0.00109247	0.00801773	2.03875	up	mmu_circRNA_41462	7_64746231_64708315_-37916|15.62|4|13	25714049	chr7	-	57452944	57490861	exonic	NM_176942	Gabra5	AATTTGGCAGTTCTTTTCGCAAATGCCAACTAGTTCTGTACAAGACGAGACCAATGACAA	64.5	37.1667	6.11744	5.08975	60.5	71	62	41	39	31.5	6.16266	6.28426	5.90541	5.16343	5.11012	4.99571						Kcnk10
ASCRP4008831	0.00104245	0.00783653	2.03874	up	mmu_circRNA_20002	1_43210099_43185089_-25010|22.04|1|2	25714049	chr1	-	43128243	43153254	exonic	NM_010212	Fhl2	GACTTGTACGCTAAGAAATGTGCTGGGTGCACCAACCCCATTAGTGATTGCTGAAAGACA	83.3333	42.3333	6.42477	5.39709	84	70.5	95.5	46.5	41.5	39	6.63476	6.22442	6.41512	5.42643	5.35303	5.41182						Kcnk2
ASCRP4001774	0.00792712	0.0240373	2.03816	up	mmu_circRNA_41007	6_140521487_140499282_-22205|16.67|3|3	25714049	chr6	+	140550760	140572966	exonic	NM_144920	Plekha5	AGAAGTGCAGAGTAATTTCTTATCAAACATTGCCAAGAAATATGCCAAGCCACAGAGCCC	821	280.667	9.56784	8.54058	689	743	1031	362	282	198	9.61852	9.4962	9.58882	8.87592	8.57871	8.16711						Kcnk9
ASCRP4012983	0.0103206	0.0284748	2.03786	up	mmu_circRNA_003195	mm9_circ_003195	circBase	chr5	+	33843111	33846267	exonic	NM_175231	Whsc1	TGCATGGTTTCTGCTGACCCACTCCTTCACAATCATACCAAACTTAAAGTGTTCTAAGAA	11872.7	3172.5	13.3897	12.3626	7965	11161	16492	2941	3354.5	3222	13.038	13.3921	13.7389	12.1668	12.4815	12.4395						Kcnma1
ASCRP4003881	0.00930195	0.0266422	2.03777	up	mmu_circRNA_26681	13_93070313_93005529_-64784|18.82|10|26	25714049	chr13	-	92235573	92300358	exonic	NM_010829	Msh3	CAATTGGGATTGTGGATGGCATTTTCACAAGGAGTTTTAAACAGCTGTCAAGTGGAATGG	530.667	186	8.96361	7.93661	536	546	510	198	170	190	9.25382	9.04696	8.59004	7.93716	7.76954	8.10314						Kcnn2
ASCRP4009114	0.00748115	0.0231396	2.03725	up	mmu_circRNA_012606	mm9_circ_012606	circBase	chr16	-	16453991	16477513	exonic	NM_139232	Fgd4	GAGCTGCAGGCCAGGAGACTAATGAACAGAAACTTCACAAAATAGCCACTGAACTTTTAC	1512.83	476.333	10.4094	9.38275	1206.5	1562	1770	459	401	569	10.357	10.5356	10.3355	9.25583	9.12646	9.76596						Kcnn3
ASCRP4001015	0.00697795	0.0221216	2.03665	up	mmu_circRNA_23137	11_29782143_29748815_-33328|15.41|4|4	25714049	chr11	-	29848814	29882143	exonic	NM_146016	Eml6	ACAAAATGCCATTTTTGGACACTATGTGGAAATGCCCTGACTGCAAAAAGAGGCATATTT	187.333	78.8333	7.5386	6.5124	175	204	183	84.5	68	84	7.66584	7.69282	7.25712	6.5039	6.26813	6.76516						Kcnq5
ASCRP4012589	0.006329	0.0207944	2.03614	up	mmu_circRNA_30966	17_79218257_79194435_-23822|18.47|9|15	25714049	chr17	-	78795094	78818917	exonic	NM_001081179	Heatr5b	TCTGCTAAACTACGAAACCCAAAAAATGGTGGTCAGCATTGCTGAAGATCTGCTACGAAC	109	53.6667	6.7446	5.71877	84	103	140	51	51	59	6.61429	6.74826	6.87125	5.48344	5.59808	6.07478						Kcnt2
ASCRP4000771	0.013785	0.0345433	2.03359	up	mmu_circRNA_40180	6_38541431_38509170_-32261|16.63|1|2	25714049	chr6	+	38559169	38591431	sense overlapping	NM_138680	Luc7l2	AAGTCGAGAAAGCACGGGCAAAGAAAAGAGAAGCAGAGAAAACACTCTATTGACCCATAT	64.1667	36.3333	6.08439	5.06037	62.5	75	55	38	32	39	6.18959	6.33101	5.73258	5.00697	4.80589	5.36824						Kctd9
ASCRP4007715	0.00480546	0.0175965	2.03293	up	mmu_circRNA_004280	mm9_circ_004280	circBase	chr9	-	77164764	77231029	exonic	ENSMUST00000183955	Mlip	CTTTCAGTAAATACCTTGAAGACAACAGTGGCCTGTTTTCTGAGCAGCTAATCTCTCCCA	1724.17	540.333	10.5857	9.56211	1632	1685	1855.5	583	620	418	10.7645	10.6039	10.3886	9.60456	9.78829	9.29348						Kdm1a
ASCRP4012550	0.00327581	0.0139803	2.03281	up	mmu_circRNA_018381	mm9_circ_018381	circBase	chr19	+	57751629	57777945	exonic	NM_181415	Atrnl1	TCTCGTGCAGTTCTTTGTCACCTTCTTCAGACAGTCTTCTGATTGACTACCAGTTTACCT	5598.33	1520.5	12.269	11.2455	4860	5861	6074	1762	1583	1216.5	12.3202	12.3965	12.0903	11.4454	11.3012	10.99						Kdm2a
ASCRP4005768	0.0116485	0.0308021	2.03239	up	mmu_circRNA_016812	mm9_circ_016812	circBase	chr9	-	77164764	77217048	exonic	ENSMUST00000183955	Mlip	CCTTTCAGTAAATACCTTGAAGACAACAGTGGCCTGTTTTCTGAGCAGCAATACAAGACC	2074.17	635.5	10.8422	9.81906	1844.5	1745	2633	771	681	454.5	10.9494	10.651	10.9263	10.0889	9.96651	9.40181						Kdm3a
ASCRP4002814	0.00353498	0.0145935	2.03233	up	mmu_circRNA_010308	mm9_circ_010308	circBase	chr18	-	16640421	16650498	exonic	NM_007664	Cdh2	ATCATCACTGTGGCAGCTGGTCTGGATCGAGAGTGAAATTCAGCAACTGCAATAGAAAAA	473.667	167.5	8.77879	7.75565	394	481	546	154	165.5	183	8.80646	8.85228	8.67762	7.4943	7.73316	8.03949						Kdm3b
ASCRP4004497	0.00303945	0.0133108	2.03208	up	mmu_circRNA_34963	2_165891551_165876812_-14739|16.70|4|4	25714049	chr2	+	166051311	166066051	exonic	NM_008679	Ncoa3	CAGGGCCAGCAGTTAATGGAGTTTCTTGGACTAATGAGAACCAGAGACAAAAAAGCCATA	95	48.8333	6.61192	5.58897	84	106	95	54.5	54	38	6.61429	6.82279	6.39869	5.64207	5.73349	5.39134						Kdm4b
ASCRP4009070	0.0152044	0.0370578	2.0316	up	mmu_circRNA_015717	mm9_circ_015717	circBase	chr15	+	69013357	69049461	exonic	NM_010158	Khdrbs3	GAGCAGAGCTATGACTCCTATGACAACAGCTACAGCACCCCAGCACAAAGTTCAACTTTG	658.333	226.333	9.26613	8.24352	693	689	593	230.5	222.5	226	9.62684	9.36892	8.80264	8.1737	8.18985	8.367						Kdm4c
ASCRP4012903	8.5387e-05	0.00359845	2.03136	up	mmu_circRNA_31085	17_86538589_86514533_-24056|15.54|2|3	25714049	chr17	-	86115192	86139249	exonic	NM_030133	Srbd1	TGATGGAGTAAAGAACGAATTCTGTCGATGGTGTATACAGAACAGGTCATCTGGCTCTGA	834.167	271	9.56717	8.54472	636.5	756	1110	279	277	257	9.49306	9.53253	9.67591	8.48893	8.55288	8.59235						Kdm5a
ASCRP4001056	0.00153722	0.00939296	2.03101	up	mmu_circRNA_36921	4_69978631_69933678_-44953|14.09|1|2	25714049	chr4	-	70272643	70317597	exonic	NM_145990	Cdk5rap2	ACAAGCTTTGAGATCGGACCTTAGAAATGAAGTTGAGAAACTACGCAAGGAAGTGAGTGA	46.5	26	5.6341	4.6119	37	49.5	53	26	26	26	5.38962	5.81348	5.69919	4.60318	4.54669	4.68584						Kdm5b
ASCRP4005913	0.0081057	0.0243873	2.0299	up	mmu_circRNA_012559	mm9_circ_012559	circBase	chr11	+	43704533	43705477	exonic	NM_001164231	Pwwp2a	CGCTCAGCAGGTTTGGGCCCCATGGGATCCCTGTGACAGTATTTCCCAAAAGGGAATATA	246.333	101.333	7.89958	6.87817	260	250	229	114	94	96	8.18465	7.95945	7.55463	7.00904	6.68564	6.93983						Kdm5c
ASCRP4008598	0.0172909	0.0403407	2.02961	up	mmu_circRNA_25590	12_90751556_90431490_-320066|15.69|2|2	25714049	chr12	+	89193045	89513112	exonic	NM_172544	Nrxn3	GACAGATCGAGCGAGGCTGTGAAGGTGACAATCTCTGTGGATGGCATCCTAACCACAACG	140.167	63.3333	7.12812	6.10692	140.5	164	116	62	68	60	7.35025	7.39236	6.64176	5.92057	6.19715	6.20304						Kdm5d
ASCRP4010910	0.00337414	0.0141651	2.0294	up	mmu_circRNA_33359	2_37419153_37398623_-20530|15.42|8|11	25714049	chr2	+	37543102	37563633	exonic	NM_146121	Rabgap1	GTAGAAGCTGAATGCAAGATCCAGACTTCCAAGGATGACTTGCTGTTGACAGACTTTGAG	84.6667	42.8333	6.45555	5.4345	74	99.5	80.5	43	44.5	41	6.43304	6.74468	6.18893	5.37289	5.47265	5.45795						Kdm7a
ASCRP4011585	0.000417532	0.00541389	2.02854	up	mmu_circRNA_46001	Y_513027_488391_-24636|16.61|5|5	25714049	chrY	-	1151947	1176584	exonic	NM_009484	Uty	TAAATATGCACAGTACCAGGCCTGCTCCTTCCAGGAATCATTGAGAAGGAAATACCATTC	224.167	92.1667	7.75865	6.73821	176	243.5	253	98	96	82.5	7.66584	7.93411	7.67599	6.74557	6.79491	6.67414						Khdrbs3
ASCRP4001873	0.014995	0.0366568	2.02848	up	mmu_circRNA_42459	7_146327029_146304916_-22113|20.95|2|2	25714049	chr7	-	139119016	139141130	exonic	NM_021302	Stk32c	AGAGACAGTTCCCAGTCGTGAACTTTGACCACTTCCAGATTCTGAGAGCAATTGGGAAAG	5591.17	1462.33	12.203	11.1826	3664.5	5075	8034	1807	1506	1074	11.9336	12.1775	12.4981	11.4838	11.2288	10.8353						Kif13b
ASCRP4010530	0.00035302	0.00505873	2.02826	up	mmu_circRNA_23805	11_79289385_79239015_-50370|15.82|13|29	25714049	chr11	+	79425512	79475883	exonic	NM_010897	Nf1	GGCACCTCCAAAGCTGGGAATCCTATTTTTTATTATGTTGCACGGAGAGTCTCACCTTTA	1078.33	350.667	9.93659	8.91634	806.5	1138	1290.5	353	375	324	9.83606	10.073	9.90067	8.82556	9.01998	8.9035						Kif16b
ASCRP4004949	0.0102366	0.0283048	2.02772	up	mmu_circRNA_30716	17_64428324_64245367_-182957|19.34|18|36	25714049	chr17	+	63896017	64078975	exonic	NM_001037997	Fer	CATGTTGTATCTCGAGAGCAAGAACTGCATTCACAGATATGTGCTGACTAGCAGGCTCAC	157.167	69.6667	7.27701	6.25715	147.5	187	137	71	76	62	7.41113	7.55897	6.86094	6.17602	6.3924	6.20304						Kif1b
ASCRP4003007	0.00641123	0.0209585	2.02735	up	mmu_circRNA_42664	8_25996797_25973861_-22936|14.55|2|4	25714049	chr8	-	24863388	24886325	exonic	NM_153397	Adam32	ATGAGTAGCGAGAATGTGGGCCTGATAGCTGTTGTGAACCTAACAGATGTGTTCTGAAAG	89.5	46.1667	6.52503	5.50544	74	109	85.5	41.5	48	49	6.45074	6.83948	6.28488	5.31246	5.52893	5.67492						Kif24
ASCRP4004664	0.00146868	0.00913	2.02729	up	mmu_circRNA_19074		25070500	chr12	+	82340660	82342500	sense overlapping	NM_172579	Sipa1l1	CATACTATTACAGGAAGTTCTTCTACCAGAAGGGGGGGAAGCGTGGGATTCTGGTGACCA	1658.33	502.333	10.4915	9.47198	1157	1453	2365	525.5	508.5	473	10.3077	10.4224	10.7444	9.47736	9.48295	9.45561						Kif26b
ASCRP4009948	0.00117094	0.00826445	2.02693	up	mmu_circRNA_003709	mm9_circ_003709	circBase	chr14	+	21626718	21637640	exonic	NM_017479	Kat6b	GCCCCAGCACCAAAGGCAAGGATTTGGACGCTTTCTCATTGATTTCAATACTGATATTAA	3327.83	920.833	11.5113	10.492	2383.5	3234.5	4365.5	941.5	847	974	11.3652	11.5524	11.6163	10.4454	10.351	10.6796						Kif27
ASCRP4000111	0.00602582	0.020144	2.02609	up	mmu_circRNA_19390		25070500	chr5	+	130187399	130198117	sense overlapping	NM_019983	Rabgef1	AAACAGACGAAGATGTTTTTGGAAGCAATGCCTTATAAAAGGGGGAAGAAGATGAGCCTG	1215.33	392.667	10.1185	9.09983	1269	1200	1177	424	384	370	10.4242	10.1629	9.76852	9.1256	9.05949	9.11441						Kif2a
ASCRP4011405	0.00278956	0.0127163	2.02589	up	mmu_circRNA_003949	mm9_circ_003949	circBase	chrX	+	155788497	155843948	intronic	ENSMUST00000112542	Gm15155	GTTCATTCACACATGGGTACCTTCAACTCTAAGATGCTAGATGACCGCACACTCCATTAA	244.5	100.833	7.90216	6.88361	214	257.5	262	113.5	112	77	7.95926	8.00864	7.73858	7.00343	7.02575	6.62164						Kif3a
ASCRP4007905	0.00171639	0.00992836	2.02556	up	mmu_circRNA_017858	mm9_circ_017858	circBase	chr9	-	65730975	65795495	exonic	NM_172536	Zfp609	GAAACAGAAGATGCAATGATGTTGTCCACTGGACATGTTCTGACCAAGGAGGCAGGTCTG	7283.83	2068.17	12.718	11.6997	6037.5	7805	8009	2162.5	1954	2088	12.7497	12.917	12.4875	11.6898	11.6108	11.7985						Kif3c
ASCRP4013355	0.00111662	0.00810073	2.02529	up	mmu_circRNA_21457	1_183054115_183039291_-14824|17.35|14|20	25714049	chr1	-	181109159	181123984	exonic	NM_026171	Nvl	TGTCAAAGGCCCTGAATTATTGAATATGTCAAATGCACCATGTATTGTTTTCATTGATGA	398.167	145.333	8.53165	7.51352	322.5	358	514	154	131	151	8.52724	8.45754	8.61018	7.52804	7.3102	7.70232						Kif5c
ASCRP4010652	0.0204575	0.045403	2.0245	up	mmu_circRNA_008266	mm9_circ_008266	circBase	chr19	+	56570415	56576284	exonic	NM_025811	Nhlrc2	GGGACCTCAGATGGCCTTCTGATTGTCGGTGTTCACTCGGCTAAGTTTCCCAATGAGAAG	616.833	214	9.16583	8.14827	630	671	549.5	206	206	230	9.47277	9.33332	8.69141	7.98321	8.05685	8.40474						Kifap3
ASCRP4008467	0.0111489	0.0299574	2.02428	up	mmu_circRNA_41096	6_148254641_148243037_-11604|19.29|9|10	25714049	chr6	-	148294514	148306119	exonic	NM_198967	Tmtc1	GAATGAAATCTGGCTGTCGAGAGAGTCCTTATTCAGAGGCTGGAGCACAAGGAAGTATTG	258.167	105.333	7.96446	6.94706	255	290	229.5	116	115	85	8.17487	8.15956	7.55897	7.00904	7.08858	6.74355						Kit
ASCRP4001066	0.000699239	0.00670688	2.02371	up	mmu_circRNA_44811	9_95677027_95673937_-3090|17.16|1|2	25714049	chr9	-	95773517	95776608	exonic	NM_001033210	Pls1	ACAATAATGACATTGATCTCAACTTACTGGAAGCCTTGATCGCGTTGCTAAAAGATGGCG	56.3333	33	5.89635	4.87935	60.5	45	63.5	37	31	31	6.06835	5.7153	5.90541	4.94509	4.82976	4.86319						Kitl
ASCRP4009470	0.0191687	0.0433738	2.02367	up	mmu_circRNA_22974	11_22687252_22674894_-12358|13.75|3|3	25714049	chr11	-	22774890	22787249	sense overlapping	ENSMUST00000117244	Gm12057	GATCTTGACAAGTTACAGCAACAACAATCAGTTTTCAAAAGCTATGCCGTCCAAGGGTCT	149.333	68	7.20194	6.18497	126	130	192	80	79	45	7.17896	7.07544	7.35142	6.4123	6.46769	5.67492						Klc1
ASCRP4013751	0.00874548	0.0255598	2.02327	up	mmu_circRNA_35262	3_36794806_36776596_-18210|20.66|2|2	25714049	chr3	+	36877673	36895884	exonic	NM_172679	4932438A13Rik	TTCCGATGACAGTTGACGAAAATGGATTCAGGATGGTTTTATCATTTTTCGGTGGTGGAA	134	60	7.01464	5.99794	88	123	191	61	58	61	6.69773	7.0215	7.32468	5.89655	5.87705	6.22023						Klc2
ASCRP4001676	0.000585428	0.00620502	2.02288	up	mmu_circRNA_35002	2_167138721_167131160_-7561|11.83|4|4	25714049	chr2	-	167305659	167313221	exonic	NM_019835	B4galt5	ACTTTGCAACCAAGCTGGACAAGTACATGTACCTTGAACACCTACCTCTTCATGGTGCAG	201.333	81.6667	7.61393	6.59752	171	182	251	80	81.5	83.5	7.63327	7.52712	7.68139	6.4576	6.56384	6.77111						Klf12
ASCRP4007424	0.00284556	0.0128424	2.02264	up	mmu_circRNA_33855	2_71883305_71869090_-14215|23.09|14|45	25714049	chr2	+	72031032	72045248	exonic	NM_019688	Rapgef4	CTTCAAGGCACTATGGGAGGCCGTTGGAGCGATCTAGTGAAGATGTGGACATAATTTTCA	349.667	134.833	8.39275	7.37651	334	361	354	157	132	115.5	8.5799	8.46245	8.13591	7.53583	7.32438	7.26933						Klhdc1
ASCRP4003282	0.000110852	0.00380253	2.0226	up	mmu_circRNA_003638	mm9_circ_003638	circBase	chr17	-	86051085	86120746	exonic	NM_030133	Srbd1	ATTGGAGTTGGAATGTATCAGGCCTTTCTGAGCTCAACGATATCGAAACAGGAGTACAAC	734.833	247.333	9.40165	8.38544	574	700.5	930	259	269	214	9.35602	9.40132	9.44761	8.37318	8.49787	8.28527						Klhdc2
ASCRP4008537	0.0175934	0.0407987	2.02237	up	mmu_circRNA_000427	mm9_circ_000427	circBase	chr12	+	111592576	111604564	exonic	NM_021516	Mark3	GACAAAACTCAGTTGAATCCAACAAGTCTACAAAAGCACATTTCACATGGAGACGGGAGG	669.833	233.167	9.2959	8.27985	672	732.5	605	280	212.5	207	9.58419	9.47429	8.82921	8.49227	8.1122	8.23508						Klhl11
ASCRP4014113	0.00117443	0.00826445	2.02205	up	mmu_circRNA_38057	5_5227258_5135319_-91939|17.04|2|2	25714049	chr5	-	5135318	5227258	exonic	NM_011074	Cdk14	TTTGAATACGTGCCAACGAGTCCCAAATTTGGAAAAGCTGACTCATACGAAAAACTGGAA	126.333	59.3333	6.98742	5.9716	117.5	131	130.5	62	59	57	7.09387	7.0861	6.7823	5.89655	5.91101	6.10723						Klhl24
ASCRP4011627	0.0025735	0.0122004	2.02164	up	mmu_circRNA_016001	mm9_circ_016001	circBase	chr4	+	33379368	33404253	exonic	NM_011884	Rngtt	TAAGATAACAAGAATGGGAGGAGAAGGCTTCTGGAAGGAAATTTTGCCAAAGAAGTCAGC	179	73.8333	7.40258	6.38706	128	161.5	247.5	72.5	78.5	70.5	7.2007	7.36316	7.64389	6.2302	6.45678	6.47419						Klhl3
ASCRP4007501	0.00506657	0.0181475	2.02162	up	mmu_circRNA_22938	11_21048428_21036049_-12379|18.26|7|12	25714049	chr11	+	21136045	21148425	sense overlapping	NM_023324	Peli1	CTTCCTCATGGAAATAATGCAAAAGGTGTCTCAAGGCTCCTGACCAGTGAACAGAGATTT	504.333	179.667	8.88179	7.86628	446.5	577.5	489	188	191.5	159.5	8.97691	9.13058	8.53788	7.84468	7.9442	7.80996						Klhl32
ASCRP4012742	0.000731394	0.00682115	2.0212	up	mmu_circRNA_34244	2_113443446_113403440_-40006|15.90|4|4	25714049	chr2	+	113563282	113603289	exonic	NM_010230	Fmn1	TGAAGCGTCAACTAGAAGATCATCAAGTTATTGGATGGAAAGCGATCTCAAACTGTGGGA	146	64.3333	7.15876	6.14354	114	127	197	66	66	61	7.06596	7.04335	7.36695	6.10164	6.12595	6.20304						Klhl5
ASCRP4000184	0.0135603	0.034126	2.02081	up	mmu_circRNA_009900	mm9_circ_009900	circBase	chr15	+	93424013	93465245	exonic	NM_146062	Pphln1	AAAGAGATTGAGCAGGATGAATCTGGCTACAGATGGCTAAGAGATGATCATTCCACAAGC	368.167	142.333	8.46805	7.45312	369	382	353.5	162	158	107	8.72226	8.5507	8.1312	7.62392	7.61229	7.12314						Klhl7
ASCRP4006188	0.00303513	0.0132984	2.02036	up	mmu_circRNA_36948	4_73944538_73908713_-35825|12.45|2|2	25714049	chr4	+	74262808	74298634	exonic	NM_144787	Kdm4c	CTACAGTATTAATTATCTCCACTTTGGGGAGCCCAAGTCTTGAAACATCTGTGGCCATCA	146.833	65.1667	7.19332	6.1787	129	160	151.5	60.5	67	68	7.2007	7.36052	7.01872	5.96436	6.17934	6.3924						Klhl8
ASCRP4010449	0.00591276	0.0199186	2.02007	up	mmu_circRNA_28551	15_41657598_41629020_-28578|19.04|23|316	25714049	chr15	+	41797473	41826052	exonic	NM_130885	Oxr1	GGAGTGGGAGACACTGGCCAAAAGAAGACCTTAGACAAGAAAGATGGGAGAAGGATGTCT	1503.67	476	10.4005	9.38608	1328	1501	1682	440	430	558	10.4727	10.4627	10.2661	9.18646	9.23159	9.74018						Klra2
ASCRP4008336	0.0126762	0.0326161	2.02004	up	mmu_circRNA_39592	5_142089194_142058247_-30947|16.67|10|20	25714049	chr5	+	141582292	141613240	exonic	NM_177879	Sdk1	GAAGGACACAAGATTATTCCCAGCAGCAGAATATGACGTTGCACCGTATTTCAAAACGGA	382.667	143.167	8.49146	7.47707	314	372	462	132	122.5	175	8.4904	8.51289	8.47109	7.23909	7.24354	7.94859						Kmt2a
ASCRP4000797	0.00091459	0.00744309	2.01967	up	mmu_circRNA_37074	4_86467374_86420142_-47232|21.99|2|2	25714049	chr4	+	86774237	86821470	exonic	NM_184088	Dennd4c	AAGTTCCATCTGGGTTATTTGATACCAACAATAGGACAAGTACTGGAAGTAGAACAGCCA	86.5	46.1667	6.46288	5.44877	82.5	92	85	46.5	47	45	6.53665	6.59452	6.25748	5.39134	5.40843	5.54653						Kmt2c
ASCRP4009390	0.0201798	0.0449591	2.01963	up	mmu_circRNA_25892	12_113016911_113010530_-6381|19.47|3|5	25714049	chr12	+	111772318	111778700	exonic	NM_008450	Klc1	GATCAGGGAGAAGGATGTATGACAACATGTCCACCATGGTGTACATAAAGGAAGAGAAGC	231.667	95	7.83244	6.81836	225	265	205	118	79	88	8.03528	8.04023	7.42183	7.09896	6.48979	6.86631						Kmt2e
ASCRP4004624	0.0071625	0.0225042	2.01957	up	mmu_circRNA_013699	mm9_circ_013699	circBase	chr10	-	9841870	9843361	exonic	NM_001081344	Stxbp5	CAGTTGTGCATATAAGTGACAATCCCATGGACGAGGGGAAGGGTTACATTTTGCCATCTG	344.833	134	8.36599	7.35193	344.5	352	338	150	147.5	104.5	8.61338	8.42188	8.0627	7.45249	7.48761	7.1157						Kpna1
ASCRP4003917	0.0044106	0.016671	2.019	up	mmu_circRNA_39669	5_147580593_147563271_-17322|20.91|8|12	25714049	chr5	-	146751694	146769017	exonic	NM_011669	Usp12	CACACAAGCGGGCGCCAATGCCTCGGCATTAGAGAAAGAGATTGGTCCAGAACAGTTTCC	265	106.667	7.99828	6.98464	235	300	260	120	96	104	8.07755	8.20818	7.70912	7.07402	6.80269	7.07722						Kpna3
ASCRP4003163	0.00111384	0.00809321	2.01817	up	mmu_circRNA_009088	mm9_circ_009088	circBase	chr3	-	144447269	144465285	exonic	NM_011828	Hs2st1	ATTACAGACCAGGATTAAGGAGACGGAAACAAGGAGACAAAAAGAAAGGGCAATTGCAAG	132.667	60	7.04369	6.03064	113	121	164	66	67	47	7.04627	6.96045	7.12434	6.05611	6.20955	5.82625						Kpna4
ASCRP4000065	0.00107768	0.00797643	2.01743	up	mmu_circRNA_28193	15_7996489_7969589_-26900|14.73|3|4	25714049	chr15	-	8019588	8046489	exonic	NM_001081402	Wdr70	AAAAGGAGAATTTATGACTTGCTCAAATGATGCAACCCTGTCCAGAGGATTCCTGACTCG	262.833	103.667	7.94032	6.9278	188.5	240	360	113	102	96	7.75559	7.91102	8.15434	6.97313	6.87043	6.93983						Kpna6
ASCRP4012853	0.00340102	0.0142392	2.01725	up	mmu_circRNA_38593	5_52572414_52551469_-20945|14.67|2|2	25714049	chr5	-	52160229	52181175	exonic	NM_007839	Dhx15	TGAGGTCCTATCTATTACTGCTATGTTGTCAGATACCACAGTGGTGTGTGGAGTATATGC	175	74.8333	7.43544	6.42305	143	201	181	88	68.5	68	7.38144	7.67376	7.25113	6.61184	6.25181	6.40551						Kras
ASCRP4000430	0.00838539	0.0248734	2.01669	up	mmu_circRNA_38270	5_24212402_24195198_-17204|16.04|2|2	25714049	chr5	+	24689379	24706584	exonic	NM_016736	Nub1	AACCTGGACGATGCCCTGAAGTTTTACTTTCAAGGATGGCGCAGAAGAAATATCTTCAAG	63.6667	36.6667	6.06513	5.05314	78	52	61	39	39	32	6.45074	5.87787	5.86678	5.03584	5.20052	4.92307						Krit1
ASCRP4005649	0.00110652	0.00806957	2.01558	up	mmu_circRNA_24020	11_87023389_86958966_-64423|15.30|3|3	25714049	chr11	+	87145463	87209887	exonic	NM_197987	Trim37	CCTGAGGAAGCATGGTGGACACACGTTTAAACCTTTGGCAGAAATTTATGAACAACATGT	1034	338.333	9.876	8.8648	763.5	1061.5	1277	362	304	349	9.75701	9.9849	9.88609	8.87305	8.68599	9.03536						Ktn1
ASCRP4000557	0.00705026	0.0222623	2.01446	up	mmu_circRNA_002236	mm9_circ_002236	circBase	chr6	+	72128263	72132163	exonic	NM_011375	St3gal5	AAGAATGTGACATGAAAAGAATGCACTATGTGGACCCTGACCGGATAAAGCAATGCCAAG	779.5	266.833	9.51361	8.50322	742.5	834	762	255.5	275	270	9.71826	9.66048	9.16211	8.32989	8.54131	8.63845						L3mbtl3
ASCRP4013357	0.00893068	0.0259374	2.01399	up	mmu_circRNA_005357	mm9_circ_005357	circBase	chr3	-	55853770	55891674	exonic	NM_030595	Nbea	TGTCACACAGGCCTTGTTTGTATGAAGTCCAGCACATCCGTGGTGGAGCTAGTCATGCTG	334	129	8.32302	7.31297	331	365	306	130	131	126	8.56563	8.48256	7.92088	7.19972	7.31791	7.42127						L3mbtl4
ASCRP4012551	1.64512e-06	0.0018636	2.01312	up	mmu_circRNA_45590	X_84948782_84948107_-675|20.16|10|15	25714049	chrX	-	87702767	87703443	intronic	ENSMUST00000078875	Il1rapl1	TCTCTCAAAAAGATGACTTAATTGCTTTAAAACATTCACCTCTGAGGCCCAGCATCAGAA	200.167	84	7.59269	6.58326	167	189.5	244	89	86	77	7.5781	7.56355	7.63642	6.59552	6.57524	6.57901						Lace1
ASCRP4010457	0.00470221	0.0173647	2.01289	up	mmu_circRNA_30815	17_68990909_68909089_-81820|18.81|1|2	25714049	chr17	+	68559748	68641569	exonic	NM_177278	L3mbtl4	GGATAATCTCTTCAGAGATTCATTTCGATGGCTGGGACCATAAGTACGACTATTGGGTGG	57.1667	31.6667	5.97678	4.96751	69.5	51	51	35	29.5	30.5	6.29716	5.90058	5.73258	4.99118	4.85657	5.05477						Lactb2
ASCRP4011620	0.00103458	0.00783212	2.0128	up	mmu_circRNA_010323	mm9_circ_010323	circBase	chr1	-	119741354	119773271	exonic	NM_019933	Ptpn4	TAAGAACAGGGTACGGATGAATACTTTTCTGTGAGGTGGCTGGATCCAAACAAACCAATA	1012.67	337.667	9.86285	8.85365	873	1066	1099	384	316	313	9.93385	9.9921	9.66262	8.96122	8.75134	8.84838						Lamc1
ASCRP4003780	0.0238007	0.0504699	2.01278	up	mmu_circRNA_007509	mm9_circ_007509	circBase	chr19	-	41721039	41729126	exonic	NM_015748	Slit1	CAAGTGTTGCCTGAACTACTGTTCCAGAACAACCAGGCTCTATCCAGACTGGAACTCAAC	588.667	206	9.08579	8.07661	492.5	596.5	677	191	163	264	9.11289	9.16249	8.98201	7.89667	7.70889	8.62427						Lamp2
ASCRP4013364	0.000746511	0.00690058	2.01233	up	mmu_circRNA_32810	19_57830108_57766257_-63851|16.52|9|15	25714049	chr19	+	57691766	57755618	exonic	NM_181415	Atrnl1	TGTCAGCAACTTCTCCTGGCCTATTAAAATACAGTCTGTCAGAAACTACACTAAATGTCA	10117.5	2752.17	13.1439	12.135	9088.5	9753	11511	2778	2951	2527.5	13.2475	13.1996	12.9845	12.0857	12.2776	12.0416						Large
ASCRP4005998	0.00365523	0.0148903	2.01101	up	mmu_circRNA_24187	11_100916919_100895215_-21704|16.08|4|4	25714049	chr11	+	101033900	101055605	exonic	NM_016920	Atp6v0a1	CGGTTACACTGGTTCTGAATCAGACGGAGGACCACCGCCAGAGGGTTCTGCAGGCAGCTG	335.833	130.333	8.33401	7.32609	306	373.5	328	145	132	114	8.45343	8.5228	8.02581	7.41705	7.33781	7.22341						Larp4b
ASCRP4006166	0.00185631	0.0102799	2.01099	up	mmu_circRNA_35510	3_65357217_65350129_-7088|10.57|17|58	25714049	chr3	+	65546206	65553295	sense overlapping	NM_178892	Tiparp	CTACAATGTTTGGACAAGGCAGTTATTTCGCAAAGAAGAGGACAAGACTTTTGGGCAGAT	75.5	39.8333	6.30158	5.29368	67.5	79	80	41.5	37	41	6.27653	6.40381	6.22442	5.31246	5.06487	5.50372						Lars
ASCRP4012741	4.95783e-05	0.00333871	2.01052	up	mmu_circRNA_37065	4_86247192_86241267_-5925|17.51|1|2	25714049	chr4	-	86595362	86601288	exonic	NM_173400	Haus6	TGAAGCATATGAGTCTGTCTGTTAAGCAAGTACGAAATGCAAGATCAGAGTGCATGAGTC	102.5	49.6667	6.67429	5.66673	86	93	128.5	52	52	45	6.63476	6.61503	6.77309	5.62561	5.69965	5.67492						Lars2
ASCRP4002810	0.000738208	0.00685902	2.01013	up	mmu_circRNA_40748	6_112631670_112578456_-53214|18.10|4|4	25714049	chr6	-	112628461	112681676	exonic	NM_001167730	Rad18	ATCATAAGAGATCTTCTGGAAGAAGAGGAAGCCTGGGAAGCGGCTCACAAGACTCACCTG	47.6667	26.6667	5.71861	4.71132	49	49	45	29	24	27	5.75235	5.8254	5.57808	4.67553	4.59524	4.86319						Lats1
ASCRP4009651	0.000759309	0.00693001	2.0101	up	mmu_circRNA_31429	18_24404725_24391100_-13625|16.81|5|5	25714049	chr18	+	24232598	24246224	exonic	NM_013814	Galnt1	GATTGCACTCAACAGATCCTTACCAGATGTGAGGTTAGAGGGATGATTTGAGACATGTGG	154.833	68.3333	7.25002	6.24275	129	164	171.5	68	68	69	7.18954	7.37508	7.18542	6.08403	6.25181	6.3924						Lats2
ASCRP4002168	0.0066752	0.0215076	2.00942	up	mmu_circRNA_30367	17_26896894_26873734_-23160|15.99|3|3	25714049	chr17	+	26736788	26759949	exonic	NM_029870	Crebrf	AGCTGGCATCCAGAACCGCAAATTTATTTTTTTTAAAAAGTGGTGACCCAAGCAGTTGAA	3774.67	1004	11.6303	10.6236	2311.5	3925	5087.5	937	1062.5	1012.5	11.2869	11.8157	11.7883	10.4405	10.7	10.7302						Lca5
ASCRP4000313	0.00163784	0.00970004	2.00886	up	mmu_circRNA_41386	7_54070787_54069486_-1301|17.07|1|2	25714049	chr7	+	46814115	46815417	exonic	NM_008186	Gtf2h1	AAATGGAAGCTTACACACCCAAGTTAACTCAGGCAAAGTTGCAGGAGTCCATTGAATATG	63.6667	36.1667	6.087	5.08062	68	61	62	39.5	39	30	6.27653	6.07906	5.90541	5.16343	5.15536	4.92307						Lca5l
ASCRP4005579	0.0112779	0.0301931	2.00855	up	mmu_circRNA_25803	12_107058660_107056566_-2094|17.69|6|6	25714049	chr12	+	105818355	105820450	exonic	NM_011112	Papola	CCTATGATATCCAGTCTTTCACAGACACAGGCATTATATTGTACTTCTAGCAAGTGCGCC	109.5	53.8333	6.81178	5.80562	108	128.5	92	59	55	47.5	7.00043	7.06937	6.36553	5.86966	5.7736	5.7736						Lclat1
ASCRP4000095	0.00122066	0.00836081	2.00854	up	mmu_circRNA_45854	X_153802281_153776061_-26220|19.72|2|2	25714049	chrX	-	157338128	157364349	exonic	NM_011077	Phex	AAAATGTTTGTGAATGTTCACTTCCAGGAGGATAAGAAGGAAATGCTGGACCAAGCAACA	108.333	53.3333	6.78227	5.77613	98	105	122	52	53	55	6.85721	6.78011	6.7095	5.62561	5.69965	6.00311						Lcor
ASCRP4010225	0.000780023	0.00704047	2.00727	up	mmu_circRNA_34255	2_114395286_114361261_-34025|21.54|9|12	25714049	chr2	-	114535524	114569550	exonic	NM_025675	Dph6	GGAAAACCCTGGTTGAAATGGAGCCTTATCTTTTAGAGGAAAAAGAAGAAATCGAAGGGG	79.8333	43.6667	6.40862	5.40339	76.5	83	80	47	43	41	6.50046	6.50099	6.22442	5.48344	5.28805	5.43868						Lcorl
ASCRP4004822	0.00364069	0.0148578	2.00677	up	mmu_circRNA_22265	10_77694280_77691524_-2756|18.95|2|2	25714049	chr10	-	78228778	78231535	exonic	NM_001081055	Trappc10	CATCTACTGGACAGAGTGCTGCGTGCTGGAGATCAGAATTTATTTACCTCCATTTATCCG	259.167	105	7.97476	6.96989	233.5	271	273	123	111	81	8.07559	8.06207	7.78663	7.14607	7.05895	6.70466						Ldb2
ASCRP4006570	0.00458348	0.0170943	2.00671	up	mmu_circRNA_24409	11_109839187_109833051_-6136|10.77|6|10	25714049	chr11	-	109971736	109977873	sense overlapping	NM_013851	Abca8b	CTCATGTGATTCTTGAAGATGGAATAGACCCCGTTCCTTCATCAGCTCATTGTGATGGAC	527.667	185.5	8.95428	7.94945	516.5	536	530.5	193	176.5	187	9.19062	9.02127	8.65095	7.89667	7.85801	8.09366						Ldlrad3
ASCRP4010650	0.00130119	0.00857591	2.00626	up	mmu_circRNA_22580	10_107680186_107635889_-44297|19.42|3|3	25714049	chr10	+	108198832	108243130	exonic	NM_027892	Ppp1r12a	GGGACCCCTACATCACCTGTTAAAAAGGCTTGCATTGATGACAATGTTGATATGGTGAAG	736	245.5	9.36228	8.35778	519	682	1007	276.5	229	231	9.19411	9.35312	9.53962	8.46491	8.2128	8.39563						Letm2
ASCRP4009043	0.00367672	0.0149295	2.00608	up	mmu_circRNA_009095	mm9_circ_009095	circBase	chr3	+	69730404	69731655	exonic	NM_133787	Nmd3	GAGATTCATGGTGATGAATGGTGCTATCCTGCAGCAAGTGTTTGTGGTGGATTATGTTGT	172.833	73.8333	7.39431	6.38993	136	170.5	212	69	72.5	80	7.28653	7.43939	7.45701	6.15323	6.3328	6.68377						Lgr4
ASCRP4012607	0.000443956	0.00553716	2.00521	up	mmu_circRNA_001795	mm9_circ_001795	circBase	chr7	-	116358635	116360100	exonic	NM_011083	Pik3c2a	TCTGGGGGAAGAAATTAATGTCATGTTTAAGGTTGTCCTCCAAAAGAGTATGGAACGGGT	139.5	63.6667	7.12819	6.12444	125	143	150.5	71	60	60	7.17896	7.19283	7.01277	6.22055	5.97739	6.17536						Lima1
ASCRP4011356	0.000132247	0.00395549	2.00494	up	mmu_circRNA_29889	16_62830639_62811675_-18964|10.82|12|21	25714049	chr16	-	62811848	62830813	exonic	NM_026577	Arl13b	GTTAAGGGAAGAAAGAAAGGTGACACTTGTGATGGTCGGCCTTGATAATGCTGGTAAAAC	228.167	94.6667	7.78379	6.78024	209.5	220	255	100	99	85	7.89323	7.78216	7.67599	6.73838	6.83716	6.76516						Limch1
ASCRP4014055	0.00407824	0.0159056	2.00482	up	mmu_circRNA_003473	mm9_circ_003473	circBase	chr14	+	17963060	17963321	exonic	NM_001113417	Thrb	TTTCCAGACTGAAGAGAAGAAATGTAAAGAAAATGGCCTTCCAGCCTGGGACAAACAGAA	160.167	70.6667	7.32538	6.3219	163.5	168	149	77	69	66	7.56279	7.41085	7.0025	6.35705	6.26813	6.34053						Limk1
ASCRP4007724	0.000134414	0.00396678	2.00453	up	mmu_circRNA_31820	18_63841961_63831236_-10725|21.11|2|2	25714049	chr18	-	63671581	63682307	exonic	NM_016792	Txnl1	CTTTCATTGGTACTCCAGTCCAGGCAACAAATATGAATGACTTCAAACGAGTGTGGACCG	150.5	66.6667	7.20703	6.20376	116	150	185.5	68	70	62	7.08787	7.24592	7.2873	6.15323	6.26813	6.18992						Lin28b
ASCRP4008554	0.0024156	0.0117905	2.00328	up	mmu_circRNA_25314	12_73887776_73884670_-3106|15.36|13|25	25714049	chr12	+	72783682	72786789	exonic	NM_008910	Ppm1a	GACAAGTACCTGGAGAGCAGAGTAGAAGACCTAGAGGATCAAGTCATAATGGGAGCATTT	216.667	90.6667	7.73667	6.7343	192.5	241.5	216	98	84	90	7.80459	7.91432	7.49109	6.76516	6.59303	6.84472						Lin54
ASCRP4005803	0.00242302	0.011801	2.00235	up	mmu_circRNA_19748	1_22603423_22387532_-215891|15.94|3|3	25714049	chr1	-	22397450	22596584	exonic	ENSMUST00000081544	Rims1	CGAAGCGGCAGTATAGAACAAGGAGATTGCATCAACAGTTTGAAAGCTACAAGGAACAAG	390.5	147	8.5316	7.52991	338	393	440.5	167	127	147	8.59571	8.58798	8.41111	7.66656	7.26183	7.66134						Lin7a
ASCRP4004820	0.00254621	0.0121456	2.00171	up	mmu_circRNA_40261	6_50303100_50301843_-1257|15.49|3|3	25714049	chr6	-	50351843	50353101	exonic	NM_027881	Osbpl3	CATCTACCACCTGAAGGACAGCTGGGAAGTCGTGGAAGGATTGAGAGGGGAAATGACTTA	64.6667	36.1667	6.11135	5.11012	68	66	60	41	36.5	31	6.2675	6.19977	5.86678	5.18474	5.20052	4.94509						Lingo2
ASCRP4001261	0.0152775	0.0371625	2.00155	up	mmu_circRNA_19864	1_30920100_30893950_-26150|19.68|9|12	25714049	chr1	-	30837104	30863255	intronic	uc007anf.1	Phf3	ACCAAGAAAATCACCTCGTTTAATGGCACAAGGGTTGAAAGACACACAGAAGTCTTCATG	87.3333	46.8333	6.50081	5.49969	85.5	88.5	88	46	42.5	52	6.62408	6.57145	6.30691	5.39134	5.17413	5.93361						Llgl1
ASCRP4012726	0.00103631	0.00783287	2.00051	up	mmu_circRNA_34939	2_163943862_163905249_-38613|16.03|6|10	25714049	chr2	+	164079512	164118126	exonic	NM_021420	Stk4	TGAAGAATTCTTCCGATTGGAAAATCCCTCAGGATGGAGACTATGAGTTTGCAGCTGAAA	66.3333	36.6667	6.15668	5.15632	57.5	68.5	73	36	36	38	6.11211	6.25559	6.10234	5.03584	5.06487	5.36824						Lman1
ASCRP4009890	0.000101255	0.00373837	1.99988	up	mmu_circRNA_27773	14_72989798_72982764_-7034|20.07|1|2	25714049	chr14	-	72582956	72589991	exonic	NM_207636	Fndc3a	GCATTTGAAGCATTTCTTTCCAACATTGTCAAGCCAGTGGTTATCGAAGACAATGGTGTT	317.667	122	8.24693	7.24702	282	305	366	131	117	118	8.32045	8.23859	8.18176	7.26995	7.15047	7.32062						Lmbr1
ASCRP4004428	0.000848983	0.00723466	1.99974	up	mmu_circRNA_26235	13_43557192_43501981_-55211|19.73|3|4	25714049	chr13	-	43406611	43461823	exonic	NM_019930	Ranbp9	CAGCTCTTAACAGTGCAATATTAGGTCATGGTAAAACCCCCAAAGATGCAGCATCTGTTC	64.3333	35.8333	6.07334	5.07353	51	64	78	39	37	31.5	5.89897	6.1417	6.17934	5.20444	5.04169	4.97445						Lmbrd1
ASCRP4013603	0.00606812	0.0202271	1.99875	up	mmu_circRNA_19634	1_11102924_11051407_-51517|12.95|3|6	25714049	chr1	+	11061325	11112843	exonic	NM_029525	Prex2	TTAGGACAAGCGCTGTTAGAGAATGGGATCATCCACCATGGCCTTCTTGCATCGAATGAA	147	66.5	7.18843	6.18933	137	151	153	58.5	74	67	7.27586	7.26183	7.02759	5.84896	6.36845	6.35058						Lmbrd2
ASCRP4000058	0.000203386	0.00423213	1.99819	up	mmu_circRNA_33642	2_59798162_59770162_-28000|17.15|4|4	25714049	chr2	-	59932104	59960105	exonic	NM_001001182	Baz2b	AAAAGCAGAAAATCAGATAGTAATTCACAATCAGATTCAGAAGGCTCAGAAGACGACGAG	47	27	5.68872	4.69003	41	49	51	30	26.5	24.5	5.57909	5.8254	5.66168	4.74173	4.67082	4.65754						Lmln
ASCRP4012288	0.00290896	0.0130182	1.99805	up	mmu_circRNA_43258	8_89191738_89165441_-26297|16.00|2|2	25714049	chr8	+	86641541	86667839	exonic	NM_025827	Lonp2	TCATTACCAGATCGCCTGGACATTCGGGCAGCCCGGATTCTTCTGGACAATGACCATTAT	192.833	83.6667	7.57089	6.5723	169.5	188	221	98	72.5	80.5	7.60342	7.58174	7.52752	6.79361	6.28055	6.64273						Lmo4
ASCRP4005922	0.0376964	0.0709424	1.99688	up	mmu_circRNA_018683	mm9_circ_018683	circBase	chr17	+	39844471	39845587	sense overlapping	NR_046233	Rn45s	CGCTGGCGTGGGTCCGTGTCTGGCGTTGATTGATCTCGCTCTCGGGGACGGGACCGTTCT	46121.7	15834.8	15.6479	14.6501	49006	47700.5	41658.5	15052	16788.5	15664	15.9737	15.9737	14.9962	14.6238	14.6764	14.6501						Lmo7
ASCRP4012712	0.019763	0.0443559	1.99619	up	mmu_circRNA_37986	4_151737595_151732607_-4988|15.53|3|3	25714049	chr4	+	152358497	152363486	exonic	NM_029216	Chd5	TGAACCACAGGGCCCGGAGTGAGGAAGAAGAACAAAGGCGCCAAAGATTCCAAGAAAAAG	191.167	83	7.55248	6.55523	188.5	217	168	80	77	92	7.7415	7.77701	7.13892	6.36699	6.41315	6.88555						Lmtk2
ASCRP4007169	0.00545987	0.0189163	1.99584	up	mmu_circRNA_19124		25070500	chr14	+	99133231	99150741	sense overlapping	NM_029320	Pibf1	CTGGGAAAGCATGAGCAGCTCCTAGACAGACAGACATATGAAGAAGATCGAAGAAACAAC	253.833	102.667	7.945	6.94801	220.5	268	273	100	93	115	7.98777	8.05486	7.79239	6.79361	6.77331	7.2771						Lmtk3
ASCRP4005703	0.000302382	0.00484148	1.99559	up	mmu_circRNA_22650	10_114827492_114826229_-1263|14.00|4|4	25714049	chr10	+	115389172	115390436	intronic	ENSMUST00000036044	Zfc3h1	CCTGTGGATTCAACTGGTAATTTCTGACGCTAATGATTTTGAGCTGTCTTGAATTGTGGT	51.8333	29.1667	5.81231	4.81549	54.5	45	56	31	31.5	25	5.915	5.73258	5.78934	4.86154	4.89909	4.68584						Lnp
ASCRP4008450	0.00854639	0.0252004	1.99525	up	mmu_circRNA_30469	17_32475768_32469424_-6344|17.88|11|16	25714049	chr17	-	32332478	32338823	exonic	NM_017476	Akap8l	GAATCATCCAAAAGCATCTCAAGACGATGGATCACAACCGAAACCGCAGGGATATGGAAC	200.667	87.1667	7.6275	6.63094	185	234	183	99	89.5	73	7.73768	7.87941	7.26543	6.78055	6.64729	6.46497						Lnpep
ASCRP4001663	0.00239086	0.0117182	1.9951	up	mmu_circRNA_39750	5_151450123_151449576_-547|13.92|10|24	25714049	chr5	-	150647000	150647548	exonic	NM_201369	N4bp2l2	ACTTGGTGGAAGTTTGATCCTGAAGAATTAGAAAACAAAACAAGCTATTGACCAAGGGAG	198.667	86.6667	7.62006	6.62359	192	209	195	93	86	81	7.79985	7.7225	7.33781	6.67391	6.57524	6.62164						Lonp2
ASCRP4010465	0.000429548	0.00548602	1.99488	up	mmu_circRNA_33154	2_24733146_24703464_-29682|14.57|16|24	25714049	chr2	-	24847943	24877626	exonic	NM_172545	Ehmt1	GGATCACGAACATGCAGCCAGCAAAGACCATAGAGAAGTTCAAGACCATAAGGAACCAAA	1749.67	550.5	10.5978	9.60147	1434	1872	1943	582	563.5	506	10.6014	10.7522	10.4397	9.60987	9.63549	9.55907						Lpgat1
ASCRP4011512	0.00379922	0.0152012	1.9941	up	mmu_circRNA_36325	3_152279013_152189682_-89331|18.98|3|7	25714049	chr3	-	152526717	152616049	exonic	NM_001081277	Ak5	GTTTGATGCTGGAGAGATTATTGACACAGGATCAGATTACGATAACCAGATCTGCACCCC	270.667	110.833	8.039	7.04326	256	263	293	133.5	107.5	91.5	8.20182	8.0329	7.88227	7.31232	6.95115	6.86631						Lphn2
ASCRP4005203	0.0324793	0.0635147	1.99315	up	mmu_circRNA_011038	mm9_circ_011038	circBase	chr2	-	93811896	93813964	exonic	NM_010163	Ext2	CCAGAGACAGGTGTGTGAGGACGAGGACACCTGTTTCATTATGTGTGCGTCAGTCAAGTC	72.5	39.3333	6.23291	5.23786	92.5	75	50	43	38	37	6.70605	6.33101	5.66168	5.3305	5.15536	5.22773						Lpin1
ASCRP4013790	0.0184685	0.042297	1.99294	up	mmu_circRNA_40531	6_86896987_86894351_-2636|13.60|6|9	25714049	chr6	+	86944356	86946993	exonic	NM_177762	Aak1	TTCTCAAGATATGCACTGCCTTATTAGTTGAAAATATCCTCTTGCATGACCGAGGCCACT	938	302.333	9.66645	8.67155	628.5	717.5	1468	370	305	232	9.46874	9.43922	10.0914	8.91629	8.69362	8.40474						Lpin2
ASCRP4006691	0.0365995	0.0693854	1.9929	up	mmu_circRNA_014302	mm9_circ_014302	circBase	chr17	-	81647808	81649638	exonic	NM_011406	Slc8a1	CTCGAATTCCAGAACGATGAAATAGTGTTGGAGCAGTTGGAAGTCTTATTGTACAACATG	6584.67	1937.83	12.5755	11.5806	6143	7232.5	6378.5	1566	1668.5	2579	12.7727	12.7911	12.1626	11.2683	11.405	12.0684						Lppr4
ASCRP4003300	0.0102243	0.028299	1.99265	up	mmu_circRNA_42395	7_139464087_139454366_-9721|14.70|6|8	25714049	chr7	-	132262682	132272404	intronic	ENSMUST00000124096	Fgfr2	ATTGTTATGCTCAGGGATCCTGTGGAGAGCTGTAGCTGAGGGACGGCAGAAGCTGTGAAG	120	56	6.92765	5.93297	113.5	128.5	118	68	60	40	7.03788	7.06039	6.6847	6.19846	6.01134	5.58911						Lrba
ASCRP4012948	0.0037784	0.0151747	1.99228	up	mmu_circRNA_45894	X_155787345_155770083_-17262|16.97|1|2	25714049	chrX	+	159332150	159349413	exonic	NM_148945	Rps6ka3	TGCACCAGAGTTTGAAATGCTCACTGGTACACTACCTTTCCAAGGAAAAGATCGTAAAGA	107.667	53.5	6.77059	5.77617	92	120	111	55	61	44.5	6.76427	6.96045	6.58704	5.72806	6.01134	5.58911						Lrch1
ASCRP4012751	0.00672911	0.0216015	1.99153	up	mmu_circRNA_43967	9_35290805_35259630_-31175|17.03|5|7	25714049	chr9	+	35452044	35483220	exonic	uc009ote.2	Cdon	TGAAGGAGGGGAGAGTGAGTTCAGCAACGTGATGATCTGCGAGACTAAAGTAAGCGGAGG	96	49.6667	6.64095	5.64708	95	108	85	51	54	44	6.81213	6.83948	6.27124	5.66121	5.73349	5.54653						Lrch3
ASCRP4002517	0.0025848	0.0122373	1.99109	up	mmu_circRNA_30378	17_26908372_26894750_-13622|10.23|5|7	25714049	chr17	+	26757804	26771427	sense overlapping	NM_029870	Crebrf	AGTGTAATCAGCCTCATTGGACCACTGGTTATGAAAATGACTCTGTAGAGGACTTGAAGG	221.333	92	7.73757	6.74401	169	249	246	95	105	76	7.60971	7.96273	7.64028	6.70743	6.92586	6.59875						Lrfn5
ASCRP4006643	0.00408318	0.0159115	1.99061	up	mmu_circRNA_009280	mm9_circ_009280	circBase	chr18	-	10129304	10132272	exonic	NM_009071	Rock1	CTCCGAGACAGAAGGTATGGTACGATGTGACACAGCAGTTGGAACACCTGATTATATCTC	223	93.8333	7.78086	6.78765	214.5	240	214.5	103.5	100	78	7.95926	7.90351	7.47982	6.85929	6.86094	6.64273						Lrig2
ASCRP4003332	0.00330974	0.0140474	1.99012	up	mmu_circRNA_34138	2_104286792_104270884_-15908|14.25|3|3	25714049	chr2	-	104430726	104446635	exonic	NM_010434	Hipk3	ATTTGAACCTGAGCCAGAGCTCCAGAGATTATATTGGGGTTGCCGTTTTGTGAAGCCATA	216	88.5	7.68326	6.69041	152	246	250	100.5	87	78	7.438	7.94157	7.67022	6.8147	6.6138	6.64273						Lrp1b
ASCRP4007137	0.00106855	0.00796828	1.98988	up	mmu_circRNA_39599	5_142514286_142438619_-75667|17.44|3|3	25714049	chr5	+	141962664	142038332	exonic	NM_177879	Sdk1	CTGGAGAGAAACGGCATCATTATGGCTACGTTTGGAAAAAGGACAACGTGGTCATCACAG	39.8333	25.6667	5.42174	4.42906	48	33.5	38	26	26	25	5.644	5.37057	5.25064	4.43774	4.40065	4.44879						Lrp6
ASCRP4001771	0.00501876	0.0180691	1.98963	up	mmu_circRNA_36518	4_19577587_19562401_-15186|16.95|1|2	25714049	chr4	-	19635253	19650440	exonic	NM_177327	Wwp1	AGAAGGTCTTGATTATGGTGGCCTTGCAAGTTAATGGAGAATCATCATCTGTCCTAGCTG	138.833	63.8333	7.1106	6.1181	118	167.5	131	69	67	55.5	7.08787	7.41691	6.82704	6.15323	6.17934	6.02174						Lrpprc
ASCRP4007991	0.0150548	0.0367701	1.98896	up	mmu_circRNA_39829	6_8382668_8376971_-5697|11.37|9|11	25714049	chr6	+	8426970	8432668	sense overlapping	NM_001302353	Umad1	GAAAGTGTGCTATGCTAAAACAGCACTCATGTCATCAAAGACCGGCAAAGAAGACACATC	84	45.3333	6.44951	5.45749	83	84	85	58.5	44	33.5	6.58253	6.50099	6.265	5.84896	5.44862	5.07489						Lrrc16a
ASCRP4005275	0.0201833	0.0449594	1.98822	up	mmu_circRNA_30473	17_33280388_33273369_-7019|20.61|4|4	25714049	chr17	-	33136423	33143443	intronic	uc008byb.2	Zfp955a	CCAGTTGACCTCAAGACAGCTCAGAAAGATAAAGGGCTGTATGTGGAGATATTTGCAAGT	130.5	63.6667	7.0224	6.03092	115	121	155.5	74	72	45	7.03788	6.9693	7.06003	6.27124	6.3178	5.50372						Lrrc40
ASCRP4009928	0.00336572	0.0141503	1.98777	up	mmu_circRNA_34310	2_119537856_119536701_-1155|16.29|5|6	25714049	chr2	+	119710964	119712120	exonic	NM_030112	Rtf1	GCCATGGAGGAGCTAAAAGCAGAGCGAGAAAAACGGAAGAACAGAACAGATTTGAAATTA	146.333	66.6667	7.17999	6.18884	134	165	140	71.5	64	64.5	7.25586	7.38317	6.90093	6.19846	6.06906	6.29899						Lrrc49
ASCRP4000202	0.00100522	0.00774099	1.98691	up	mmu_circRNA_009202	mm9_circ_009202	circBase	chr3	+	36906690	36908249	exonic	NM_172679	4932438A13Rik	AAAGCCACATACCACTTCATCTTTGCACAGAAGAACTTCTTTACAGGTTATACCCCTGCT	276	111.167	8.05651	7.06598	235	279	314	104.5	114	115	8.0889	8.10637	7.97425	6.87576	7.07437	7.24782						Lrrc4c
ASCRP4011203	0.00331368	0.0140484	1.9868	up	mmu_circRNA_36013	3_116295428_116292409_-3019|17.66|3|4	25714049	chr3	-	116589490	116592510	exonic	NM_030016	Trmt13	GTGCAGTCAAACACCTGAAACAGCAGGAAGAAAATACTCGGAAAAGAATCTTGTGTCCTT	85.3333	46	6.48588	5.49543	91	82	83	51	48	39	6.74647	6.46061	6.25055	5.58911	5.52893	5.36824						Lrrc6
ASCRP4006091	0.000394289	0.00531684	1.98387	up	mmu_circRNA_24645	12_5459658_5458487_-1171|16.90|9|16	25714049	chr12	+	5451680	5452852	intergenic			CTAAAGAGAACTTTTTCTTCTCTGCACAGAACCAAGCGGCTGTGATTGTGTCTGCAAATG	502	180.5	8.85991	7.87159	432	492	582	190	197.5	154	8.92986	8.88459	8.76527	7.84886	8.01256	7.75336						Lrrc63
ASCRP4006112	0.000143471	0.00402644	1.9834	up	mmu_circRNA_25338	12_75339357_75263043_-76314|22.25|6|11	25714049	chr12	+	74162055	74238370	exonic	uc007nwv.1	Syt16	CTAACCGAGCTCCTGCTGAGAAGTGTTGAGAGTGAAATGGTCCCAGCCATTAAGAGACCA	546.667	191.833	8.96357	7.9756	401.5	538.5	700	202	199.5	174	8.83364	9.02612	9.03096	7.96889	8.02203	7.93588						Lrrc7
ASCRP4011865	0.0182835	0.0419928	1.9831	up	mmu_circRNA_22405	10_89577192_89512561_-64631|12.30|1|2	25714049	chr10	+	90049815	90114447	intronic	ENSMUST00000182907	Anks1b	TAGCCCGAATGAAGCCATCTGAGGTTGCGATGCTAATAGTGAGAACAACGAGAACGAAAC	143.833	67.5	7.15702	6.16927	147	159.5	125	64	69.5	69	7.40745	7.34108	6.72253	5.90541	6.25181	6.35058						Lrrcc1
ASCRP4011852	0.00102717	0.00781906	1.98299	up	mmu_circRNA_29199	16_9670003_9644192_-25811|18.56|8|21	25714049	chr16	-	9644098	9669910	exonic	NM_008170	Grin2a	TAGAGGATGCCTTGGTCAGCTTGAAAACTGGGTGGGCAAGTGGGAGAATCAGACTCTGAG	394.833	144.5	8.5036	7.51592	297	353.5	534	156	156.5	121	8.41323	8.43784	8.65972	7.54719	7.64473	7.35584						Lrrfip1
ASCRP4002130	0.000601375	0.00625261	1.98266	up	mmu_circRNA_23745	11_77362977_77353556_-9421|17.40|2|2	25714049	chr11	-	77540053	77549475	exonic	NM_144825	Taok1	AGCGCTCTTAGAACAAAAGGAGCTGAATGAAAACCAGAGCACACCTAAAAAAGAAAAGCA	44.8333	26.6667	5.62026	4.63282	42.5	47	45	25	28	27	5.59808	5.77711	5.48559	4.53532	4.64222	4.72091						Lrrk2
ASCRP4008864	0.0192798	0.043519	1.98124	up	mmu_circRNA_31109	17_88088481_88077548_-10933|19.71|2|2	25714049	chr17	+	87678207	87689141	exonic	NM_008628	Msh2	GAGAAATACGAAGGGAGTAAGACCCTGCAGAGTGTTGTGCTTAGCAAGATGAACTTTGAG	94.3333	50.3333	6.6005	5.6141	108	87	88	49	46	56	6.97619	6.5184	6.30691	5.48344	5.40843	5.95043						Lsamp
ASCRP4000984	0.022023	0.0478311	1.98028	up	mmu_circRNA_24796	12_21338071_21334915_-3156|17.25|3|3	25714049	chr12	-	21329053	21332210	exonic	NM_009615	Adam17	AATTGAGCGATTTTGGGATTTCATTGACCAGCTGAGCATCAACACTTTTGGGAATAGCAG	155.667	68.8333	7.27413	6.28842	168	175	124	69	73.5	64	7.59722	7.47847	6.74669	6.19846	6.37946	6.28734						Lsm14a
ASCRP4008684	0.00185939	0.0102847	1.98003	up	mmu_circRNA_25660	12_100202817_100184779_-18038|19.68|16|46	25714049	chr12	+	98946568	98964607	exonic	NM_029553	Ttc8	GACCCTGCTTTGTGGAATTGCCAGGATCTATGAGGCTCTATTTGAATATATTCTCCACCA	276.333	108.667	8.01416	7.02864	210	236	383	110	106	110	7.92958	7.87941	8.23348	6.93001	6.97562	7.18029						Ltbp1
ASCRP4013816	0.00539762	0.0188009	1.97915	up	mmu_circRNA_24852	12_30571050_30534110_-36940|21.26|6|8	25714049	chr12	+	29849244	29886185	exonic	NM_008666	Myt1l	TTCTGGACACATCACTGGCAATTACGCTTCTCATCGAAGCCAAGCGGTACTGCAAGAATG	300	119.5	8.17604	7.19115	288	329	283	123	120	115.5	8.36459	8.33556	7.82796	7.13174	7.16462	7.2771						Luc7l
ASCRP4001432	0.000460255	0.00566155	1.97903	up	mmu_circRNA_25214	12_66215005_66195858_-19147|22.50|4|6	25714049	chr12	+	65094870	65114018	exonic	NM_178912	Fancm	ACGAAGTTGACTCACCCATTCATGCTGTAAAAAAACCCAGAGTTCTCAGGGAAATAAAGA	105.667	53.1667	6.74512	5.76033	92	104	121	53	53.5	53	6.74647	6.8042	6.6847	5.66121	5.68617	5.93361						Luc7l2
ASCRP4007499	0.000146249	0.00402644	1.97888	up	mmu_circRNA_23893	11_83807964_83790582_-17382|11.68|2|2	25714049	chr11	+	83977079	83994462	exonic	ENSMUST00000049714	Synrg	CTTCCTCAAAAACCAGTAATTCCCAGCATGGAAACAGCAGGCCTGATTCCAATGCAACAG	172.333	74.5	7.42096	6.43628	146	184	187	81	74.5	68	7.40745	7.54281	7.31263	6.47419	6.40551	6.42914						Luzp2
ASCRP4001362	0.00140198	0.0089056	1.97835	up	mmu_circRNA_003208	mm9_circ_003208	circBase	chr7	-	116358635	116368189	exonic	NM_011083	Pik3c2a	ACCCTCTGGGGGAAGAAATTAATGTCATGTTTAAGGTTGATTTTCCTTCTCCTGCGTTTG	461.667	164.833	8.71093	7.72663	334	448	603	155.5	177	162	8.55857	8.76146	8.81278	7.53194	7.84144	7.80653						Lyrm7
ASCRP4012822	0.0264084	0.0544059	1.97823	up	mmu_circRNA_31011	17_81063422_81036060_-27362|16.19|2|2	25714049	chr17	-	80636719	80664082	exonic	NM_001290345	Map4k3	TGAGAGAAGAAAAAACACGCTCAGAGATAAACTGAGAAGACTTTGCGGTTGTACAGCAAG	65.1667	35.6667	5.99636	5.01215	50	46.5	99	38	32	37	5.75235	5.76743	6.46932	4.92623	4.78511	5.32511						Macf1
ASCRP4000181	0.000168034	0.00410114	1.97756	up	mmu_circRNA_31322	18_12980801_12978014_-2787|18.70|5|6	25714049	chr18	-	12819504	12822292	intronic	ENSMUST00000121774	Osbpl1a	AAAGACTGTGGTGGGGGAGATGCGCTCTCCAATGGCATCAAAAAGCACAGTGTACTTCTG	587.5	206.333	9.07725	8.09353	471.5	532	759	228	214	177	9.06624	9.009	9.15652	8.16543	8.1365	7.97864						Macrod2
ASCRP4003656	0.0023025	0.0114836	1.97666	up	mmu_circRNA_32526	19_37392589_37378384_-14205|21.73|1|3	25714049	chr19	-	37303893	37318099	exonic	NM_031156	Ide	CAAGAAGCTATCCCAGAGGACATCATTCAGGAAACAAATATACTCTAGAGACTCGGCCCA	106.333	54.1667	6.76871	5.78564	97	118	104	61.5	54	47	6.83969	6.94804	6.5184	5.90541	5.73349	5.71804						Mad1l1
ASCRP4005150	0.000695406	0.00668474	1.97641	up	mmu_circRNA_34631	2_135942698_135941913_-785|16.43|14|88	25714049	chr2	-	136116176	136116962	exonic	NM_172858	Pak7	CCACAATGTGCATTCCAAAGACAATCGTCAGAGGAAATAAATCCTGCAAGGAAACCTCTA	271	111.5	8.03327	7.05039	256	261	296	115	113	106.5	8.19593	8.01674	7.88715	6.96353	7.04226	7.14539						Magi1
ASCRP4003482	0.00425152	0.0163086	1.97564	up	mmu_circRNA_20784	1_129308837_129294084_-14753|20.00|2|2	25714049	chr1	+	127397506	127412260	exonic	NM_145128	Mgat5	CAAAGTGGATAGTTTCTGGAAGGTGCATGCTCCGGGTGCTAGACTCCTTTGGAACAGAAC	236.5	98.5	7.85326	6.87094	220.5	264	225	98.5	101	96	7.99965	8.02922	7.5309	6.80226	6.85223	6.95832						Magi2
ASCRP4010753	0.0318637	0.0625132	1.97499	up	mmu_circRNA_015947	mm9_circ_015947	circBase	chr11	+	88073056	88078555	exonic	NM_016686	Vezf1	GGTAGAGACACTGAGACTGTGGGAAGAAGCTGTCAAAGCAAGAAAGAAAGGCCCACGAAG	185.833	80.6667	7.50673	6.52488	192	222.5	143	94	74.5	73.5	7.77218	7.81071	6.93729	6.70743	6.34409	6.52312						Magi3
ASCRP4005715	0.00034627	0.00502229	1.97477	up	mmu_circRNA_19144		25070500	chr15	-	73392341	73394746	sense overlapping	NM_007982	Ptk2	CCTGTTTGACCCAAGGTAGGTCTCTGGGCTACAATGTAAAGAGGAAACAGATACTAGGAA	159	72.6667	7.30466	6.32298	140	167	170	80	69	69	7.33126	7.40178	7.18095	6.36699	6.20955	6.3924						Malat1
ASCRP4000369	0.00126698	0.00849801	1.97471	up	mmu_circRNA_29827	16_56002939_55980708_-22231|14.77|5|5	25714049	chr16	+	55980594	56002826	exonic	NM_173026	Zbtb11	AACACCAGCCAAAGCCTGAAGTTCGAGGCTATCATTGTACTCAGTATATTAAAGCAAGTT	60	34.5	5.96007	4.97842	51	61	68	37	38	28.5	5.8169	6.07906	5.98425	4.94509	5.15536	4.83483						Mamld1
ASCRP4007110	0.0191311	0.0432999	1.97415	up	mmu_circRNA_43187	8_86986724_86939543_-47181|15.22|4|4	25714049	chr8	+	84415643	84462825	exonic	ENSMUST00000135382	Cacna1a	CTGGAACGTCATGGACTTTGTCGTGGTGCTAACAGGAATGGCCCGCTTTGGAGACGAGAT	276.167	114.333	8.06451	7.08327	291	280.5	257	141.5	112.5	89	8.36976	8.11464	7.70912	7.39693	7.05063	6.80226						Man1a2
ASCRP4004453	0.014095	0.035086	1.97223	up	mmu_circRNA_45670	X_102535001_102441573_-93428|18.86|2|2	25714049	chrX	-	105246233	105339662	sense overlapping	ENSMUST00000119421	Gm14824	CAGGACATGGATGAAATCAACTGCCAAACTTTGCCAAGACAGGTTGGGACTGACAAGATG	181	78.6667	7.49063	6.5108	185	207	151	88	75	73	7.72829	7.716	7.02759	6.57624	6.43304	6.52312						Man1b1
ASCRP4008555	0.00200037	0.0106663	1.9722	up	mmu_circRNA_33332	2_34551128_34545982_-5146|21.89|6|9	25714049	chr2	-	34690461	34695608	exonic	NM_025709	Gapvd1	GACAATAGGACTTGTAGGAAGTTGCTGGCATCCATTGCTGAAGACTACAGATGAGCCCAG	162.167	72.1667	7.32975	6.34995	168.5	146	172	80	69	67.5	7.59224	7.22437	7.17264	6.38925	6.28055	6.38004						Man1c1
ASCRP4011282	0.0066997	0.0215469	1.97114	up	mmu_circRNA_29410	16_20179748_20152982_-26766|18.25|4|5	25714049	chr16	+	20152908	20179675	exonic	NM_001033237	Yeats2	GTGGGGGAAGCTCGAGATGCAGCTGTGCAGAAAATTGAGACTATTATTAAGGAGCAGTTT	125.333	57.6667	6.98287	6.00384	121	137	118	55	59	59	7.12176	7.14216	6.6847	5.79714	6.01134	6.20304						Man2a1
[truncated: 3,171 more rows]

## Sheet: S3b Sig down<(FC -1.25)
probeID	P-value	FDR	FC (abs)	Regulation	circRNA	Alias	source	chrom	strand	txStart	txEnd	circRNA_type	best_transcript	GeneSymbol	Sequence	group-HuD_KO(raw)	group-Wild_Type(raw)	group-HuD_KO(normalized)	group-Wild_Type(normalized)	[HuD_KO_1, HuD_KO](raw)	[HuD_KO_2, HuD_KO](raw)	[HuD_KO_3, HuD_KO](raw)	[WT_1, Wild_Type](raw)	[WT_2, Wild_Type](raw)	[WT_3, Wild_Type](raw)	[HuD_KO_1, HuD_KO](normalized)	[HuD_KO_2, HuD_KO](normalized)	[HuD_KO_3, HuD_KO](normalized)	[WT_1, Wild_Type](normalized)	[WT_2, Wild_Type](normalized)	[WT_3, Wild_Type](normalized)					GeneSymbol
[truncated: 3,077 more rows]

[truncated: 3 more sheets: S3c Genes with up & down circRs, S3d Congruent vs. non-c changes, S3e DE circRNAs vs HuD targets]
