# Supplementary material for: HuD Regulates mRNA-circRNA-miRNA Networks in the Mouse Striatum Linked to Neuronal Development and Drug Addiction
Source: Biology (Basel). 2021 Sep 20;10(9):939. doi: 10.3390/biology10090939 (PMC8468275; doi:10.3390/biology10090939)
Supplement: Supplementary file 1 [file biology-10-00939-s001.zip › biology-1322900-supplementary/Second REV Supplementary tables/Table S4_Differentially_Expressed_miRNAs in HuD KO striatum.xlsx]

## Sheet: Sign up
Mature_ID	Arm	Mature_Acc	Mature_Seq	Seed	Length	High_Confidence	Type	Canonical	Pre_ID	Pre_Acc	Pre_Seq	Pre_Locus	Family_AC	Family_ID	Clustered_miRNAs	Promoter	Primary_microRNA	log2FC	Fold_Change	p_value	q_value	HuDko_CPM	WT_CPM	HuDko-1	HuDko-2	HuDko-3	WT-1	WT-2	WT-3
mmu-miR-496a-3p	3p	MIMAT0003738	UGAGUAUUACAUGGCCAAUCUC	GAGUAU	22	Yes	Mature_miRNA	canonical_conserved_miRNA	mmu-mir-496a	MI0004589	AGUGUUCGAAUGGAGGUUGCCCAUGGUGUGUUCAUUUUAUUUAUGAUGAGUAUUACAUGGCCAAUCUCCUUUCGGCACU	chr12:109739119-109739197(+)	MIPF0000018	mir-154	134,154,299a,300,323,329,376a,377,379,380,381,382,409,410,376b,411,412,485,543,539,541,494,376c,487b,369,758,668,667,666,496a,679,495,453,654,544,1193,1197,3072,299b	p1@ENSMUST00000165209	ENSMUST00000183116.4	1.73092	3.31938	0.000796728	0.0129367	7.10216	5.37124	145.574	145.665	120.871	28.6768	65.1271	29.3398
mmu-miR-3072-3p	3p	MIMAT0014853	UGCCCCCUCCAGGAAGCCUUCU	GCCCCC	22	Yes	Mature_miRNA	canonical_conserved_miRNA	mmu-mir-3072	MI0014035	GGGCUGUUGAGUGCGAGGGACCCCGAGGGAGGGCAGGCUGCCCCAGGCCCUGCCCCCUCCAGGAAGCCUUCUUGCUCCAGCCC	chr12:109747878-109747960(+)	MIPF0001410	mir-3072	134,154,299a,300,323,329,376a,377,379,380,381,382,409,410,376b,411,412,485,543,539,541,494,376c,487b,369,758,668,667,666,496a,679,495,453,654,544,1193,1197,3072,299b	p1@ENSMUST00000165209	ENSMUST00000183116.4	2.72221	6.59885	0.000903269	0.0141071	3.83461	1.1124	16.5661	14.4309	11.7431	0.754651	4.93628	0.182235
mmu-miR-212-3p	3p	MIMAT0000659	UAACAGUCUCCAGUCACGGCCA	AACAGU	22	Yes	Mature_miRNA	canonical_conserved_miRNA	mmu-mir-212	MI0000696	GGGCAGCGCGCCGGCACCUUGGCUCUAGACUGCUUACUGCCCGGGCCGCCUUCAGUAACAGUCUCCAGUCACGGCCACCGACGCCUGGCCC	chr11:75173388-75173478(+)	MIPF0000065	mir-132	132,212	p1@ENSMUST00000134252	ENSMUST00000134252.1	1.83325	3.5634	0.00102948	0.014943	7.35446	5.52121	163.693	186.149	141.036	55.8442	65.4456	16.9478
mmu-miR-154-5p	5p	MIMAT0000164	UAGGUUAUCCGUGUUGCCUUCG	AGGUUA	22	Yes	Mature_miRNA	canonical_conserved_miRNA	mmu-mir-154	MI0000176	GAAGAUAGGUUAUCCGUGUUGCCUUCGCUUUAUUCGUGACGAAUCAUACACGGUUGACCUAUUUUU	chr12:109738433-109738498(+)	MIPF0000018	mir-154	134,154,299a,300,323,329,376a,377,379,380,381,382,409,410,376b,411,412,485,543,539,541,494,376c,487b,369,758,668,667,666,496a,679,495,453,654,544,1193,1197,3072,299b	p1@ENSMUST00000165209	ENSMUST00000183116.4	1.60511	3.04219	0.00234007	0.027771	7.30519	5.70008	150.233	166.294	157.88	48.2977	82.006	25.3306
mmu-miR-369-3p	3p	MIMAT0003186	AAUAAUACAUGGUUGAUCUUU	AUAAUA	21	Yes	Mature_miRNA	canonical_conserved_miRNA	mmu-mir-369	MI0003535	GGUACUUGAAGGGAGAUCGACCGUGUUAUAUUCGCUUGGCUGACUUCGAAUAAUACAUGGUUGAUCUUUUCUCAGUAUC	chr12:109743418-109743496(+)	MIPF0000018	mir-154	134,154,299a,300,323,329,376a,377,379,380,381,382,409,410,376b,411,412,485,543,539,541,494,376c,487b,369,758,668,667,666,496a,679,495,453,654,544,1193,1197,3072,299b	p1@ENSMUST00000165209	ENSMUST00000183116.4	1.39314	2.6265	0.0025596	0.0299036	9.90973	8.51659	906.163	1076.41	903.033	287.522	567.991	242.19
mmu-miR-3102-3p	3p	MIMAT0014936	GAGCACCCCAUUGGCUACCCACA	AGCACC	23	Yes	-	non-canonical_miRNA	mmu-mir-3102	MI0014099	GUGAGUGGCCAGGGUGGGGCUGGGUGGUGCAGGCAGGAGAGCCAUUGAUCUAUUGUGGGCUCUACUCCCUGCCCCAGCCAGAGCACCCCAUUGGCUACCCACAG	chr7:100882306-100882409(-)	MIPF0001469	mir-3102	3102	p1@Arhgef17	NM_001081116	1.72166	3.29816	0.00361962	0.0399934	5.85369	4.13202	77.0321	49.2974	47.0911	18.1116	27.7069	6.74269
mmu-miR-3547-3p	3p	MIMAT0027833	UGAGCACCACCCCUCUCUCAG	GAGCAC	21	NO	-	non-canonical_miRNA	mmu-mir-3547	MI0022813	GUGGGAAGAGGGGUGGGGCCCGGGACUGUACCCAUGUGAGGACUAUUCUUGAGUCCUGCUCUUGUUCUGAGCACCACCCCUCUCUCAG	chr17:25245551-25245638(-)	MIPF0001788	mir-3547	3547	p1@Baiap3	ENSMUST00000182435.4	1.88295	3.68829	0.00457086	0.0447323	3.14645	1.26349	9.21487	10.7505	6.52395	1.5093	4.29934	0.911174
mmu-miR-296-5p	5p	MIMAT0000374	AGGGCCCCCCCUCAAUCCUGU	GGGCCC	21	Yes	Mature_miRNA	canonical_conserved_miRNA	mmu-mir-296	MI0000394	GGGCCUUUCUGGAGGGCCCCCCCUCAAUCCUGUUGUGCUCGCUUCAGAGGGUUGGGUGGAGGCUCUCCUGAAGGUGUCC	chr2:174267047-174267125(-)	MIPF0000159	mir-296	296,298	Unknown	Unknown	1.53374	2.89535	0.00486336	0.0461297	4.9246	3.39086	28.68	34.9634	27.4006	12.0744	10.0318	9.65844
mmu-miR-350-3p	3p	MIMAT0000605	UUCACAAAGCCCAUACACUUUC	UCACAA	22	Yes	Mature_miRNA	canonical_conserved_miRNA	mmu-mir-350	MI0000640	AGAUGCCUUGCUCCUACAAGAGUAAAGUGCAUGCGCUUUGGGACAGUGAGGAAAAUAAUGUUCACAAAGCCCAUACACUUUCACCCUUUAGGAGAGUUG	chr1:176772325-176772423(-)	MIPF0000245	mir-350	350	p1@Cep170	ENSMUST00000195717.2	1.66309	3.16694	0.00543409	0.0505423	5.3642	3.70111	42.4505	43.0989	37.9575	23.3942	10.3503	6.92492
mmu-miR-466f-3p	3p	MIMAT0004882	CAUACACACACACAUACACAC	AUACAC	21	Yes	-	non-canonical_miRNA	mmu-mir-466f-3	MI0005509	CAUGUGUGUUUACGUGUGUGUGCAUGUGCAUGUGUGUAUAUGAAUAUAUGUAUACAUACACACACACAUACACACGCACGCAACACACACACAC	chr2:10471953-10472046(+)	MIPF0000316	mir-467	297a-2,466a,467a-1,669a-1,669b,669a-2,669a-3,467b,669c,297b,297a-3,297a-4,297c,466b-1,466b-2,466b-3,466c-1,466e,466f-1,466f-2,466f-3,466g,466h,467c,467d,466d,467e,466l,669k,669g,669d,669j,669f,669i,669h,669e,669l,669m-1,669m-2,669o,466m,669d-2,466o,467a-2,669a-4,669a-5,467a-3,466c-2,669a-6,467a-4,466b-4,669a-7,467a-5,466b-5,669p-1,467a-6,669a-8,466b-6,669a-9,467a-7,466b-7,669p-2,467a-8,669a-10,46…	p2@Sfmbt2	ENSMUST00000041105.6	3.62307	12.3212	0.00555581	0.0505615	1.19971	-2.42336	2.89906	2.61499	1.30479	0.754651	0.159235	0
mmu-miR-329-3p	3p	MIMAT0000567	AACACACCCAGCUAACCUUUUU	ACACAC	22	Yes	Star_miRNA	canonical_conserved_miRNA	mmu-mir-329	MI0000605	UGUUCGCUUCUGGUACCGGAAGAGAGGUUUUCUGGGUCUCUGUUUCUUUGAUGAGAAUGAAACACACCCAGCUAACCUUUUUUUCAGUAUCAAAUCC	chr12:109713481-109713577(+)	MIPF0000110	mir-329	134,154,299a,300,323,329,376a,377,379,380,381,382,409,410,376b,411,412,485,543,539,541,494,376c,487b,369,758,668,667,666,496a,679,495,453,654,544,1193,1197,3072,299b	Unknown	Unknown	1.50683	2.84184	0.00559449	0.0505615	8.09231	6.58548	336.084	286.39	196.193	62.6361	172.611	51.7547
mmu-miR-3068-3p	3p	MIMAT0014843	GGUGAAUUGCAGUACUCCAACA	GUGAAU	22	Yes	Star_miRNA	canonical_conserved_miRNA	mmu-mir-3068	MI0014030	GCGAGAGUAAUUGGAGUUCAUGCAAGUUCUAACCAGCUUACUCAGUAGCUGGGUGAAUUGCAGUACUCCAACAUUCUGC	chr12:87437679-87437757(-)	MIPF0001596	mir-3068	3068	p1@Alkbh1	ENSMUST00000162986.1	1.37146	2.58732	0.00685859	0.0586654	6.03033	4.65887	57.4635	73.3166	65.2395	21.8849	35.1909	18.2235
mmu-miR-582-5p	5p	MIMAT0005291	AUACAGUUGUUCAACCAGUUAC	UACAGU	22	Yes	Mature_miRNA	canonical_conserved_miRNA	mmu-mir-582	MI0006127	ACUCUUUGGAUACAGUUGUUCAACCAGUUACUAAUCUAACUAAUUGUAACCUGUUGAACAACUGAACCCAAAGGGUGCAAA	chr13:109324744-109324824(+)	MIPF0000417	mir-582	582	p1@Gm9000	NM_011056	1.7406	3.34174	0.00727525	0.059831	4.60389	2.8633	23.1925	25.8594	23.8421	12.8291	7.48404	2.73352
mmu-miR-467a-3p	3p	MIMAT0002108	CAUAUACAUACACACACCUACA	AUAUAC	22	Yes	-	non-canonical_miRNA	mmu-mir-467a-1	MI0002402	CUGUGUGCGUAAGUGCCUGCAUGUAUAUGCGUGUAUAUUUUAUGCAUAUACAUACACACACCUACACACACAU	chr2:10476346-10476418(+)	MIPF0000316	mir-467	297a-2,466a,467a-1,669a-1,669b,669a-2,669a-3,467b,669c,297b,297a-3,297a-4,297c,466b-1,466b-2,466b-3,466c-1,466e,466f-1,466f-2,466f-3,466g,466h,467c,467d,466d,467e,466l,669k,669g,669d,669j,669f,669i,669h,669e,669l,669m-1,669m-2,669o,466m,669d-2,466o,467a-2,669a-4,669a-5,467a-3,466c-2,669a-6,467a-4,466b-4,669a-7,467a-5,466b-5,669p-1,467a-6,669a-8,466b-6,669a-9,467a-7,466b-7,669p-2,467a-8,669a-10,46…	p2@Sfmbt2	ENSMUST00000041105.6	1.71448	3.28179	0.00896944	0.059831	3.2313	1.51681	10.0432	11.5253	6.52395	3.77326	3.6624	1.45788
mmu-miR-467a-3p	3p	MIMAT0002108	CAUAUACAUACACACACCUACA	AUAUAC	22	Yes	-	non-canonical_miRNA	mmu-mir-467a-10	MI0014076	UGUGCCCGUGUGCGUAAGUGCCUGCAUGUAUAUGCGUGUAUAUUUUAUGCAUAUACAUACACACACCUACACACACAUGCACA	chr2:10503273-10503355(+)	MIPF0000316	mir-467	297a-2,466a,467a-1,669a-1,669b,669a-2,669a-3,467b,669c,297b,297a-3,297a-4,297c,466b-1,466b-2,466b-3,466c-1,466e,466f-1,466f-2,466f-3,466g,466h,467c,467d,466d,467e,466l,669k,669g,669d,669j,669f,669i,669h,669e,669l,669m-1,669m-2,669o,466m,669d-2,466o,467a-2,669a-4,669a-5,467a-3,466c-2,669a-6,467a-4,466b-4,669a-7,467a-5,466b-5,669p-1,467a-6,669a-8,466b-6,669a-9,467a-7,466b-7,669p-2,467a-8,669a-10,46…	p2@Sfmbt2	ENSMUST00000041105.6	1.71448	3.28179	0.00896944	0.059831	3.2313	1.51681	10.0432	11.5253	6.52395	3.77326	3.6624	1.45788
mmu-miR-467a-3p	3p	MIMAT0002108	CAUAUACAUACACACACCUACA	AUAUAC	22	Yes	-	non-canonical_miRNA	mmu-mir-467a-2	MI0014053	UGUGCCUGUGUGCGUAAGUGCCUGCAUGUAUAUGCGUGUAUAUUUUAUGCAUAUACAUACACACACCUACACACACAUGCACA	chr2:10478798-10478880(+)	MIPF0000316	mir-467	297a-2,466a,467a-1,669a-1,669b,669a-2,669a-3,467b,669c,297b,297a-3,297a-4,297c,466b-1,466b-2,466b-3,466c-1,466e,466f-1,466f-2,466f-3,466g,466h,467c,467d,466d,467e,466l,669k,669g,669d,669j,669f,669i,669h,669e,669l,669m-1,669m-2,669o,466m,669d-2,466o,467a-2,669a-4,669a-5,467a-3,466c-2,669a-6,467a-4,466b-4,669a-7,467a-5,466b-5,669p-1,467a-6,669a-8,466b-6,669a-9,467a-7,466b-7,669p-2,467a-8,669a-10,46…	p2@Sfmbt2	ENSMUST00000041105.6	1.71448	3.28179	0.00896944	0.059831	3.2313	1.51681	10.0432	11.5253	6.52395	3.77326	3.6624	1.45788
mmu-miR-467a-3p	3p	MIMAT0002108	CAUAUACAUACACACACCUACA	AUAUAC	22	Yes	-	non-canonical_miRNA	mmu-mir-467a-3	MI0014056	UGUGCCCGUGUGCGUAAGUGCCUGCAUGUAUAUGCGUGUAUAUUUUAUGCAUAUACAUACACACACCUACACACACAUGCACA	chr2:10483678-10483760(+)	MIPF0000316	mir-467	297a-2,466a,467a-1,669a-1,669b,669a-2,669a-3,467b,669c,297b,297a-3,297a-4,297c,466b-1,466b-2,466b-3,466c-1,466e,466f-1,466f-2,466f-3,466g,466h,467c,467d,466d,467e,466l,669k,669g,669d,669j,669f,669i,669h,669e,669l,669m-1,669m-2,669o,466m,669d-2,466o,467a-2,669a-4,669a-5,467a-3,466c-2,669a-6,467a-4,466b-4,669a-7,467a-5,466b-5,669p-1,467a-6,669a-8,466b-6,669a-9,467a-7,466b-7,669p-2,467a-8,669a-10,46…	p2@Sfmbt2	ENSMUST00000041105.6	1.71448	3.28179	0.00896944	0.059831	3.2313	1.51681	10.0432	11.5253	6.52395	3.77326	3.6624	1.45788
mmu-miR-467a-3p	3p	MIMAT0002108	CAUAUACAUACACACACCUACA	AUAUAC	22	Yes	-	non-canonical_miRNA	mmu-mir-467a-4	MI0014059	UGUGCCUGUGUGCGUAAGUGCCUGCAUGUAUAUGCGUGUAUAUUUUAUGCAUAUACAUACACACACCUACACACACAUGCACA	chr2:10486135-10486217(+)	MIPF0000316	mir-467	297a-2,466a,467a-1,669a-1,669b,669a-2,669a-3,467b,669c,297b,297a-3,297a-4,297c,466b-1,466b-2,466b-3,466c-1,466e,466f-1,466f-2,466f-3,466g,466h,467c,467d,466d,467e,466l,669k,669g,669d,669j,669f,669i,669h,669e,669l,669m-1,669m-2,669o,466m,669d-2,466o,467a-2,669a-4,669a-5,467a-3,466c-2,669a-6,467a-4,466b-4,669a-7,467a-5,466b-5,669p-1,467a-6,669a-8,466b-6,669a-9,467a-7,466b-7,669p-2,467a-8,669a-10,46…	p2@Sfmbt2	ENSMUST00000041105.6	1.71448	3.28179	0.00896944	0.059831	3.2313	1.51681	10.0432	11.5253	6.52395	3.77326	3.6624	1.45788
mmu-miR-467a-3p	3p	MIMAT0002108	CAUAUACAUACACACACCUACA	AUAUAC	22	Yes	-	non-canonical_miRNA	mmu-mir-467a-5	MI0014062	UGUGCCUGUGUGCGUAAGUGCCUGCAUGUAUAUGCGUGUAUAUUUUAUGCAUAUACAUACACACACCUACACACACAUGCACA	chr2:10488599-10488681(+)	MIPF0000316	mir-467	297a-2,466a,467a-1,669a-1,669b,669a-2,669a-3,467b,669c,297b,297a-3,297a-4,297c,466b-1,466b-2,466b-3,466c-1,466e,466f-1,466f-2,466f-3,466g,466h,467c,467d,466d,467e,466l,669k,669g,669d,669j,669f,669i,669h,669e,669l,669m-1,669m-2,669o,466m,669d-2,466o,467a-2,669a-4,669a-5,467a-3,466c-2,669a-6,467a-4,466b-4,669a-7,467a-5,466b-5,669p-1,467a-6,669a-8,466b-6,669a-9,467a-7,466b-7,669p-2,467a-8,669a-10,46…	p2@Sfmbt2	ENSMUST00000041105.6	1.71448	3.28179	0.00896944	0.059831	3.2313	1.51681	10.0432	11.5253	6.52395	3.77326	3.6624	1.45788
mmu-miR-467a-3p	3p	MIMAT0002108	CAUAUACAUACACACACCUACA	AUAUAC	22	Yes	-	non-canonical_miRNA	mmu-mir-467a-6	MI0014065	UGUGCCCGUGUGCGUAAGUGCCUGCAUGUAUAUGCGUGUAUAUUUUAUGCAUAUACAUACACACACCUACACACACAUGCACA	chr2:10491048-10491130(+)	MIPF0000316	mir-467	297a-2,466a,467a-1,669a-1,669b,669a-2,669a-3,467b,669c,297b,297a-3,297a-4,297c,466b-1,466b-2,466b-3,466c-1,466e,466f-1,466f-2,466f-3,466g,466h,467c,467d,466d,467e,466l,669k,669g,669d,669j,669f,669i,669h,669e,669l,669m-1,669m-2,669o,466m,669d-2,466o,467a-2,669a-4,669a-5,467a-3,466c-2,669a-6,467a-4,466b-4,669a-7,467a-5,466b-5,669p-1,467a-6,669a-8,466b-6,669a-9,467a-7,466b-7,669p-2,467a-8,669a-10,46…	p2@Sfmbt2	ENSMUST00000041105.6	1.71448	3.28179	0.00896944	0.059831	3.2313	1.51681	10.0432	11.5253	6.52395	3.77326	3.6624	1.45788
mmu-miR-467a-3p	3p	MIMAT0002108	CAUAUACAUACACACACCUACA	AUAUAC	22	Yes	-	non-canonical_miRNA	mmu-mir-467a-7	MI0014069	UGUGCCUGUGUGCGUAAGUGCCUGCAUGUAUAUGCGUGUAUAUUUUAUGCAUAUACAUACACACACCUACACACACAUGCACA	chr2:10493510-10493592(+)	MIPF0000316	mir-467	297a-2,466a,467a-1,669a-1,669b,669a-2,669a-3,467b,669c,297b,297a-3,297a-4,297c,466b-1,466b-2,466b-3,466c-1,466e,466f-1,466f-2,466f-3,466g,466h,467c,467d,466d,467e,466l,669k,669g,669d,669j,669f,669i,669h,669e,669l,669m-1,669m-2,669o,466m,669d-2,466o,467a-2,669a-4,669a-5,467a-3,466c-2,669a-6,467a-4,466b-4,669a-7,467a-5,466b-5,669p-1,467a-6,669a-8,466b-6,669a-9,467a-7,466b-7,669p-2,467a-8,669a-10,46…	p2@Sfmbt2	ENSMUST00000041105.6	1.71448	3.28179	0.00896944	0.059831	3.2313	1.51681	10.0432	11.5253	6.52395	3.77326	3.6624	1.45788
mmu-miR-467a-3p	3p	MIMAT0002108	CAUAUACAUACACACACCUACA	AUAUAC	22	Yes	-	non-canonical_miRNA	mmu-mir-467a-8	MI0014072	UGUGCCUGUGUGCGUAAGUGCCUGCAUGUAUAUGCGUGUAUAUUUUAUGCAUAUACAUACACACACCUACACACACAUGCACA	chr2:10495980-10496062(+)	MIPF0000316	mir-467	297a-2,466a,467a-1,669a-1,669b,669a-2,669a-3,467b,669c,297b,297a-3,297a-4,297c,466b-1,466b-2,466b-3,466c-1,466e,466f-1,466f-2,466f-3,466g,466h,467c,467d,466d,467e,466l,669k,669g,669d,669j,669f,669i,669h,669e,669l,669m-1,669m-2,669o,466m,669d-2,466o,467a-2,669a-4,669a-5,467a-3,466c-2,669a-6,467a-4,466b-4,669a-7,467a-5,466b-5,669p-1,467a-6,669a-8,466b-6,669a-9,467a-7,466b-7,669p-2,467a-8,669a-10,46…	p2@Sfmbt2	ENSMUST00000041105.6	1.71448	3.28179	0.00896944	0.059831	3.2313	1.51681	10.0432	11.5253	6.52395	3.77326	3.6624	1.45788
mmu-miR-467a-3p	3p	MIMAT0002108	CAUAUACAUACACACACCUACA	AUAUAC	22	Yes	-	non-canonical_miRNA	mmu-mir-467a-9	MI0014074	UGUGCCUGUGUGCGUAAGUGCCUGCAUGUAUAUGCGUGUAUAUUUUAUGCAUAUACAUACACACACCUACACACACAUGCACA	chr2:10498393-10498475(+)	MIPF0000316	mir-467	297a-2,466a,467a-1,669a-1,669b,669a-2,669a-3,467b,669c,297b,297a-3,297a-4,297c,466b-1,466b-2,466b-3,466c-1,466e,466f-1,466f-2,466f-3,466g,466h,467c,467d,466d,467e,466l,669k,669g,669d,669j,669f,669i,669h,669e,669l,669m-1,669m-2,669o,466m,669d-2,466o,467a-2,669a-4,669a-5,467a-3,466c-2,669a-6,467a-4,466b-4,669a-7,467a-5,466b-5,669p-1,467a-6,669a-8,466b-6,669a-9,467a-7,466b-7,669p-2,467a-8,669a-10,46…	p2@Sfmbt2	ENSMUST00000041105.6	1.71448	3.28179	0.00896944	0.059831	3.2313	1.51681	10.0432	11.5253	6.52395	3.77326	3.6624	1.45788
mmu-miR-467a-3p	3p	-	CAUAUACAUACACACACCUACA	AUAUAC	22	-	-	-	mmu-mir-467d	-	-	-	-	-	-	-	-	1.71448	3.28179	0.00896944	0.059831	3.2313	1.51681	10.0432	11.5253	6.52395	3.77326	3.6624	1.45788
mmu-miR-467d-3p	3p	-	AUAUACAUACACACACCUACAC	UAUACA	22	-	-	-	mmu-mir-467a-1	-	-	-	-	-	-	-	-	1.71448	3.28179	0.00896944	0.059831	3.2313	1.51681	10.0432	11.5253	6.52395	3.77326	3.6624	1.45788
mmu-miR-467d-3p	3p	-	AUAUACAUACACACACCUACAC	UAUACA	22	-	-	-	mmu-mir-467a-10	-	-	-	-	-	-	-	-	1.71448	3.28179	0.00896944	0.059831	3.2313	1.51681	10.0432	11.5253	6.52395	3.77326	3.6624	1.45788
mmu-miR-467d-3p	3p	-	AUAUACAUACACACACCUACAC	UAUACA	22	-	-	-	mmu-mir-467a-2	-	-	-	-	-	-	-	-	1.71448	3.28179	0.00896944	0.059831	3.2313	1.51681	10.0432	11.5253	6.52395	3.77326	3.6624	1.45788
mmu-miR-467d-3p	3p	-	AUAUACAUACACACACCUACAC	UAUACA	22	-	-	-	mmu-mir-467a-3	-	-	-	-	-	-	-	-	1.71448	3.28179	0.00896944	0.059831	3.2313	1.51681	10.0432	11.5253	6.52395	3.77326	3.6624	1.45788
mmu-miR-467d-3p	3p	-	AUAUACAUACACACACCUACAC	UAUACA	22	-	-	-	mmu-mir-467a-4	-	-	-	-	-	-	-	-	1.71448	3.28179	0.00896944	0.059831	3.2313	1.51681	10.0432	11.5253	6.52395	3.77326	3.6624	1.45788
mmu-miR-467d-3p	3p	-	AUAUACAUACACACACCUACAC	UAUACA	22	-	-	-	mmu-mir-467a-5	-	-	-	-	-	-	-	-	1.71448	3.28179	0.00896944	0.059831	3.2313	1.51681	10.0432	11.5253	6.52395	3.77326	3.6624	1.45788
mmu-miR-467d-3p	3p	-	AUAUACAUACACACACCUACAC	UAUACA	22	-	-	-	mmu-mir-467a-6	-	-	-	-	-	-	-	-	1.71448	3.28179	0.00896944	0.059831	3.2313	1.51681	10.0432	11.5253	6.52395	3.77326	3.6624	1.45788
mmu-miR-467d-3p	3p	-	AUAUACAUACACACACCUACAC	UAUACA	22	-	-	-	mmu-mir-467a-7	-	-	-	-	-	-	-	-	1.71448	3.28179	0.00896944	0.059831	3.2313	1.51681	10.0432	11.5253	6.52395	3.77326	3.6624	1.45788
mmu-miR-467d-3p	3p	-	AUAUACAUACACACACCUACAC	UAUACA	22	-	-	-	mmu-mir-467a-8	-	-	-	-	-	-	-	-	1.71448	3.28179	0.00896944	0.059831	3.2313	1.51681	10.0432	11.5253	6.52395	3.77326	3.6624	1.45788
mmu-miR-467d-3p	3p	-	AUAUACAUACACACACCUACAC	UAUACA	22	-	-	-	mmu-mir-467a-9	-	-	-	-	-	-	-	-	1.71448	3.28179	0.00896944	0.059831	3.2313	1.51681	10.0432	11.5253	6.52395	3.77326	3.6624	1.45788
mmu-miR-467d-3p	3p	MIMAT0004887	AUAUACAUACACACACCUACAC	UAUACA	22	Yes	-	non-canonical_miRNA	mmu-mir-467d	MI0005513	CCUGUGUGCAUAAGUGCGCGCAUGUAUAUGCGUGUAUAUUUUAUGCAUAUACAUACACACACCUACACACACAUGCACACAGACA	chr2:10507630-10507714(+)	MIPF0000316	mir-467	297a-2,466a,467a-1,669a-1,669b,669a-2,669a-3,467b,669c,297b,297a-3,297a-4,297c,466b-1,466b-2,466b-3,466c-1,466e,466f-1,466f-2,466f-3,466g,466h,467c,467d,466d,467e,466l,669k,669g,669d,669j,669f,669i,669h,669e,669l,669m-1,669m-2,669o,466m,669d-2,466o,467a-2,669a-4,669a-5,467a-3,466c-2,669a-6,467a-4,466b-4,669a-7,467a-5,466b-5,669p-1,467a-6,669a-8,466b-6,669a-9,467a-7,466b-7,669p-2,467a-8,669a-10,46…	p2@Sfmbt2	ENSMUST00000041105.6	1.71448	3.28179	0.00896944	0.059831	3.2313	1.51681	10.0432	11.5253	6.52395	3.77326	3.6624	1.45788
mmu-miR-129-2-3p	3p	MIMAT0000544	AAGCCCUUACCCCAAAAAGCAU	AGCCCU	22	Yes	Mature_miRNA	canonical_conserved_miRNA	mmu-mir-129-2	MI0000585	UGCCUUUCGCGAAUCUUUUUGCGGUCUGGGCUUGCUGUACAUAACUCAAUAGCCGGAAGCCCUUACCCCAAAAAGCAUUCGCGGAGGGCG	chr2:94241364-94241453(-)	MIPF0000073	mir-129	129-2,129b	Unknown	Unknown	1.49697	2.8225	0.00917758	0.0606353	10.6596	9.16262	1781.78	1566.38	1504.42	710.882	856.366	152.531
mmu-miR-450b-3p	3p	MIMAT0003512	AUUGGGAACAUUUUGCAUGCAU	UUGGGA	22	Yes	Mature_miRNA	canonical_conserved_miRNA	mmu-mir-450b	MI0004705	GAUACAGAAUUAUUUUUGCAGUAUGUUCCUGAAUACAUAACAUAAGCGUAUUGGGAACAUUUUGCAUGCAUAAUUUUGUAUC	chrX:53047997-53048078(-)	MIPF0000128	mir-450	322,351,450a-1,542,450a-2,503,450b	Unknown	Unknown	2.18726	4.55438	0.0133053	0.0807715	1.35182	-0.835434	3.0026	2.22759	2.37235	0	1.27388	0
mmu-miR-874-5p	5p	MIMAT0017268	CGGCCCCACGCACCAGGGUAAG	GGCCCC	22	Yes	Star_miRNA	canonical_conserved_miRNA	mmu-mir-874	MI0005479	UUAGCCCUGCGGCCCCACGCACCAGGGUAAGAGAGACUCACUUCCUGCCCUGGCCCGAGGGACCGACUGGCUGGGC	chr13:58023125-58023200(-)	MIPF0000401	mir-874	874	p1@Klhl3	ENSMUST00000160860.4	3.3185	9.97624	0.0136407	0.0821876	0.893845	-2.42465	1.76014	2.32444	1.42341	0.754651	0.159235	0
mmu-miR-132-3p	3p	MIMAT0000144	UAACAGUCUACAGCCAUGGUCG	AACAGU	22	Yes	Mature_miRNA	canonical_conserved_miRNA	mmu-mir-132	MI0000158	GGGCAACCGUGGCUUUCGAUUGUUACUGUGGGAACCGGAGGUAACAGUCUACAGCCAUGGUCGCCC	chr11:75173682-75173747(+)	MIPF0000065	mir-132	132,212	p1@ENSMUST00000134252	ENSMUST00000134252.1	1.12497	2.18097	0.0142875	0.0850152	11.4625	10.3375	3222.2	3153.29	2090.39	1189.33	1984.7	707.253
mmu-miR-467e-3p	3p	MIMAT0005294	AUAUACAUACACACACCUAUAU	UAUACA	22	Yes	-	non-canonical_miRNA	mmu-mir-467e	MI0006128	GCCUGUGUGCAUAAGUGUGAGCAUGUAUAUGUGUGUAUAUUUUAUGCAUAUACAUACACACACCUAUAUACACAUGCACACAGACAU	chr2:10505721-10505807(+)	MIPF0000316	mir-467	297a-2,466a,467a-1,669a-1,669b,669a-2,669a-3,467b,669c,297b,297a-3,297a-4,297c,466b-1,466b-2,466b-3,466c-1,466e,466f-1,466f-2,466f-3,466g,466h,467c,467d,466d,467e,466l,669k,669g,669d,669j,669f,669i,669h,669e,669l,669m-1,669m-2,669o,466m,669d-2,466o,467a-2,669a-4,669a-5,467a-3,466c-2,669a-6,467a-4,466b-4,669a-7,467a-5,466b-5,669p-1,467a-6,669a-8,466b-6,669a-9,467a-7,466b-7,669p-2,467a-8,669a-10,46…	p2@Sfmbt2	ENSMUST00000041105.6	3.59688	12.0995	0.0144045	0.085182	0.155886	-3.44099	0.621227	1.93703	0.711704	0	0.159235	0
mmu-miR-664-3p	3p	MIMAT0012774	UAUUCAUUUACUCCCCAGCCUA	AUUCAU	22	Yes	-	non-canonical_miRNA	mmu-mir-664	MI0012531	CUGGCUGGGGAAAAUGACUGGAUAGAAAACAUUAUUCUAUUCAUUUACUCCCCAGCCUACACAUGAAAG	chr1:185242975-185243043(+)	MIPF0000300	mir-664	664	p1@Rab3gap2	ENSMUST00000194740.2	1.33442	2.52174	0.0151644	0.0880208	7.45444	6.12002	233.064	176.076	116.957	38.4872	121.656	47.1988
mmu-miR-326-3p	3p	MIMAT0000559	CCUCUGGGCCCUUCCUCCAGU	CUCUGG	21	Yes	Mature_miRNA	canonical_conserved_miRNA	mmu-mir-326	MI0000598	CUCAUCUGUCUGUUGGGCUGGGGGCAGGGCCUUUGUGAAGGCGGGUUAUGCUCAGAUCGCCUCUGGGCCCUUCCUCCAGUCCCGAGGCAGAUUUA	chr7:99552269-99552363(+)	MIPF0000143	mir-326	326	p1@Arrb1	ENSMUST00000162404.4	1.17045	2.25081	0.0150561	0.0880208	7.76189	6.59144	213.495	196.705	240.912	140.365	83.5983	66.8802
mmu-miR-1193-3p	3p	MIMAT0005851	UAGGUCACCCGUUUUACUAUC	AGGUCA	21	Yes	Mature_miRNA	canonical_conserved_miRNA	mmu-mir-1193	MI0006298	CUGAAGGGACAAUGAUGCCCACUGUUCUCGGGGUAGCUGUGUGGAUGGUAGACCGGUGACGUACACUUCAUUUAUGCUGUAGGUCACCCGUUUUACUAUCCACCAACACCCAGACCAUCUG	chr12:109715671-109715791(+)	MIPF0000714	mir-1193	134,154,299a,300,323,329,376a,377,379,380,381,382,409,410,376b,411,412,485,543,539,541,494,376c,487b,369,758,668,667,666,496a,679,495,453,654,544,1193,1197,3072,299b	p@chr12:110952370..110952379,+	XM_001475122	1.67782	3.19944	0.0182655	0.0994224	2.8561	1.17828	6.10873	11.1379	4.38884	1.5093	4.14011	0.728939
mmu-miR-667-3p	3p	MIMAT0003734	UGACACCUGCCACCCAGCCCAAG	GACACC	23	Yes	Mature_miRNA	canonical_conserved_miRNA	mmu-mir-667	MI0004196	GUGGGUACUGGCCUCGGUGCUGGUGGAGCAGUGAGCACGCCAUACAUUAUAUCUGUGACACCUGCCACCCAGCCCAAGGCCCCUAGGCCCAC	chr12:109720006-109720097(+)	MIPF0000794	mir-667	134,154,299a,300,323,329,376a,377,379,380,381,382,409,410,376b,411,412,485,543,539,541,494,376c,487b,369,758,668,667,666,496a,679,495,453,654,544,1193,1197,3072,299b	p@chr12:110956603..110956606,+	XM_001475122	1.45569	2.74287	0.0192413	0.102979	7.05812	5.60244	157.895	138.982	102.841	41.5058	89.9677	13.8498
mmu-miR-329-5p	5p	MIMAT0017032	AGAGGUUUUCUGGGUCUCUGUU	GAGGUU	22	Yes	Mature_miRNA	canonical_conserved_miRNA	mmu-mir-329	MI0000605	UGUUCGCUUCUGGUACCGGAAGAGAGGUUUUCUGGGUCUCUGUUUCUUUGAUGAGAAUGAAACACACCCAGCUAACCUUUUUUUCAGUAUCAAAUCC	chr12:109713481-109713577(+)	MIPF0000110	mir-329	134,154,299a,300,323,329,376a,377,379,380,381,382,409,410,376b,411,412,485,543,539,541,494,376c,487b,369,758,668,667,666,496a,679,495,453,654,544,1193,1197,3072,299b	Unknown	Unknown	1.07617	2.10843	0.0208114	0.109545	8.12094	7.04477	273.443	308.278	253.367	122.254	182.165	91.2996
mmu-miR-9b-5p	5p	MIMAT0049835	UUCGGUUAUCUAGCUUUAUGA	UCGGUU	21	NO	-	non-canonical_miRNA	mmu-mir-9b-1	MI0040640	UUCGGUUAUCUAGCUUUAUGAAGACUCCACACCACUCAUACAGCUAGAUAACCAAAGA	chr3:88215613-88215670(-)	-	-	9-1,3093,9b-1	Unknown	Unknown	2.77298	6.83517	0.0216338	0.112028	0.190721	-2.58226	1.44953	0.968515	0.948938	0	0.159235	0.182235
mmu-miR-9b-5p	5p	MIMAT0049835	UUCGGUUAUCUAGCUUUAUGA	UCGGUU	21	NO	-	non-canonical_miRNA	mmu-mir-9b-2	MI0040624	UUCGGUUAUCUAGCUUUAUGAAGACCAAUACACUCAUACAGCUAGAUAACCAAAGA	chr13:83738821-83738876(-)	-	-	9-2,9b-2	Unknown	Unknown	2.77298	6.83517	0.0216338	0.112028	0.190721	-2.58226	1.44953	0.968515	0.948938	0	0.159235	0.182235
mmu-miR-652-5p	5p	MIMAT0017260	CAACCCUAGGAGGGGGUGCCAUUC	AACCCU	24	Yes	Star_miRNA	canonical_conserved_miRNA	mmu-mir-652	MI0004965	AGGAACAGCUAUGUACUGCACAACCCUAGGAGGGGGUGCCAUUCACAUAGAGUAUAAUUGAAUGGCGCCACUAGGGUUGUGCAGUGUACAGCCUACAC	chrX:142739000-142739097(+)	MIPF0000333	mir-652	652	p1@Tmem164	ENSMUST00000101198.5	2.52298	5.74769	0.0219561	0.112608	0.783515	-1.73947	1.76014	2.61499	0.711704	0	0.63694	0
mmu-miR-466h-5p	5p	MIMAT0004884	UGUGUGCAUGUGCUUGUGUGUA	GUGUGC	22	Yes	-	non-canonical_miRNA	mmu-mir-466h	MI0005511	UGUAUAUUUGUGUGUGCAUGUGCUUGUGUGUAUGUGAAUAUAUAUAUCAUACGCACGCACACACACACACAAAUGCAAGCA	chr2:10514891-10514971(+)	MIPF0000316	mir-467	297a-2,466a,467a-1,669a-1,669b,669a-2,669a-3,467b,669c,297b,297a-3,297a-4,297c,466b-1,466b-2,466b-3,466c-1,466e,466f-1,466f-2,466f-3,466g,466h,467c,467d,466d,467e,466l,669k,669g,669d,669j,669f,669i,669h,669e,669l,669m-1,669m-2,669o,466m,669d-2,466o,467a-2,669a-4,669a-5,467a-3,466c-2,669a-6,467a-4,466b-4,669a-7,467a-5,466b-5,669p-1,467a-6,669a-8,466b-6,669a-9,467a-7,466b-7,669p-2,467a-8,669a-10,46…	p2@Sfmbt2	ENSMUST00000041105.6	3.50016	11.3149	0.0228949	0.116049	0.0578896	-3.44227	0.517689	0.677961	1.89788	0	0.159235	0
mmu-miR-297a-3p	3p	MIMAT0004864	UAUACAUACACACAUACCCAUA	AUACAU	22	Yes	-	non-canonical_miRNA	mmu-mir-297a-3	MI0005488	CUGUGUGUAUAUGUAUGUGUGCAUGUGCAUGUGUGUAUAUGAAUAUACAUAUACAUACACACAUACCCAUACAAACAUGCACACAAACACACAGAAAAUUGA	chr2:10515820-10515921(+)	MIPF0000204	mir-297	297a-2,466a,467a-1,669a-1,669b,669a-2,669a-3,467b,669c,297b,297a-3,297a-4,297c,466b-1,466b-2,466b-3,466c-1,466e,466f-1,466f-2,466f-3,466g,466h,467c,467d,466d,467e,466l,669k,669g,669d,669j,669f,669i,669h,669e,669l,669m-1,669m-2,669o,466m,669d-2,466o,467a-2,669a-4,669a-5,467a-3,466c-2,669a-6,467a-4,466b-4,669a-7,467a-5,466b-5,669p-1,467a-6,669a-8,466b-6,669a-9,467a-7,466b-7,669p-2,467a-8,669a-10,46…	p2@Sfmbt2	ENSMUST00000041105.6	1.97042	3.91883	0.0255314	0.119313	2.89494	0.924518	8.17949	9.2009	4.86331	3.01861	3.02546	0
mmu-miR-297a-3p	3p	MIMAT0004864	UAUACAUACACACAUACCCAUA	AUACAU	22	Yes	-	non-canonical_miRNA	mmu-mir-297a-4	MI0005489	CUGUGUGUAUAUGUAUGUGUGCAUGUGCAUGUGUGUAUAUGAGUAUACAUAUACAUACACACAUACCCAUACAAGCAUGCACACAAAUACACGCAAAA	chr2:10517067-10517164(+)	MIPF0000204	mir-297	297a-2,466a,467a-1,669a-1,669b,669a-2,669a-3,467b,669c,297b,297a-3,297a-4,297c,466b-1,466b-2,466b-3,466c-1,466e,466f-1,466f-2,466f-3,466g,466h,467c,467d,466d,467e,466l,669k,669g,669d,669j,669f,669i,669h,669e,669l,669m-1,669m-2,669o,466m,669d-2,466o,467a-2,669a-4,669a-5,467a-3,466c-2,669a-6,467a-4,466b-4,669a-7,467a-5,466b-5,669p-1,467a-6,669a-8,466b-6,669a-9,467a-7,466b-7,669p-2,467a-8,669a-10,46…	p2@Sfmbt2	ENSMUST00000041105.6	1.97042	3.91883	0.0255314	0.119313	2.89494	0.924518	8.17949	9.2009	4.86331	3.01861	3.02546	0
mmu-miR-297a-3p	3p	-	UAUACAUACACACAUACCCAUA	AUACAU	22	-	-	-	mmu-mir-297b	-	-	-	-	-	-	-	-	1.97042	3.91883	0.0255314	0.119313	2.89494	0.924518	8.17949	9.2009	4.86331	3.01861	3.02546	0
mmu-miR-297a-3p	3p	-	UAUACAUACACACAUACCCAUA	AUACAU	22	-	-	-	mmu-mir-297c	-	-	-	-	-	-	-	-	1.97042	3.91883	0.0255314	0.119313	2.89494	0.924518	8.17949	9.2009	4.86331	3.01861	3.02546	0
mmu-miR-297b-3p	3p	-	UAUACAUACACACAUACCCAUA	AUACAU	22	-	-	-	mmu-mir-297a-3	-	-	-	-	-	-	-	-	1.97042	3.91883	0.0255314	0.119313	2.89494	0.924518	8.17949	9.2009	4.86331	3.01861	3.02546	0
mmu-miR-297b-3p	3p	-	UAUACAUACACACAUACCCAUA	AUACAU	22	-	-	-	mmu-mir-297a-4	-	-	-	-	-	-	-	-	1.97042	3.91883	0.0255314	0.119313	2.89494	0.924518	8.17949	9.2009	4.86331	3.01861	3.02546	0
mmu-miR-297b-3p	3p	MIMAT0004827	UAUACAUACACACAUACCCAUA	AUACAU	22	Yes	-	non-canonical_miRNA	mmu-mir-297b	MI0004674	UCUAUUUGCUUGUGUGUAUAUGUAUGUGUGCAUGAACAUGUGUAUAUGAAUAUACAUAUACAUACACACAUACCCAUACAAACAUGCAUACAAACACACAGAAAAUGGA	chr2:10511667-10511775(+)	MIPF0000204	mir-297	297a-2,466a,467a-1,669a-1,669b,669a-2,669a-3,467b,669c,297b,297a-3,297a-4,297c,466b-1,466b-2,466b-3,466c-1,466e,466f-1,466f-2,466f-3,466g,466h,467c,467d,466d,467e,466l,669k,669g,669d,669j,669f,669i,669h,669e,669l,669m-1,669m-2,669o,466m,669d-2,466o,467a-2,669a-4,669a-5,467a-3,466c-2,669a-6,467a-4,466b-4,669a-7,467a-5,466b-5,669p-1,467a-6,669a-8,466b-6,669a-9,467a-7,466b-7,669p-2,467a-8,669a-10,46…	p2@Sfmbt2	ENSMUST00000041105.6	1.97042	3.91883	0.0255314	0.119313	2.89494	0.924518	8.17949	9.2009	4.86331	3.01861	3.02546	0
mmu-miR-297b-3p	3p	-	UAUACAUACACACAUACCCAUA	AUACAU	22	-	-	-	mmu-mir-297c	-	-	-	-	-	-	-	-	1.97042	3.91883	0.0255314	0.119313	2.89494	0.924518	8.17949	9.2009	4.86331	3.01861	3.02546	0
mmu-miR-297c-3p	3p	-	UAUACAUACACACAUACCCAUA	AUACAU	22	-	-	-	mmu-mir-297a-3	-	-	-	-	-	-	-	-	1.97042	3.91883	0.0255314	0.119313	2.89494	0.924518	8.17949	9.2009	4.86331	3.01861	3.02546	0
mmu-miR-297c-3p	3p	-	UAUACAUACACACAUACCCAUA	AUACAU	22	-	-	-	mmu-mir-297a-4	-	-	-	-	-	-	-	-	1.97042	3.91883	0.0255314	0.119313	2.89494	0.924518	8.17949	9.2009	4.86331	3.01861	3.02546	0
mmu-miR-297c-3p	3p	-	UAUACAUACACACAUACCCAUA	AUACAU	22	-	-	-	mmu-mir-297b	-	-	-	-	-	-	-	-	1.97042	3.91883	0.0255314	0.119313	2.89494	0.924518	8.17949	9.2009	4.86331	3.01861	3.02546	0
mmu-miR-297c-3p	3p	MIMAT0004866	UAUACAUACACACAUACCCAUA	AUACAU	22	Yes	-	non-canonical_miRNA	mmu-mir-297c	MI0005492	CUGUGUGUAUAUGUAUGUGUGCAUGUACAUGUGUGUAUAUGAAUAUACAUAUACAUACACACAUACCCAUACAAACAUGCAUACAAACACACAAAAAU	chr2:10509016-10509113(+)	MIPF0000204	mir-297	297a-2,466a,467a-1,669a-1,669b,669a-2,669a-3,467b,669c,297b,297a-3,297a-4,297c,466b-1,466b-2,466b-3,466c-1,466e,466f-1,466f-2,466f-3,466g,466h,467c,467d,466d,467e,466l,669k,669g,669d,669j,669f,669i,669h,669e,669l,669m-1,669m-2,669o,466m,669d-2,466o,467a-2,669a-4,669a-5,467a-3,466c-2,669a-6,467a-4,466b-4,669a-7,467a-5,466b-5,669p-1,467a-6,669a-8,466b-6,669a-9,467a-7,466b-7,669p-2,467a-8,669a-10,46…	p2@Sfmbt2	ENSMUST00000041105.6	1.97042	3.91883	0.0255314	0.119313	2.89494	0.924518	8.17949	9.2009	4.86331	3.01861	3.02546	0
mmu-miR-129-1-3p	3p	MIMAT0016994	AAGCCCUUACCCCAAAAAGUAU	AGCCCU	22	Yes	Star_miRNA	canonical_conserved_miRNA	mmu-mir-129-1	MI0000222	UGGAUCUUUUUGCGGUCUGGGCUUGCUGUUCUCUCGACAGUAGUCAGGAAGCCCUUACCCCAAAAAGUAUCUA	chr6:29022619-29022691(+)	MIPF0000073	mir-129	129-1	Unknown	Unknown	1.16727	2.24586	0.0241603	0.119313	8.8674	7.70013	517.793	418.883	464.387	238.47	307.005	78.7254
mmu-miR-434-3p	3p	MIMAT0001422	UUUGAACCAUCACUCGACUCCU	UUGAAC	22	Yes	-	non-canonical_miRNA	mmu-mir-434	MI0001526	UCGACUCUGGGUUUGAACCAAAGCUCGACUCAUGGUUUGAACCAUUACUUAAUUCGUGGUUUGAACCAUCACUCGACUCCUGGUUCGAACCAUC	chr12:109594506-109594599(+)	MIPF0000439	mir-434	127,136,337,431,433,434,540,665,770,673,493,432,3070-1,3070-2,3071,3544	Unknown	Unknown	0.958598	1.94342	0.0252256	0.119313	12.3733	11.4147	5797.19	5947.94	4171.53	1793.05	4096.64	2298.71
mmu-miR-376c-5p	5p	MIMAT0005295	GUGGAUAUUCCUUCUAUGUUUA	UGGAUA	22	Yes	Star_miRNA	canonical_conserved_miRNA	mmu-mir-376c	MI0003533	UUUGGUAUUUAAAAGGUGGAUAUUCCUUCUAUGUUUAUGCUUUUUGUGAUUAAACAUAGAGGAAAUUUCACGUUUUCAGUGUCAAA	chr12:109722718-109722803(+)	MIPF0000091	mir-368	134,154,299a,300,323,329,376a,377,379,380,381,382,409,410,376b,411,412,485,543,539,541,494,376c,487b,369,758,668,667,666,496a,679,495,453,654,544,1193,1197,3072,299b	p@chr12:110960122..110960126,+	XM_001475122	1.45305	2.73787	0.0264135	0.122835	2.04801	0.59496	3.0026	4.84258	4.50746	0	1.91082	1.82235
mmu-miR-1966-3p	3p	MIMAT0022952	UUUCUGACUCAACUCUCCCUUAG	UUCUGA	23	Yes	-	non-canonical_miRNA	mmu-mir-1966	MI0009963	GUAGAAUAGUGUUGGAAGGGAGCUGGCUCAGGAGAGAGUCCUGAGAUUUAGGCUCUUUCUGACUCAACUCUCCCUUAGCAAGUCAAGUCCAUUGAACGCUUUCUUCGA	chr8:105615466-105615573(+)	-	-	1966	p1@Fam65a	ENSMUST00000043531.8	2.24393	4.73686	0.0270019	0.124796	0.502149	-1.74178	1.44953	2.13073	0.593086	0	0.63694	0
mmu-miR-9-5p	5p	MIMAT0000142	UCUUUGGUUAUCUAGCUGUAUGA	CUUUGG	23	Yes	Mature_miRNA	canonical_conserved_miRNA	mmu-mir-9-2	MI0000157	GUUGUUAUCUUUGGUUAUCUAGCUGUAUGAGUGUAUUGGUCUUCAUAAAGCUAGAUAACCGAAAGUAAAAAC	chr13:83738814-83738885(+)	MIPF0000014	mir-9	9-2,9b-2	p1@C130071C03Rik	ENSMUST00000131907.5	0.82514	1.77171	0.0278676	0.125972	16.0111	15.186	70860	64568.3	62703	28799	48252.5	34777.9
mmu-miR-9-5p	5p	MIMAT0000142	UCUUUGGUUAUCUAGCUGUAUGA	CUUUGG	23	Yes	Mature_miRNA	canonical_conserved_miRNA	mmu-mir-9-1	MI0000720	CGGGGUUGGUUGUUAUCUUUGGUUAUCUAGCUGUAUGAGUGGUGUGGAGUCUUCAUAAAGCUAGAUAACCGAAAGUAAAAAUAACCCCA	chr3:88215598-88215686(+)	MIPF0000014	mir-9	9-1,3093,9b-1	p1@Mir3093	ENSMUST00000181356.1	0.825114	1.77168	0.0278717	0.125972	16.0111	15.186	70859	64567.4	62702.4	28799.8	48252.3	34777.9
mmu-miR-9-5p	5p	MIMAT0000142	UCUUUGGUUAUCUAGCUGUAUGA	CUUUGG	23	Yes	Mature_miRNA	canonical_conserved_miRNA	mmu-mir-9-3	MI0000721	GGAGGCCCGUUUCUCUCUUUGGUUAUCUAGCUGUAUGAGUGCCACAGAGCCGUCAUAAAGCUAGAUAACCGAAAGUAGAAAUGACUCUCA	chr7:79505264-79505353(+)	MIPF0000014	mir-9	9-3,9b-3	p1@AI854517	ENSMUST00000182495.1	0.825083	1.77164	0.0278769	0.125972	16.0112	15.1861	70861.6	64570.6	62706.1	28800.5	48254.4	34782.8
mmu-miR-700-5p	5p	MIMAT0017256	UAAGGCUCCUUCCUGUGCUUGC	AAGGCU	22	Yes	Mature_miRNA	canonical_conserved_miRNA	mmu-mir-700	MI0004684	UUCACUGGGAGUAAGGCUCCUUCCUGUGCUUGCAGGGGAGAAAUACGAACUGCACGCGGGAACCGAGUCCACCCCCAGU	chr4:135416555-135416633(-)	-	-	700	p1@Rcan3	NM_022980	1.20828	2.31063	0.0284402	0.126724	4.52581	3.31752	22.1571	25.1814	21.707	11.3198	10.9872	7.8361
mmu-miR-582-3p	3p	MIMAT0005292	UAACCUGUUGAACAACUGAAC	AACCUG	21	Yes	Star_miRNA	canonical_conserved_miRNA	mmu-mir-582	MI0006127	ACUCUUUGGAUACAGUUGUUCAACCAGUUACUAAUCUAACUAAUUGUAACCUGUUGAACAACUGAACCCAAAGGGUGCAAA	chr13:109324744-109324824(+)	MIPF0000417	mir-582	582	p1@Gm9000	NM_011056	1.05638	2.0797	0.0283758	0.126724	6.48857	5.43219	73.4083	95.1082	100.825	44.5244	49.6813	35.3536
mmu-miR-488-3p	3p	MIMAT0003450	UUGAAAGGCUGUUUCUUGGUC	UGAAAG	21	Yes	Mature_miRNA	canonical_conserved_miRNA	mmu-mir-488	MI0004633	UUCGGGUGAGAGUGAGAAUCCUCUCUCCCAGAUAAUAGCACUCUCAAACAAGUUUCCAUGUUGUUUGAAAGGCUGUUUCUUGGUCAGAAGACUCUCAAUUUCUUCUGGA	chr1:158505625-158505733(+)	MIPF0000318	mir-488	488	p1@Astn1	NM_007495	0.994541	1.99245	0.0285996	0.126844	8.68088	7.68634	359.69	395.929	475.537	264.883	213.056	141.05
mmu-miR-1930-5p	5p	MIMAT0009393	ACCUCCAUAGUACCUGCAGCGU	CCUCCA	22	Yes	Mature_miRNA	canonical_mmu-specific_miRNA	mmu-mir-1930	MI0009919	AUGCCCACGGUCACCUCCAUAGUACCUGCAGCGUGCUUGACUUUCUCUAUGGUGCAGUUACUGUGGCUGUGGCUGUGUUCGUGC	chr10:77641224-77641307(+)	-	-	1930	p1@Sumo3	ENSMUST00000174113.4	2.70878	6.53766	0.0293137	0.128819	0.100673	-2.6081	0.93184	1.16222	1.06756	0	0.31847	0
mmu-miR-154-3p	3p	MIMAT0004537	AAUCAUACACGGUUGACCUAUU	AUCAUA	22	Yes	Mature_miRNA	canonical_conserved_miRNA	mmu-mir-154	MI0000176	GAAGAUAGGUUAUCCGUGUUGCCUUCGCUUUAUUCGUGACGAAUCAUACACGGUUGACCUAUUUUU	chr12:109738433-109738498(+)	MIPF0000018	mir-154	134,154,299a,300,323,329,376a,377,379,380,381,382,409,410,376b,411,412,485,543,539,541,494,376c,487b,369,758,668,667,666,496a,679,495,453,654,544,1193,1197,3072,299b	p1@ENSMUST00000165209	ENSMUST00000183116.4	1.25433	2.38556	0.0293039	0.128819	4.74326	3.48893	25.3668	28.4744	26.4517	5.28256	18.312	8.92951
mmu-miR-325-3p	3p	MIMAT0004640	UUUAUUGAGCACCUCCUAUCAA	UUAUUG	22	Yes	Star_miRNA	canonical_conserved_miRNA	mmu-mir-325	MI0000597	AUAUAGUGCUUGGUUCCUAGUAGGUGCUCAGUAAGUGUUUGUGACAUAAUUCGUUUAUUGAGCACCUCCUAUCAAUCAAGCACUGUGCUAGGCUCUGG	chrX:105379082-105379179(-)	MIPF0000147	mir-325	325	p1@5330434G04Rik	ENSMUST00000142109.4	1.38618	2.61386	0.0303415	0.132123	3.80928	2.4231	14.1847	19.9514	7.82874	5.28256	7.96175	2.73352
mmu-miR-3069-3p	3p	MIMAT0014845	UUGGACACUAAGUACUGCCACA	UGGACA	22	Yes	-	non-canonical_miRNA	mmu-mir-3069	MI0014031	CUUGGCAGUCAAGAUAUUGUUUAGCAGACGGAGCGGUUUCUGUUGGACACUAAGUACUGCCACAA	chr12:105031077-105031141(-)	-	-	3069	p1@Snhg10	NR_003145	2.32317	5.00431	0.0327313	0.133038	0.251055	-2.07212	1.03538	1.06537	1.42341	0	0.31847	0.182235
mmu-miR-541-3p	3p	MIMAT0017209	UGGCGAACACAGAAUCCAUACU	GGCGAA	22	Yes	Star_miRNA	canonical_conserved_miRNA	mmu-mir-541	MI0003521	GCCAAAAUCAGAGAAGGGAUUCUGAUGUUGGUCACACUCCAAGAGUUUUAAAAUGAGUGGCGAACACAGAAUCCAUACUCUGCUUAUGGC	chr12:109742409-109742498(+)	MIPF0000213	mir-541	134,154,299a,300,323,329,376a,377,379,380,381,382,409,410,376b,411,412,485,543,539,541,494,376c,487b,369,758,668,667,666,496a,679,495,453,654,544,1193,1197,3072,299b	p1@ENSMUST00000165209	ENSMUST00000183116.4	1.54273	2.91345	0.0345604	0.133038	2.05453	0.511798	3.0026	5.71424	3.67714	0.754651	2.54776	0.546704
mmu-miR-466a-3p	3p	-	UAUACAUACACGCACACAUAAGA	AUACAU	23	-	-	-	mmu-mir-466b-1	-	-	-	-	-	-	-	-	1.31934	2.49551	0.0414567	0.133038	2.34637	1.02704	5.28043	4.93943	4.98193	1.5093	3.34393	0.911174
mmu-miR-466a-3p	3p	-	UAUACAUACACGCACACAUAAGA	AUACAU	23	-	-	-	mmu-mir-466b-2	-	-	-	-	-	-	-	-	1.31934	2.49551	0.0414567	0.133038	2.34637	1.02704	5.28043	4.93943	4.98193	1.5093	3.34393	0.911174
mmu-miR-466a-3p	3p	-	UAUACAUACACGCACACAUAAGA	AUACAU	23	-	-	-	mmu-mir-466b-4	-	-	-	-	-	-	-	-	1.31934	2.49551	0.0414567	0.133038	2.34637	1.02704	5.28043	4.93943	4.98193	1.5093	3.34393	0.911174
mmu-miR-466a-3p	3p	-	UAUACAUACACGCACACAUAAGA	AUACAU	23	-	-	-	mmu-mir-466b-5	-	-	-	-	-	-	-	-	1.31934	2.49551	0.0414567	0.133038	2.34637	1.02704	5.28043	4.93943	4.98193	1.5093	3.34393	0.911174
mmu-miR-466a-3p	3p	-	UAUACAUACACGCACACAUAAGA	AUACAU	23	-	-	-	mmu-mir-466b-6	-	-	-	-	-	-	-	-	1.31934	2.49551	0.0414567	0.133038	2.34637	1.02704	5.28043	4.93943	4.98193	1.5093	3.34393	0.911174
mmu-miR-466a-3p	3p	-	UAUACAUACACGCACACAUAAGA	AUACAU	23	-	-	-	mmu-mir-466b-7	-	-	-	-	-	-	-	-	1.31934	2.49551	0.0414567	0.133038	2.34637	1.02704	5.28043	4.93943	4.98193	1.5093	3.34393	0.911174
mmu-miR-466a-3p	3p	-	UAUACAUACACGCACACAUAAGA	AUACAU	23	-	-	-	mmu-mir-466b-8	-	-	-	-	-	-	-	-	1.31934	2.49551	0.0414567	0.133038	2.34637	1.02704	5.28043	4.93943	4.98193	1.5093	3.34393	0.911174
mmu-miR-466a-3p	3p	-	UAUACAUACACGCACACAUAAGA	AUACAU	23	-	-	-	mmu-mir-466c-1	-	-	-	-	-	-	-	-	1.31934	2.49551	0.0414567	0.133038	2.34637	1.02704	5.28043	4.93943	4.98193	1.5093	3.34393	0.911174
mmu-miR-466a-3p	3p	-	UAUACAUACACGCACACAUAAGA	AUACAU	23	-	-	-	mmu-mir-466c-2	-	-	-	-	-	-	-	-	1.31934	2.49551	0.0414567	0.133038	2.34637	1.02704	5.28043	4.93943	4.98193	1.5093	3.34393	0.911174
mmu-miR-466a-3p	3p	-	UAUACAUACACGCACACAUAAGA	AUACAU	23	-	-	-	mmu-mir-466c-3	-	-	-	-	-	-	-	-	1.31934	2.49551	0.0414567	0.133038	2.34637	1.02704	5.28043	4.93943	4.98193	1.5093	3.34393	0.911174
mmu-miR-466a-3p	3p	-	UAUACAUACACGCACACAUAAGA	AUACAU	23	-	-	-	mmu-mir-466e	-	-	-	-	-	-	-	-	1.31934	2.49551	0.0414567	0.133038	2.34637	1.02704	5.28043	4.93943	4.98193	1.5093	3.34393	0.911174
mmu-miR-466e-3p	3p	-	UAUACAUACACGCACACAUAAGA	AUACAU	23	-	-	-	mmu-mir-466b-1	-	-	-	-	-	-	-	-	1.31934	2.49551	0.0414567	0.133038	2.34637	1.02704	5.28043	4.93943	4.98193	1.5093	3.34393	0.911174
mmu-miR-466e-3p	3p	-	UAUACAUACACGCACACAUAAGA	AUACAU	23	-	-	-	mmu-mir-466b-2	-	-	-	-	-	-	-	-	1.31934	2.49551	0.0414567	0.133038	2.34637	1.02704	5.28043	4.93943	4.98193	1.5093	3.34393	0.911174
mmu-miR-466e-3p	3p	-	UAUACAUACACGCACACAUAAGA	AUACAU	23	-	-	-	mmu-mir-466b-4	-	-	-	-	-	-	-	-	1.31934	2.49551	0.0414567	0.133038	2.34637	1.02704	5.28043	4.93943	4.98193	1.5093	3.34393	0.911174
mmu-miR-466e-3p	3p	-	UAUACAUACACGCACACAUAAGA	AUACAU	23	-	-	-	mmu-mir-466b-5	-	-	-	-	-	-	-	-	1.31934	2.49551	0.0414567	0.133038	2.34637	1.02704	5.28043	4.93943	4.98193	1.5093	3.34393	0.911174
mmu-miR-466e-3p	3p	-	UAUACAUACACGCACACAUAAGA	AUACAU	23	-	-	-	mmu-mir-466b-6	-	-	-	-	-	-	-	-	1.31934	2.49551	0.0414567	0.133038	2.34637	1.02704	5.28043	4.93943	4.98193	1.5093	3.34393	0.911174
mmu-miR-466e-3p	3p	-	UAUACAUACACGCACACAUAAGA	AUACAU	23	-	-	-	mmu-mir-466b-7	-	-	-	-	-	-	-	-	1.31934	2.49551	0.0414567	0.133038	2.34637	1.02704	5.28043	4.93943	4.98193	1.5093	3.34393	0.911174
mmu-miR-466e-3p	3p	-	UAUACAUACACGCACACAUAAGA	AUACAU	23	-	-	-	mmu-mir-466b-8	-	-	-	-	-	-	-	-	1.31934	2.49551	0.0414567	0.133038	2.34637	1.02704	5.28043	4.93943	4.98193	1.5093	3.34393	0.911174
mmu-miR-466e-3p	3p	-	UAUACAUACACGCACACAUAAGA	AUACAU	23	-	-	-	mmu-mir-466c-1	-	-	-	-	-	-	-	-	1.31934	2.49551	0.0414567	0.133038	2.34637	1.02704	5.28043	4.93943	4.98193	1.5093	3.34393	0.911174
mmu-miR-466e-3p	3p	-	UAUACAUACACGCACACAUAAGA	AUACAU	23	-	-	-	mmu-mir-466c-2	-	-	-	-	-	-	-	-	1.31934	2.49551	0.0414567	0.133038	2.34637	1.02704	5.28043	4.93943	4.98193	1.5093	3.34393	0.911174
mmu-miR-466e-3p	3p	-	UAUACAUACACGCACACAUAAGA	AUACAU	23	-	-	-	mmu-mir-466c-3	-	-	-	-	-	-	-	-	1.31934	2.49551	0.0414567	0.133038	2.34637	1.02704	5.28043	4.93943	4.98193	1.5093	3.34393	0.911174
mmu-miR-466e-3p	3p	MIMAT0004880	UAUACAUACACGCACACAUAAGA	AUACAU	23	Yes	-	non-canonical_miRNA	mmu-mir-466e	MI0005506	GUGUAUGUGUUGAUGUGUGUGUACAUGUACAUAUGUGAAUAUGAUAUACAUAUACAUACACGCACACAUAAGACACAUAUGAGC	chr2:10479088-10479171(+)	MIPF0000208	mir-466	297a-2,466a,467a-1,669a-1,669b,669a-2,669a-3,467b,669c,297b,297a-3,297a-4,297c,466b-1,466b-2,466b-3,466c-1,466e,466f-1,466f-2,466f-3,466g,466h,467c,467d,466d,467e,466l,669k,669g,669d,669j,669f,669i,669h,669e,669l,669m-1,669m-2,669o,466m,669d-2,466o,467a-2,669a-4,669a-5,467a-3,466c-2,669a-6,467a-4,466b-4,669a-7,467a-5,466b-5,669p-1,467a-6,669a-8,466b-6,669a-9,467a-7,466b-7,669p-2,467a-8,669a-10,46…	p2@Sfmbt2	ENSMUST00000041105.6	1.31934	2.49551	0.0414567	0.133038	2.34637	1.02704	5.28043	4.93943	4.98193	1.5093	3.34393	0.911174
mmu-miR-466a-3p	3p	-	UAUACAUACACGCACACAUAAGA	AUACAU	23	-	-	-	mmu-mir-466p	-	-	-	-	-	-	-	-	1.31016	2.47969	0.0416612	0.133038	2.33711	1.02695	5.28043	4.84258	4.98193	1.5093	3.34393	0.911174
mmu-miR-466b-3p	3p	MIMAT0004876	AUACAUACACGCACACAUAAGA	UACAUA	22	Yes	-	non-canonical_miRNA	mmu-mir-466b-1	MI0005502	UGUAUGUGUUGAUGUGUGUGUACAUGUACAUGUGUGAAUAUGAUAUACAUAUACAUACACGCACACAUAAGACACAUAUGAG	chr2:10474219-10474300(+)	MIPF0000208	mir-466	297a-2,466a,467a-1,669a-1,669b,669a-2,669a-3,467b,669c,297b,297a-3,297a-4,297c,466b-1,466b-2,466b-3,466c-1,466e,466f-1,466f-2,466f-3,466g,466h,467c,467d,466d,467e,466l,669k,669g,669d,669j,669f,669i,669h,669e,669l,669m-1,669m-2,669o,466m,669d-2,466o,467a-2,669a-4,669a-5,467a-3,466c-2,669a-6,467a-4,466b-4,669a-7,467a-5,466b-5,669p-1,467a-6,669a-8,466b-6,669a-9,467a-7,466b-7,669p-2,467a-8,669a-10,46…	p2@Sfmbt2	ENSMUST00000041105.6	1.31016	2.47969	0.0416612	0.133038	2.33711	1.02695	5.28043	4.84258	4.98193	1.5093	3.34393	0.911174
mmu-miR-466b-3p	3p	MIMAT0004876	AUACAUACACGCACACAUAAGA	UACAUA	22	Yes	-	non-canonical_miRNA	mmu-mir-466b-2	MI0005503	UGUAUGUGUUGAUGUGUGUGUACAUGUACAUGUCUGAAUAUGAUAUACAUAUACAUACACGCACACAUAAGACACAUAUGAG	chr2:10498685-10498766(+)	MIPF0000208	mir-466	297a-2,466a,467a-1,669a-1,669b,669a-2,669a-3,467b,669c,297b,297a-3,297a-4,297c,466b-1,466b-2,466b-3,466c-1,466e,466f-1,466f-2,466f-3,466g,466h,467c,467d,466d,467e,466l,669k,669g,669d,669j,669f,669i,669h,669e,669l,669m-1,669m-2,669o,466m,669d-2,466o,467a-2,669a-4,669a-5,467a-3,466c-2,669a-6,467a-4,466b-4,669a-7,467a-5,466b-5,669p-1,467a-6,669a-8,466b-6,669a-9,467a-7,466b-7,669p-2,467a-8,669a-10,46…	p2@Sfmbt2	ENSMUST00000041105.6	1.31016	2.47969	0.0416612	0.133038	2.33711	1.02695	5.28043	4.84258	4.98193	1.5093	3.34393	0.911174
mmu-miR-466b-3p	3p	MIMAT0004876	AUACAUACACGCACACAUAAGA	UACAUA	22	Yes	-	non-canonical_miRNA	mmu-mir-466b-4	MI0014060	UGUGUGUAUGUGUUGAUGUGUGUGUACAUGUACAUGUGUGAAUAUGAUAUACAUAUACAUACACGCACACAUAAGACACAUAUGAGCACA	chr2:10486423-10486512(+)	MIPF0000208	mir-466	297a-2,466a,467a-1,669a-1,669b,669a-2,669a-3,467b,669c,297b,297a-3,297a-4,297c,466b-1,466b-2,466b-3,466c-1,466e,466f-1,466f-2,466f-3,466g,466h,467c,467d,466d,467e,466l,669k,669g,669d,669j,669f,669i,669h,669e,669l,669m-1,669m-2,669o,466m,669d-2,466o,467a-2,669a-4,669a-5,467a-3,466c-2,669a-6,467a-4,466b-4,669a-7,467a-5,466b-5,669p-1,467a-6,669a-8,466b-6,669a-9,467a-7,466b-7,669p-2,467a-8,669a-10,46…	p2@Sfmbt2	ENSMUST00000041105.6	1.31016	2.47969	0.0416612	0.133038	2.33711	1.02695	5.28043	4.84258	4.98193	1.5093	3.34393	0.911174
mmu-miR-466b-3p	3p	MIMAT0004876	AUACAUACACGCACACAUAAGA	UACAUA	22	Yes	-	non-canonical_miRNA	mmu-mir-466b-5	MI0014063	UGUGUAUGUGUUGAUGUGUGUGUACAUGUACAUGUGUGAAUAUGAUAUACAUAUACAUACACGCACACAUAAGACACAUAUGAGCACA	chr2:10488887-10488974(+)	MIPF0000208	mir-466	297a-2,466a,467a-1,669a-1,669b,669a-2,669a-3,467b,669c,297b,297a-3,297a-4,297c,466b-1,466b-2,466b-3,466c-1,466e,466f-1,466f-2,466f-3,466g,466h,467c,467d,466d,467e,466l,669k,669g,669d,669j,669f,669i,669h,669e,669l,669m-1,669m-2,669o,466m,669d-2,466o,467a-2,669a-4,669a-5,467a-3,466c-2,669a-6,467a-4,466b-4,669a-7,467a-5,466b-5,669p-1,467a-6,669a-8,466b-6,669a-9,467a-7,466b-7,669p-2,467a-8,669a-10,46…	p2@Sfmbt2	ENSMUST00000041105.6	1.31016	2.47969	0.0416612	0.133038	2.33711	1.02695	5.28043	4.84258	4.98193	1.5093	3.34393	0.911174
mmu-miR-466b-3p	3p	MIMAT0004876	AUACAUACACGCACACAUAAGA	UACAUA	22	Yes	-	non-canonical_miRNA	mmu-mir-466b-6	MI0014067	UGUGUGUAUGUGUUGAUGUGUGUGUACAUGUACAUGUGUGAAUAUGAUAUACAUAUACAUACACGCACACAUAAGACACAUAUGAGCACA	chr2:10493798-10493887(+)	MIPF0000208	mir-466	297a-2,466a,467a-1,669a-1,669b,669a-2,669a-3,467b,669c,297b,297a-3,297a-4,297c,466b-1,466b-2,466b-3,466c-1,466e,466f-1,466f-2,466f-3,466g,466h,467c,467d,466d,467e,466l,669k,669g,669d,669j,669f,669i,669h,669e,669l,669m-1,669m-2,669o,466m,669d-2,466o,467a-2,669a-4,669a-5,467a-3,466c-2,669a-6,467a-4,466b-4,669a-7,467a-5,466b-5,669p-1,467a-6,669a-8,466b-6,669a-9,467a-7,466b-7,669p-2,467a-8,669a-10,46…	p2@Sfmbt2	ENSMUST00000041105.6	1.31016	2.47969	0.0416612	0.133038	2.33711	1.02695	5.28043	4.84258	4.98193	1.5093	3.34393	0.911174
mmu-miR-466b-3p	3p	MIMAT0004876	AUACAUACACGCACACAUAAGA	UACAUA	22	Yes	-	non-canonical_miRNA	mmu-mir-466b-7	MI0014070	UGUGUAUGUGUUGAUGUGUGUGUACAUGUACAUGUGUGAAUAUGAUAUACAUAUACAUACACGCACACAUAAGACACAUAUGAGCACA	chr2:10496268-10496355(+)	MIPF0000208	mir-466	297a-2,466a,467a-1,669a-1,669b,669a-2,669a-3,467b,669c,297b,297a-3,297a-4,297c,466b-1,466b-2,466b-3,466c-1,466e,466f-1,466f-2,466f-3,466g,466h,467c,467d,466d,467e,466l,669k,669g,669d,669j,669f,669i,669h,669e,669l,669m-1,669m-2,669o,466m,669d-2,466o,467a-2,669a-4,669a-5,467a-3,466c-2,669a-6,467a-4,466b-4,669a-7,467a-5,466b-5,669p-1,467a-6,669a-8,466b-6,669a-9,467a-7,466b-7,669p-2,467a-8,669a-10,46…	p2@Sfmbt2	ENSMUST00000041105.6	1.31016	2.47969	0.0416612	0.133038	2.33711	1.02695	5.28043	4.84258	4.98193	1.5093	3.34393	0.911174
mmu-miR-466b-3p	3p	MIMAT0004876	AUACAUACACGCACACAUAAGA	UACAUA	22	Yes	-	non-canonical_miRNA	mmu-mir-466b-8	MI0014112	GUGUGUAUGUGUUGAUGUGUGUGUACAUGUACAUAUGUGAAUAUGAUAUACAUAUACAUACACGCACACAUAAGACACAUAUGAGC	chr2:10476628-10476713(+)	MIPF0000208	mir-466	297a-2,466a,467a-1,669a-1,669b,669a-2,669a-3,467b,669c,297b,297a-3,297a-4,297c,466b-1,466b-2,466b-3,466c-1,466e,466f-1,466f-2,466f-3,466g,466h,467c,467d,466d,467e,466l,669k,669g,669d,669j,669f,669i,669h,669e,669l,669m-1,669m-2,669o,466m,669d-2,466o,467a-2,669a-4,669a-5,467a-3,466c-2,669a-6,467a-4,466b-4,669a-7,467a-5,466b-5,669p-1,467a-6,669a-8,466b-6,669a-9,467a-7,466b-7,669p-2,467a-8,669a-10,46…	p2@Sfmbt2	ENSMUST00000041105.6	1.31016	2.47969	0.0416612	0.133038	2.33711	1.02695	5.28043	4.84258	4.98193	1.5093	3.34393	0.911174
mmu-miR-466b-3p	3p	-	AUACAUACACGCACACAUAAGA	UACAUA	22	-	-	-	mmu-mir-466c-1	-	-	-	-	-	-	-	-	1.31016	2.47969	0.0416612	0.133038	2.33711	1.02695	5.28043	4.84258	4.98193	1.5093	3.34393	0.911174
mmu-miR-466b-3p	3p	-	AUACAUACACGCACACAUAAGA	UACAUA	22	-	-	-	mmu-mir-466c-2	-	-	-	-	-	-	-	-	1.31016	2.47969	0.0416612	0.133038	2.33711	1.02695	5.28043	4.84258	4.98193	1.5093	3.34393	0.911174
mmu-miR-466b-3p	3p	-	AUACAUACACGCACACAUAAGA	UACAUA	22	-	-	-	mmu-mir-466c-3	-	-	-	-	-	-	-	-	1.31016	2.47969	0.0416612	0.133038	2.33711	1.02695	5.28043	4.84258	4.98193	1.5093	3.34393	0.911174
mmu-miR-466b-3p	3p	-	AUACAUACACGCACACAUAAGA	UACAUA	22	-	-	-	mmu-mir-466e	-	-	-	-	-	-	-	-	1.31016	2.47969	0.0416612	0.133038	2.33711	1.02695	5.28043	4.84258	4.98193	1.5093	3.34393	0.911174
mmu-miR-466b-3p	3p	-	AUACAUACACGCACACAUAAGA	UACAUA	22	-	-	-	mmu-mir-466p	-	-	-	-	-	-	-	-	1.31016	2.47969	0.0416612	0.133038	2.33711	1.02695	5.28043	4.84258	4.98193	1.5093	3.34393	0.911174
mmu-miR-466c-3p	3p	-	AUACAUACACGCACACAUAAGA	UACAUA	22	-	-	-	mmu-mir-466b-1	-	-	-	-	-	-	-	-	1.31016	2.47969	0.0416612	0.133038	2.33711	1.02695	5.28043	4.84258	4.98193	1.5093	3.34393	0.911174
mmu-miR-466c-3p	3p	-	AUACAUACACGCACACAUAAGA	UACAUA	22	-	-	-	mmu-mir-466b-2	-	-	-	-	-	-	-	-	1.31016	2.47969	0.0416612	0.133038	2.33711	1.02695	5.28043	4.84258	4.98193	1.5093	3.34393	0.911174
mmu-miR-466c-3p	3p	-	AUACAUACACGCACACAUAAGA	UACAUA	22	-	-	-	mmu-mir-466b-4	-	-	-	-	-	-	-	-	1.31016	2.47969	0.0416612	0.133038	2.33711	1.02695	5.28043	4.84258	4.98193	1.5093	3.34393	0.911174
mmu-miR-466c-3p	3p	-	AUACAUACACGCACACAUAAGA	UACAUA	22	-	-	-	mmu-mir-466b-5	-	-	-	-	-	-	-	-	1.31016	2.47969	0.0416612	0.133038	2.33711	1.02695	5.28043	4.84258	4.98193	1.5093	3.34393	0.911174
mmu-miR-466c-3p	3p	-	AUACAUACACGCACACAUAAGA	UACAUA	22	-	-	-	mmu-mir-466b-6	-	-	-	-	-	-	-	-	1.31016	2.47969	0.0416612	0.133038	2.33711	1.02695	5.28043	4.84258	4.98193	1.5093	3.34393	0.911174
mmu-miR-466c-3p	3p	-	AUACAUACACGCACACAUAAGA	UACAUA	22	-	-	-	mmu-mir-466b-7	-	-	-	-	-	-	-	-	1.31016	2.47969	0.0416612	0.133038	2.33711	1.02695	5.28043	4.84258	4.98193	1.5093	3.34393	0.911174
mmu-miR-466c-3p	3p	-	AUACAUACACGCACACAUAAGA	UACAUA	22	-	-	-	mmu-mir-466b-8	-	-	-	-	-	-	-	-	1.31016	2.47969	0.0416612	0.133038	2.33711	1.02695	5.28043	4.84258	4.98193	1.5093	3.34393	0.911174
mmu-miR-466c-3p	3p	MIMAT0004878	AUACAUACACGCACACAUAAGA	UACAUA	22	Yes	-	non-canonical_miRNA	mmu-mir-466c-1	MI0005505	GUAUAUGUGUUGAUGUGUGUGUGCAUGUACAUAUGUGAAUAUGAUAUACAUAUACAUACACGCACACAUAAGACACAUAUGAGC	chr2:10481534-10481617(+)	MIPF0000208	mir-466	297a-2,466a,467a-1,669a-1,669b,669a-2,669a-3,467b,669c,297b,297a-3,297a-4,297c,466b-1,466b-2,466b-3,466c-1,466e,466f-1,466f-2,466f-3,466g,466h,467c,467d,466d,467e,466l,669k,669g,669d,669j,669f,669i,669h,669e,669l,669m-1,669m-2,669o,466m,669d-2,466o,467a-2,669a-4,669a-5,467a-3,466c-2,669a-6,467a-4,466b-4,669a-7,467a-5,466b-5,669p-1,467a-6,669a-8,466b-6,669a-9,467a-7,466b-7,669p-2,467a-8,669a-10,46…	p2@Sfmbt2	ENSMUST00000041105.6	1.31016	2.47969	0.0416612	0.133038	2.33711	1.02695	5.28043	4.84258	4.98193	1.5093	3.34393	0.911174
mmu-miR-466c-3p	3p	MIMAT0004878	AUACAUACACGCACACAUAAGA	UACAUA	22	Yes	-	non-canonical_miRNA	mmu-mir-466c-2	MI0014057	UGUGUAUAUGUGUUGAUGUGUGUGUGCAUGUACAUAUGUGAAUAUGAUAUACAUAUACAUACACGCACACAUAAGACACAUAUGAGCACA	chr2:10483966-10484055(+)	MIPF0000208	mir-466	297a-2,466a,467a-1,669a-1,669b,669a-2,669a-3,467b,669c,297b,297a-3,297a-4,297c,466b-1,466b-2,466b-3,466c-1,466e,466f-1,466f-2,466f-3,466g,466h,467c,467d,466d,467e,466l,669k,669g,669d,669j,669f,669i,669h,669e,669l,669m-1,669m-2,669o,466m,669d-2,466o,467a-2,669a-4,669a-5,467a-3,466c-2,669a-6,467a-4,466b-4,669a-7,467a-5,466b-5,669p-1,467a-6,669a-8,466b-6,669a-9,467a-7,466b-7,669p-2,467a-8,669a-10,46…	p2@Sfmbt2	ENSMUST00000041105.6	1.31016	2.47969	0.0416612	0.133038	2.33711	1.02695	5.28043	4.84258	4.98193	1.5093	3.34393	0.911174
mmu-miR-466c-3p	3p	MIMAT0004878	AUACAUACACGCACACAUAAGA	UACAUA	22	Yes	-	non-canonical_miRNA	mmu-mir-466c-3	MI0031753	UGUGUAUAUGUGUUGAUGUGUGUGUGCAUGUACAUAUGUGAAUAUGAUAUACAUAUACAUACACGCACACAUAAGACACAUAUGAGCACA	chr2:10491336-10491425(+)	MIPF0000208	mir-466	297a-2,466a,467a-1,669a-1,669b,669a-2,669a-3,467b,669c,297b,297a-3,297a-4,297c,466b-1,466b-2,466b-3,466c-1,466e,466f-1,466f-2,466f-3,466g,466h,467c,467d,466d,467e,466l,669k,669g,669d,669j,669f,669i,669h,669e,669l,669m-1,669m-2,669o,466m,669d-2,466o,467a-2,669a-4,669a-5,467a-3,466c-2,669a-6,467a-4,466b-4,669a-7,467a-5,466b-5,669p-1,467a-6,669a-8,466b-6,669a-9,467a-7,466b-7,669p-2,467a-8,669a-10,46…	p2@Sfmbt2	ENSMUST00000041105.6	1.31016	2.47969	0.0416612	0.133038	2.33711	1.02695	5.28043	4.84258	4.98193	1.5093	3.34393	0.911174
mmu-miR-466c-3p	3p	-	AUACAUACACGCACACAUAAGA	UACAUA	22	-	-	-	mmu-mir-466e	-	-	-	-	-	-	-	-	1.31016	2.47969	0.0416612	0.133038	2.33711	1.02695	5.28043	4.84258	4.98193	1.5093	3.34393	0.911174
mmu-miR-466c-3p	3p	-	AUACAUACACGCACACAUAAGA	UACAUA	22	-	-	-	mmu-mir-466p	-	-	-	-	-	-	-	-	1.31016	2.47969	0.0416612	0.133038	2.33711	1.02695	5.28043	4.84258	4.98193	1.5093	3.34393	0.911174
mmu-miR-466e-3p	3p	-	UAUACAUACACGCACACAUAAGA	AUACAU	23	-	-	-	mmu-mir-466p	-	-	-	-	-	-	-	-	1.31016	2.47969	0.0416612	0.133038	2.33711	1.02695	5.28043	4.84258	4.98193	1.5093	3.34393	0.911174
mmu-miR-466p-3p	3p	-	AUACAUACACGCACACAUAAGA	UACAUA	22	-	-	-	mmu-mir-466b-1	-	-	-	-	-	-	-	-	1.31016	2.47969	0.0416612	0.133038	2.33711	1.02695	5.28043	4.84258	4.98193	1.5093	3.34393	0.911174
mmu-miR-466p-3p	3p	-	AUACAUACACGCACACAUAAGA	UACAUA	22	-	-	-	mmu-mir-466b-2	-	-	-	-	-	-	-	-	1.31016	2.47969	0.0416612	0.133038	2.33711	1.02695	5.28043	4.84258	4.98193	1.5093	3.34393	0.911174
mmu-miR-466p-3p	3p	-	AUACAUACACGCACACAUAAGA	UACAUA	22	-	-	-	mmu-mir-466b-4	-	-	-	-	-	-	-	-	1.31016	2.47969	0.0416612	0.133038	2.33711	1.02695	5.28043	4.84258	4.98193	1.5093	3.34393	0.911174
mmu-miR-466p-3p	3p	-	AUACAUACACGCACACAUAAGA	UACAUA	22	-	-	-	mmu-mir-466b-5	-	-	-	-	-	-	-	-	1.31016	2.47969	0.0416612	0.133038	2.33711	1.02695	5.28043	4.84258	4.98193	1.5093	3.34393	0.911174
mmu-miR-466p-3p	3p	-	AUACAUACACGCACACAUAAGA	UACAUA	22	-	-	-	mmu-mir-466b-6	-	-	-	-	-	-	-	-	1.31016	2.47969	0.0416612	0.133038	2.33711	1.02695	5.28043	4.84258	4.98193	1.5093	3.34393	0.911174
mmu-miR-466p-3p	3p	-	AUACAUACACGCACACAUAAGA	UACAUA	22	-	-	-	mmu-mir-466b-7	-	-	-	-	-	-	-	-	1.31016	2.47969	0.0416612	0.133038	2.33711	1.02695	5.28043	4.84258	4.98193	1.5093	3.34393	0.911174
mmu-miR-466p-3p	3p	-	AUACAUACACGCACACAUAAGA	UACAUA	22	-	-	-	mmu-mir-466b-8	-	-	-	-	-	-	-	-	1.31016	2.47969	0.0416612	0.133038	2.33711	1.02695	5.28043	4.84258	4.98193	1.5093	3.34393	0.911174
mmu-miR-466p-3p	3p	-	AUACAUACACGCACACAUAAGA	UACAUA	22	-	-	-	mmu-mir-466c-1	-	-	-	-	-	-	-	-	1.31016	2.47969	0.0416612	0.133038	2.33711	1.02695	5.28043	4.84258	4.98193	1.5093	3.34393	0.911174
mmu-miR-466p-3p	3p	-	AUACAUACACGCACACAUAAGA	UACAUA	22	-	-	-	mmu-mir-466c-2	-	-	-	-	-	-	-	-	1.31016	2.47969	0.0416612	0.133038	2.33711	1.02695	5.28043	4.84258	4.98193	1.5093	3.34393	0.911174
mmu-miR-466p-3p	3p	-	AUACAUACACGCACACAUAAGA	UACAUA	22	-	-	-	mmu-mir-466c-3	-	-	-	-	-	-	-	-	1.31016	2.47969	0.0416612	0.133038	2.33711	1.02695	5.28043	4.84258	4.98193	1.5093	3.34393	0.911174
mmu-miR-466p-3p	3p	-	AUACAUACACGCACACAUAAGA	UACAUA	22	-	-	-	mmu-mir-466e	-	-	-	-	-	-	-	-	1.31016	2.47969	0.0416612	0.133038	2.33711	1.02695	5.28043	4.84258	4.98193	1.5093	3.34393	0.911174
mmu-miR-466p-3p	3p	MIMAT0014892	AUACAUACACGCACACAUAAGA	UACAUA	22	Yes	-	non-canonical_miRNA	mmu-mir-466p	MI0014078	UGUGUAUAUGUGUUUAUGUGUGUGUACAUGUACAUGUGUGAAUAUGAUGAUAUAUACAUACACGCACACAUAAGACACAUAUGAGCACA	chr2:10506006-10506094(+)	MIPF0000208	mir-466	297a-2,466a,467a-1,669a-1,669b,669a-2,669a-3,467b,669c,297b,297a-3,297a-4,297c,466b-1,466b-2,466b-3,466c-1,466e,466f-1,466f-2,466f-3,466g,466h,467c,467d,466d,467e,466l,669k,669g,669d,669j,669f,669i,669h,669e,669l,669m-1,669m-2,669o,466m,669d-2,466o,467a-2,669a-4,669a-5,467a-3,466c-2,669a-6,467a-4,466b-4,669a-7,467a-5,466b-5,669p-1,467a-6,669a-8,466b-6,669a-9,467a-7,466b-7,669p-2,467a-8,669a-10,46…	p2@Sfmbt2	ENSMUST00000041105.6	1.31016	2.47969	0.0416612	0.133038	2.33711	1.02695	5.28043	4.84258	4.98193	1.5093	3.34393	0.911174
mmu-miR-124-5p	5p	MIMAT0004527	CGUGUUCACAGCGGACCUUGAU	GUGUUC	22	Yes	Star_miRNA	canonical_conserved_miRNA	mmu-mir-124-1	MI0000716	AGGCCUCUCUCUCCGUGUUCACAGCGGACCUUGAUUUAAAUGUCCAUACAAUUAAGGCACGCGGUGAAUGCCAAGAAUGGGGCUG	chr14:64590657-64590741(+)	MIPF0000021	mir-124	124-1,3078	p1@A930011O12Rik,p1@Mir3078	ENSMUST00000180610.4	1.07514	2.10693	0.0330227	0.133038	6.71461	5.63946	85.8329	109.636	119.566	49.0523	69.9041	30.4332
mmu-miR-124-5p	5p	MIMAT0004527	CGUGUUCACAGCGGACCUUGAU	GUGUUC	22	Yes	Star_miRNA	canonical_conserved_miRNA	mmu-mir-124-2	MI0000717	AUCAAGAUCAGAGACUCUGCUCUCCGUGUUCACAGCGGACCUUGAUUUAAUGUCAUACAAUUAAGGCACGCGGUGAAUGCCAAGAGCGGAGCCUACGGCUGCACUUGAA	chr3:17795662-17795770(+)	MIPF0000021	mir-124	124-2,124b	p1@2610100L16Rik	ENSMUST00000189868.3	1.07514	2.10693	0.0330227	0.133038	6.71461	5.63946	85.8329	109.636	119.566	49.0523	69.9041	30.4332
mmu-miR-124-5p	5p	MIMAT0004527	CGUGUUCACAGCGGACCUUGAU	GUGUUC	22	Yes	Star_miRNA	canonical_conserved_miRNA	mmu-mir-124-3	MI0000150	CUCUGCGUGUUCACAGCGGACCUUGAUUUAAUGUCUAUACAAUUAAGGCACGCGGUGAAUGCCAAGAG	chr2:180894040-180894107(+)	MIPF0000021	mir-124	124-3	Unknown	Unknown	1.07419	2.10555	0.0331812	0.133038	6.71366	5.63946	85.6258	109.636	119.566	49.0523	69.9041	30.4332
mmu-miR-592-5p	5p	MIMAT0003730	AUUGUGUCAAUAUGCGAUGAUGU	UUGUGU	23	Yes	Mature_miRNA	canonical_conserved_miRNA	mmu-mir-592	MI0004127	UGAUAUUAUGCCAUGACAUUGUGUCAAUAUGCGAUGAUGUGUUGUGAUGGCACAGCGUCAUCACGUGGUGACGCAACAUCAUGACGUAAGACAUCA	chr6:27936655-27936750(-)	MIPF0000340	mir-592	592	p1@Grm8	ENSMUST00000146727.1	1.01864	2.02601	0.0352335	0.133038	6.45091	5.43227	92.1487	93.3649	76.864	39.2419	34.3947	55.5816
mmu-miR-299a-5p	5p	MIMAT0000377	UGGUUUACCGUCCCACAUACAU	GGUUUA	22	Yes	Mature_miRNA	canonical_conserved_miRNA	mmu-mir-299a	MI0000399	AAGAAAUGGUUUACCGUCCCACAUACAUUUUGAGUAUGUAUGUGGGACGGUAAACCGCUUCUU	chr12:109710638-109710700(+)	MIPF0000186	mir-299	134,154,299a,300,323,329,376a,377,379,380,381,382,409,410,376b,411,412,485,543,539,541,494,376c,487b,369,758,668,667,666,496a,679,495,453,654,544,1193,1197,3072,299b	Unknown	Unknown	1.13245	2.19231	0.0430485	0.136558	4.32006	3.18761	22.2606	21.6947	15.8947	9.05582	11.6242	6.56045
mmu-miR-299b-5p	5p	-	GGUUUACCGUCCCACAUACAU	GUUUAC	21	-	-	-	mmu-mir-299a	-	-	-	-	-	-	-	-	1.13245	2.19231	0.0430485	0.136558	4.32006	3.18761	22.2606	21.6947	15.8947	9.05582	11.6242	6.56045
mmu-miR-466a-3p	3p	MIMAT0002107	UAUACAUACACGCACACAUAAGA	AUACAU	23	Yes	-	non-canonical_miRNA	mmu-mir-466a	MI0002401	UAUAUGUGUUUAUGUGUGUGUACAUGUACAUAUGUGAAUAUGAUAUCCAUAUACAUACACGCACACAUAAGAC	chr2:10507918-10507990(+)	MIPF0000208	mir-466	297a-2,466a,467a-1,669a-1,669b,669a-2,669a-3,467b,669c,297b,297a-3,297a-4,297c,466b-1,466b-2,466b-3,466c-1,466e,466f-1,466f-2,466f-3,466g,466h,467c,467d,466d,467e,466l,669k,669g,669d,669j,669f,669i,669h,669e,669l,669m-1,669m-2,669o,466m,669d-2,466o,467a-2,669a-4,669a-5,467a-3,466c-2,669a-6,467a-4,466b-4,669a-7,467a-5,466b-5,669p-1,467a-6,669a-8,466b-6,669a-9,467a-7,466b-7,669p-2,467a-8,669a-10,46…	p2@Sfmbt2	ENSMUST00000041105.6	1.31855	2.49415	0.0442017	0.139294	2.20438	0.885835	4.55566	4.35832	4.86331	1.5093	2.86623	0.911174
mmu-miR-466e-3p	3p	-	UAUACAUACACGCACACAUAAGA	AUACAU	23	-	-	-	mmu-mir-466a	-	-	-	-	-	-	-	-	1.31855	2.49415	0.0442017	0.139294	2.20438	0.885835	4.55566	4.35832	4.86331	1.5093	2.86623	0.911174
mmu-miR-598-3p	3p	MIMAT0004942	UACGUCAUCGUCGUCAUCGUUA	ACGUCA	22	Yes	Mature_miRNA	canonical_conserved_miRNA	mmu-mir-598	MI0005556	GCUGAUGCUGGCGGUGAUGCCGAUGGUGCGAGCUGAAAAUGGGCUGCUACGUCAUCGUCGUCAUCGUUAUCAUCAUCAU	chr14:63727189-63727267(+)	MIPF0000393	mir-598	598	p1@Xkr6	ENSMUST00000119973.2	0.900447	1.86664	0.0468712	0.146741	9.97238	9.07194	1058.36	1126.77	828.542	294.314	691.08	627.252
mmu-miR-466b-3p	3p	-	AUACAUACACGCACACAUAAGA	UACAUA	22	-	-	-	mmu-mir-466a	-	-	-	-	-	-	-	-	1.3084	2.47667	0.0476672	0.147784	2.19415	0.885749	4.55566	4.26147	4.86331	1.5093	2.86623	0.911174
mmu-miR-466c-3p	3p	-	AUACAUACACGCACACAUAAGA	UACAUA	22	-	-	-	mmu-mir-466a	-	-	-	-	-	-	-	-	1.3084	2.47667	0.0476672	0.147784	2.19415	0.885749	4.55566	4.26147	4.86331	1.5093	2.86623	0.911174
mmu-miR-466p-3p	3p	-	AUACAUACACGCACACAUAAGA	UACAUA	22	-	-	-	mmu-mir-466a	-	-	-	-	-	-	-	-	1.3084	2.47667	0.0476672	0.147784	2.19415	0.885749	4.55566	4.26147	4.86331	1.5093	2.86623	0.911174

## Sheet: Sign down
Mature_ID	Pre_ID	Pre_Acc	Pre_Seq	Pre_Locus	Family_AC	Family_ID	Clustered_miRNAs	Promoter	Primary_microRNA	log2FC	Fold_Change	p_value	q_value	HuDko_CPM	WT_CPM	HuDko-1	HuDko-2	HuDko-3	WT-1	WT-2	WT-3
mmu-miR-204-3p	mmu-mir-204	MI0000247	UGGACUUCCCUUUGUCAUCCUAUGCCUGAGAAUAUAUGAAGGAGGCUGGGAAGGCAAAGGGACGUUCA	chr19:22750605-22750672(+)	MIPF0000042	mir-204	204	p@chr19:22515503..22515521,+	ENSMUST00000099569.5	-3.21035	0.108041	3.88729e-08	3.72403e-05	2.95334	6.16368	7.14411	8.91034	7.11704	43.7698	53.0252	117.177
mmu-miR-183-5p	mmu-mir-183	MI0000225	CUGUGUAUGGCACUGGUAGAAUUCACUGUGAACAGUCUCAGUCAGUGAAUUACCGAAGGGCCAUAAACAG	chr6:30169668-30169737(-)	MIPF0000066	mir-183	182,183,96	Unknown	Unknown	-2.79019	0.144567	2.30427e-07	4.2317e-05	4.80308	7.59327	29.4047	26.5373	27.7564	193.945	98.5664	286.838
mmu-miR-16-2-3p	mmu-mir-16-2	MI0000566	CAUGCUUGUUCCACUCUAGCAGCACGUAAAUAUUGGCGUAGUGAAAUAAAUAUUAAACACCAAUAUUAUUGUGCUGCUUUAGUGUGACAGGGAUA	chr3:69009902-69009996(+)	MIPF0000006	mir-15	15b,16-2	p1@Smc4	ENSMUST00000107803.3	-2.95879	0.128622	2.17876e-07	4.2317e-05	3.67495	6.63373	18.0156	8.03868	12.2176	134.328	57.9615	106.607
mmu-miR-486a-5p	mmu-mir-486b	-	-	-	-	-	-	-	-	-3.11005	0.11582	3.75705e-07	4.2317e-05	8.78776	11.8978	568.009	259.756	498.074	7215.98	1655.57	2578.44
mmu-miR-486b-5p	mmu-mir-486b	MI0014103	CCCACCCUGACGCAUCCUGUACUGAGCUGCCCCGAGCUGAGCACAGUGAAGGACCUCGGGGCAGCUCAGUACAGGACCCCUCAGGGAGGG	chr8:23142573-23142662(-)	MIPF0000220	mir-486	486a,486b	p1@ENSMUST00000141930	ENSMUST00000141930.1	-3.11005	0.11582	3.75705e-07	4.2317e-05	8.78776	11.8978	568.009	259.756	498.074	7215.98	1655.57	2578.44
mmu-miR-486a-5p	mmu-mir-486a	MI0003493	CAGCCAGCUCUGAUCUCGCCCUCCCUGAGGGGUCCUGUACUGAGCUGCCCCGAGGUCCUUCACUGUGCUCAGCUCGGGGCAGCUCAGUACAGGAUGCGUCAGGGUGGGAGACAACGGGGAACAAGCCA	chr8:23142555-23142682(+)	MIPF0000220	mir-486	486a,486b	p1@Ank1	ENSMUST00000117296.4	-3.11196	0.115666	3.9755e-07	4.2317e-05	8.77667	11.8886	564.178	256.753	494.753	7185.04	1642.51	2549.83
mmu-miR-486b-5p	mmu-mir-486a	-	-	-	-	-	-	-	-	-3.11196	0.115666	3.9755e-07	4.2317e-05	8.77667	11.8886	564.178	256.753	494.753	7185.04	1642.51	2549.83
mmu-miR-200c-3p	mmu-mir-200c	MI0000694	CCCUCGUCUUACCCAGCAGUGUUUGGGUGCUGGUUGGGAGUCUCUAAUACUGCCGGGUAAUGAUGGAGG	chr6:124718322-124718390(-)	MIPF0000019	mir-8	141,200c	p1@ENSMUST00000143765	ENSMUST00000143765.1	-3.41406	0.0938133	3.83675e-07	4.2317e-05	3.28354	6.69761	13.9776	6.87646	8.30321	190.172	35.3502	87.6549
mmu-miR-10b-5p	mmu-mir-10b	MI0000221	UAUAUACCCUGUAGAACCGAAUUUGUGUGGUACCCACAUAGUCACAGAUUCGAUUCUAGGGGAAUAUA	chr2:74726070-74726137(+)	MIPF0000033	mir-10	10b	p1@Hoxd3	ENSMUST00000144040.5	-3.80334	0.0716278	3.46909e-07	4.2317e-05	5.02271	8.82604	42.4505	27.0216	27.9937	927.467	105.573	330.392
mmu-miR-205-5p	mmu-mir-205	MI0000248	CUCUUGUCCUUCAUUCCACCGGAGUCUGUCUUAUGCCAACCAGAUUUCAGUGGAGUGAAGCUCAGGAG	chr1:193507463-193507530(-)	MIPF0000058	mir-205	205	p1@Mir205	ENSMUST00000180420.2	-5.13543	0.02845	4.66369e-07	4.46781e-05	1.73365	6.86907	3.8309	2.42129	3.67714	250.544	9.39486	92.0286
mmu-miR-223-5p	mmu-mir-223	MI0000703	UCUGGCCAUCUGCAGUGUCACGCUCCGUGUAUUUGACAAGCUGAGUUGGACACUCUGUGUGGUAGAGUGUCAGUUUGUCAAAUACCCCAAGUGUGGCUCAUGCCUAUCAG	chrX:96242817-96242926(+)	MIPF0000067	mir-223	223	p1@ENSMUST00000133125	ENSMUST00000133125.2	-4.01349	0.0619182	8.78226e-07	7.64855e-05	-0.847778	3.16572	0.414151	0.387406	0.830321	15.8477	2.54776	9.65844
mmu-miR-615-3p	mmu-mir-615	MI0005004	UCGGGAGGGGCGGGAGGGGGGUCCCCGGUGCUCGGAUCUCGAGGGUGCUUAUUGUUCGGUCCGAGCCUGGGUCUCCCUCUUCCCCCCAUCCC	chr15:103014910-103015001(+)	MIPF0000342	mir-615	615	p1@Hoxc6	ENSMUST00000174869.1	-4.21568	0.0538211	1.81371e-06	0.000133656	-0.0395163	4.17617	1.55307	0.484258	0.830321	34.714	3.82164	16.9478
mmu-miR-654-3p	mmu-mir-654	MI0005520	CUCGGUAAGUGGGAAGAUGGUAAGCUGCAGAACAUGUGUGUUUCUCAUGUCAUAUGUCUGCUGACCAUCACCUUUGGGUCUCUG	chr12:109723218-109723301(+)	MIPF0000409	mir-654	134,154,299a,300,323,329,376a,377,379,380,381,382,409,410,376b,411,412,485,543,539,541,494,376c,487b,369,758,668,667,666,496a,679,495,453,654,544,1193,1197,3072,299b	p@chr12:110960122..110960126,+	XM_001475122	-5.36198	0.0243154	1.78323e-06	0.000133656	-0.0604085	5.30158	1.24245	0.290555	1.30479	94.3314	5.09552	20.2281
mmu-miR-200b-3p	mmu-mir-200b	MI0000243	GCCGUGGCCAUCUUACUGGGCAGCAUUGGAUAGUGUCUGAUCUCUAAUACUGCCUGGUAAUGAUGACGGC	chr4:156055681-156055750(-)	MIPF0000019	mir-8	200b,200a,429	p1@ENSMUST00000138361	ENSMUST00000138361.1	-2.62048	0.162613	1.96096e-06	0.000134185	4.74687	7.36735	26.8163	22.857	30.8405	163.759	80.0952	251.484
mmu-miR-486a-3p	mmu-mir-486a	MI0003493	CAGCCAGCUCUGAUCUCGCCCUCCCUGAGGGGUCCUGUACUGAGCUGCCCCGAGGUCCUUCACUGUGCUCAGCUCGGGGCAGCUCAGUACAGGAUGCGUCAGGGUGGGAGACAACGGGGAACAAGCCA	chr8:23142555-23142682(+)	MIPF0000220	mir-486	486a,486b	p1@Ank1	ENSMUST00000117296.4	-2.63981	0.160449	4.38557e-06	0.000226663	2.32979	4.9696	4.96982	4.26147	5.81225	41.5058	25.7961	27.5175
mmu-miR-486b-3p	mmu-mir-486a	-	-	-	-	-	-	-	-	-2.63981	0.160449	4.38557e-06	0.000226663	2.32979	4.9696	4.96982	4.26147	5.81225	41.5058	25.7961	27.5175
mmu-miR-3963	mmu-mir-3963	MI0016968	UGGGAUGUAUCCCACUUCUGACACUGGUGAUAUUGUUUAAUAUCUUACAGGUUUUAGGUGGAAUAUUUUCC	chr3:151023792-151023862(-)	-	-	3963	Unknown	Unknown	-2.81506	0.142097	3.5761e-06	0.000226663	2.86866	5.68371	7.45472	7.16701	7.23565	44.5244	23.8852	85.4681
mmu-miR-96-5p	mmu-mir-96	MI0000583	CCAGUACCAUCUGCUUGGCCGAUUUUGGCACUAGCACAUUUUUGCUUGUGUCUCUCCGCUGUGAGCAAUCAUGUGUAGUGCCAAUAUGGGAAAAGCGGGCUGCUGC	chr6:30169446-30169551(-)	MIPF0000072	mir-96	182,183,96	Unknown	Unknown	-3.00084	0.124928	4.49541e-06	0.000226663	2.12423	5.12507	4.45213	3.48666	5.10054	58.8628	14.4904	32.8023
mmu-miR-10a-5p	mmu-mir-10a	MI0000685	GACCUGUCUGUCUUCUGUAUAUACCCUGUAGAUCCGAAUUUGUGUAAGGAAUUUUGUGGUCACAAAUUCGUAUCUAGGGGAAUAUGUAGUUGACAUAAACACUCCGCUCA	chr11:96317165-96317274(+)	MIPF0000033	mir-10	10a	Unknown	Unknown	-4.21731	0.0537606	3.98832e-06	0.000226663	5.15167	9.36898	48.9734	27.6027	30.0102	1526.66	107.484	351.166
mmu-miR-423-5p	mmu-mir-423	MI0004637	ACUUGUGAGGAAAUAAAGGAAGUUAGGCUGAGGGGCAGAGAGCGAGACUUUUCUAUUUUCCAAAAGCUCGGUCUGAGGCCCCUCAGUCUUGCUUCCUACCCCGCGCUUG	chr11:77078064-77078172(-)	MIPF0000329	mir-423	423	p1@Ccdc55	NM_001012309	-3.5302	0.0865572	4.90437e-06	0.000234919	6.45697	9.98717	100.225	86.8758	76.3895	2334.14	271.814	441.008
mmu-miR-199a-5p	mmu-mir-199a-1	MI0000241	GCCAUCCCAGUGUUCAGACUACCUGUUCAGGAGGCUGGGACAUGUACAGUAGUCUGCACAUUGGUUAGGC	chr9:21496495-21496564(-)	MIPF0000040	mir-199	199a-1	Unknown	Unknown	-3.24581	0.105418	5.99854e-06	0.000249852	3.64985	6.89566	13.9776	11.5253	12.099	231.678	25.7961	101.505
mmu-miR-199a-5p	mmu-mir-199a-2	MI0000713	UGGAAGCUUCAGGAGAUCCUGCUCCGUCGCCCCAGUGUUCAGACUACCUGUUCAGGACAAUGCCGUUGUACAGUAGUCUGCACAUUGGUUAGACUGGGCAAGGGCCAGCA	chr1:162217814-162217923(+)	MIPF0000040	mir-199	214,199a-2	p1@Dnm3os	ENSMUST00000185878.1	-3.24581	0.105418	5.99854e-06	0.000249852	3.64985	6.89566	13.9776	11.5253	12.099	231.678	25.7961	101.505
mmu-miR-122-5p	mmu-mir-122	MI0000256	AGCUGUGGAGUGUGACAAUGGUGUUUGUGUCCAAACCAUCAAACGCCAUUAUCACACUAAAUAGCU	chr18:65248861-65248926(+)	MIPF0000095	mir-122	122,122b	Unknown	Unknown	-4.37202	0.0482937	5.57656e-06	0.000249852	8.36412	12.7361	462.089	135.398	390.963	14844.7	1548.72	4076.23
mmu-miR-199b-5p	mmu-mir-199b	MI0000714	CCAGAGGAUACCUCCACUCCGUCUACCCAGUGUUUAGACUACCUGUUCAGGACUCCCAAAUUGUACAGUAGUCUGCACAUUGGUUAGGCUGGGCUGGGUUAGACCCUCGG	chr2:32318460-32318569(+)	MIPF0000040	mir-199	199b,3154	Unknown	Unknown	-3.99412	0.0627552	1.06551e-05	0.000425315	1.76837	5.76249	2.89906	2.42129	4.86331	119.99	8.12098	36.2647
mmu-miR-486b-3p	mmu-mir-486b	MI0014103	CCCACCCUGACGCAUCCUGUACUGAGCUGCCCCGAGCUGAGCACAGUGAAGGACCUCGGGGCAGCUCAGUACAGGACCCCUCAGGGAGGG	chr8:23142573-23142662(-)	MIPF0000220	mir-486	486a,486b	p1@ENSMUST00000141930	ENSMUST00000141930.1	-3.08594	0.117772	1.12476e-05	0.000431007	0.252012	3.33795	1.13892	0.968515	1.42341	19.6209	6.68787	5.64928
mmu-miR-363-3p	mmu-mir-363	MI0000765	UGUUAUCAGGUGGAACACGAUGCAAUUUUGGUUGGUGUAAUAGGAGGAAAAUUGCACGGUAUCCAUCUGUAAACC	chrX:52741693-52741767(-)	MIPF0000138	mir-363	106a,19b-2,92a-2,363,20b,18b	Unknown	Unknown	-3.47415	0.0899866	1.3016e-05	0.000461827	5.26471	8.73885	43.0717	16.3679	55.8687	922.184	125.477	235.812
mmu-miR-5119	mmu-mir-5119	MI0018028	CAGGGCUGGCCUAUGGGACAGAUACUAUAAGUCAUCUCAUCCUGGGGCUGGGUCUGC	chr11:98262606-98262662(+)	-	-	5119	p@chr11:98114387..98114392,+	ENSMUST00000147441.4	-4.57249	0.0420285	1.27993e-05	0.000461827	-0.0899767	4.48251	0.517689	1.06537	1.18617	49.0523	2.07005	17.1301
mmu-miR-182-5p	mmu-mir-182	MI0000224	ACCAUUUUUGGCAAUGGUAGAACUCACACCGGUAAGGUAAUGGGACCCGGUGGUUCUAGACUUGCCAACUAUGGU	chr6:30165918-30165992(-)	MIPF0000116	mir-182	182,183,96	Unknown	Unknown	-2.09749	0.233665	1.54812e-05	0.000529677	5.38153	7.47902	44.0036	36.4162	44.6001	167.533	139.649	227.794
mmu-miR-19a-3p	mmu-mir-19a	MI0000688	GCAGCCCUCUGUUAGUUUUGCAUAGUUGCACUACAAGAAGAAUGUAGUUGUGCAAAUCUAUGCAAAACUGAUGGUGGCCUGC	chr14:115044000-115044081(+)	MIPF0000011	mir-19	18a,20a,17,19a,19b-1,92a-1	p1@ENSMUST00000134140	ENSMUST00000134140.2	-3.45656	0.09109	1.75268e-05	0.000559689	0.834328	4.29089	1.65661	1.74333	1.89788	44.5244	5.89169	10.2051
mmu-miR-5108	mmu-mir-5108	MI0018017	CAGUGAAGCUUCCACUGUUCUUACCAUUCCCUCUGUGGCCUCGGGGGACCCAAUGGUGGUAGAGCACUGGAUGGUUUCUCAAUGA	chr10:61774737-61774821(+)	-	-	5108	Unknown	Unknown	-6.83672	0.00874865	1.74051e-05	0.000559689	-4.25288	2.58384	0	0.0968515	0	16.6023	0.477705	2.00458
mmu-miR-342-5p	mmu-mir-342	MI0000627	GAAAAUGGGCUCAAGGUGAGGGGUGCUAUCUGUGAUUGAGGGACAUGGUCAAUGGAAUUGUCUCACACAGAAAUCGCACCCGUCACCUUGGCCUGCUGA	chr12:108658620-108658718(+)	MIPF0000190	mir-342	342	p3@Evl	ENSMUST00000172409.1	-2.20013	0.217617	2.62038e-05	0.000809781	5.16075	7.36088	37.3772	20.8231	49.1076	173.57	119.267	200.458
mmu-miR-5126	mmu-mir-5126	MI0018038	GGGACCGGACGCCUCCUGCAGCUGCGGGAGCCCGUGGUUCCCCGGGCAACCGCGGGCGGGGCCGGGGGCGGGGCCCA	chr1:84695839-84695915(+)	-	-	5126	Unknown	Unknown	-4.37539	0.048181	3.69591e-05	0.00110646	-0.0909369	4.28445	1.13892	0.677961	0.948938	51.3163	4.14011	4.55587
mmu-miR-6240	mmu-mir-6240	MI0021587	UUGAGAAAAACAAAACCAAAAAACCCCAAAGCAUCGCGAAGGCCCACGGCGGGUGUUGACUCGAUGUGAUUUCUGCCCAGUGCUCUGAAGGUCAAUGUGAAGAAAUGUGACUCUCUU	chr5:114851948-114852064(+)	-	-	6240	Unknown	Unknown	-3.25526	0.104729	4.12105e-05	0.00119635	0.72074	3.976	0.724765	0.774812	3.4399	28.6768	9.71333	10.0229
mmu-miR-451a	mmu-mir-451a	MI0001730	CUUGGGAAUGGCGAGGAAACCGUUACCAUUACUGAGUUUAGUAAUGGUAACGGUUCUCUUGCUGCUCCCACA	chr11:78073170-78073241(+)	MIPF0000148	mir-451	144,451a	Unknown	Unknown	-2.7334	0.150371	5.52398e-05	0.00151199	11.2512	13.9846	2938.92	1113.7	3259.84	30134.7	5989.14	12507.5
mmu-miR-3960	mmu-mir-3960	MI0016963	GCCACGGCUUCCUGCGCCCCCGAUCGGGGCCGCCAACAGCGCUGGCGGCGGCGGCGGAGGCGGGGGCAGUGGC	chr2:32712900-32712972(-)	MIPF0001271	mir-3960	2861,3960	p2@Cdk9	ENSMUST00000123170.4	-7.99775	0.00391234	5.39739e-05	0.00151199	-2.10755	5.89021	0.310613	0.0968515	0.237235	169.797	2.70699	6.19598
mmu-miR-200a-3p	mmu-mir-200a	MI0000554	CUGGGCCUCUGUGGGCAUCUUACCGGACAGUGCUGGAUUUCUUGGCUUGACUCUAACACUGUCUGGUAACGAUGUUCAAAGGUGACCCAC	chr4:156054896-156054985(-)	MIPF0000019	mir-8	200b,200a,429	p1@ENSMUST00000138361	ENSMUST00000138361.1	-2.47009	0.180479	7.50685e-05	0.00196102	3.95462	6.42472	13.3564	14.1403	18.9788	57.3535	34.8725	164.74
mmu-miR-5100	mmu-mir-5100	MI0018008	GUGGGAGGGAGGACUUGGGAACUGAAGAGCAGAGUUCGAAUCCCAGCGGUGCCUCUUCCCGACU	chr11:60728663-60728726(+)	-	-	5100	p1@Smcr7	ENSMUST00000154890.1	-4.17709	0.0552802	7.57386e-05	0.00196102	-0.0258444	4.15125	0.724765	0.871664	1.30479	46.7884	3.50317	4.55587
mmu-miR-214-3p	mmu-mir-214	MI0000698	GGCCUGGCUGGACAGAGUUGUCAUGUGUCUGCCUGUCUACACUUGCUGUGCAGAACAUCCGCUCACCUGUACAGCAGGCACAGACAGGCAGUCACAUGACAACCCAGCCU	chr1:162223368-162223477(+)	MIPF0000062	mir-214	214,199a-2	p@chr1:164148983..164148987,+	NR_002870	-4.18725	0.0548922	0.000101007	0.00254644	0.21144	4.39869	1.34599	0.774812	1.30479	55.0895	2.54776	7.10716
mmu-miR-92a-3p	mmu-mir-92a-1	MI0000719	CUUUCUACACAGGUUGGGAUUUGUCGCAAUGCUGUGUUUCUCUGUAUGGUAUUGCACUUGUCCCGGCCUGUUGAGUUUGG	chr14:115044427-115044506(+)	MIPF0000013	mir-25	18a,20a,17,19a,19b-1,92a-1	p1@ENSMUST00000134140	ENSMUST00000134140.2	-2.22991	0.213172	0.000130073	0.00319514	8.97342	11.2033	655.912	474.185	377.796	4555.08	1051.91	1469.36
mmu-miR-320-3p	mmu-mir-320	MI0000704	GCCUCGCCGCCCUCCGCCUUCUCUUCCCGGUUCUUCCCGGAGUCGGGAAAAGCUGGGUUGAGAGGGCGAAAAAGGAUGUGGG	chr14:70443510-70443591(+)	MIPF0000163	mir-320	320	Unknown	Unknown	-2.53472	0.172573	0.000139898	0.00335056	8.94403	11.4787	569.251	347.794	560.467	5967.78	1715.76	880.559
mmu-miR-141-3p	mmu-mir-141	MI0000166	GGGUCCAUCUUCCAGUGCAGUGUUGGAUGGUUGAAGUAUGAAGCUCCUAACACUGUCUGGUAAAGAUGGCCC	chr6:124717914-124717985(-)	MIPF0000019	mir-8	141,200c	p1@ENSMUST00000143765	ENSMUST00000143765.1	-4.22177	0.0535946	0.000152485	0.00356295	-0.278779	3.94299	0.414151	0.484258	1.54202	30.1861	1.11464	15.6722
mmu-miR-504-5p	mmu-mir-504	MI0005515	UCCUGUUGGGAGACCCUGGUCUGCACUCUAUCUGUAAACUUACUGAAGGGAGAGCAGGGCAGGGUUUCCCAUACAGAGG	chrX:59097658-59097736(-)	MIPF0000437	mir-504	504	p1@Fgf13	NM_010200	-2.49497	0.177394	0.000223278	0.00509286	5.25932	7.75428	39.0338	42.7115	33.0942	454.3	61.3055	134.307
mmu-miR-144-3p	mmu-mir-144	MI0000168	GGCUGGGAUAUCAUCAUAUACUGUAAGUUUGUGAUGAGACACUACAGUAUAGAUGAUGUACUAGUC	chr11:78073005-78073070(+)	MIPF0000093	mir-144	144,451a	Unknown	Unknown	-5.13931	0.0283736	0.00026293	0.00585784	4.13512	9.27443	16.1519	4.26147	32.2639	1600.62	56.2099	201.916
mmu-miR-92a-3p	mmu-mir-92a-2	MI0000580	UGCCCAUUCAUCCACAGGUGGGGAUUGGUGGCAUUACUUGUGUUAGAUAUAAAGUAUUGCACUUGUCCCGGCCUGAGGAAGAAAGAGGGUU	chrX:52741838-52741928(-)	MIPF0000013	mir-25	106a,19b-2,92a-2,363,20b,18b	Unknown	Unknown	-2.27666	0.206375	0.000292963	0.00637861	7.00547	9.28213	168.767	114.382	102.248	1277.62	258.279	334.219
mmu-miR-423-3p	mmu-mir-423	MI0004637	ACUUGUGAGGAAAUAAAGGAAGUUAGGCUGAGGGGCAGAGAGCGAGACUUUUCUAUUUUCCAAAAGCUCGGUCUGAGGCCCCUCAGUCUUGCUUCCUACCCCGCGCUUG	chr11:77078064-77078172(-)	MIPF0000329	mir-423	423	p1@Ccdc55	NM_001012309	-1.81735	0.283742	0.000312186	0.00658045	8.2558	10.0731	355.445	281.547	279.937	1873.8	568.469	791.992
mmu-miR-155-5p	mmu-mir-155	MI0000177	CUGUUAAUGCUAAUUGUGAUAGGGGUUUUGGCCUCUGACUGACUCCUACCUGUUAGCAUUAACAG	chr16:84714140-84714204(+)	MIPF0000157	mir-155	155	p@chr16:84703569..84703586,+	ENSMUST00000185662.3	-2.91246	0.13282	0.000315971	0.00658045	2.44106	5.35351	5.38397	6.10165	4.74469	96.5954	9.39486	18.588
mmu-miR-23b-5p	mmu-mir-23b	MI0000141	GGCUGCUUGGGUUCCUGGCAUGCUGAUUUGUGACUUGAGAUUAAAAUCACAUUGCCAGGGAUUACCACGCAACC	chr13:63300484-63300557(+)	MIPF0000027	mir-23	23b,27b,24-1,3074-1	p1@2010111I01Rik	ENSMUST00000021911.11	-3.20921	0.108127	0.000328298	0.00669169	0.580277	3.78948	1.24245	1.64648	1.54202	34.714	5.25475	3.28023
mmu-miR-199a-3p	mmu-mir-199a-1	MI0000241	GCCAUCCCAGUGUUCAGACUACCUGUUCAGGAGGCUGGGACAUGUACAGUAGUCUGCACAUUGGUUAGGC	chr9:21496495-21496564(-)	MIPF0000040	mir-199	199a-1	Unknown	Unknown	-2.18001	0.220675	0.000388139	0.0070158	6.58622	8.76623	99.1892	88.4255	100.587	882.942	159.076	266.61
mmu-miR-199a-3p	mmu-mir-199b	-	-	-	-	-	-	-	-	-2.18001	0.220675	0.000388139	0.0070158	6.58622	8.76623	99.1892	88.4255	100.587	882.942	159.076	266.61
mmu-miR-199b-3p	mmu-mir-199a-1	-	-	-	-	-	-	-	-	-2.18001	0.220675	0.000388139	0.0070158	6.58622	8.76623	99.1892	88.4255	100.587	882.942	159.076	266.61
mmu-miR-199b-3p	mmu-mir-199b	MI0000714	CCAGAGGAUACCUCCACUCCGUCUACCCAGUGUUUAGACUACCUGUUCAGGACUCCCAAAUUGUACAGUAGUCUGCACAUUGGUUAGGCUGGGCUGGGUUAGACCCUCGG	chr2:32318460-32318569(+)	MIPF0000040	mir-199	199b,3154	Unknown	Unknown	-2.18001	0.220675	0.000388139	0.0070158	6.58622	8.76623	99.1892	88.4255	100.587	882.942	159.076	266.61
mmu-miR-199a-3p	mmu-mir-199a-2	MI0000713	UGGAAGCUUCAGGAGAUCCUGCUCCGUCGCCCCAGUGUUCAGACUACCUGUUCAGGACAAUGCCGUUGUACAGUAGUCUGCACAUUGGUUAGACUGGGCAAGGGCCAGCA	chr1:162217814-162217923(+)	MIPF0000040	mir-199	214,199a-2	p1@Dnm3os	ENSMUST00000185878.1	-2.18164	0.220425	0.000379776	0.0070158	6.58569	8.76733	99.3963	88.2318	100.469	882.942	159.713	266.974
mmu-miR-199b-3p	mmu-mir-199a-2	-	-	-	-	-	-	-	-	-2.18164	0.220425	0.000379776	0.0070158	6.58569	8.76733	99.3963	88.2318	100.469	882.942	159.713	266.974
mmu-miR-223-3p	mmu-mir-223	MI0000703	UCUGGCCAUCUGCAGUGUCACGCUCCGUGUAUUUGACAAGCUGAGUUGGACACUCUGUGUGGUAGAGUGUCAGUUUGUCAAAUACCCCAAGUGUGGCUCAUGCCUAUCAG	chrX:96242817-96242926(+)	MIPF0000067	mir-223	223	p1@ENSMUST00000133125	ENSMUST00000133125.2	-2.69925	0.153973	0.000500004	0.00870917	2.81331	5.51256	8.59364	5.32683	7.11704	99.614	9.23563	29.8865
mmu-miR-3473e	mmu-mir-3473e	MI0022357	CUCUGCCUUCAAGAGACUGACACUGGGCUGGAGAGAUGGCUCGUAAGGAAGAACACUGGAUGCUUUCUCAGAGGACCCAAGGUCAAUUUCCAGUACCCACAAGGCAGACA	chr5:31667231-31667340(-)	-	-	3473e	p1@Rbks	NM_153196	-4.06781	0.0596304	0.000491394	0.00870917	0.73392	4.80173	1.44953	0.774812	2.7282	76.2198	4.77705	4.00917
mmu-miR-3102-5p.2-5p	mmu-mir-3102	MI0014099	GUGAGUGGCCAGGGUGGGGCUGGGUGGUGCAGGCAGGAGAGCCAUUGAUCUAUUGUGGGCUCUACUCCCUGCCCCAGCCAGAGCACCCCAUUGGCUACCCACAG	chr7:100882306-100882409(-)	MIPF0001469	mir-3102	3102	p1@Arhgef17	NM_001081116	-2.25184	0.209956	0.000609468	0.0104263	1.34553	3.59737	2.17429	2.32444	3.08405	5.28256	9.71333	20.2281
mmu-miR-466i-5p	mmu-mir-466k	-	-	-	-	-	-	-	-	-3.43325	0.0925741	0.000761129	0.0127923	-1.53033	1.90292	0.103538	0.193703	0.711704	8.30116	1.59235	2.36905
mmu-miR-142a-5p	mmu-mir-142a	MI0000167	ACCCAUAAAGUAGAAAGCACUACUAACAGCACUGGAGGGUGUAGUGUUUCCUACUUUAUGGAUG	chr11:87756864-87756927(+)	MIPF0000084	mir-142	142a,142b	p1@Mir142	ENSMUST00000123700.1	-1.68043	0.311989	0.000794821	0.0129367	6.28459	7.96502	78.4817	62.9535	92.4029	381.854	155.573	213.944
mmu-miR-144-5p	mmu-mir-144	MI0000168	GGCUGGGAUAUCAUCAUAUACUGUAAGUUUGUGAUGAGACACUACAGUAUAGAUGAUGUACUAGUC	chr11:78073005-78073070(+)	MIPF0000093	mir-144	144,451a	Unknown	Unknown	-1.80544	0.286094	0.000925576	0.0141071	4.85	6.65544	35.7205	14.7214	36.0597	126.027	64.6494	112.439
mmu-miR-18a-3p	mmu-mir-18a	MI0000567	UGCGUGCUUUUUGUUCUAAGGUGCAUCUAGUGCAGAUAGUGAAGUAGACUAGCAUCUACUGCCCUAAGUGCUCCUUCUGGCAUAAGAAGUUAUGUC	chr14:115043851-115043946(+)	MIPF0000001	mir-17	18a,20a,17,19a,19b-1,92a-1	p1@ENSMUST00000134140	ENSMUST00000134140.2	-2.50832	0.17576	0.000920607	0.0141071	0.581178	3.0895	2.27783	0.968515	1.18617	18.1116	3.02546	6.01375
mmu-miR-196b-5p	mmu-mir-196b	MI0001151	AACUGGUCGGUGAUUUAGGUAGUUUCCUGUUGUUGGGAUCCACCUUUCUCUCGACAGCACGACACUGCCUUCAUUACUUCAGUUG	chr6:52230081-52230165(-)	MIPF0000031	mir-196	196b	p1@ENSMUST00000174115	ENSMUST00000174115.1	-4.15311	0.0562067	0.000927709	0.0141071	-0.0748088	4.0783	1.34599	0.387406	1.06756	47.543	2.54776	1.82235
mmu-miR-466i-5p	mmu-mir-466i	MI0006282	AGAGAUCAUGUCAGUGAACUGCCACAUUUUUGAUAUAUAUUAUGUAUGUAUGUGUGUGUGUGUGUGUGUGUGUAUAUAUAUACACACACACAUACACACUACAUGUAUGCAACAUAUAUAC	chr13:17747473-17747593(+)	MIPF0000316	mir-467	466i	Unknown	Unknown	-3.34209	0.0986123	0.00094542	0.0141518	-1.53085	1.81124	0.103538	0.193703	0.711704	7.54651	1.59235	2.36905
mmu-miR-142a-3p	mmu-mir-142a	MI0000167	ACCCAUAAAGUAGAAAGCACUACUAACAGCACUGGAGGGUGUAGUGUUUCCUACUUUAUGGAUG	chr11:87756864-87756927(+)	MIPF0000084	mir-142	142a,142b	p1@Mir142	ENSMUST00000123700.1	-4.61414	0.0408325	0.000979772	0.0144403	3.92633	8.54047	13.9776	6.68276	24.9096	1014.25	27.3884	76.3564
mmu-miR-18a-5p	mmu-mir-18a	MI0000567	UGCGUGCUUUUUGUUCUAAGGUGCAUCUAGUGCAGAUAGUGAAGUAGACUAGCAUCUACUGCCCUAAGUGCUCCUUCUGGCAUAAGAAGUUAUGUC	chr14:115043851-115043946(+)	MIPF0000001	mir-17	18a,20a,17,19a,19b-1,92a-1	p1@ENSMUST00000134140	ENSMUST00000134140.2	-3.11302	0.115582	0.0010942	0.0156455	0.388516	3.50153	1.44953	0.774812	1.66064	26.4128	1.27388	7.65386
mmu-miR-466i-5p	mmu-mir-466q	-	-	-	-	-	-	-	-	-3.31838	0.100246	0.00115656	0.0162938	-1.53034	1.78804	0.103538	0.193703	0.711704	7.54651	1.43311	2.36905
mmu-miR-10a-3p	mmu-mir-10a	MI0000685	GACCUGUCUGUCUUCUGUAUAUACCCUGUAGAUCCGAAUUUGUGUAAGGAAUUUUGUGGUCACAAAUUCGUAUCUAGGGGAAUAUGUAGUUGACAUAAACACUCCGCUCA	chr11:96317165-96317274(+)	MIPF0000033	mir-10	10a	Unknown	Unknown	-4.16877	0.0555999	0.00129778	0.0180185	-0.678723	3.49005	0.414151	0.581109	0.830321	27.9221	0.159235	6.56045
mmu-miR-92b-3p	mmu-mir-92b	MI0005521	GGUGGGCGGGAGGGACGGGACGUGGUGCAGUGUUGUUCUUUCCCCUGCCAAUAUUGCACUCGUCCCGGCCUCCGGCCCCCUCG	chr3:89227116-89227198(-)	MIPF0000013	mir-25	92b	Unknown	Unknown	-1.46417	0.362445	0.00142243	0.0184148	9.54093	11.0051	863.609	794.57	576.48	3109.92	1203.82	1854.06
mmu-miR-1a-3p	mmu-mir-1a-2	MI0000652	UCAGAGCACAUACUUCUUUAUGUACCCAUAUGAACAUUCAGUGCUAUGGAAUGUAAAGAAGUAUGUAUUUUG	chr18:10785481-10785552(-)	MIPF0000038	mir-1	133a-1,1a-2,1b	Unknown	Unknown	-1.96794	0.255617	0.00140741	0.0184148	9.36467	11.3326	701.158	652.005	624.52	5400.29	975.314	1364.03
mmu-miR-1a-3p	mmu-mir-1a-1	MI0000139	GCUUGGGACACAUACUUCUUUAUAUGCCCAUAUGAACCUGCUAAGCUAUGGAAUGUAAAGAAGUAUGUAUUUCAGGC	chr2:180389048-180389124(+)	MIPF0000038	mir-1	1a-1,133a-2	p1@Gm6307,p1@Mir1a-1	XM_896994	-1.96866	0.255491	0.00140222	0.0184148	9.36396	11.3326	701.055	651.133	624.52	5400.29	975.314	1364.03
mmu-miR-5128	mmu-mir-5128	MI0018040	UCUUAAUUACUGAGGUCUUUCUAGCUCCUGUUUUACUAAUUUAAAAAGUGCAAUUGGGGCUGGCGAGAUGGCUUAGUGGUUAAG	chr2:37688201-37688284(-)	-	-	5128	p1@Strbp	ENSMUST00000135488.1	-2.3961	0.189978	0.001412	0.0184148	0.561994	2.95809	0.93184	0.871664	2.60958	15.8477	4.93628	4.00917
mmu-miR-203-3p	mmu-mir-203	MI0000246	GCCUGGUCCAGUGGUUCUUGACAGUUCAACAGUUCUGUAGCACAAUUGUGAAAUGUUUAGGACCACUAGACCCGGC	chr12:112130880-112130955(+)	MIPF0000108	mir-203	203,203b	Unknown	Unknown	-2.92088	0.132046	0.00135719	0.0184148	6.82805	9.74893	98.4645	107.118	135.224	1910.02	91.7193	580.965
mmu-miR-3968	mmu-mir-3968	MI0016977	ACGCCGAGCGUGUGGUGGUAGGAUCCGUGUAGCACCGUCUGUGUGUUGUUGUGCCACACAGAGAACUUGAGCGAAUCCCACUCCAGACACCAUGAGUAGG	chr11:115447961-115448060(-)	-	-	3968	Unknown	Unknown	-1.69189	0.309521	0.00158821	0.0201699	3.17626	4.86815	9.3184	9.2009	8.54044	31.6954	26.5922	29.522
mmu-miR-3473b	mmu-mir-3473b	MI0016997	CUGAGCCAUCUCUCCAGCCCAAGAUUAGGUUUUAAGGGCUGGAGAGAUGGCUCAG	chr10:41670739-41670793(+)	MIPF0001230	mir-3473	3473b	Unknown	Unknown	-3.65734	0.0792559	0.00160012	0.0201699	1.93583	5.59317	3.20967	1.35592	6.8798	128.291	9.39486	8.3828
mmu-miR-375-3p	mmu-mir-375	MI0000792	CCCCGCGACGAGCCCCUCGCACAAACCGGACCUGAGCGUUUUGUUCGUUCGGCUCGCGUGAGGC	chr1:74900658-74900721(-)	MIPF0000114	mir-375	375	Unknown	Unknown	-1.73664	0.300067	0.00200962	0.0250027	5.33788	7.07452	44.7283	40.4839	36.0597	66.4093	93.4709	243.101
mmu-miR-192-5p	mmu-mir-192	MI0000551	CGUGCACAGGGCUCUGACCUAUGAAUUGACAGCCAGUACUCUUUUCUCUCCUCUGGCUGCCAAUUCCAUAGGUCACAGGUAUGUUCACC	chr19:6264844-6264932(+)	MIPF0000063	mir-192	192,194-2	Unknown	Unknown	-1.47895	0.358751	0.00208615	0.0252978	7.54822	9.02716	191.234	167.166	203.073	762.953	283.279	520.645
mmu-miR-5106	mmu-mir-5106	MI0018014	CACUCGAGCAACAACAACAGCAACAACCCGAGAGCCUAUCUAGGGCCUAGGUCUGUAGCUCAGUUGGCAGAGU	chr4:44221195-44221267(-)	-	-	5106	p1@Rnf38	ENSMUST00000153116.1	-3.45425	0.0912361	0.00208298	0.0252978	-2.39265	1.0616	0.310613	0.193703	0	4.52791	0.477705	2.00458
mmu-miR-1964-3p	mmu-mir-1964	MI0009961	CUUUCUUGCGAAGCUGGAGCACAAAAGCCGGUGCCGGUGUGAUGCCUACACCGACUUCUGGGCUCCGGCUUUGGAAGGAAGGA	chr7:29773294-29773376(+)	-	-	1964	p1@Zfp84	NM_023750	-1.95308	0.258265	0.00234807	0.027771	2.58501	4.53808	6.62642	7.26387	4.03299	10.5651	17.1974	40.8206
mmu-miR-690	mmu-mir-690	MI0004658	UGUGUUUUUGUGGAGCUAAUUGGCUGUAUUAAAGUGCUAGUAAGAAACAUUCUCCUCCAGCUGGAGAGAUGGCUCAGCUGUUAAAGGCUAGGCUCACAACCAAAAUAUA	chr16:28599935-28600043(-)	-	-	690	p1@Fgf12	NM_010199	-2.21681	0.215116	0.00259352	0.0299349	1.39475	3.61156	3.31321	1.45277	3.08405	25.6581	4.29934	8.3828
mmu-miR-935	mmu-mir-935	MI0030346	GGCGGCGGCGCGGGCGGCAGUGGCGGGAGCGGCCCCUCGGCCAUCCUCCGUCUGCCCAGUUACCGCUUCCGCUACCGCCGCCGCUCCCGCU	chr7:3415066-3415156(+)	MIPF0000606	mir-935	935	Unknown	Unknown	-1.84098	0.279131	0.00276953	0.0315858	5.56685	7.40784	53.1149	46.6824	42.3464	338.084	60.987	112.621
mmu-miR-543-3p	mmu-mir-543	MI0003519	UGCUUAAUGAGAAGUUGCCCGCGUGUUUUUCGCUUUAUAUGUGACGAAACAUUCGCGGUGCACUUCUUUUUCAGCA	chr12:109717258-109717333(+)	MIPF0000110	mir-329	134,154,299a,300,323,329,376a,377,379,380,381,382,409,410,376b,411,412,485,543,539,541,494,376c,487b,369,758,668,667,666,496a,679,495,453,654,544,1193,1197,3072,299b	p@chr12:110954592..110954593,+	XM_001475122	-1.47199	0.360484	0.00292552	0.0329724	9.67636	11.1484	967.457	921.93	565.211	1132.73	1939.48	3735.45
mmu-miR-1298-5p	mmu-mir-1298	MI0004300	GAGGGGUUAAGAGUUCAUUCGGCUGUCCAGAUGUACCCAAGUACCCUGUUAUUUGGCAAUACAUACAUCUGGGCAACUGAUUGAACUUUUCGCUUCUC	chrX:147064905-147065002(+)	MIPF0000598	mir-1298	1298	p1@Htr2c	NM_008312	-1.49801	0.354043	0.00363197	0.0399934	8.05803	9.55603	175.082	382.854	241.505	349.404	835.187	1071.91
mmu-miR-20a-5p	mmu-mir-20a	MI0000568	GUGUGAUGUGACAGCUUCUGUAGCACUAAAGUGCUUAUAGUGCAGGUAGUGUGUAGCCAUCUACUGCAUUACGAGCACUUAAAGUACUGCCAGCUGUAGAACUCCAG	chr14:115044157-115044263(+)	MIPF0000001	mir-17	18a,20a,17,19a,19b-1,92a-1	p1@ENSMUST00000134140	ENSMUST00000134140.2	-1.66823	0.314638	0.00371345	0.040426	6.54096	8.2092	93.0805	88.716	97.5034	580.327	133.757	176.221
mmu-miR-211-5p	mmu-mir-211	MI0000708	CUGCUUGGACCUGUGACCUGUGGGCUUCCCUUUGUCAUCCUUUGCCUAGGCCUCUGAGUGAGGCAAGGACAGCAAAGGGGGGCUCAGUGGUCACCUCUACUGCAGA	chr7:64205806-64205911(+)	MIPF0000042	mir-204	211	p1@Trpm1	ENSMUST00000107519.4	-1.94484	0.259743	0.00393527	0.0418706	4.68659	6.63143	29.6118	30.6051	16.9623	21.8849	96.3371	177.679
mmu-miR-130a-3p	mmu-mir-130a	MI0000156	GAGCUCUUUUCACAUUGUGCUACUGUCUAACGUGUACCGAGCAGUGCAAUGUUAAAAGGGCAUC	chr2:84741115-84741178(-)	MIPF0000034	mir-130	130a	Unknown	Unknown	-2.03206	0.244505	0.00397727	0.0418706	3.7204	5.75246	9.62902	12.2033	17.674	118.48	19.4267	25.8773
mmu-miR-1929-5p	mmu-mir-1929	MI0009918	UUAGAACUGGGAGGUCUUCUAGGACUUUAUAGAGCAGAGGUUUGCAGCCUGUGACACUCAGCUCAUGGAGACCUAGGUGGCCUUGGGUUCUGA	chr10:44359676-44359768(+)	-	-	1929	p1@Atg5	NM_053069	-7.15289	0.00702693	0.00397695	0.0418706	-5.7903	1.36259	0	0	0	8.30116	0.159235	0
	mmu-mir-133a-1	MI0000159	GCUAAAGCUGGUAAAAUGGAACCAAAUCGCCUCUUCAAUGGAUUUGGUCCCCUUCAACCAGCUGUAGC	chr18:10782909-10782976(-)	MIPF0000029	mir-133	133a-1,1a-2,1b	p@chr18:10783856..10783901,-	ENSMUST00000179771.1	-2.25526	0.209459	0.00425246	0.0438049	4.94248	7.19774	33.7533	31.8642	26.5703	343.366	28.9808	69.9782
mmu-miR-133a-3p	mmu-mir-133a-2	MI0000820	AGAAGCCAAAUGCUUUGCUGAAGCUGGUAAAAUGGAACCAAAUCAGCUGUUGGAUGGAUUUGGUCCCCUUCAACCAGCUGUAGCUGCGCAUUGAUCACGCCGCA	chr2:180398379-180398482(+)	MIPF0000029	mir-133	1a-1,133a-2	p1@Gm6307,p1@Mir1a-1	XM_896994	-2.25774	0.2091	0.00424136	0.0438049	4.94248	7.20021	33.7533	31.8642	26.5703	344.121	28.9808	69.9782
mmu-miR-485-5p	mmu-mir-485	MI0003492	ACUUGGAGAGAGGCUGGCCGUGAUGAAUUCGAUUCAUCUAAACGAGUCAUACACGGCUCUCCUCUCUUCUAGU	chr12:109734902-109734974(+)	MIPF0000201	mir-485	134,154,299a,300,323,329,376a,377,379,380,381,382,409,410,376b,411,412,485,543,539,541,494,376c,487b,369,758,668,667,666,496a,679,495,453,654,544,1193,1197,3072,299b	p@chr12:110969155..110969160,+	ENSMUST00000182499.4	-1.23906	0.423648	0.00430974	0.0439227	7.9698	9.20886	268.888	212.008	271.159	652.773	475.635	647.298
mmu-miR-25-3p	mmu-mir-25	MI0000689	GGCCAGUGUUGAGAGGCGGAGACUUGGGCAAUUGCUGGACGCUGCCCUGGGCAUUGCACUUGUCUCGGUCUGACAGUGCCGGCC	chr5:138165321-138165404(-)	MIPF0000013	mir-25	106b,93,25	p1@Mcm7	NM_008568	-1.35728	0.390316	0.004407	0.0444411	8.46836	9.82565	395.825	334.428	332.247	1497.98	627.863	598.824
mmu-miR-409-3p	mmu-mir-409	MI0001160	UGGUACUCGGAGAGAGGUUACCCGAGCAACUUUGCAUCUGGAGGACGAAUGUUGCUCGGUGAACCCCUUUUCGGUAUCA	chr12:109743158-109743236(+)	MIPF0000018	mir-154	134,154,299a,300,323,329,376a,377,379,380,381,382,409,410,376b,411,412,485,543,539,541,494,376c,487b,369,758,668,667,666,496a,679,495,453,654,544,1193,1197,3072,299b	p1@ENSMUST00000165209	ENSMUST00000183116.4	-1.17221	0.443741	0.00452833	0.0447323	9.2269	10.3991	622.573	600.867	574.108	1135.75	1254.13	1660.34
mmu-miR-450b-5p	mmu-mir-450b	MI0004705	GAUACAGAAUUAUUUUUGCAGUAUGUUCCUGAAUACAUAACAUAAGCGUAUUGGGAACAUUUUGCAUGCAUAAUUUUGUAUC	chrX:53047997-53048078(-)	MIPF0000128	mir-450	322,351,450a-1,542,450a-2,503,450b	Unknown	Unknown	-2.55344	0.170349	0.00457595	0.0447323	-0.102479	2.45096	0.724765	1.06537	0.948938	14.3384	2.22929	1.45788
mmu-miR-130b-3p	mmu-mir-130b	MI0000408	GGCUUGUUGGACACUCUUUCCCUGUUGCACUACUGUGGGCCUCUGGGAAGCAGUGCAAUGAUGAAAGGGCAUCUGUCGGGCC	chr16:17124061-17124142(-)	MIPF0000034	mir-130	130b,301b	p1@2610318N02Rik	NM_183287	-1.9484	0.259104	0.00475933	0.0460549	1.57631	3.52471	2.69198	2.42129	3.79575	24.1488	6.52863	5.64928
mmu-let-7b-5p	mmu-let-7b	MI0000558	GCAGGGUGAGGUAGUAGGUUGUGUGGUUUCAGGGCAGUGAUGUUGCCCCUCCGAAGAUAACUAUACAACCUACUGCCUUCCCUGA	chr15:85707319-85707403(+)	MIPF0000002	let-7	let7b,let7c-2	Unknown	Unknown	-1.14806	0.451232	0.00482143	0.0461297	11.9617	13.1098	4033.52	3748.74	4184.11	11637.5	5605.39	9278.12
mmu-miR-1291	mmu-mir-1291	MI0026023	AGAAUCAAGGGAUGGGAGGUUACCCAUGGCUCUUACUGAAGACUAGCAGUUAUACACUGUAGCUGUUGGUUUCAAGCAGACGCCUAGAGAACUGUCUUCCAGUGGUUUAUUAGCUAC	chr15:98519762-98519878(-)	MIPF0000599	mir-1291	1291	p1@2310037I24Rik	ENSMUST00000023727.13	-1.70894	0.305884	0.00533317	0.05009	0.707017	2.41596	1.55307	1.74333	1.54202	6.03721	3.98087	6.19598
mmu-miR-32-5p	mmu-mir-32	MI0000691	GGAGAUAUUGCACAUUACUAAGUUGCAUGUUGUCACGGCCUCAAUGCAAUUUAGUGUGUGUGAUAUUUUC	chr4:56895229-56895298(-)	MIPF0000069	mir-32	32	p1@D730040F13Rik	NM_175518	-1.6529	0.318001	0.00558525	0.0505615	3.49689	5.14978	13.5635	7.45757	12.8107	54.3349	16.5604	36.8114
mmu-miR-193a-5p	mmu-mir-193a	MI0000235	GAGAGCUGGGUCUUUGCGGGCAAGAUGAGAGUGUCAGUUCAACUGGCCUACAAAGUCCCAGUCCUC	chr11:79711969-79712034(+)	MIPF0000082	mir-193	193a	Unknown	Unknown	-2.08043	0.236444	0.00566372	0.0507088	1.42702	3.50744	3.0026	1.93703	3.08405	25.6581	3.34393	6.92492
mmu-miR-92b-5p	mmu-mir-92b	MI0005521	GGUGGGCGGGAGGGACGGGACGUGGUGCAGUGUUGUUCUUUCCCCUGCCAAUAUUGCACUCGUCCCGGCCUCCGGCCCCCUCG	chr3:89227116-89227198(-)	MIPF0000013	mir-25	92b	Unknown	Unknown	-1.3297	0.397851	0.00591883	0.0525022	5.24433	6.57403	37.1701	36.9973	39.4996	71.6919	98.4072	114.808
mmu-miR-184-3p	mmu-mir-184	MI0000226	CCUUUCCUUAUCACUUUUCCAGCCAGCUUUGUGACUCUAAGUGUUGGACGGAGAACUGAUAAGGGUAGG	chr9:89802260-89802328(-)	MIPF0000059	mir-184	184	Unknown	Unknown	-1.50118	0.353264	0.00600444	0.052773	5.03529	6.53648	34.1675	27.9901	36.1783	156.967	47.6113	75.8097
mmu-miR-323-5p	mmu-mir-323	MI0000592	UUGGUACUUGGAGAGAGGUGGUCCGUGGCGCGUUCGCUUCAUUUAUGGCGCACAUUACACGGUCGACCUCUUUGCGGUAUCUAAUC	chr12:109712508-109712593(+)	MIPF0000018	mir-154	134,154,299a,300,323,329,376a,377,379,380,381,382,409,410,376b,411,412,485,543,539,541,494,376c,487b,369,758,668,667,666,496a,679,495,453,654,544,1193,1197,3072,299b	Unknown	Unknown	-1.40308	0.37812	0.00621167	0.054098	4.54834	5.95142	25.3668	19.7577	25.0282	55.8442	42.1973	87.2905
mmu-miR-7212-5p	mmu-mir-7212	MI0023707	UCUGGGGGCUUGUGUGGUAGGGGGAAUCUGAGCGAGACCCUAACACACACGUCUCCAGGUC	chr15:25948227-25948287(+)	-	-	7212	p2@Fam134b	NM_001034851	-5.13903	0.028379	0.00649715	0.0560745	-3.52805	1.61099	0.103538	0.0968515	0	9.81047	0.159235	0
mmu-miR-139-3p	mmu-mir-139	MI0000693	GUGUAUUCUACAGUGCACGUGUCUCCAGUGUGGCUCGGAGGCUGGAGACGCGGCCCUGUUGGAGUAAC	chr7:101475376-101475443(+)	MIPF0000117	mir-139	139	p1@Pde2a	ENSMUST00000166652.1	-1.21349	0.431224	0.00783874	0.059831	7.69628	8.90977	208.939	180.144	233.083	621.078	511.622	311.257
mmu-miR-21a-5p	mmu-mir-21a	MI0000569	UGUACCACCUUGUCGGAUAGCUUAUCAGACUGAUGUUGACUGUUGAAUCUCAUGGCAACAGCAGUCGAUGGGCUGUCUGACAUUUUGGUAUC	chr11:86584067-86584158(-)	MIPF0000060	mir-21	21a	p2@Vmp1	NM_029478	-1.30133	0.405751	0.00764867	0.059831	11.1845	12.4858	2208.88	2428.07	2345.06	10107.8	2651.74	4450.9
mmu-miR-204-5p	mmu-mir-204	MI0000247	UGGACUUCCCUUUGUCAUCCUAUGCCUGAGAAUAUAUGAAGGAGGCUGGGAAGGCAAAGGGACGUUCA	chr19:22750605-22750672(+)	MIPF0000042	mir-204	204	p@chr19:22515503..22515521,+	ENSMUST00000099569.5	-1.33065	0.397589	0.00824959	0.059831	9.58061	10.9113	843.833	931.228	521.916	838.418	1931.2	3005.96
mmu-miR-206-3p	mmu-mir-206	MI0000249	CCAGGCCACAUGCUUCUUUAUAUCCUCAUAGAUAUCUCAGCACUAUGGAAUGUAAGGAAGUGUGUGGUUUUGG	chr1:20679010-20679082(+)	MIPF0000038	mir-1	206,133b	Unknown	Unknown	-1.702	0.30736	0.00899339	0.059831	4.95523	6.65723	32.925	27.1184	32.9756	216.585	44.745	43.7364
mmu-miR-19b-3p	mmu-mir-19b-2	MI0000546	ACUUACGAUUAGUUUUGCAGAUUUGCAGUUCAGCGUAUAUGUGAAUAUAUGGCUGUGCAAAUCCAUGCAAAACUGAUUGUGGGA	chrX:52741983-52742066(-)	MIPF0000011	mir-19	106a,19b-2,92a-2,363,20b,18b	Unknown	Unknown	-1.89602	0.268683	0.00818567	0.059831	3.73443	5.63046	9.11133	12.397	18.3857	109.424	16.4012	24.7839
mmu-miR-19b-3p	mmu-mir-19b-1	MI0000718	CACUGGUCUAUGGUUAGUUUUGCAGGUUUGCAUCCAGCUGUAUAAUAUUCUGCUGUGCAAAUCCAUGCAAAACUGACUGUGGUGGUG	chr14:115044305-115044391(+)	MIPF0000011	mir-19	18a,20a,17,19a,19b-1,92a-1	p1@ENSMUST00000134140	ENSMUST00000134140.2	-1.89928	0.268077	0.00796124	0.059831	3.73116	5.63044	9.21487	12.2033	18.3857	109.424	16.4012	24.7839
mmu-miR-505-5p	mmu-mir-505	MI0004706	AAAUUGAUGCACCCAGUGGGGGAGCCAGGAAGUAUUGAUGUUUCUGCCAGGUUAGCGUCAACACUUGCUGGUUUUCUCUCUGGAGUAUCA	chrX:60394403-60394492(-)	MIPF0000217	mir-505	505	p1@Atp11c	NM_001001798	-1.92163	0.263956	0.00844827	0.059831	2.17565	4.09728	6.52288	2.71184	4.27022	3.01861	23.0891	23.8728
mmu-miR-21c	mmu-mir-21c	MI0021932	AAGUCUUCUUUGUAGCUUAGCUUAUCAGACUGGUACAAUCUUCUUGACAGCUCUGUUCAGCUAUUCUCAGGGGGACUC	chr8:128278148-128278225(-)	-	-	21c	Unknown	Unknown	-2.16982	0.222239	0.00847432	0.059831	-0.407085	1.76273	0.621227	0.871664	0.711704	5.28256	1.27388	4.1914
mmu-miR-9769-3p	mmu-mir-9769	MI0031121	GGCUGAGUCAGAGGCACAGAAUUAGGCCCGACCUACUCUGGGGUAGGGUCUGUUCUGUGUCCUCCUGACUGCCUGGC	chr7:30552828-30552904(+)	-	-	9769	p2@Hspb6	ENSMUST00000123355.4	-4.39372	0.0475728	0.00782941	0.059831	-2.34356	2.05016	0.207076	0.0968515	0.237235	12.8291	0.477705	0
mmu-miR-224-5p	mmu-mir-224	MI0000711	GGGCUUUUAAGUCACUAGUGGUUCCGUUUAGUAGAUGGUUUGUGCAUUGUUUCAAAAUGGUGCCCUAGUGACUACAAAGCCC	chrX:72261031-72261112(-)	MIPF0000088	mir-224	224,452	p1@Gabre	NM_017369	-1.92983	0.26246	0.00957278	0.0627257	1.96222	3.89205	5.59104	4.35832	1.66064	30.1861	4.93628	10.9341
mmu-miR-200a-5p	mmu-mir-200a	MI0000554	CUGGGCCUCUGUGGGCAUCUUACCGGACAGUGCUGGAUUUCUUGGCUUGACUCUAACACUGUCUGGUAACGAUGUUCAAAGGUGACCCAC	chr4:156054896-156054985(-)	MIPF0000019	mir-8	200b,200a,429	p1@ENSMUST00000138361	ENSMUST00000138361.1	-3.03259	0.122208	0.00962492	0.0627257	-1.59315	1.43944	0.621227	0.193703	0.118617	0	1.43311	6.01375
mmu-miR-17-5p	mmu-mir-17	MI0000687	GUCAGAAUAAUGUCAAAGUGCUUACAGUGCAGGUAGUGAUGUGUGCAUCUACUGCAGUGAGGGCACUUGUAGCAUUAUGCUGAC	chr14:115043671-115043754(+)	MIPF0000001	mir-17	18a,20a,17,19a,19b-1,92a-1	p1@ENSMUST00000134140	ENSMUST00000134140.2	-1.38983	0.381609	0.0106896	0.0688134	5.99472	7.38456	57.7741	57.3361	76.1523	296.578	84.2353	122.644
mmu-miR-21a-3p	mmu-mir-21a	MI0000569	UGUACCACCUUGUCGGAUAGCUUAUCAGACUGAUGUUGACUGUUGAAUCUCAUGGCAACAGCAGUCGAUGGGCUGUCUGACAUUUUGGUAUC	chr11:86584067-86584158(-)	MIPF0000060	mir-21	21a	p2@Vmp1	NM_029478	-3.58701	0.083215	0.0107027	0.0688134	-2.6769	0.910113	0.310613	0.0968515	0	1.5093	0	4.00917
mmu-miR-21b	mmu-mir-21b	MI0021906	UUUGAGGAUACUCUUGCAUAUGGAUAGUUUAUCAGACUGAUAUUUCCAUAAGACAAGUAUGAGAAAAUCCUUCUGUACUAUCUUUCUGGCUUUUGUGUAUCUUACAAU	chr3:29636744-29636851(+)	-	-	21b	p1@Egfem1	XM_130829	-2.00276	0.249523	0.0110514	0.0705814	-0.223011	1.77975	0.828303	0.968515	0.711704	5.28256	1.59235	4.00917
mmu-let-7b-3p	mmu-let-7b	MI0000558	GCAGGGUGAGGUAGUAGGUUGUGUGGUUUCAGGGCAGUGAUGUUGCCCCUCCGAAGAUAACUAUACAACCUACUGCCUUCCCUGA	chr15:85707319-85707403(+)	MIPF0000002	let-7	let7b,let7c-2	Unknown	Unknown	-1.22816	0.426863	0.0115981	0.0735824	5.58814	6.8163	61.2944	47.3604	35.5852	116.971	90.9232	130.298
mmu-miR-539-5p	mmu-mir-539	MI0003520	UACUUGAGGAGAAAUUAUCCUUGGUGUGUUGGCUCUUUUGGAUGAAUCAUACAAGGAUAAUUUCUUUUUGAGUA	chr12:109728129-109728202(+)	MIPF0000018	mir-154	134,154,299a,300,323,329,376a,377,379,380,381,382,409,410,376b,411,412,485,543,539,541,494,376c,487b,369,758,668,667,666,496a,679,495,453,654,544,1193,1197,3072,299b	p@chr12:110961600..110961604,+	XM_001475122	-1.52302	0.347957	0.0126819	0.0797824	3.96685	5.48987	17.4979	11.8159	17.5554	87.5396	24.3629	24.9662
mmu-miR-33-5p	mmu-mir-33	MI0000707	CUGUGGUGCAUUGUAGUUGCAUUGCAUGUUCUGGCAAUACCUGUGCAAUGUUUCCACAGUGCAUCACGG	chr15:82198122-82198190(+)	MIPF0000070	mir-33	33	p1@Srebf2	ENSMUST00000023100.6	-1.62249	0.324775	0.0127419	0.0797824	1.21053	2.83302	1.65661	1.93703	3.32128	12.8291	3.6624	6.19598
mmu-miR-365-2-5p	mmu-mir-365-2	MI0001645	AGAGUGAUCAAGGACAGCAAGAAAAAUGAGGGACUUUCAGGGGCAGCUGUGUUUCCUGACUCAGUCAUAAUGCCCCUAAAAAUCCUUAUUGUUCUUGCAGUGUGCAUCGGAG	chr11:79726400-79726511(+)	MIPF0000061	mir-365	365-2	Unknown	Unknown	-2.54986	0.170772	0.0130411	0.0806023	-0.926767	1.62309	0.517689	0.193703	0.830321	8.30116	1.43311	0.728939
mmu-miR-214-5p	mmu-mir-214	MI0000698	GGCCUGGCUGGACAGAGUUGUCAUGUGUCUGCCUGUCUACACUUGCUGUGCAGAACAUCCGCUCACCUGUACAGCAGGCACAGACAGGCAGUCACAUGACAACCCAGCCU	chr1:162223368-162223477(+)	MIPF0000062	mir-214	214,199a-2	p@chr1:164148983..164148987,+	NR_002870	-3.45662	0.0910867	0.0130333	0.0806023	-0.909871	2.54675	0.414151	0.193703	0.948938	17.357	0.477705	0.728939
mmu-let-7d-3p	mmu-let-7d	MI0000405	AAUGGGUUCCUAGGAAGAGGUAGUAGGUUGCAUAGUUUUAGGGCAGAGAUUUUGCCCACAAGGAGUUAACUAUACGACCUGCUGCCUUUCUUAGGGCCUUAUU	chr13:48536012-48536114(-)	MIPF0000002	let-7	let7d,let7a-1,let7f-1	p@chr13:48632312..48632315,-	ENSMUST00000181490.2	-1.12963	0.457032	0.0133214	0.0807715	8.97416	10.1038	594.514	514.282	399.859	661.075	1042.99	1595.47
mmu-miR-196a-5p	mmu-mir-196a-2	MI0000553	AGCUGAUCUGUGGCUUAGGUAGUUUCAUGUUGUUGGGAUUGAGUUUUGAACUCGGCAACAAGAAACUGCCUGAGUUACAUCAGUC	chr15:102973350-102973434(+)	MIPF0000031	mir-196	196a-2	p@chr15:102801867..102801905,+	ENSMUST00000174869.1	-2.81388	0.142213	0.0131568	0.0807715	-1.54517	1.26871	0.103538	0.290555	0.593086	6.79186	0.477705	1.09341
mmu-miR-106b-5p	mmu-mir-106b	MI0000407	CCUGCUGGGACUAAAGUGCUGACAGUGCAGAUAGUGGUCCUCUCUGUGCUACCGCACUGUGGGUACUUGCUGCUCCAGCAGG	chr5:138165737-138165818(-)	MIPF0000001	mir-17	106b,93,25	p1@Mcm7	NM_008568	-1.66952	0.314357	0.0138056	0.0826613	5.26831	6.93784	32.718	30.7988	52.073	269.411	49.2036	51.3902
mmu-miR-542-3p	mmu-mir-542	MI0003522	GGAUCUCAGACGUCUCGGGGAUCAUCAUGUCACGAGAUACCACUGUGCCCUUGUGACAGAUUGAUAACUGAAAGGUCUGGGAGCC	chrX:53049403-53049487(-)	MIPF0000185	mir-542	322,351,450a-1,542,450a-2,503,450b	Unknown	Unknown	-1.69885	0.308031	0.015252	0.0880208	1.9881	3.68695	3.31321	3.09925	5.4564	25.6581	3.98087	10.5696
mmu-miR-103-2-5p	mmu-mir-103-2	MI0000588	GUCUUCGUGCUUUCAGCUUCUUUACAGUGCUGCCUUGUAGCAUUCAGGUCAAGCAGCAUUGUACAGGGCUAUGAAAGAACCAAGAA	chr2:131288052-131288137(+)	MIPF0000024	mir-103	103-2	p1@Pank2	NM_153501	-4.4752	0.0449606	0.0151217	0.0880208	-1.92517	2.55003	0.207076	0.290555	0.237235	18.1116	0.159235	0
mmu-miR-671-3p	mmu-mir-671	MI0004133	UGGCAGGCCAGGAAGAGGAGGAAGCCCUGGAGGGGCUGGAGGUGAUGGAUGUUUUCCUCCGGUUCUCAGGGCUCCACCUCUUUCGAGCCGUAGAGCCA	chr5:24592114-24592211(+)	MIPF0000358	mir-671	671	p1@Chpf2	ENSMUST00000088295.5	-1.14352	0.452655	0.0166457	0.0954886	5.04437	6.18789	35.9276	34.7697	28.2309	69.4279	74.522	74.534
mmu-miR-338-5p	mmu-mir-338	MI0000619	CAACGCUGCACAGGCCGUCCUCCCCAACAAUAUCCUGGUGCUGAGUGGGUGCACAGUGACUCCAGCAUCAGUGAUUUUGUUGAAGAGGGCAGCUGCCA	chr11:120014765-120014862(-)	MIPF0000097	mir-338	338,3065	p2@Aatk	ENSMUST00000103020.4	-1.00645	0.497771	0.0167574	0.0955573	9.09874	10.1052	586.542	552.538	505.665	1434.59	931.524	939.603
mmu-miR-6538	mmu-mir-6538	MI0022354	CCGUGCUGCCGGGCGGGGACCCCGCGGGCUCCGGGGCGGCGAUGGGGACUAUGCUCCGGGAUUCCGCUGGGUGACGGCCGCGUCCUCCUGGCCGCUUGCACUUGGGGAUC	chr12:26414901-26415010(-)	-	-	6538	p1@Rnf144a	NM_080563	-2.79321	0.144264	0.01728	0.0979541	-2.6453	0.147911	0.310613	0	0.118617	0.754651	1.43311	0.911174
mmu-miR-425-5p	mmu-mir-425	MI0001447	AAAGUGCUUUGGAAUGACACGAUCACUCCCGUUGAGUGGGCACCCAAGAAGCCAUCGGGAAUGUCGUGUCCGCCCAGUGCUCUUU	chr9:108568777-108568861(+)	MIPF0000242	mir-425	191,425	p@chr9:108469857..108469871,+	ENSMUST00000193193.1	-1.19398	0.437095	0.0176522	0.0992597	6.92842	8.1224	111.924	110.992	142.459	464.865	174.84	198.454
mmu-miR-196a-5p	mmu-mir-196a-1	MI0000552	UGAGCCGGGACUGUUGAGUGAAGUAGGUAGUUUCAUGUUGUUGGGCCUGGCUUUCUGAACACAACGACAUCAAACCACCUGAUUCAUGGCAGUUACUGCUUC	chr11:96265164-96265265(+)	MIPF0000031	mir-196	196a-1	Unknown	Unknown	-2.82099	0.141513	0.0178212	0.0992597	-1.90817	0.912821	0.103538	0.290555	0.355852	5.28256	0.31847	1.09341
mmu-miR-23a-5p	mmu-mir-23a	MI0000571	CGGACGGCUGGGGUUCCUGGGGAUGGGAUUUGAUGCCAGUCACAAAUCACAUUGCCAGGGAUUUCCAACUGACCC	chr8:84208518-84208592(+)	MIPF0000027	mir-23	23a,24-2,27a,3074-2	Unknown	Unknown	-3.71713	0.0760381	0.0177963	0.0992597	-2.36776	1.34937	0.310613	0.0968515	0.118617	8.30116	0.31847	0
mmu-miR-370-3p	mmu-mir-370	MI0001165	AGACGGAGAGACCAGGUCACGUCUCUGCAGUUACACAGCUCAUGAGUGCCUGCUGGGGUGGAACCUGGUUUGUCUGUCU	chr12:109618258-109618336(+)	MIPF0000167	mir-370	341,370,1188	p1@Rian	ENSMUST00000183215.4	-0.968935	0.510883	0.0182289	0.0994224	10.6463	11.6153	1523.87	1382.27	1902.15	4037.38	2313.84	3061.91
mmu-miR-28a-3p	mmu-mir-28a	MI0000690	GGUCCCUACCUUCAAGGAGCUCACAGUCUAUUGAGUUGCCUUUCUGAUUCUCCCACUAGAUUGUGAGCUGCUGGAGGGCAGGCACU	chr16:24827855-24827940(+)	MIPF0000057	mir-28	28a	p1@Lpp	NM_178665	-1.20262	0.434486	0.0181442	0.0994224	4.92513	6.12774	32.2003	27.6995	31.1963	104.897	57.0061	49.3856
mmu-miR-503-5p	mmu-mir-503	MI0003538	UGCCCUAGCAGCGGGAACAGUACUGCAGUGAGUGUUUGGUGCCCUGGAGUAUUGUUUCCACUGCCUGGGUA	chrX:53053984-53054054(-)	MIPF0000183	mir-503	322,351,450a-1,542,450a-2,503,450b	Unknown	Unknown	-1.733	0.300825	0.0182558	0.0994224	1.77696	3.50996	2.07076	3.77721	4.38884	25.6581	4.14011	6.19598
mmu-miR-590-3p	mmu-mir-590	MI0005519	AGUCAGAAAUGAGCUUAUUCAUAAAAGUGCAGUAUGGUGAAGUCAAUCUGUAAUUUUAUGUAUAAGCUAGUCUCUGAUUGA	:-()	MIPF0000418	mir-590	590	Unknown	Unknown	-4.25926	0.0522198	0.0188719	0.102143	-1.76729	2.49197	0.724765	0.0968515	0	15.093	0	2.36905
mmu-miR-574-5p	mmu-mir-574	MI0005518	UGCGGGCGUGUGAGUGUGUGUGUGUGAGUGUGUGUCGCUCCAAGUCCACGCUCAUGCACACACCCACACGCCCGCACG	chr5:64970318-64970395(+)	MIPF0000419	mir-574	574	p1@Fam114a1	NM_026667	-1.80153	0.28687	0.0190816	0.102698	1.6743	3.47583	3.10613	4.26147	2.13511	25.6581	6.68787	2.73352
mmu-miR-219a-5p	mmu-mir-219a-1	MI0000702	CCGUCCCGGGCCGCGGCUCCUGAUUGUCCAAACGCAAUUCUCGAGUCUCUGGCUCCGGCCGAGAGUUGCGUCUGGACGUCCCGAGCCGCCGCCCCCAAACCUCGAGGGGG	chr17:34024983-34025092(-)	MIPF0000044	mir-219	219a-1,219c	Unknown	Unknown	-1.4121	0.375763	0.0200372	0.106418	1.01023	2.42233	1.34599	1.93703	2.7282	6.03721	4.93628	5.28481
mmu-miR-429-3p	mmu-mir-429	MI0001642	CCUGCUGAUGGAUGUCUUACCAGACAUGGUUAGAUCUGGAUGCAUCUGUCUAAUACUGUCUGGUAAUGCCGUCCAUCCACGGC	chr4:156053905-156053987(-)	MIPF0000019	mir-8	200b,200a,429	p1@ENSMUST00000138361	ENSMUST00000138361.1	-2.1964	0.218181	0.020106	0.106418	1.82741	4.02381	3.20967	3.0024	4.38884	2.26395	4.29934	41.3673
mmu-miR-1947-5p	mmu-mir-1947	MI0009937	GAACAAGGUGGUGGAGGACGAGCUAGCUGAGUGCUGCAGACACUCUAAGAGCACUGAGCUAGCUCUCCCUCCAUGCCCUGCUCAA	chr16:33105361-33105445(+)	-	-	1947	p1@Lmln	NM_172823	-1.39012	0.381533	0.0213432	0.111731	1.44164	2.83176	2.48491	2.42129	3.20267	6.03721	4.45858	10.5696
mmu-miR-704	mmu-mir-704	MI0004688	GCUGGGAGCUAGAGGAUGUGGUCAGCUGCAAGGAUCUUCCUCAGACAUGUGCUCUGCUCCUAGGGAUUGUUGACUAC	chr6:47803576-47803652(-)	-	-	704	p1@Pdia4	NM_009787	-1.89081	0.269656	0.0219808	0.112608	0.290417	2.18123	1.03538	1.16222	1.42341	11.3198	2.38852	1.45788
mmu-miR-7000-3p	mmu-mir-7000	MI0022848	AGAGGAGGGGACAGGUAUCUGGACAGAGGUUCUGCCCUCAGCACCCACCUGCCUGUCCUCCAG	chr2:92387384-92387446(-)	-	-	7000	p@chr2:92229405..92229492,-	ENSMUST00000111279.5	-2.77688	0.145907	0.0227758	0.116049	-2.67893	0.097952	0.207076	0.193703	0	0.754651	0.63694	1.64011
mmu-miR-219a-5p	mmu-mir-219a-2	MI0000741	ACUCAGGGGCUUCGCCACUGAUUGUCCAAACGCAAUUCUUGUACGAGUCUGCGGCCAACCGAGAAUUGUGGCUGGACAUCUGUGGUUGAGCUCCGGG	chr2:29845631-29845727(-)	MIPF0000044	mir-219	219a-2,219b	p@chr2:29701822..29701836,-	XM_001477254	-1.29888	0.406441	0.0250049	0.119313	3.28371	4.58259	7.97241	6.87646	14.3527	33.9593	18.6305	20.2281
mmu-miR-133b-3p	mmu-mir-133b	MI0000821	CCUCCAAAGGGAGUGGCCCCCUGCUCUGGCUGGUCAAACGGAACCAAGUCCGUCUUCCUGAGAGGUUUGGUCCCCUUCAACCAGCUACAGCAGGGCUGGCAAAGCUCAAUAUUUGGAGA	chr1:20682769-20682887(+)	MIPF0000029	mir-133	206,133b	p@chr1:20672029..20672032,+	ENSMUST00000185494.1	-2.16084	0.223627	0.0247575	0.119313	2.55071	4.71155	6.21227	5.61739	5.69363	68.6733	2.70699	8.74727
mmu-miR-129-5p	mmu-mir-129-2	MI0000585	UGCCUUUCGCGAAUCUUUUUGCGGUCUGGGCUUGCUGUACAUAACUCAAUAGCCGGAAGCCCUUACCCCAAAAAGCAUUCGCGGAGGGCG	chr2:94241364-94241453(-)	MIPF0000073	mir-129	129-2,129b	Unknown	Unknown	-0.89755	0.536797	0.0270957	0.124796	11.927	12.8246	3889.71	3315.71	4476.26	9792.36	6978.31	4992.87
mmu-miR-129-5p	mmu-mir-129-1	MI0000222	UGGAUCUUUUUGCGGUCUGGGCUUGCUGUUCUCUCGACAGUAGUCAGGAAGCCCUUACCCCAAAAAGUAUCUA	chr6:29022619-29022691(+)	MIPF0000073	mir-129	129-1	Unknown	Unknown	-0.896108	0.537334	0.0272913	0.125096	11.9272	12.8233	3890.23	3316.39	4476.5	9775.75	6976.56	4992.14
mmu-miR-151-3p	mmu-mir-151	MI0000173	CCUGCCCUCGAGGAGCUCACAGUCUAGUAUGUCUCCUCCCUACUAGACUGAGGCUCCUUGAGGACAGG	chr15:73254815-73254882(-)	MIPF0000057	mir-28	151	p1@Ptk2	ENSMUST00000110036.5	-0.866844	0.548345	0.0282923	0.126724	10.0061	10.873	1075.24	975.489	1034.34	1861.72	1766.23	1998.2
mmu-miR-664-5p	mmu-mir-664	MI0012531	CUGGCUGGGGAAAAUGACUGGAUAGAAAACAUUAUUCUAUUCAUUUACUCCCCAGCCUACACAUGAAAG	chr1:185242975-185243043(+)	MIPF0000300	mir-664	664	p1@Rab3gap2	ENSMUST00000194740.2	-1.16074	0.447282	0.0295979	0.129474	4.59433	5.75508	22.5712	17.1427	32.7384	76.2198	53.1845	33.7134
mmu-miR-485-3p	mmu-mir-485	MI0003492	ACUUGGAGAGAGGCUGGCCGUGAUGAAUUCGAUUCAUCUAAACGAGUCAUACACGGCUCUCCUCUCUUCUAGU	chr12:109734902-109734974(+)	MIPF0000201	mir-485	134,154,299a,300,323,329,376a,377,379,380,381,382,409,410,376b,411,412,485,543,539,541,494,376c,487b,369,758,668,667,666,496a,679,495,453,654,544,1193,1197,3072,299b	p@chr12:110969155..110969160,+	ENSMUST00000182499.4	-0.884859	0.54154	0.0389836	0.133038	8.65322	9.53808	450.907	420.433	336.399	633.152	659.073	937.416
mmu-miR-672-5p	mmu-mir-672	MI0004258	GAUGGUGAUCUAGCCCUUUAGUUUUGAGGUUGGUGUACUGUGUGUGAGUAUACAUAUUUAUCACACACAGUCACUAUCUUCGAAAGUGAGGGUGCACAUC	chrX:104116175-104116274(-)	MIPF0000391	mir-672	672	p1@C77370	ENSMUST00000056502.6	-1.04529	0.484547	0.0319409	0.133038	5.80988	6.85517	60.259	45.1328	62.8672	99.614	90.127	157.086
mmu-miR-137-5p	mmu-mir-137	MI0000163	CUUCGGUGACGGGUAUUCUUGGGUGGAUAAUACGGAUUACGUUGUUAUUGCUUAAGAAUACGCGUAGUCGAGG	chr3:118433857-118433929(+)	MIPF0000106	mir-137	137	p@chr3:118133217..118133286,+	ENSMUST00000180774.1	-1.09202	0.469103	0.0411241	0.133038	3.44149	4.53352	11.0785	9.49145	11.9803	23.3942	19.1082	26.9708
mmu-miR-15b-5p	mmu-mir-15b	MI0000140	CUGUAGCAGCACAUCAUGGUUUACAUACUACAGUCAAGAUGCGAAUCAUUAUUUGCUGCUCUAG	chr3:69009772-69009835(+)	MIPF0000006	mir-15	15b,16-2	p1@Smc4	ENSMUST00000107803.3	-1.1573	0.44835	0.0399828	0.133038	4.59343	5.75074	25.4703	21.4042	25.5027	98.1047	36.3056	29.1576
mmu-miR-450a-5p	mmu-mir-450a-1	MI0001653	GAGAGAUACUGAGCUGUUUUUGCGAUGUGUUCCUAAUAUGUGCUAUAAUUAUAUUGGGAACAUUUUGCAUAAAUAGCUUUGUGUCAAUACA	chrX:53048154-53048244(-)	MIPF0000128	mir-450	322,351,450a-1,542,450a-2,503,450b	Unknown	Unknown	-1.23405	0.425122	0.037097	0.133038	3.09151	4.32556	7.86887	6.87646	10.7942	33.9593	15.4458	12.2097
mmu-miR-450a-5p	mmu-mir-450a-2	MI0003537	GAACUAUUUUUGCGAUGUGUUCCUAAUAUGUACUAUGAGUAUAUUGGGGAUGCUUUGCAUUCAUGGUUC	chrX:53048299-53048367(-)	MIPF0000128	mir-450	322,351,450a-1,542,450a-2,503,450b	Unknown	Unknown	-1.23405	0.425122	0.037097	0.133038	3.09151	4.32556	7.86887	6.87646	10.7942	33.9593	15.4458	12.2097
mmu-miR-574-3p	mmu-mir-574	MI0005518	UGCGGGCGUGUGAGUGUGUGUGUGUGAGUGUGUGUCGCUCCAAGUCCACGCUCAUGCACACACCCACACGCCCGCACG	chr5:64970318-64970395(+)	MIPF0000419	mir-574	574	p1@Fam114a1	NM_026667	-1.25991	0.417571	0.0369076	0.133038	4.49241	5.75232	25.0562	22.9538	19.4532	107.915	31.2101	24.7839
mmu-miR-20b-5p	mmu-mir-20b	MI0003536	CCUAGUAGUGCCAAAGUGCUCAUAGUGCAGGUAGUUUUUAUACCACUCUACUGCAGUGUGAGCACUUCUAGUACUCCUGG	chrX:52742113-52742192(-)	MIPF0000001	mir-17	106a,19b-2,92a-2,363,20b,18b	Unknown	Unknown	-1.31427	0.40213	0.0366357	0.133038	2.85005	4.16432	8.80072	4.84258	7.94736	30.1861	7.80251	17.1301
mmu-miR-215-5p	mmu-mir-215	MI0000974	AGCUCUCAGCAUCAACGGUGUACAGGAGAAUGACCUAUGAUUUGACAGACCGUGCAGCUGUGUAUGUCUGUCAUUCUGUAGGCCAAUAUUCUGUAUGUCACUGCUACUUAAA	chr1:185313581-185313692(+)	MIPF0000063	mir-192	194-1,215	p1@Mir215	ENSMUST00000192375.1	-1.50471	0.3524	0.0395289	0.133038	0.603895	2.10861	1.76014	1.54962	1.18617	2.26395	2.22929	7.8361
mmu-miR-7063-5p	mmu-mir-7063	MI0022912	UCCCCAUGAGAGGUGCAGGCUGAGCACAAGGCAGCACAUGGGACAGAUGAGAUAGUGUGACUCCCCAUUUGUGCUCUCUGCCCCUCUUAAG	chr7:141620701-141620791(+)	-	-	7063	p1@Ap2a2	NM_007459	-2.51806	0.174578	0.0335719	0.133038	-1.70972	0.808339	0.207076	0.193703	0.474469	0.754651	0.31847	3.82693
mmu-miR-1912-5p	mmu-mir-1912	MI0014110	UUAGUCUCUAGGAUGUGCUCAUUGCAUGGGCUGUGUAGAUUUUUAUUUAAUACACAGAACAUGCAGUGAGAACUUGAUAGAGAUUGG	chrX:147009441-147009527(+)	MIPF0000768	mir-1912	1264,764,1912,3552	p1@Htr2c	NM_008312	-2.58326	0.166863	0.0408103	0.133038	-1.41651	1.16675	0.310613	0.290555	0.474469	0	0.31847	5.83151
mmu-miR-12182-3p	mmu-mir-12182	MI0040620	UACAGCGCCAGCUGCCUAAUUGAUUGUCUCUGUUAAUUAGGCUCUGGAUCUGUGA	chr11:86852604-86852658(-)	-	-	12182	Unknown	Unknown	-2.96334	0.128217	0.0340146	0.133038	-2.39545	0.56789	0	0.387406	0.118617	0	0.63694	3.28023
mmu-miR-6962-5p	mmu-mir-6962	MI0022809	CGGAAAAGGACCUGGUGGGAGAUCUCACAUCACUGUUGAUAUCUGCCCUUCCCUGUCCUAUAG	chr15:101193869-101193931(+)	-	-	6962	p1@Acvr1b	NM_007395	-3.59193	0.0829316	0.0308935	0.133038	-2.96886	0.623074	0.103538	0	0.237235	5.28256	0.31847	0
mmu-miR-18b-5p	mmu-mir-18b	MI0005483	UCUCUUGUGUUAAGGUGCAUCUAGUGCUGUUAGUGAAGCAGCUUACAAUCUACUGCCCUAAAUGCCCCUUCUCGCACAGGCUA	chrX:52742331-52742413(-)	MIPF0000001	mir-17	106a,19b-2,92a-2,363,20b,18b	Unknown	Unknown	-5.29387	0.0254909	0.0416599	0.133038	-5.7903	-0.496429	0	0	0	3.01861	0	0
mmu-miR-760-3p	mmu-mir-760	MI0004605	CGGGAGGAUGCCUCGGUGCGGGGCGCGUCGCCCCCCUCAGGCCACCAGAGCCCGGAUACCUCAGAAAUUCGGCUCUGGGUCUGUGGGGAGCGAAAUGCAACCCAAACCCCGUUUCCCCG	chr3:122293585-122293703(-)	MIPF0000395	mir-760	760	p1@Mir760	ENSMUST00000199060.1	-0.876378	0.544733	0.0459435	0.144308	7.46972	8.3461	184.194	151.476	196.074	281.485	350.954	343.148
