# Supplementary material for: HuD Regulates mRNA-circRNA-miRNA Networks in the Mouse Striatum Linked to Neuronal Development and Drug Addiction
Source: Biology (Basel). 2021 Sep 20;10(9):939. doi: 10.3390/biology10090939 (PMC8468275; doi:10.3390/biology10090939)
Supplement: Supplementary file 1 [file biology-10-00939-s001.zip › biology-1322900-supplementary/Second REV Supplementary tables/Table S5_ Predicted targets _up and down miRNAs_HuD KO_vs_WT.xlsx]

## Sheet: Table of contents
Table S5 contents
Table S5_a	TargetScan predicted targets of Upregulated miRNAs
Table S5_b	Comparison of Downregulated mRNAs with predicted targets of Upregulated miRNAs
Table S5_c	Biological networks of predicted targets of Upregulated miRNAs
Table S5_d	TargetScan predicted targets of Downregulated miRNAs
Table S5_e	Comparison of Upregulated mRNAs with predicted targets of Downregulated miRNAs
Table S5_f	Biological networks of predicted targets of Downregulated miRNAs

## Sheet: 5a_TargetScan targets Up miRNAs
Column A: miRNA, The miRNA ID. Column B: Target_Gene, The Target gene name of miRNA. Column C: Link_UTRs, The website link of target UTRs. Column D: Weighted_Context++_Score, The abundance of each 3'-UTR tandem isoform in which the site exists.
miRNA	Target_Gene	Link_UTRs	Weighted_Context++_Score
mmu-miR-652-5p	Gpm6b	http://www.targetscan.org/cgi-bin/targetscan/mmu_71/view_gene.cgi?rs=ENSMUST00000112235.2&taxid=10090&members=miR-652-5p&showcnc=1&shownc=1&shownc_nc=1&showncf1=1&showncf2=1&subset=1	-1.23
mmu-miR-652-5p	C130060K24Rik	http://www.targetscan.org/cgi-bin/targetscan/mmu_71/view_gene.cgi?rs=ENSMUST00000170608.2&taxid=10090&members=miR-652-5p&showcnc=1&shownc=1&shownc_nc=1&showncf1=1&showncf2=1&subset=1	-1.14
mmu-miR-652-5p	Rgs8	http://www.targetscan.org/cgi-bin/targetscan/mmu_71/view_gene.cgi?rs=ENSMUST00000041776.6&taxid=10090&members=miR-652-5p&showcnc=1&shownc=1&shownc_nc=1&showncf1=1&showncf2=1&subset=1	-1.11
mmu-miR-652-5p	Ostm1	http://www.targetscan.org/cgi-bin/targetscan/mmu_71/view_gene.cgi?rs=ENSMUST00000040718.5&taxid=10090&members=miR-652-5p&showcnc=1&shownc=1&shownc_nc=1&showncf1=1&showncf2=1&subset=1	-1.02
mmu-miR-652-5p	Psd2	http://www.targetscan.org/cgi-bin/targetscan/mmu_71/view_gene.cgi?rs=ENSMUST00000177432.2&taxid=10090&members=miR-652-5p&showcnc=1&shownc=1&shownc_nc=1&showncf1=1&showncf2=1&subset=1	-1
mmu-miR-652-5p	Dynll2	http://www.targetscan.org/cgi-bin/targetscan/mmu_71/view_gene.cgi?rs=ENSMUST00000020775.3&taxid=10090&members=miR-652-5p&showcnc=1&shownc=1&shownc_nc=1&showncf1=1&showncf2=1&subset=1	-0.97
mmu-miR-652-5p	Morc3	http://www.targetscan.org/cgi-bin/targetscan/mmu_71/view_gene.cgi?rs=ENSMUST00000044068.6&taxid=10090&members=miR-652-5p&showcnc=1&shownc=1&shownc_nc=1&showncf1=1&showncf2=1&subset=1	-0.9
mmu-miR-652-5p	Vma21	http://www.targetscan.org/cgi-bin/targetscan/mmu_71/view_gene.cgi?rs=ENSMUST00000114577.2&taxid=10090&members=miR-652-5p&showcnc=1&shownc=1&shownc_nc=1&showncf1=1&showncf2=1&subset=1	-0.87
mmu-miR-652-5p	Rtkn2	http://www.targetscan.org/cgi-bin/targetscan/mmu_71/view_gene.cgi?rs=ENSMUST00000118160.2&taxid=10090&members=miR-652-5p&showcnc=1&shownc=1&shownc_nc=1&showncf1=1&showncf2=1&subset=1	-0.85
mmu-miR-652-5p	Pex26	http://www.targetscan.org/cgi-bin/targetscan/mmu_71/view_gene.cgi?rs=ENSMUST00000118234.2&taxid=10090&members=miR-652-5p&showcnc=1&shownc=1&shownc_nc=1&showncf1=1&showncf2=1&subset=1	-0.85
mmu-miR-652-5p	Glul	http://www.targetscan.org/cgi-bin/targetscan/mmu_71/view_gene.cgi?rs=ENSMUST00000086199.6&taxid=10090&members=miR-652-5p&showcnc=1&shownc=1&shownc_nc=1&showncf1=1&showncf2=1&subset=1	-0.82
mmu-miR-652-5p	Rab11fip4	http://www.targetscan.org/cgi-bin/targetscan/mmu_71/view_gene.cgi?rs=ENSMUST00000017783.7&taxid=10090&members=miR-652-5p&showcnc=1&shownc=1&shownc_nc=1&showncf1=1&showncf2=1&subset=1	-0.82
mmu-miR-652-5p	Zfp239	http://www.targetscan.org/cgi-bin/targetscan/mmu_71/view_gene.cgi?rs=ENSMUST00000079405.9&taxid=10090&members=miR-652-5p&showcnc=1&shownc=1&shownc_nc=1&showncf1=1&showncf2=1&subset=1	-0.78
mmu-miR-652-5p	Ccdc138	http://www.targetscan.org/cgi-bin/targetscan/mmu_71/view_gene.cgi?rs=ENSMUST00000036576.8&taxid=10090&members=miR-652-5p&showcnc=1&shownc=1&shownc_nc=1&showncf1=1&showncf2=1&subset=1	-0.75
mmu-miR-652-5p	Pdx1	http://www.targetscan.org/cgi-bin/targetscan/mmu_71/view_gene.cgi?rs=ENSMUST00000085591.5&taxid=10090&members=miR-652-5p&showcnc=1&shownc=1&shownc_nc=1&showncf1=1&showncf2=1&subset=1	-0.73
mmu-miR-652-5p	Arl1	http://www.targetscan.org/cgi-bin/targetscan/mmu_71/view_gene.cgi?rs=ENSMUST00000116234.3&taxid=10090&members=miR-652-5p&showcnc=1&shownc=1&shownc_nc=1&showncf1=1&showncf2=1&subset=1	-0.72
mmu-miR-652-5p	Mgat4b	http://www.targetscan.org/cgi-bin/targetscan/mmu_71/view_gene.cgi?rs=ENSMUST00000041725.8&taxid=10090&members=miR-652-5p&showcnc=1&shownc=1&shownc_nc=1&showncf1=1&showncf2=1&subset=1	-0.7
mmu-miR-652-5p	Fam47e	http://www.targetscan.org/cgi-bin/targetscan/mmu_71/view_gene.cgi?rs=ENSMUST00000175974.1&taxid=10090&members=miR-652-5p&showcnc=1&shownc=1&shownc_nc=1&showncf1=1&showncf2=1&subset=1	-0.68
mmu-miR-652-5p	Slc35b1	http://www.targetscan.org/cgi-bin/targetscan/mmu_71/view_gene.cgi?rs=ENSMUST00000021243.8&taxid=10090&members=miR-652-5p&showcnc=1&shownc=1&shownc_nc=1&showncf1=1&showncf2=1&subset=1	-0.67
mmu-miR-652-5p	Slu7	http://www.targetscan.org/cgi-bin/targetscan/mmu_71/view_gene.cgi?rs=ENSMUST00000020681.4&taxid=10090&members=miR-652-5p&showcnc=1&shownc=1&shownc_nc=1&showncf1=1&showncf2=1&subset=1	-0.65
mmu-miR-652-5p	Itgal	http://www.targetscan.org/cgi-bin/targetscan/mmu_71/view_gene.cgi?rs=ENSMUST00000117762.2&taxid=10090&members=miR-652-5p&showcnc=1&shownc=1&shownc_nc=1&showncf1=1&showncf2=1&subset=1	-0.64
mmu-miR-652-5p	Mylip	http://www.targetscan.org/cgi-bin/targetscan/mmu_71/view_gene.cgi?rs=ENSMUST00000038275.9&taxid=10090&members=miR-652-5p&showcnc=1&shownc=1&shownc_nc=1&showncf1=1&showncf2=1&subset=1	-0.63
mmu-miR-652-5p	4933402E13Rik	http://www.targetscan.org/cgi-bin/targetscan/mmu_71/view_gene.cgi?rs=ENSMUST00000178085.2&taxid=10090&members=miR-652-5p&showcnc=1&shownc=1&shownc_nc=1&showncf1=1&showncf2=1&subset=1	-0.62
mmu-miR-652-5p	Pou5f2	http://www.targetscan.org/cgi-bin/targetscan/mmu_71/view_gene.cgi?rs=ENSMUST00000175955.3&taxid=10090&members=miR-652-5p&showcnc=1&shownc=1&shownc_nc=1&showncf1=1&showncf2=1&subset=1	-0.62
mmu-miR-652-5p	Lpar2	http://www.targetscan.org/cgi-bin/targetscan/mmu_71/view_gene.cgi?rs=ENSMUST00000034325.4&taxid=10090&members=miR-652-5p&showcnc=1&shownc=1&shownc_nc=1&showncf1=1&showncf2=1&subset=1	-0.61
mmu-miR-652-5p	Atp6v1h	http://www.targetscan.org/cgi-bin/targetscan/mmu_71/view_gene.cgi?rs=ENSMUST00000044369.7&taxid=10090&members=miR-652-5p&showcnc=1&shownc=1&shownc_nc=1&showncf1=1&showncf2=1&subset=1	-0.61
mmu-miR-652-5p	Zscan5b	http://www.targetscan.org/cgi-bin/targetscan/mmu_71/view_gene.cgi?rs=ENSMUST00000072662.6&taxid=10090&members=miR-652-5p&showcnc=1&shownc=1&shownc_nc=1&showncf1=1&showncf2=1&subset=1	-0.6
mmu-miR-652-5p	Gm16223	http://www.targetscan.org/cgi-bin/targetscan/mmu_71/view_gene.cgi?rs=ENSMUST00000087332.4&taxid=10090&members=miR-652-5p&showcnc=1&shownc=1&shownc_nc=1&showncf1=1&showncf2=1&subset=1	-0.59
mmu-miR-652-5p	Tifab	http://www.targetscan.org/cgi-bin/targetscan/mmu_71/view_gene.cgi?rs=ENSMUST00000169652.1&taxid=10090&members=miR-652-5p&showcnc=1&shownc=1&shownc_nc=1&showncf1=1&showncf2=1&subset=1	-0.59
mmu-miR-652-5p	Smek2	http://www.targetscan.org/cgi-bin/targetscan/mmu_71/view_gene.cgi?rs=ENSMUST00000020755.6&taxid=10090&members=miR-652-5p&showcnc=1&shownc=1&shownc_nc=1&showncf1=1&showncf2=1&subset=1	-0.58
mmu-miR-652-5p	Sprr2a1	http://www.targetscan.org/cgi-bin/targetscan/mmu_71/view_gene.cgi?rs=ENSMUST00000074449.5&taxid=10090&members=miR-652-5p&showcnc=1&shownc=1&shownc_nc=1&showncf1=1&showncf2=1&subset=1	-0.58
mmu-miR-652-5p	Slc5a3	http://www.targetscan.org/cgi-bin/targetscan/mmu_71/view_gene.cgi?rs=ENSMUST00000113975.2&taxid=10090&members=miR-652-5p&showcnc=1&shownc=1&shownc_nc=1&showncf1=1&showncf2=1&subset=1	-0.58
mmu-miR-652-5p	Gm5089	http://www.targetscan.org/cgi-bin/targetscan/mmu_71/view_gene.cgi?rs=ENSMUST00000081580.2&taxid=10090&members=miR-652-5p&showcnc=1&shownc=1&shownc_nc=1&showncf1=1&showncf2=1&subset=1	-0.58
mmu-miR-652-5p	Ikzf1	http://www.targetscan.org/cgi-bin/targetscan/mmu_71/view_gene.cgi?rs=ENSMUST00000076700.5&taxid=10090&members=miR-652-5p&showcnc=1&shownc=1&shownc_nc=1&showncf1=1&showncf2=1&subset=1	-0.57
mmu-miR-652-5p	Crot	http://www.targetscan.org/cgi-bin/targetscan/mmu_71/view_gene.cgi?rs=ENSMUST00000003720.4&taxid=10090&members=miR-652-5p&showcnc=1&shownc=1&shownc_nc=1&showncf1=1&showncf2=1&subset=1	-0.56
mmu-miR-652-5p	Cd209e	http://www.targetscan.org/cgi-bin/targetscan/mmu_71/view_gene.cgi?rs=ENSMUST00000033888.4&taxid=10090&members=miR-652-5p&showcnc=1&shownc=1&shownc_nc=1&showncf1=1&showncf2=1&subset=1	-0.56
mmu-miR-652-5p	Rsl24d1	http://www.targetscan.org/cgi-bin/targetscan/mmu_71/view_gene.cgi?rs=ENSMUST00000034738.8&taxid=10090&members=miR-652-5p&showcnc=1&shownc=1&shownc_nc=1&showncf1=1&showncf2=1&subset=1	-0.56
mmu-miR-652-5p	Ube2e2	http://www.targetscan.org/cgi-bin/targetscan/mmu_71/view_gene.cgi?rs=ENSMUST00000150727.2&taxid=10090&members=miR-652-5p&showcnc=1&shownc=1&shownc_nc=1&showncf1=1&showncf2=1&subset=1	-0.55
mmu-miR-652-5p	Zfp174	http://www.targetscan.org/cgi-bin/targetscan/mmu_71/view_gene.cgi?rs=ENSMUST00000041778.7&taxid=10090&members=miR-652-5p&showcnc=1&shownc=1&shownc_nc=1&showncf1=1&showncf2=1&subset=1	-0.55
mmu-miR-652-5p	Khdc1b	http://www.targetscan.org/cgi-bin/targetscan/mmu_71/view_gene.cgi?rs=ENSMUST00000147615.1&taxid=10090&members=miR-652-5p&showcnc=1&shownc=1&shownc_nc=1&showncf1=1&showncf2=1&subset=1	-0.55
mmu-miR-652-5p	Patz1	http://www.targetscan.org/cgi-bin/targetscan/mmu_71/view_gene.cgi?rs=ENSMUST00000134089.2&taxid=10090&members=miR-652-5p&showcnc=1&shownc=1&shownc_nc=1&showncf1=1&showncf2=1&subset=1	-0.55
mmu-miR-652-5p	Thtpa	http://www.targetscan.org/cgi-bin/targetscan/mmu_71/view_gene.cgi?rs=ENSMUST00000185121.2&taxid=10090&members=miR-652-5p&showcnc=1&shownc=1&shownc_nc=1&showncf1=1&showncf2=1&subset=1	-0.55
mmu-miR-652-5p	4921501E09Rik	http://www.targetscan.org/cgi-bin/targetscan/mmu_71/view_gene.cgi?rs=ENSMUST00000024121.4&taxid=10090&members=miR-652-5p&showcnc=1&shownc=1&shownc_nc=1&showncf1=1&showncf2=1&subset=1	-0.55
mmu-miR-652-5p	Kctd18	http://www.targetscan.org/cgi-bin/targetscan/mmu_71/view_gene.cgi?rs=ENSMUST00000164963.2&taxid=10090&members=miR-652-5p&showcnc=1&shownc=1&shownc_nc=1&showncf1=1&showncf2=1&subset=1	-0.54
mmu-miR-652-5p	Zbed4	http://www.targetscan.org/cgi-bin/targetscan/mmu_71/view_gene.cgi?rs=ENSMUST00000041297.9&taxid=10090&members=miR-652-5p&showcnc=1&shownc=1&shownc_nc=1&showncf1=1&showncf2=1&subset=1	-0.54
mmu-miR-652-5p	Ccdc117	http://www.targetscan.org/cgi-bin/targetscan/mmu_71/view_gene.cgi?rs=ENSMUST00000020776.4&taxid=10090&members=miR-652-5p&showcnc=1&shownc=1&shownc_nc=1&showncf1=1&showncf2=1&subset=1	-0.53
mmu-miR-652-5p	Pgap3	http://www.targetscan.org/cgi-bin/targetscan/mmu_71/view_gene.cgi?rs=ENSMUST00000090827.6&taxid=10090&members=miR-652-5p&showcnc=1&shownc=1&shownc_nc=1&showncf1=1&showncf2=1&subset=1	-0.53
mmu-miR-652-5p	Adam11	http://www.targetscan.org/cgi-bin/targetscan/mmu_71/view_gene.cgi?rs=ENSMUST00000068150.5&taxid=10090&members=miR-652-5p&showcnc=1&shownc=1&shownc_nc=1&showncf1=1&showncf2=1&subset=1	-0.53
mmu-miR-652-5p	4833423E24Rik	http://www.targetscan.org/cgi-bin/targetscan/mmu_71/view_gene.cgi?rs=ENSMUST00000099923.1&taxid=10090&members=miR-652-5p&showcnc=1&shownc=1&shownc_nc=1&showncf1=1&showncf2=1&subset=1	-0.52
mmu-miR-652-5p	Csnk1a1	http://www.targetscan.org/cgi-bin/targetscan/mmu_71/view_gene.cgi?rs=ENSMUST00000165123.2&taxid=10090&members=miR-652-5p&showcnc=1&shownc=1&shownc_nc=1&showncf1=1&showncf2=1&subset=1	-0.52
mmu-miR-652-5p	Foxg1	http://www.targetscan.org/cgi-bin/targetscan/mmu_71/view_gene.cgi?rs=ENSMUST00000179669.1&taxid=10090&members=miR-652-5p&showcnc=1&shownc=1&shownc_nc=1&showncf1=1&showncf2=1&subset=1	-0.52
mmu-miR-652-5p	Bmp7	http://www.targetscan.org/cgi-bin/targetscan/mmu_71/view_gene.cgi?rs=ENSMUST00000009143.7&taxid=10090&members=miR-652-5p&showcnc=1&shownc=1&shownc_nc=1&showncf1=1&showncf2=1&subset=1	-0.52
mmu-miR-652-5p	Cyp2c65	http://www.targetscan.org/cgi-bin/targetscan/mmu_71/view_gene.cgi?rs=ENSMUST00000087236.4&taxid=10090&members=miR-652-5p&showcnc=1&shownc=1&shownc_nc=1&showncf1=1&showncf2=1&subset=1	-0.52
mmu-miR-652-5p	Zfp952	http://www.targetscan.org/cgi-bin/targetscan/mmu_71/view_gene.cgi?rs=ENSMUST00000087666.5&taxid=10090&members=miR-652-5p&showcnc=1&shownc=1&shownc_nc=1&showncf1=1&showncf2=1&subset=1	-0.52
mmu-miR-652-5p	Sesn3	http://www.targetscan.org/cgi-bin/targetscan/mmu_71/view_gene.cgi?rs=ENSMUST00000034507.7&taxid=10090&members=miR-652-5p&showcnc=1&shownc=1&shownc_nc=1&showncf1=1&showncf2=1&subset=1	-0.51
mmu-miR-652-5p	2210011C24Rik	http://www.targetscan.org/cgi-bin/targetscan/mmu_71/view_gene.cgi?rs=ENSMUST00000190457.1&taxid=10090&members=miR-652-5p&showcnc=1&shownc=1&shownc_nc=1&showncf1=1&showncf2=1&subset=1	-0.51
mmu-miR-652-5p	Usp45	http://www.targetscan.org/cgi-bin/targetscan/mmu_71/view_gene.cgi?rs=ENSMUST00000040429.6&taxid=10090&members=miR-652-5p&showcnc=1&shownc=1&shownc_nc=1&showncf1=1&showncf2=1&subset=1	-0.51
mmu-miR-652-5p	Hps6	http://www.targetscan.org/cgi-bin/targetscan/mmu_71/view_gene.cgi?rs=ENSMUST00000099393.2&taxid=10090&members=miR-652-5p&showcnc=1&shownc=1&shownc_nc=1&showncf1=1&showncf2=1&subset=1	-0.5
mmu-miR-652-5p	Cep85l	http://www.targetscan.org/cgi-bin/targetscan/mmu_71/view_gene.cgi?rs=ENSMUST00000095691.5&taxid=10090&members=miR-652-5p&showcnc=1&shownc=1&shownc_nc=1&showncf1=1&showncf2=1&subset=1	-0.5
mmu-miR-652-5p	Amz1	http://www.targetscan.org/cgi-bin/targetscan/mmu_71/view_gene.cgi?rs=ENSMUST00000120630.2&taxid=10090&members=miR-652-5p&showcnc=1&shownc=1&shownc_nc=1&showncf1=1&showncf2=1&subset=1	-0.5
mmu-miR-652-5p	Il1r1	http://www.targetscan.org/cgi-bin/targetscan/mmu_71/view_gene.cgi?rs=ENSMUST00000114795.1&taxid=10090&members=miR-652-5p&showcnc=1&shownc=1&shownc_nc=1&showncf1=1&showncf2=1&subset=1	-0.5
mmu-miR-652-5p	Mpeg1	http://www.targetscan.org/cgi-bin/targetscan/mmu_71/view_gene.cgi?rs=ENSMUST00000081035.7&taxid=10090&members=miR-652-5p&showcnc=1&shownc=1&shownc_nc=1&showncf1=1&showncf2=1&subset=1	-0.49
mmu-miR-652-5p	Plag1	http://www.targetscan.org/cgi-bin/targetscan/mmu_71/view_gene.cgi?rs=ENSMUST00000003369.4&taxid=10090&members=miR-652-5p&showcnc=1&shownc=1&shownc_nc=1&showncf1=1&showncf2=1&subset=1	-0.49
mmu-miR-652-5p	Raver2	http://www.targetscan.org/cgi-bin/targetscan/mmu_71/view_gene.cgi?rs=ENSMUST00000038463.9&taxid=10090&members=miR-652-5p&showcnc=1&shownc=1&shownc_nc=1&showncf1=1&showncf2=1&subset=1	-0.49
mmu-miR-652-5p	Ak7	http://www.targetscan.org/cgi-bin/targetscan/mmu_71/view_gene.cgi?rs=ENSMUST00000040876.5&taxid=10090&members=miR-652-5p&showcnc=1&shownc=1&shownc_nc=1&showncf1=1&showncf2=1&subset=1	-0.49
mmu-miR-652-5p	Olfr701	http://www.targetscan.org/cgi-bin/targetscan/mmu_71/view_gene.cgi?rs=ENSMUST00000075414.2&taxid=10090&members=miR-652-5p&showcnc=1&shownc=1&shownc_nc=1&showncf1=1&showncf2=1&subset=1	-0.48
mmu-miR-652-5p	Slc35f1	http://www.targetscan.org/cgi-bin/targetscan/mmu_71/view_gene.cgi?rs=ENSMUST00000105473.2&taxid=10090&members=miR-652-5p&showcnc=1&shownc=1&shownc_nc=1&showncf1=1&showncf2=1&subset=1	-0.48
mmu-miR-652-5p	Mxd1	http://www.targetscan.org/cgi-bin/targetscan/mmu_71/view_gene.cgi?rs=ENSMUST00000001184.7&taxid=10090&members=miR-652-5p&showcnc=1&shownc=1&shownc_nc=1&showncf1=1&showncf2=1&subset=1	-0.48
mmu-miR-652-5p	A130010J15Rik	http://www.targetscan.org/cgi-bin/targetscan/mmu_71/view_gene.cgi?rs=ENSMUST00000178744.1&taxid=10090&members=miR-652-5p&showcnc=1&shownc=1&shownc_nc=1&showncf1=1&showncf2=1&subset=1	-0.48
mmu-miR-652-5p	Nuak2	http://www.targetscan.org/cgi-bin/targetscan/mmu_71/view_gene.cgi?rs=ENSMUST00000082125.5&taxid=10090&members=miR-652-5p&showcnc=1&shownc=1&shownc_nc=1&showncf1=1&showncf2=1&subset=1	-0.48
mmu-miR-652-5p	Stim2	http://www.targetscan.org/cgi-bin/targetscan/mmu_71/view_gene.cgi?rs=ENSMUST00000117661.3&taxid=10090&members=miR-652-5p&showcnc=1&shownc=1&shownc_nc=1&showncf1=1&showncf2=1&subset=1	-0.48
mmu-miR-652-5p	Pnpla1	http://www.targetscan.org/cgi-bin/targetscan/mmu_71/view_gene.cgi?rs=ENSMUST00000114737.2&taxid=10090&members=miR-652-5p&showcnc=1&shownc=1&shownc_nc=1&showncf1=1&showncf2=1&subset=1	-0.48
mmu-miR-652-5p	Crk	http://www.targetscan.org/cgi-bin/targetscan/mmu_71/view_gene.cgi?rs=ENSMUST00000017920.8&taxid=10090&members=miR-652-5p&showcnc=1&shownc=1&shownc_nc=1&showncf1=1&showncf2=1&subset=1	-0.48
mmu-miR-652-5p	Pafah1b1	http://www.targetscan.org/cgi-bin/targetscan/mmu_71/view_gene.cgi?rs=ENSMUST00000021091.9&taxid=10090&members=miR-652-5p&showcnc=1&shownc=1&shownc_nc=1&showncf1=1&showncf2=1&subset=1	-0.48
mmu-miR-652-5p	Rufy1	http://www.targetscan.org/cgi-bin/targetscan/mmu_71/view_gene.cgi?rs=ENSMUST00000020643.3&taxid=10090&members=miR-652-5p&showcnc=1&shownc=1&shownc_nc=1&showncf1=1&showncf2=1&subset=1	-0.48
mmu-miR-652-5p	Uba1y	http://www.targetscan.org/cgi-bin/targetscan/mmu_71/view_gene.cgi?rs=ENSMUST00000115894.1&taxid=10090&members=miR-652-5p&showcnc=1&shownc=1&shownc_nc=1&showncf1=1&showncf2=1&subset=1	-0.47
mmu-miR-652-5p	Gm9990	http://www.targetscan.org/cgi-bin/targetscan/mmu_71/view_gene.cgi?rs=ENSMUST00000070021.1&taxid=10090&members=miR-652-5p&showcnc=1&shownc=1&shownc_nc=1&showncf1=1&showncf2=1&subset=1	-0.47
mmu-miR-652-5p	Gen1	http://www.targetscan.org/cgi-bin/targetscan/mmu_71/view_gene.cgi?rs=ENSMUST00000166117.1&taxid=10090&members=miR-652-5p&showcnc=1&shownc=1&shownc_nc=1&showncf1=1&showncf2=1&subset=1	-0.47
mmu-miR-652-5p	Mtfr2	http://www.targetscan.org/cgi-bin/targetscan/mmu_71/view_gene.cgi?rs=ENSMUST00000169712.1&taxid=10090&members=miR-652-5p&showcnc=1&shownc=1&shownc_nc=1&showncf1=1&showncf2=1&subset=1	-0.47
mmu-miR-652-5p	Polr3k	http://www.targetscan.org/cgi-bin/targetscan/mmu_71/view_gene.cgi?rs=ENSMUST00000039551.8&taxid=10090&members=miR-652-5p&showcnc=1&shownc=1&shownc_nc=1&showncf1=1&showncf2=1&subset=1	-0.46
mmu-miR-652-5p	Coq5	http://www.targetscan.org/cgi-bin/targetscan/mmu_71/view_gene.cgi?rs=ENSMUST00000040421.5&taxid=10090&members=miR-652-5p&showcnc=1&shownc=1&shownc_nc=1&showncf1=1&showncf2=1&subset=1	-0.46
mmu-miR-652-5p	Grpr	http://www.targetscan.org/cgi-bin/targetscan/mmu_71/view_gene.cgi?rs=ENSMUST00000033730.2&taxid=10090&members=miR-652-5p&showcnc=1&shownc=1&shownc_nc=1&showncf1=1&showncf2=1&subset=1	-0.46
mmu-miR-652-5p	Aldh1l2	http://www.targetscan.org/cgi-bin/targetscan/mmu_71/view_gene.cgi?rs=ENSMUST00000020497.8&taxid=10090&members=miR-652-5p&showcnc=1&shownc=1&shownc_nc=1&showncf1=1&showncf2=1&subset=1	-0.46
mmu-miR-652-5p	Topbp1	http://www.targetscan.org/cgi-bin/targetscan/mmu_71/view_gene.cgi?rs=ENSMUST00000035164.4&taxid=10090&members=miR-652-5p&showcnc=1&shownc=1&shownc_nc=1&showncf1=1&showncf2=1&subset=1	-0.46
mmu-miR-652-5p	Slc41a1	http://www.targetscan.org/cgi-bin/targetscan/mmu_71/view_gene.cgi?rs=ENSMUST00000086559.6&taxid=10090&members=miR-652-5p&showcnc=1&shownc=1&shownc_nc=1&showncf1=1&showncf2=1&subset=1	-0.46
mmu-miR-652-5p	Xlr5b	http://www.targetscan.org/cgi-bin/targetscan/mmu_71/view_gene.cgi?rs=ENSMUST00000114518.3&taxid=10090&members=miR-652-5p&showcnc=1&shownc=1&shownc_nc=1&showncf1=1&showncf2=1&subset=1	-0.45
mmu-miR-652-5p	AI118078	http://www.targetscan.org/cgi-bin/targetscan/mmu_71/view_gene.cgi?rs=ENSMUST00000085754.4&taxid=10090&members=miR-652-5p&showcnc=1&shownc=1&shownc_nc=1&showncf1=1&showncf2=1&subset=1	-0.45
mmu-miR-652-5p	Crp	http://www.targetscan.org/cgi-bin/targetscan/mmu_71/view_gene.cgi?rs=ENSMUST00000038495.3&taxid=10090&members=miR-652-5p&showcnc=1&shownc=1&shownc_nc=1&showncf1=1&showncf2=1&subset=1	-0.45
mmu-miR-652-5p	Kcna2	http://www.targetscan.org/cgi-bin/targetscan/mmu_71/view_gene.cgi?rs=ENSMUST00000038695.1&taxid=10090&members=miR-652-5p&showcnc=1&shownc=1&shownc_nc=1&showncf1=1&showncf2=1&subset=1	-0.45
mmu-miR-652-5p	AI661453	http://www.targetscan.org/cgi-bin/targetscan/mmu_71/view_gene.cgi?rs=ENSMUST00000150819.2&taxid=10090&members=miR-652-5p&showcnc=1&shownc=1&shownc_nc=1&showncf1=1&showncf2=1&subset=1	-0.45
mmu-miR-652-5p	Tor1aip2	http://www.targetscan.org/cgi-bin/targetscan/mmu_71/view_gene.cgi?rs=ENSMUST00000111757.4&taxid=10090&members=miR-652-5p&showcnc=1&shownc=1&shownc_nc=1&showncf1=1&showncf2=1&subset=1	-0.44
mmu-miR-652-5p	Kcna7	http://www.targetscan.org/cgi-bin/targetscan/mmu_71/view_gene.cgi?rs=ENSMUST00000107774.1&taxid=10090&members=miR-652-5p&showcnc=1&shownc=1&shownc_nc=1&showncf1=1&showncf2=1&subset=1	-0.44
mmu-miR-652-5p	Dpp8	http://www.targetscan.org/cgi-bin/targetscan/mmu_71/view_gene.cgi?rs=ENSMUST00000034960.7&taxid=10090&members=miR-652-5p&showcnc=1&shownc=1&shownc_nc=1&showncf1=1&showncf2=1&subset=1	-0.44
mmu-miR-652-5p	Ccdc152	http://www.targetscan.org/cgi-bin/targetscan/mmu_71/view_gene.cgi?rs=ENSMUST00000165386.1&taxid=10090&members=miR-652-5p&showcnc=1&shownc=1&shownc_nc=1&showncf1=1&showncf2=1&subset=1	-0.43
mmu-miR-652-5p	Paqr9	http://www.targetscan.org/cgi-bin/targetscan/mmu_71/view_gene.cgi?rs=ENSMUST00000079597.6&taxid=10090&members=miR-652-5p&showcnc=1&shownc=1&shownc_nc=1&showncf1=1&showncf2=1&subset=1	-0.43
mmu-miR-652-5p	Vsig1	http://www.targetscan.org/cgi-bin/targetscan/mmu_71/view_gene.cgi?rs=ENSMUST00000033806.4&taxid=10090&members=miR-652-5p&showcnc=1&shownc=1&shownc_nc=1&showncf1=1&showncf2=1&subset=1	-0.43
mmu-miR-652-5p	Parp8	http://www.targetscan.org/cgi-bin/targetscan/mmu_71/view_gene.cgi?rs=ENSMUST00000022239.6&taxid=10090&members=miR-652-5p&showcnc=1&shownc=1&shownc_nc=1&showncf1=1&showncf2=1&subset=1	-0.43
mmu-miR-652-5p	Hist2h4	http://www.targetscan.org/cgi-bin/targetscan/mmu_71/view_gene.cgi?rs=ENSMUST00000171473.2&taxid=10090&members=miR-652-5p&showcnc=1&shownc=1&shownc_nc=1&showncf1=1&showncf2=1&subset=1	-0.43
mmu-miR-652-5p	Hmgxb4	http://www.targetscan.org/cgi-bin/targetscan/mmu_71/view_gene.cgi?rs=ENSMUST00000041759.8&taxid=10090&members=miR-652-5p&showcnc=1&shownc=1&shownc_nc=1&showncf1=1&showncf2=1&subset=1	-0.43
mmu-miR-652-5p	Pik3ip1	http://www.targetscan.org/cgi-bin/targetscan/mmu_71/view_gene.cgi?rs=ENSMUST00000045153.5&taxid=10090&members=miR-652-5p&showcnc=1&shownc=1&shownc_nc=1&showncf1=1&showncf2=1&subset=1	-0.43
mmu-miR-652-5p	Cnn1	http://www.targetscan.org/cgi-bin/targetscan/mmu_71/view_gene.cgi?rs=ENSMUST00000001384.4&taxid=10090&members=miR-652-5p&showcnc=1&shownc=1&shownc_nc=1&showncf1=1&showncf2=1&subset=1	-0.43
mmu-miR-652-5p	Gm11007	http://www.targetscan.org/cgi-bin/targetscan/mmu_71/view_gene.cgi?rs=ENSMUST00000178120.2&taxid=10090&members=miR-652-5p&showcnc=1&shownc=1&shownc_nc=1&showncf1=1&showncf2=1&subset=1	-0.42
mmu-miR-652-5p	Duxbl3	http://www.targetscan.org/cgi-bin/targetscan/mmu_71/view_gene.cgi?rs=ENSMUST00000112340.2&taxid=10090&members=miR-652-5p&showcnc=1&shownc=1&shownc_nc=1&showncf1=1&showncf2=1&subset=1	-0.42
mmu-miR-652-5p	Gm2007	http://www.targetscan.org/cgi-bin/targetscan/mmu_71/view_gene.cgi?rs=ENSMUST00000178133.2&taxid=10090&members=miR-652-5p&showcnc=1&shownc=1&shownc_nc=1&showncf1=1&showncf2=1&subset=1	-0.42
mmu-miR-652-5p	9330159N05Rik	http://www.targetscan.org/cgi-bin/targetscan/mmu_71/view_gene.cgi?rs=ENSMUST00000180541.1&taxid=10090&members=miR-652-5p&showcnc=1&shownc=1&shownc_nc=1&showncf1=1&showncf2=1&subset=1	-0.42
mmu-miR-652-5p	2810459M11Rik	http://www.targetscan.org/cgi-bin/targetscan/mmu_71/view_gene.cgi?rs=ENSMUST00000165824.2&taxid=10090&members=miR-652-5p&showcnc=1&shownc=1&shownc_nc=1&showncf1=1&showncf2=1&subset=1	-0.42
mmu-miR-652-5p	Mtx3	http://www.targetscan.org/cgi-bin/targetscan/mmu_71/view_gene.cgi?rs=ENSMUST00000076169.3&taxid=10090&members=miR-652-5p&showcnc=1&shownc=1&shownc_nc=1&showncf1=1&showncf2=1&subset=1	-0.42
mmu-miR-652-5p	Dynll1	http://www.targetscan.org/cgi-bin/targetscan/mmu_71/view_gene.cgi?rs=ENSMUST00000009157.3&taxid=10090&members=miR-652-5p&showcnc=1&shownc=1&shownc_nc=1&showncf1=1&showncf2=1&subset=1	-0.42
mmu-miR-652-5p	Gm16503	http://www.targetscan.org/cgi-bin/targetscan/mmu_71/view_gene.cgi?rs=ENSMUST00000104964.2&taxid=10090&members=miR-652-5p&showcnc=1&shownc=1&shownc_nc=1&showncf1=1&showncf2=1&subset=1	-0.42
mmu-miR-652-5p	Gabrb2	http://www.targetscan.org/cgi-bin/targetscan/mmu_71/view_gene.cgi?rs=ENSMUST00000007797.4&taxid=10090&members=miR-652-5p&showcnc=1&shownc=1&shownc_nc=1&showncf1=1&showncf2=1&subset=1	-0.42
mmu-miR-652-5p	Zfp367	http://www.targetscan.org/cgi-bin/targetscan/mmu_71/view_gene.cgi?rs=ENSMUST00000059817.5&taxid=10090&members=miR-652-5p&showcnc=1&shownc=1&shownc_nc=1&showncf1=1&showncf2=1&subset=1	-0.42
mmu-miR-652-5p	Fbp2	http://www.targetscan.org/cgi-bin/targetscan/mmu_71/view_gene.cgi?rs=ENSMUST00000021907.7&taxid=10090&members=miR-652-5p&showcnc=1&shownc=1&shownc_nc=1&showncf1=1&showncf2=1&subset=1	-0.41
mmu-miR-652-5p	Bche	http://www.targetscan.org/cgi-bin/targetscan/mmu_71/view_gene.cgi?rs=ENSMUST00000029367.5&taxid=10090&members=miR-652-5p&showcnc=1&shownc=1&shownc_nc=1&showncf1=1&showncf2=1&subset=1	-0.41
mmu-miR-652-5p	Lsm8	http://www.targetscan.org/cgi-bin/targetscan/mmu_71/view_gene.cgi?rs=ENSMUST00000056398.8&taxid=10090&members=miR-652-5p&showcnc=1&shownc=1&shownc_nc=1&showncf1=1&showncf2=1&subset=1	-0.41
mmu-miR-652-5p	Hist1h2bj	http://www.targetscan.org/cgi-bin/targetscan/mmu_71/view_gene.cgi?rs=ENSMUST00000110452.1&taxid=10090&members=miR-652-5p&showcnc=1&shownc=1&shownc_nc=1&showncf1=1&showncf2=1&subset=1	-0.41
mmu-miR-652-5p	Macrod2	http://www.targetscan.org/cgi-bin/targetscan/mmu_71/view_gene.cgi?rs=ENSMUST00000110064.2&taxid=10090&members=miR-652-5p&showcnc=1&shownc=1&shownc_nc=1&showncf1=1&showncf2=1&subset=1	-0.41
mmu-miR-652-5p	Rhbdl3	http://www.targetscan.org/cgi-bin/targetscan/mmu_71/view_gene.cgi?rs=ENSMUST00000017836.7&taxid=10090&members=miR-652-5p&showcnc=1&shownc=1&shownc_nc=1&showncf1=1&showncf2=1&subset=1	-0.41
mmu-miR-652-5p	Mrps2	http://www.targetscan.org/cgi-bin/targetscan/mmu_71/view_gene.cgi?rs=ENSMUST00000038600.3&taxid=10090&members=miR-652-5p&showcnc=1&shownc=1&shownc_nc=1&showncf1=1&showncf2=1&subset=1	-0.41
mmu-miR-652-5p	Aes	http://www.targetscan.org/cgi-bin/targetscan/mmu_71/view_gene.cgi?rs=ENSMUST00000002518.8&taxid=10090&members=miR-652-5p&showcnc=1&shownc=1&shownc_nc=1&showncf1=1&showncf2=1&subset=1	-0.41
mmu-miR-652-5p	Necap1	http://www.targetscan.org/cgi-bin/targetscan/mmu_71/view_gene.cgi?rs=ENSMUST00000032477.4&taxid=10090&members=miR-652-5p&showcnc=1&shownc=1&shownc_nc=1&showncf1=1&showncf2=1&subset=1	-0.41
mmu-miR-652-5p	AI597479	http://www.targetscan.org/cgi-bin/targetscan/mmu_71/view_gene.cgi?rs=ENSMUST00000010434.7&taxid=10090&members=miR-652-5p&showcnc=1&shownc=1&shownc_nc=1&showncf1=1&showncf2=1&subset=1	-0.41
mmu-miR-652-5p	Fbxo3	http://www.targetscan.org/cgi-bin/targetscan/mmu_71/view_gene.cgi?rs=ENSMUST00000111136.2&taxid=10090&members=miR-652-5p&showcnc=1&shownc=1&shownc_nc=1&showncf1=1&showncf2=1&subset=1	-0.4
mmu-miR-652-5p	Klhl41	http://www.targetscan.org/cgi-bin/targetscan/mmu_71/view_gene.cgi?rs=ENSMUST00000100050.3&taxid=10090&members=miR-652-5p&showcnc=1&shownc=1&shownc_nc=1&showncf1=1&showncf2=1&subset=1	-0.4
mmu-miR-652-5p	Ccpg1	http://www.targetscan.org/cgi-bin/targetscan/mmu_71/view_gene.cgi?rs=ENSMUST00000150826.3&taxid=10090&members=miR-652-5p&showcnc=1&shownc=1&shownc_nc=1&showncf1=1&showncf2=1&subset=1	-0.4
mmu-miR-652-5p	Wrb	http://www.targetscan.org/cgi-bin/targetscan/mmu_71/view_gene.cgi?rs=ENSMUST00000023913.8&taxid=10090&members=miR-652-5p&showcnc=1&shownc=1&shownc_nc=1&showncf1=1&showncf2=1&subset=1	-0.4
mmu-miR-652-5p	Glp1r	http://www.targetscan.org/cgi-bin/targetscan/mmu_71/view_gene.cgi?rs=ENSMUST00000114574.1&taxid=10090&members=miR-652-5p&showcnc=1&shownc=1&shownc_nc=1&showncf1=1&showncf2=1&subset=1	-0.4
mmu-miR-652-5p	Rbm14	http://www.targetscan.org/cgi-bin/targetscan/mmu_71/view_gene.cgi?rs=ENSMUST00000113793.3&taxid=10090&members=miR-652-5p&showcnc=1&shownc=1&shownc_nc=1&showncf1=1&showncf2=1&subset=1	-0.4
mmu-miR-652-5p	Apol7e	http://www.targetscan.org/cgi-bin/targetscan/mmu_71/view_gene.cgi?rs=ENSMUST00000096358.4&taxid=10090&members=miR-652-5p&showcnc=1&shownc=1&shownc_nc=1&showncf1=1&showncf2=1&subset=1	-0.39
mmu-miR-652-5p	Apol7b	http://www.targetscan.org/cgi-bin/targetscan/mmu_71/view_gene.cgi?rs=ENSMUST00000089469.5&taxid=10090&members=miR-652-5p&showcnc=1&shownc=1&shownc_nc=1&showncf1=1&showncf2=1&subset=1	-0.39
mmu-miR-652-5p	Sypl	http://www.targetscan.org/cgi-bin/targetscan/mmu_71/view_gene.cgi?rs=ENSMUST00000076698.6&taxid=10090&members=miR-652-5p&showcnc=1&shownc=1&shownc_nc=1&showncf1=1&showncf2=1&subset=1	-0.39
mmu-miR-652-5p	Slc38a5	http://www.targetscan.org/cgi-bin/targetscan/mmu_71/view_gene.cgi?rs=ENSMUST00000115591.2&taxid=10090&members=miR-652-5p&showcnc=1&shownc=1&shownc_nc=1&showncf1=1&showncf2=1&subset=1	-0.39
mmu-miR-652-5p	Vegfa	http://www.targetscan.org/cgi-bin/targetscan/mmu_71/view_gene.cgi?rs=ENSMUST00000024747.8&taxid=10090&members=miR-652-5p&showcnc=1&shownc=1&shownc_nc=1&showncf1=1&showncf2=1&subset=1	-0.39
mmu-miR-652-5p	Strn	http://www.targetscan.org/cgi-bin/targetscan/mmu_71/view_gene.cgi?rs=ENSMUST00000145910.3&taxid=10090&members=miR-652-5p&showcnc=1&shownc=1&shownc_nc=1&showncf1=1&showncf2=1&subset=1	-0.39
mmu-miR-652-5p	Zfp607	http://www.targetscan.org/cgi-bin/targetscan/mmu_71/view_gene.cgi?rs=ENSMUST00000053722.8&taxid=10090&members=miR-652-5p&showcnc=1&shownc=1&shownc_nc=1&showncf1=1&showncf2=1&subset=1	-0.39
mmu-miR-652-5p	Rnf141	http://www.targetscan.org/cgi-bin/targetscan/mmu_71/view_gene.cgi?rs=ENSMUST00000177236.2&taxid=10090&members=miR-652-5p&showcnc=1&shownc=1&shownc_nc=1&showncf1=1&showncf2=1&subset=1	-0.39
mmu-miR-652-5p	Tcp11l2	http://www.targetscan.org/cgi-bin/targetscan/mmu_71/view_gene.cgi?rs=ENSMUST00000020223.7&taxid=10090&members=miR-652-5p&showcnc=1&shownc=1&shownc_nc=1&showncf1=1&showncf2=1&subset=1	-0.39
mmu-miR-652-5p	Prok1	http://www.targetscan.org/cgi-bin/targetscan/mmu_71/view_gene.cgi?rs=ENSMUST00000049852.8&taxid=10090&members=miR-652-5p&showcnc=1&shownc=1&shownc_nc=1&showncf1=1&showncf2=1&subset=1	-0.38
mmu-miR-652-5p	Pde4d	http://www.targetscan.org/cgi-bin/targetscan/mmu_71/view_gene.cgi?rs=ENSMUST00000120664.2&taxid=10090&members=miR-652-5p&showcnc=1&shownc=1&shownc_nc=1&showncf1=1&showncf2=1&subset=1	-0.38
mmu-miR-652-5p	Prokr2	http://www.targetscan.org/cgi-bin/targetscan/mmu_71/view_gene.cgi?rs=ENSMUST00000049997.8&taxid=10090&members=miR-652-5p&showcnc=1&shownc=1&shownc_nc=1&showncf1=1&showncf2=1&subset=1	-0.38
mmu-miR-652-5p	Hist1h2bp	http://www.targetscan.org/cgi-bin/targetscan/mmu_71/view_gene.cgi?rs=ENSMUST00000102982.1&taxid=10090&members=miR-652-5p&showcnc=1&shownc=1&shownc_nc=1&showncf1=1&showncf2=1&subset=1	-0.38
mmu-miR-652-5p	Trim34a	http://www.targetscan.org/cgi-bin/targetscan/mmu_71/view_gene.cgi?rs=ENSMUST00000143414.1&taxid=10090&members=miR-652-5p&showcnc=1&shownc=1&shownc_nc=1&showncf1=1&showncf2=1&subset=1	-0.38
mmu-miR-652-5p	Syt17	http://www.targetscan.org/cgi-bin/targetscan/mmu_71/view_gene.cgi?rs=ENSMUST00000081574.4&taxid=10090&members=miR-652-5p&showcnc=1&shownc=1&shownc_nc=1&showncf1=1&showncf2=1&subset=1	-0.38
mmu-miR-652-5p	Mxi1	http://www.targetscan.org/cgi-bin/targetscan/mmu_71/view_gene.cgi?rs=ENSMUST00000003870.8&taxid=10090&members=miR-652-5p&showcnc=1&shownc=1&shownc_nc=1&showncf1=1&showncf2=1&subset=1	-0.38
mmu-miR-652-5p	Tmed3	http://www.targetscan.org/cgi-bin/targetscan/mmu_71/view_gene.cgi?rs=ENSMUST00000058488.7&taxid=10090&members=miR-652-5p&showcnc=1&shownc=1&shownc_nc=1&showncf1=1&showncf2=1&subset=1	-0.38
mmu-miR-652-5p	2310061N02Rik	http://www.targetscan.org/cgi-bin/targetscan/mmu_71/view_gene.cgi?rs=ENSMUST00000050882.3&taxid=10090&members=miR-652-5p&showcnc=1&shownc=1&shownc_nc=1&showncf1=1&showncf2=1&subset=1	-0.38
mmu-miR-652-5p	Pja1	http://www.targetscan.org/cgi-bin/targetscan/mmu_71/view_gene.cgi?rs=ENSMUST00000113792.1&taxid=10090&members=miR-652-5p&showcnc=1&shownc=1&shownc_nc=1&showncf1=1&showncf2=1&subset=1	-0.38
mmu-miR-652-5p	G6pc	http://www.targetscan.org/cgi-bin/targetscan/mmu_71/view_gene.cgi?rs=ENSMUST00000019469.2&taxid=10090&members=miR-652-5p&showcnc=1&shownc=1&shownc_nc=1&showncf1=1&showncf2=1&subset=1	-0.38
mmu-miR-652-5p	Tnfrsf14	http://www.targetscan.org/cgi-bin/targetscan/mmu_71/view_gene.cgi?rs=ENSMUST00000045919.6&taxid=10090&members=miR-652-5p&showcnc=1&shownc=1&shownc_nc=1&showncf1=1&showncf2=1&subset=1	-0.38
mmu-miR-652-5p	Net1	http://www.targetscan.org/cgi-bin/targetscan/mmu_71/view_gene.cgi?rs=ENSMUST00000091853.5&taxid=10090&members=miR-652-5p&showcnc=1&shownc=1&shownc_nc=1&showncf1=1&showncf2=1&subset=1	-0.37
mmu-miR-652-5p	Abhd17a	http://www.targetscan.org/cgi-bin/targetscan/mmu_71/view_gene.cgi?rs=ENSMUST00000191440.1&taxid=10090&members=miR-652-5p&showcnc=1&shownc=1&shownc_nc=1&showncf1=1&showncf2=1&subset=1	-0.37
mmu-miR-652-5p	Asah2	http://www.targetscan.org/cgi-bin/targetscan/mmu_71/view_gene.cgi?rs=ENSMUST00000096119.4&taxid=10090&members=miR-652-5p&showcnc=1&shownc=1&shownc_nc=1&showncf1=1&showncf2=1&subset=1	-0.37
mmu-miR-652-5p	Lmtk2	http://www.targetscan.org/cgi-bin/targetscan/mmu_71/view_gene.cgi?rs=ENSMUST00000041804.7&taxid=10090&members=miR-652-5p&showcnc=1&shownc=1&shownc_nc=1&showncf1=1&showncf2=1&subset=1	-0.37
mmu-miR-652-5p	Zfp113	http://www.targetscan.org/cgi-bin/targetscan/mmu_71/view_gene.cgi?rs=ENSMUST00000049393.9&taxid=10090&members=miR-652-5p&showcnc=1&shownc=1&shownc_nc=1&showncf1=1&showncf2=1&subset=1	-0.37
mmu-miR-652-5p	Krtap4-6	http://www.targetscan.org/cgi-bin/targetscan/mmu_71/view_gene.cgi?rs=ENSMUST00000100476.2&taxid=10090&members=miR-652-5p&showcnc=1&shownc=1&shownc_nc=1&showncf1=1&showncf2=1&subset=1	-0.37
mmu-miR-652-5p	Drd5	http://www.targetscan.org/cgi-bin/targetscan/mmu_71/view_gene.cgi?rs=ENSMUST00000041646.2&taxid=10090&members=miR-652-5p&showcnc=1&shownc=1&shownc_nc=1&showncf1=1&showncf2=1&subset=1	-0.37
mmu-miR-652-5p	Ncoa3	http://www.targetscan.org/cgi-bin/targetscan/mmu_71/view_gene.cgi?rs=ENSMUST00000088095.5&taxid=10090&members=miR-652-5p&showcnc=1&shownc=1&shownc_nc=1&showncf1=1&showncf2=1&subset=1	-0.37
mmu-miR-652-5p	Fbxl21	http://www.targetscan.org/cgi-bin/targetscan/mmu_71/view_gene.cgi?rs=ENSMUST00000121871.2&taxid=10090&members=miR-652-5p&showcnc=1&shownc=1&shownc_nc=1&showncf1=1&showncf2=1&subset=1	-0.36
mmu-miR-652-5p	Cdkn2c	http://www.targetscan.org/cgi-bin/targetscan/mmu_71/view_gene.cgi?rs=ENSMUST00000097921.4&taxid=10090&members=miR-652-5p&showcnc=1&shownc=1&shownc_nc=1&showncf1=1&showncf2=1&subset=1	-0.36
mmu-miR-652-5p	Nkiras2	http://www.targetscan.org/cgi-bin/targetscan/mmu_71/view_gene.cgi?rs=ENSMUST00000017981.4&taxid=10090&members=miR-652-5p&showcnc=1&shownc=1&shownc_nc=1&showncf1=1&showncf2=1&subset=1	-0.36
mmu-miR-652-5p	Oprl1	http://www.targetscan.org/cgi-bin/targetscan/mmu_71/view_gene.cgi?rs=ENSMUST00000071585.4&taxid=10090&members=miR-652-5p&showcnc=1&shownc=1&shownc_nc=1&showncf1=1&showncf2=1&subset=1	-0.36
mmu-miR-652-5p	Lcor	http://www.targetscan.org/cgi-bin/targetscan/mmu_71/view_gene.cgi?rs=ENSMUST00000067795.6&taxid=10090&members=miR-652-5p&showcnc=1&shownc=1&shownc_nc=1&showncf1=1&showncf2=1&subset=1	-0.36
mmu-miR-652-5p	Lrif1	http://www.targetscan.org/cgi-bin/targetscan/mmu_71/view_gene.cgi?rs=ENSMUST00000106736.2&taxid=10090&members=miR-652-5p&showcnc=1&shownc=1&shownc_nc=1&showncf1=1&showncf2=1&subset=1	-0.36
mmu-miR-652-5p	Dnajc19	http://www.targetscan.org/cgi-bin/targetscan/mmu_71/view_gene.cgi?rs=ENSMUST00000117223.1&taxid=10090&members=miR-652-5p&showcnc=1&shownc=1&shownc_nc=1&showncf1=1&showncf2=1&subset=1	-0.36
mmu-miR-652-5p	Blmh	http://www.targetscan.org/cgi-bin/targetscan/mmu_71/view_gene.cgi?rs=ENSMUST00000021197.4&taxid=10090&members=miR-652-5p&showcnc=1&shownc=1&shownc_nc=1&showncf1=1&showncf2=1&subset=1	-0.36
mmu-miR-652-5p	Pigg	http://www.targetscan.org/cgi-bin/targetscan/mmu_71/view_gene.cgi?rs=ENSMUST00000119014.2&taxid=10090&members=miR-652-5p&showcnc=1&shownc=1&shownc_nc=1&showncf1=1&showncf2=1&subset=1	-0.36
mmu-miR-652-5p	Sp8	http://www.targetscan.org/cgi-bin/targetscan/mmu_71/view_gene.cgi?rs=ENSMUST00000063918.2&taxid=10090&members=miR-652-5p&showcnc=1&shownc=1&shownc_nc=1&showncf1=1&showncf2=1&subset=1	-0.35
mmu-miR-652-5p	Btf3	http://www.targetscan.org/cgi-bin/targetscan/mmu_71/view_gene.cgi?rs=ENSMUST00000022163.9&taxid=10090&members=miR-652-5p&showcnc=1&shownc=1&shownc_nc=1&showncf1=1&showncf2=1&subset=1	-0.35
mmu-miR-652-5p	Ccnt1	http://www.targetscan.org/cgi-bin/targetscan/mmu_71/view_gene.cgi?rs=ENSMUST00000169707.2&taxid=10090&members=miR-652-5p&showcnc=1&shownc=1&shownc_nc=1&showncf1=1&showncf2=1&subset=1	-0.35
mmu-miR-652-5p	B230217C12Rik	http://www.targetscan.org/cgi-bin/targetscan/mmu_71/view_gene.cgi?rs=ENSMUST00000054783.4&taxid=10090&members=miR-652-5p&showcnc=1&shownc=1&shownc_nc=1&showncf1=1&showncf2=1&subset=1	-0.35
mmu-miR-652-5p	Pdia6	http://www.targetscan.org/cgi-bin/targetscan/mmu_71/view_gene.cgi?rs=ENSMUST00000057288.5&taxid=10090&members=miR-652-5p&showcnc=1&shownc=1&shownc_nc=1&showncf1=1&showncf2=1&subset=1	-0.35
mmu-miR-652-5p	Hcrtr2	http://www.targetscan.org/cgi-bin/targetscan/mmu_71/view_gene.cgi?rs=ENSMUST00000063140.9&taxid=10090&members=miR-652-5p&showcnc=1&shownc=1&shownc_nc=1&showncf1=1&showncf2=1&subset=1	-0.34
mmu-miR-652-5p	Plekha5	http://www.targetscan.org/cgi-bin/targetscan/mmu_71/view_gene.cgi?rs=ENSMUST00000087622.3&taxid=10090&members=miR-652-5p&showcnc=1&shownc=1&shownc_nc=1&showncf1=1&showncf2=1&subset=1	-0.34
mmu-miR-652-5p	Rag2	http://www.targetscan.org/cgi-bin/targetscan/mmu_71/view_gene.cgi?rs=ENSMUST00000044031.3&taxid=10090&members=miR-652-5p&showcnc=1&shownc=1&shownc_nc=1&showncf1=1&showncf2=1&subset=1	-0.34
mmu-miR-652-5p	Palm2Akap2	http://www.targetscan.org/cgi-bin/targetscan/mmu_71/view_gene.cgi?rs=ENSMUST00000150412.1&taxid=10090&members=miR-652-5p&showcnc=1&shownc=1&shownc_nc=1&showncf1=1&showncf2=1&subset=1	-0.34
mmu-miR-652-5p	Nfrkb	http://www.targetscan.org/cgi-bin/targetscan/mmu_71/view_gene.cgi?rs=ENSMUST00000086167.6&taxid=10090&members=miR-652-5p&showcnc=1&shownc=1&shownc_nc=1&showncf1=1&showncf2=1&subset=1	-0.34
mmu-miR-652-5p	Prph2	http://www.targetscan.org/cgi-bin/targetscan/mmu_71/view_gene.cgi?rs=ENSMUST00000024773.5&taxid=10090&members=miR-652-5p&showcnc=1&shownc=1&shownc_nc=1&showncf1=1&showncf2=1&subset=1	-0.34
mmu-miR-652-5p	Mrps36	http://www.targetscan.org/cgi-bin/targetscan/mmu_71/view_gene.cgi?rs=ENSMUST00000109333.2&taxid=10090&members=miR-652-5p&showcnc=1&shownc=1&shownc_nc=1&showncf1=1&showncf2=1&subset=1	-0.34
mmu-miR-652-5p	Pgk1	http://www.targetscan.org/cgi-bin/targetscan/mmu_71/view_gene.cgi?rs=ENSMUST00000081593.7&taxid=10090&members=miR-652-5p&showcnc=1&shownc=1&shownc_nc=1&showncf1=1&showncf2=1&subset=1	-0.34
mmu-miR-652-5p	Gm10302	http://www.targetscan.org/cgi-bin/targetscan/mmu_71/view_gene.cgi?rs=ENSMUST00000174433.1&taxid=10090&members=miR-652-5p&showcnc=1&shownc=1&shownc_nc=1&showncf1=1&showncf2=1&subset=1	-0.34
mmu-miR-652-5p	Cacnb3	http://www.targetscan.org/cgi-bin/targetscan/mmu_71/view_gene.cgi?rs=ENSMUST00000109150.2&taxid=10090&members=miR-652-5p&showcnc=1&shownc=1&shownc_nc=1&showncf1=1&showncf2=1&subset=1	-0.34
mmu-miR-652-5p	Aida	http://www.targetscan.org/cgi-bin/targetscan/mmu_71/view_gene.cgi?rs=ENSMUST00000109166.2&taxid=10090&members=miR-652-5p&showcnc=1&shownc=1&shownc_nc=1&showncf1=1&showncf2=1&subset=1	-0.34
mmu-miR-652-5p	5031414D18Rik	http://www.targetscan.org/cgi-bin/targetscan/mmu_71/view_gene.cgi?rs=ENSMUST00000036072.7&taxid=10090&members=miR-652-5p&showcnc=1&shownc=1&shownc_nc=1&showncf1=1&showncf2=1&subset=1	-0.34
mmu-miR-652-5p	Mixl1	http://www.targetscan.org/cgi-bin/targetscan/mmu_71/view_gene.cgi?rs=ENSMUST00000027778.7&taxid=10090&members=miR-652-5p&showcnc=1&shownc=1&shownc_nc=1&showncf1=1&showncf2=1&subset=1	-0.34
mmu-miR-652-5p	Ikzf5	http://www.targetscan.org/cgi-bin/targetscan/mmu_71/view_gene.cgi?rs=ENSMUST00000046306.9&taxid=10090&members=miR-652-5p&showcnc=1&shownc=1&shownc_nc=1&showncf1=1&showncf2=1&subset=1	-0.34
mmu-miR-652-5p	Plekhf1	http://www.targetscan.org/cgi-bin/targetscan/mmu_71/view_gene.cgi?rs=ENSMUST00000098513.4&taxid=10090&members=miR-652-5p&showcnc=1&shownc=1&shownc_nc=1&showncf1=1&showncf2=1&subset=1	-0.33
mmu-miR-652-5p	Sf3b5	http://www.targetscan.org/cgi-bin/targetscan/mmu_71/view_gene.cgi?rs=ENSMUST00000105139.4&taxid=10090&members=miR-652-5p&showcnc=1&shownc=1&shownc_nc=1&showncf1=1&showncf2=1&subset=1	-0.33
mmu-miR-652-5p	Ptplad1	http://www.targetscan.org/cgi-bin/targetscan/mmu_71/view_gene.cgi?rs=ENSMUST00000036615.5&taxid=10090&members=miR-652-5p&showcnc=1&shownc=1&shownc_nc=1&showncf1=1&showncf2=1&subset=1	-0.33
mmu-miR-652-5p	Ipcef1	http://www.targetscan.org/cgi-bin/targetscan/mmu_71/view_gene.cgi?rs=ENSMUST00000105617.2&taxid=10090&members=miR-652-5p&showcnc=1&shownc=1&shownc_nc=1&showncf1=1&showncf2=1&subset=1	-0.33
mmu-miR-652-5p	Olfr912	http://www.targetscan.org/cgi-bin/targetscan/mmu_71/view_gene.cgi?rs=ENSMUST00000071681.2&taxid=10090&members=miR-652-5p&showcnc=1&shownc=1&shownc_nc=1&showncf1=1&showncf2=1&subset=1	-0.33
mmu-miR-652-5p	Tspan9	http://www.targetscan.org/cgi-bin/targetscan/mmu_71/view_gene.cgi?rs=ENSMUST00000112173.2&taxid=10090&members=miR-652-5p&showcnc=1&shownc=1&shownc_nc=1&showncf1=1&showncf2=1&subset=1	-0.33
mmu-miR-652-5p	Foxh1	http://www.targetscan.org/cgi-bin/targetscan/mmu_71/view_gene.cgi?rs=ENSMUST00000037824.4&taxid=10090&members=miR-652-5p&showcnc=1&shownc=1&shownc_nc=1&showncf1=1&showncf2=1&subset=1	-0.33
mmu-miR-652-5p	Arfgap2	http://www.targetscan.org/cgi-bin/targetscan/mmu_71/view_gene.cgi?rs=ENSMUST00000080008.7&taxid=10090&members=miR-652-5p&showcnc=1&shownc=1&shownc_nc=1&showncf1=1&showncf2=1&subset=1	-0.33
mmu-miR-652-5p	Mturn	http://www.targetscan.org/cgi-bin/targetscan/mmu_71/view_gene.cgi?rs=ENSMUST00000190641.1&taxid=10090&members=miR-652-5p&showcnc=1&shownc=1&shownc_nc=1&showncf1=1&showncf2=1&subset=1	-0.33
mmu-miR-652-5p	H2-M10.6	http://www.targetscan.org/cgi-bin/targetscan/mmu_71/view_gene.cgi?rs=ENSMUST00000041398.4&taxid=10090&members=miR-652-5p&showcnc=1&shownc=1&shownc_nc=1&showncf1=1&showncf2=1&subset=1	-0.33
mmu-miR-652-5p	Mfap1a	http://www.targetscan.org/cgi-bin/targetscan/mmu_71/view_gene.cgi?rs=ENSMUST00000089926.5&taxid=10090&members=miR-652-5p&showcnc=1&shownc=1&shownc_nc=1&showncf1=1&showncf2=1&subset=1	-0.33
mmu-miR-652-5p	Fmo2	http://www.targetscan.org/cgi-bin/targetscan/mmu_71/view_gene.cgi?rs=ENSMUST00000045902.7&taxid=10090&members=miR-652-5p&showcnc=1&shownc=1&shownc_nc=1&showncf1=1&showncf2=1&subset=1	-0.33
mmu-miR-652-5p	Cnga3	http://www.targetscan.org/cgi-bin/targetscan/mmu_71/view_gene.cgi?rs=ENSMUST00000027288.8&taxid=10090&members=miR-652-5p&showcnc=1&shownc=1&shownc_nc=1&showncf1=1&showncf2=1&subset=1	-0.33
mmu-miR-652-5p	Sprr2a2	http://www.targetscan.org/cgi-bin/targetscan/mmu_71/view_gene.cgi?rs=ENSMUST00000071805.2&taxid=10090&members=miR-652-5p&showcnc=1&shownc=1&shownc_nc=1&showncf1=1&showncf2=1&subset=1	-0.33
mmu-miR-652-5p	Sytl5	http://www.targetscan.org/cgi-bin/targetscan/mmu_71/view_gene.cgi?rs=ENSMUST00000067529.3&taxid=10090&members=miR-652-5p&showcnc=1&shownc=1&shownc_nc=1&showncf1=1&showncf2=1&subset=1	-0.32
mmu-miR-652-5p	Sacm1l	http://www.targetscan.org/cgi-bin/targetscan/mmu_71/view_gene.cgi?rs=ENSMUST00000026270.7&taxid=10090&members=miR-652-5p&showcnc=1&shownc=1&shownc_nc=1&showncf1=1&showncf2=1&subset=1	-0.32
mmu-miR-652-5p	Slfn3	http://www.targetscan.org/cgi-bin/targetscan/mmu_71/view_gene.cgi?rs=ENSMUST00000019130.7&taxid=10090&members=miR-652-5p&showcnc=1&shownc=1&shownc_nc=1&showncf1=1&showncf2=1&subset=1	-0.32
mmu-miR-652-5p	Gm10000	http://www.targetscan.org/cgi-bin/targetscan/mmu_71/view_gene.cgi?rs=ENSMUST00000070814.2&taxid=10090&members=miR-652-5p&showcnc=1&shownc=1&shownc_nc=1&showncf1=1&showncf2=1&subset=1	-0.32
mmu-miR-652-5p	Trim65	http://www.targetscan.org/cgi-bin/targetscan/mmu_71/view_gene.cgi?rs=ENSMUST00000106440.3&taxid=10090&members=miR-652-5p&showcnc=1&shownc=1&shownc_nc=1&showncf1=1&showncf2=1&subset=1	-0.32
mmu-miR-652-5p	Mfap1b	http://www.targetscan.org/cgi-bin/targetscan/mmu_71/view_gene.cgi?rs=ENSMUST00000056732.3&taxid=10090&members=miR-652-5p&showcnc=1&shownc=1&shownc_nc=1&showncf1=1&showncf2=1&subset=1	-0.32
mmu-miR-652-5p	Yipf6	http://www.targetscan.org/cgi-bin/targetscan/mmu_71/view_gene.cgi?rs=ENSMUST00000054697.5&taxid=10090&members=miR-652-5p&showcnc=1&shownc=1&shownc_nc=1&showncf1=1&showncf2=1&subset=1	-0.32
mmu-miR-652-5p	Csf2rb2	http://www.targetscan.org/cgi-bin/targetscan/mmu_71/view_gene.cgi?rs=ENSMUST00000096356.3&taxid=10090&members=miR-652-5p&showcnc=1&shownc=1&shownc_nc=1&showncf1=1&showncf2=1&subset=1	-0.32
mmu-miR-652-5p	Klf9	http://www.targetscan.org/cgi-bin/targetscan/mmu_71/view_gene.cgi?rs=ENSMUST00000036884.1&taxid=10090&members=miR-652-5p&showcnc=1&shownc=1&shownc_nc=1&showncf1=1&showncf2=1&subset=1	-0.32
mmu-miR-652-5p	Atp5a1	http://www.targetscan.org/cgi-bin/targetscan/mmu_71/view_gene.cgi?rs=ENSMUST00000026495.9&taxid=10090&members=miR-652-5p&showcnc=1&shownc=1&shownc_nc=1&showncf1=1&showncf2=1&subset=1	-0.32
mmu-miR-652-5p	Arhgef16	http://www.targetscan.org/cgi-bin/targetscan/mmu_71/view_gene.cgi?rs=ENSMUST00000030898.6&taxid=10090&members=miR-652-5p&showcnc=1&shownc=1&shownc_nc=1&showncf1=1&showncf2=1&subset=1	-0.32
mmu-miR-652-5p	H2-T10	http://www.targetscan.org/cgi-bin/targetscan/mmu_71/view_gene.cgi?rs=ENSMUST00000166442.2&taxid=10090&members=miR-652-5p&showcnc=1&shownc=1&shownc_nc=1&showncf1=1&showncf2=1&subset=1	-0.32
mmu-miR-652-5p	Gm5113	http://www.targetscan.org/cgi-bin/targetscan/mmu_71/view_gene.cgi?rs=ENSMUST00000085668.4&taxid=10090&members=miR-652-5p&showcnc=1&shownc=1&shownc_nc=1&showncf1=1&showncf2=1&subset=1	-0.32
mmu-miR-652-5p	Ccdc169	http://www.targetscan.org/cgi-bin/targetscan/mmu_71/view_gene.cgi?rs=ENSMUST00000052904.5&taxid=10090&members=miR-652-5p&showcnc=1&shownc=1&shownc_nc=1&showncf1=1&showncf2=1&subset=1	-0.32
mmu-miR-652-5p	Izumo3	http://www.targetscan.org/cgi-bin/targetscan/mmu_71/view_gene.cgi?rs=ENSMUST00000107108.2&taxid=10090&members=miR-652-5p&showcnc=1&shownc=1&shownc_nc=1&showncf1=1&showncf2=1&subset=1	-0.32
mmu-miR-652-5p	Dnmt3a	http://www.targetscan.org/cgi-bin/targetscan/mmu_71/view_gene.cgi?rs=ENSMUST00000020991.9&taxid=10090&members=miR-652-5p&showcnc=1&shownc=1&shownc_nc=1&showncf1=1&showncf2=1&subset=1	-0.32
mmu-miR-652-5p	Mcl1	http://www.targetscan.org/cgi-bin/targetscan/mmu_71/view_gene.cgi?rs=ENSMUST00000037947.9&taxid=10090&members=miR-652-5p&showcnc=1&shownc=1&shownc_nc=1&showncf1=1&showncf2=1&subset=1	-0.32
mmu-miR-652-5p	Nupr1l	http://www.targetscan.org/cgi-bin/targetscan/mmu_71/view_gene.cgi?rs=ENSMUST00000178355.1&taxid=10090&members=miR-652-5p&showcnc=1&shownc=1&shownc_nc=1&showncf1=1&showncf2=1&subset=1	-0.31
mmu-miR-652-5p	Gmnc	http://www.targetscan.org/cgi-bin/targetscan/mmu_71/view_gene.cgi?rs=ENSMUST00000089832.4&taxid=10090&members=miR-652-5p&showcnc=1&shownc=1&shownc_nc=1&showncf1=1&showncf2=1&subset=1	-0.31
mmu-miR-652-5p	Scarf1	http://www.targetscan.org/cgi-bin/targetscan/mmu_71/view_gene.cgi?rs=ENSMUST00000118243.1&taxid=10090&members=miR-652-5p&showcnc=1&shownc=1&shownc_nc=1&showncf1=1&showncf2=1&subset=1	-0.31
mmu-miR-652-5p	Cks2	http://www.targetscan.org/cgi-bin/targetscan/mmu_71/view_gene.cgi?rs=ENSMUST00000075853.5&taxid=10090&members=miR-652-5p&showcnc=1&shownc=1&shownc_nc=1&showncf1=1&showncf2=1&subset=1	-0.31
mmu-miR-652-5p	Lonrf3	http://www.targetscan.org/cgi-bin/targetscan/mmu_71/view_gene.cgi?rs=ENSMUST00000016383.4&taxid=10090&members=miR-652-5p&showcnc=1&shownc=1&shownc_nc=1&showncf1=1&showncf2=1&subset=1	-0.31
mmu-miR-652-5p	Kbtbd8	http://www.targetscan.org/cgi-bin/targetscan/mmu_71/view_gene.cgi?rs=ENSMUST00000119582.1&taxid=10090&members=miR-652-5p&showcnc=1&shownc=1&shownc_nc=1&showncf1=1&showncf2=1&subset=1	-0.31
mmu-miR-652-5p	Otub2	http://www.targetscan.org/cgi-bin/targetscan/mmu_71/view_gene.cgi?rs=ENSMUST00000179684.1&taxid=10090&members=miR-652-5p&showcnc=1&shownc=1&shownc_nc=1&showncf1=1&showncf2=1&subset=1	-0.31
mmu-miR-652-5p	Vmn2r30	http://www.targetscan.org/cgi-bin/targetscan/mmu_71/view_gene.cgi?rs=ENSMUST00000174368.2&taxid=10090&members=miR-652-5p&showcnc=1&shownc=1&shownc_nc=1&showncf1=1&showncf2=1&subset=1	-0.31
mmu-miR-652-5p	Grb10	http://www.targetscan.org/cgi-bin/targetscan/mmu_71/view_gene.cgi?rs=ENSMUST00000093321.6&taxid=10090&members=miR-652-5p&showcnc=1&shownc=1&shownc_nc=1&showncf1=1&showncf2=1&subset=1	-0.31
mmu-miR-652-5p	Pif1	http://www.targetscan.org/cgi-bin/targetscan/mmu_71/view_gene.cgi?rs=ENSMUST00000047099.6&taxid=10090&members=miR-652-5p&showcnc=1&shownc=1&shownc_nc=1&showncf1=1&showncf2=1&subset=1	-0.31
mmu-miR-652-5p	Gosr2	http://www.targetscan.org/cgi-bin/targetscan/mmu_71/view_gene.cgi?rs=ENSMUST00000021329.8&taxid=10090&members=miR-652-5p&showcnc=1&shownc=1&shownc_nc=1&showncf1=1&showncf2=1&subset=1	-0.31
mmu-miR-652-5p	Plekha1	http://www.targetscan.org/cgi-bin/targetscan/mmu_71/view_gene.cgi?rs=ENSMUST00000120441.2&taxid=10090&members=miR-652-5p&showcnc=1&shownc=1&shownc_nc=1&showncf1=1&showncf2=1&subset=1	-0.31
mmu-miR-652-5p	Kpna1	http://www.targetscan.org/cgi-bin/targetscan/mmu_71/view_gene.cgi?rs=ENSMUST00000004054.7&taxid=10090&members=miR-652-5p&showcnc=1&shownc=1&shownc_nc=1&showncf1=1&showncf2=1&subset=1	-0.31
mmu-miR-652-5p	Esp8	http://www.targetscan.org/cgi-bin/targetscan/mmu_71/view_gene.cgi?rs=ENSMUST00000171813.2&taxid=10090&members=miR-652-5p&showcnc=1&shownc=1&shownc_nc=1&showncf1=1&showncf2=1&subset=1	-0.31
mmu-miR-652-5p	Abcg5	http://www.targetscan.org/cgi-bin/targetscan/mmu_71/view_gene.cgi?rs=ENSMUST00000066175.4&taxid=10090&members=miR-652-5p&showcnc=1&shownc=1&shownc_nc=1&showncf1=1&showncf2=1&subset=1	-0.31
mmu-miR-652-5p	Gsdmc2	http://www.targetscan.org/cgi-bin/targetscan/mmu_71/view_gene.cgi?rs=ENSMUST00000188404.1&taxid=10090&members=miR-652-5p&showcnc=1&shownc=1&shownc_nc=1&showncf1=1&showncf2=1&subset=1	-0.31
mmu-miR-652-5p	4921528I07Rik	http://www.targetscan.org/cgi-bin/targetscan/mmu_71/view_gene.cgi?rs=ENSMUST00000072612.5&taxid=10090&members=miR-652-5p&showcnc=1&shownc=1&shownc_nc=1&showncf1=1&showncf2=1&subset=1	-0.3
mmu-miR-652-5p	4930455H04Rik	http://www.targetscan.org/cgi-bin/targetscan/mmu_71/view_gene.cgi?rs=ENSMUST00000117592.1&taxid=10090&members=miR-652-5p&showcnc=1&shownc=1&shownc_nc=1&showncf1=1&showncf2=1&subset=1	-0.3
mmu-miR-652-5p	Tmem263	http://www.targetscan.org/cgi-bin/targetscan/mmu_71/view_gene.cgi?rs=ENSMUST00000095383.4&taxid=10090&members=miR-652-5p&showcnc=1&shownc=1&shownc_nc=1&showncf1=1&showncf2=1&subset=1	-0.3
mmu-miR-652-5p	Rrp15	http://www.targetscan.org/cgi-bin/targetscan/mmu_71/view_gene.cgi?rs=ENSMUST00000001339.5&taxid=10090&members=miR-652-5p&showcnc=1&shownc=1&shownc_nc=1&showncf1=1&showncf2=1&subset=1	-0.3
mmu-miR-652-5p	Fopnl	http://www.targetscan.org/cgi-bin/targetscan/mmu_71/view_gene.cgi?rs=ENSMUST00000120707.1&taxid=10090&members=miR-652-5p&showcnc=1&shownc=1&shownc_nc=1&showncf1=1&showncf2=1&subset=1	-0.3
mmu-miR-652-5p	Rnf7	http://www.targetscan.org/cgi-bin/targetscan/mmu_71/view_gene.cgi?rs=ENSMUST00000057500.5&taxid=10090&members=miR-652-5p&showcnc=1&shownc=1&shownc_nc=1&showncf1=1&showncf2=1&subset=1	-0.3
mmu-miR-652-5p	Plce1	http://www.targetscan.org/cgi-bin/targetscan/mmu_71/view_gene.cgi?rs=ENSMUST00000169713.3&taxid=10090&members=miR-652-5p&showcnc=1&shownc=1&shownc_nc=1&showncf1=1&showncf2=1&subset=1	-0.3
mmu-miR-652-5p	AA474408	http://www.targetscan.org/cgi-bin/targetscan/mmu_71/view_gene.cgi?rs=ENSMUST00000098110.2&taxid=10090&members=miR-652-5p&showcnc=1&shownc=1&shownc_nc=1&showncf1=1&showncf2=1&subset=1	-0.3
mmu-miR-652-5p	H2-T22	http://www.targetscan.org/cgi-bin/targetscan/mmu_71/view_gene.cgi?rs=ENSMUST00000058801.9&taxid=10090&members=miR-652-5p&showcnc=1&shownc=1&shownc_nc=1&showncf1=1&showncf2=1&subset=1	-0.3
mmu-miR-652-5p	Tmprss12	http://www.targetscan.org/cgi-bin/targetscan/mmu_71/view_gene.cgi?rs=ENSMUST00000096200.4&taxid=10090&members=miR-652-5p&showcnc=1&shownc=1&shownc_nc=1&showncf1=1&showncf2=1&subset=1	-0.3
mmu-miR-652-5p	March1	http://www.targetscan.org/cgi-bin/targetscan/mmu_71/view_gene.cgi?rs=ENSMUST00000110255.2&taxid=10090&members=miR-652-5p&showcnc=1&shownc=1&shownc_nc=1&showncf1=1&showncf2=1&subset=1	-0.3
mmu-miR-652-5p	Gm10032	http://www.targetscan.org/cgi-bin/targetscan/mmu_71/view_gene.cgi?rs=ENSMUST00000071522.2&taxid=10090&members=miR-652-5p&showcnc=1&shownc=1&shownc_nc=1&showncf1=1&showncf2=1&subset=1	-0.3
mmu-miR-652-5p	Bpnt1	http://www.targetscan.org/cgi-bin/targetscan/mmu_71/view_gene.cgi?rs=ENSMUST00000027916.7&taxid=10090&members=miR-652-5p&showcnc=1&shownc=1&shownc_nc=1&showncf1=1&showncf2=1&subset=1	-0.3
mmu-miR-652-5p	Eif4a2	http://www.targetscan.org/cgi-bin/targetscan/mmu_71/view_gene.cgi?rs=ENSMUST00000077605.6&taxid=10090&members=miR-652-5p&showcnc=1&shownc=1&shownc_nc=1&showncf1=1&showncf2=1&subset=1	-0.3
mmu-miR-652-5p	Cd151	http://www.targetscan.org/cgi-bin/targetscan/mmu_71/view_gene.cgi?rs=ENSMUST00000106000.3&taxid=10090&members=miR-652-5p&showcnc=1&shownc=1&shownc_nc=1&showncf1=1&showncf2=1&subset=1	-0.3
mmu-miR-874-5p	Hs6st1	http://www.targetscan.org/cgi-bin/targetscan/mmu_71/view_gene.cgi?rs=ENSMUST00000088174.3&taxid=10090&members=miR-874-5p&showcnc=1&shownc=1&shownc_nc=1&showncf1=1&showncf2=1&subset=1	-2.3
mmu-miR-874-5p	Rab11fip4	http://www.targetscan.org/cgi-bin/targetscan/mmu_71/view_gene.cgi?rs=ENSMUST00000017783.7&taxid=10090&members=miR-874-5p&showcnc=1&shownc=1&shownc_nc=1&showncf1=1&showncf2=1&subset=1	-2.15
mmu-miR-874-5p	Adam11	http://www.targetscan.org/cgi-bin/targetscan/mmu_71/view_gene.cgi?rs=ENSMUST00000068150.5&taxid=10090&members=miR-874-5p&showcnc=1&shownc=1&shownc_nc=1&showncf1=1&showncf2=1&subset=1	-1.78
mmu-miR-874-5p	Sec16b	http://www.targetscan.org/cgi-bin/targetscan/mmu_71/view_gene.cgi?rs=ENSMUST00000086130.3&taxid=10090&members=miR-874-5p&showcnc=1&shownc=1&shownc_nc=1&showncf1=1&showncf2=1&subset=1	-1.62
mmu-miR-874-5p	Syk	http://www.targetscan.org/cgi-bin/targetscan/mmu_71/view_gene.cgi?rs=ENSMUST00000120135.2&taxid=10090&members=miR-874-5p&showcnc=1&shownc=1&shownc_nc=1&showncf1=1&showncf2=1&subset=1	-1.49
mmu-miR-874-5p	Psd2	http://www.targetscan.org/cgi-bin/targetscan/mmu_71/view_gene.cgi?rs=ENSMUST00000177432.2&taxid=10090&members=miR-874-5p&showcnc=1&shownc=1&shownc_nc=1&showncf1=1&showncf2=1&subset=1	-1.47
mmu-miR-874-5p	Cabp7	http://www.targetscan.org/cgi-bin/targetscan/mmu_71/view_gene.cgi?rs=ENSMUST00000009219.2&taxid=10090&members=miR-874-5p&showcnc=1&shownc=1&shownc_nc=1&showncf1=1&showncf2=1&subset=1	-1.4
mmu-miR-874-5p	Tbc1d13	http://www.targetscan.org/cgi-bin/targetscan/mmu_71/view_gene.cgi?rs=ENSMUST00000044556.6&taxid=10090&members=miR-874-5p&showcnc=1&shownc=1&shownc_nc=1&showncf1=1&showncf2=1&subset=1	-1.39
mmu-miR-874-5p	Pef1	http://www.targetscan.org/cgi-bin/targetscan/mmu_71/view_gene.cgi?rs=ENSMUST00000118199.2&taxid=10090&members=miR-874-5p&showcnc=1&shownc=1&shownc_nc=1&showncf1=1&showncf2=1&subset=1	-1.39
mmu-miR-874-5p	Pak4	http://www.targetscan.org/cgi-bin/targetscan/mmu_71/view_gene.cgi?rs=ENSMUST00000108283.2&taxid=10090&members=miR-874-5p&showcnc=1&shownc=1&shownc_nc=1&showncf1=1&showncf2=1&subset=1	-1.27
mmu-miR-874-5p	Gm3893	http://www.targetscan.org/cgi-bin/targetscan/mmu_71/view_gene.cgi?rs=ENSMUST00000178882.1&taxid=10090&members=miR-874-5p&showcnc=1&shownc=1&shownc_nc=1&showncf1=1&showncf2=1&subset=1	-1.26
mmu-miR-874-5p	Trabd	http://www.targetscan.org/cgi-bin/targetscan/mmu_71/view_gene.cgi?rs=ENSMUST00000081702.6&taxid=10090&members=miR-874-5p&showcnc=1&shownc=1&shownc_nc=1&showncf1=1&showncf2=1&subset=1	-1.24
mmu-miR-874-5p	Rgs8	http://www.targetscan.org/cgi-bin/targetscan/mmu_71/view_gene.cgi?rs=ENSMUST00000041776.6&taxid=10090&members=miR-874-5p&showcnc=1&shownc=1&shownc_nc=1&showncf1=1&showncf2=1&subset=1	-1.23
mmu-miR-874-5p	Gm10600	http://www.targetscan.org/cgi-bin/targetscan/mmu_71/view_gene.cgi?rs=ENSMUST00000117202.2&taxid=10090&members=miR-874-5p&showcnc=1&shownc=1&shownc_nc=1&showncf1=1&showncf2=1&subset=1	-1.22
mmu-miR-874-5p	Onecut2	http://www.targetscan.org/cgi-bin/targetscan/mmu_71/view_gene.cgi?rs=ENSMUST00000175965.3&taxid=10090&members=miR-874-5p&showcnc=1&shownc=1&shownc_nc=1&showncf1=1&showncf2=1&subset=1	-1.19
mmu-miR-874-5p	Chrnb3	http://www.targetscan.org/cgi-bin/targetscan/mmu_71/view_gene.cgi?rs=ENSMUST00000079463.5&taxid=10090&members=miR-874-5p&showcnc=1&shownc=1&shownc_nc=1&showncf1=1&showncf2=1&subset=1	-1.18
mmu-miR-874-5p	Dynll2	http://www.targetscan.org/cgi-bin/targetscan/mmu_71/view_gene.cgi?rs=ENSMUST00000020775.3&taxid=10090&members=miR-874-5p&showcnc=1&shownc=1&shownc_nc=1&showncf1=1&showncf2=1&subset=1	-1.18
mmu-miR-874-5p	Spn	http://www.targetscan.org/cgi-bin/targetscan/mmu_71/view_gene.cgi?rs=ENSMUST00000049931.5&taxid=10090&members=miR-874-5p&showcnc=1&shownc=1&shownc_nc=1&showncf1=1&showncf2=1&subset=1	-1.16
mmu-miR-874-5p	Kif19a	http://www.targetscan.org/cgi-bin/targetscan/mmu_71/view_gene.cgi?rs=ENSMUST00000084368.6&taxid=10090&members=miR-874-5p&showcnc=1&shownc=1&shownc_nc=1&showncf1=1&showncf2=1&subset=1	-1.15
mmu-miR-874-5p	Msi1	http://www.targetscan.org/cgi-bin/targetscan/mmu_71/view_gene.cgi?rs=ENSMUST00000150779.2&taxid=10090&members=miR-874-5p&showcnc=1&shownc=1&shownc_nc=1&showncf1=1&showncf2=1&subset=1	-1.14
mmu-miR-874-5p	Arf5	http://www.targetscan.org/cgi-bin/targetscan/mmu_71/view_gene.cgi?rs=ENSMUST00000020717.6&taxid=10090&members=miR-874-5p&showcnc=1&shownc=1&shownc_nc=1&showncf1=1&showncf2=1&subset=1	-1.14
mmu-miR-874-5p	Gm5819	http://www.targetscan.org/cgi-bin/targetscan/mmu_71/view_gene.cgi?rs=ENSMUST00000171469.1&taxid=10090&members=miR-874-5p&showcnc=1&shownc=1&shownc_nc=1&showncf1=1&showncf2=1&subset=1	-1.13
mmu-miR-874-5p	Tmem121	http://www.targetscan.org/cgi-bin/targetscan/mmu_71/view_gene.cgi?rs=ENSMUST00000058491.6&taxid=10090&members=miR-874-5p&showcnc=1&shownc=1&shownc_nc=1&showncf1=1&showncf2=1&subset=1	-1.12
mmu-miR-874-5p	Bbs10	http://www.targetscan.org/cgi-bin/targetscan/mmu_71/view_gene.cgi?rs=ENSMUST00000040454.3&taxid=10090&members=miR-874-5p&showcnc=1&shownc=1&shownc_nc=1&showncf1=1&showncf2=1&subset=1	-1.12
mmu-miR-874-5p	Kremen1	http://www.targetscan.org/cgi-bin/targetscan/mmu_71/view_gene.cgi?rs=ENSMUST00000020662.9&taxid=10090&members=miR-874-5p&showcnc=1&shownc=1&shownc_nc=1&showncf1=1&showncf2=1&subset=1	-1.1
mmu-miR-874-5p	Itgb5	http://www.targetscan.org/cgi-bin/targetscan/mmu_71/view_gene.cgi?rs=ENSMUST00000115028.4&taxid=10090&members=miR-874-5p&showcnc=1&shownc=1&shownc_nc=1&showncf1=1&showncf2=1&subset=1	-1.1
mmu-miR-874-5p	Tvp23b	http://www.targetscan.org/cgi-bin/targetscan/mmu_71/view_gene.cgi?rs=ENSMUST00000014321.4&taxid=10090&members=miR-874-5p&showcnc=1&shownc=1&shownc_nc=1&showncf1=1&showncf2=1&subset=1	-1.1
mmu-miR-874-5p	Smim7	http://www.targetscan.org/cgi-bin/targetscan/mmu_71/view_gene.cgi?rs=ENSMUST00000167290.2&taxid=10090&members=miR-874-5p&showcnc=1&shownc=1&shownc_nc=1&showncf1=1&showncf2=1&subset=1	-1.09
mmu-miR-874-5p	Entpd8	http://www.targetscan.org/cgi-bin/targetscan/mmu_71/view_gene.cgi?rs=ENSMUST00000044078.4&taxid=10090&members=miR-874-5p&showcnc=1&shownc=1&shownc_nc=1&showncf1=1&showncf2=1&subset=1	-1.06
mmu-miR-874-5p	Gm21885	http://www.targetscan.org/cgi-bin/targetscan/mmu_71/view_gene.cgi?rs=ENSMUST00000178891.1&taxid=10090&members=miR-874-5p&showcnc=1&shownc=1&shownc_nc=1&showncf1=1&showncf2=1&subset=1	-1.06
mmu-miR-874-5p	Mtx3	http://www.targetscan.org/cgi-bin/targetscan/mmu_71/view_gene.cgi?rs=ENSMUST00000076169.3&taxid=10090&members=miR-874-5p&showcnc=1&shownc=1&shownc_nc=1&showncf1=1&showncf2=1&subset=1	-1.04
mmu-miR-874-5p	Arsi	http://www.targetscan.org/cgi-bin/targetscan/mmu_71/view_gene.cgi?rs=ENSMUST00000040359.5&taxid=10090&members=miR-874-5p&showcnc=1&shownc=1&shownc_nc=1&showncf1=1&showncf2=1&subset=1	-1.04
mmu-miR-874-5p	Fzd7	http://www.targetscan.org/cgi-bin/targetscan/mmu_71/view_gene.cgi?rs=ENSMUST00000114246.3&taxid=10090&members=miR-874-5p&showcnc=1&shownc=1&shownc_nc=1&showncf1=1&showncf2=1&subset=1	-1.01
mmu-miR-874-5p	Mgat5	http://www.targetscan.org/cgi-bin/targetscan/mmu_71/view_gene.cgi?rs=ENSMUST00000038361.5&taxid=10090&members=miR-874-5p&showcnc=1&shownc=1&shownc_nc=1&showncf1=1&showncf2=1&subset=1	-0.99
mmu-miR-874-5p	Gm9821	http://www.targetscan.org/cgi-bin/targetscan/mmu_71/view_gene.cgi?rs=ENSMUST00000178895.1&taxid=10090&members=miR-874-5p&showcnc=1&shownc=1&shownc_nc=1&showncf1=1&showncf2=1&subset=1	-0.99
mmu-miR-874-5p	Gpr114	http://www.targetscan.org/cgi-bin/targetscan/mmu_71/view_gene.cgi?rs=ENSMUST00000166802.2&taxid=10090&members=miR-874-5p&showcnc=1&shownc=1&shownc_nc=1&showncf1=1&showncf2=1&subset=1	-0.97
mmu-miR-874-5p	Gm6970	http://www.targetscan.org/cgi-bin/targetscan/mmu_71/view_gene.cgi?rs=ENSMUST00000169692.1&taxid=10090&members=miR-874-5p&showcnc=1&shownc=1&shownc_nc=1&showncf1=1&showncf2=1&subset=1	-0.96
mmu-miR-874-5p	Zfyve27	http://www.targetscan.org/cgi-bin/targetscan/mmu_71/view_gene.cgi?rs=ENSMUST00000169536.2&taxid=10090&members=miR-874-5p&showcnc=1&shownc=1&shownc_nc=1&showncf1=1&showncf2=1&subset=1	-0.95
mmu-miR-874-5p	Cnnm1	http://www.targetscan.org/cgi-bin/targetscan/mmu_71/view_gene.cgi?rs=ENSMUST00000165311.1&taxid=10090&members=miR-874-5p&showcnc=1&shownc=1&shownc_nc=1&showncf1=1&showncf2=1&subset=1	-0.94
mmu-miR-874-5p	Bend3	http://www.targetscan.org/cgi-bin/targetscan/mmu_71/view_gene.cgi?rs=ENSMUST00000167488.2&taxid=10090&members=miR-874-5p&showcnc=1&shownc=1&shownc_nc=1&showncf1=1&showncf2=1&subset=1	-0.94
mmu-miR-874-5p	Mdfi	http://www.targetscan.org/cgi-bin/targetscan/mmu_71/view_gene.cgi?rs=ENSMUST00000113280.2&taxid=10090&members=miR-874-5p&showcnc=1&shownc=1&shownc_nc=1&showncf1=1&showncf2=1&subset=1	-0.91
mmu-miR-874-5p	Pknox2	http://www.targetscan.org/cgi-bin/targetscan/mmu_71/view_gene.cgi?rs=ENSMUST00000177218.2&taxid=10090&members=miR-874-5p&showcnc=1&shownc=1&shownc_nc=1&showncf1=1&showncf2=1&subset=1	-0.91
mmu-miR-874-5p	Slc35c1	http://www.targetscan.org/cgi-bin/targetscan/mmu_71/view_gene.cgi?rs=ENSMUST00000067631.6&taxid=10090&members=miR-874-5p&showcnc=1&shownc=1&shownc_nc=1&showncf1=1&showncf2=1&subset=1	-0.9
mmu-miR-874-5p	Golgb1	http://www.targetscan.org/cgi-bin/targetscan/mmu_71/view_gene.cgi?rs=ENSMUST00000114812.2&taxid=10090&members=miR-874-5p&showcnc=1&shownc=1&shownc_nc=1&showncf1=1&showncf2=1&subset=1	-0.88
mmu-miR-874-5p	Pgpep1	http://www.targetscan.org/cgi-bin/targetscan/mmu_71/view_gene.cgi?rs=ENSMUST00000070173.7&taxid=10090&members=miR-874-5p&showcnc=1&shownc=1&shownc_nc=1&showncf1=1&showncf2=1&subset=1	-0.88
mmu-miR-874-5p	Galnt16	http://www.targetscan.org/cgi-bin/targetscan/mmu_71/view_gene.cgi?rs=ENSMUST00000021558.6&taxid=10090&members=miR-874-5p&showcnc=1&shownc=1&shownc_nc=1&showncf1=1&showncf2=1&subset=1	-0.85
mmu-miR-874-5p	Rd3	http://www.targetscan.org/cgi-bin/targetscan/mmu_71/view_gene.cgi?rs=ENSMUST00000175680.1&taxid=10090&members=miR-874-5p&showcnc=1&shownc=1&shownc_nc=1&showncf1=1&showncf2=1&subset=1	-0.84
mmu-miR-874-5p	Foxn2	http://www.targetscan.org/cgi-bin/targetscan/mmu_71/view_gene.cgi?rs=ENSMUST00000112238.3&taxid=10090&members=miR-874-5p&showcnc=1&shownc=1&shownc_nc=1&showncf1=1&showncf2=1&subset=1	-0.84
mmu-miR-874-5p	Alx4	http://www.targetscan.org/cgi-bin/targetscan/mmu_71/view_gene.cgi?rs=ENSMUST00000111254.1&taxid=10090&members=miR-874-5p&showcnc=1&shownc=1&shownc_nc=1&showncf1=1&showncf2=1&subset=1	-0.84
mmu-miR-874-5p	Tmprss5	http://www.targetscan.org/cgi-bin/targetscan/mmu_71/view_gene.cgi?rs=ENSMUST00000165088.2&taxid=10090&members=miR-874-5p&showcnc=1&shownc=1&shownc_nc=1&showncf1=1&showncf2=1&subset=1	-0.82
mmu-miR-874-5p	Gm5878	http://www.targetscan.org/cgi-bin/targetscan/mmu_71/view_gene.cgi?rs=ENSMUST00000113802.3&taxid=10090&members=miR-874-5p&showcnc=1&shownc=1&shownc_nc=1&showncf1=1&showncf2=1&subset=1	-0.82
mmu-miR-874-5p	Uvrag	http://www.targetscan.org/cgi-bin/targetscan/mmu_71/view_gene.cgi?rs=ENSMUST00000037968.8&taxid=10090&members=miR-874-5p&showcnc=1&shownc=1&shownc_nc=1&showncf1=1&showncf2=1&subset=1	-0.81
mmu-miR-874-5p	Zp3r	http://www.targetscan.org/cgi-bin/targetscan/mmu_71/view_gene.cgi?rs=ENSMUST00000039862.5&taxid=10090&members=miR-874-5p&showcnc=1&shownc=1&shownc_nc=1&showncf1=1&showncf2=1&subset=1	-0.81
mmu-miR-874-5p	Prrg3	http://www.targetscan.org/cgi-bin/targetscan/mmu_71/view_gene.cgi?rs=ENSMUST00000048790.6&taxid=10090&members=miR-874-5p&showcnc=1&shownc=1&shownc_nc=1&showncf1=1&showncf2=1&subset=1	-0.8
mmu-miR-874-5p	Otub2	http://www.targetscan.org/cgi-bin/targetscan/mmu_71/view_gene.cgi?rs=ENSMUST00000179684.1&taxid=10090&members=miR-874-5p&showcnc=1&shownc=1&shownc_nc=1&showncf1=1&showncf2=1&subset=1	-0.8
mmu-miR-874-5p	Npepps	http://www.targetscan.org/cgi-bin/targetscan/mmu_71/view_gene.cgi?rs=ENSMUST00000001480.8&taxid=10090&members=miR-874-5p&showcnc=1&shownc=1&shownc_nc=1&showncf1=1&showncf2=1&subset=1	-0.8
mmu-miR-874-5p	St6gal1	http://www.targetscan.org/cgi-bin/targetscan/mmu_71/view_gene.cgi?rs=ENSMUST00000178797.2&taxid=10090&members=miR-874-5p&showcnc=1&shownc=1&shownc_nc=1&showncf1=1&showncf2=1&subset=1	-0.79
mmu-miR-874-5p	Gm7535	http://www.targetscan.org/cgi-bin/targetscan/mmu_71/view_gene.cgi?rs=ENSMUST00000164167.1&taxid=10090&members=miR-874-5p&showcnc=1&shownc=1&shownc_nc=1&showncf1=1&showncf2=1&subset=1	-0.79
mmu-miR-874-5p	Gpx3	http://www.targetscan.org/cgi-bin/targetscan/mmu_71/view_gene.cgi?rs=ENSMUST00000082430.4&taxid=10090&members=miR-874-5p&showcnc=1&shownc=1&shownc_nc=1&showncf1=1&showncf2=1&subset=1	-0.79
mmu-miR-874-5p	Syt2	http://www.targetscan.org/cgi-bin/targetscan/mmu_71/view_gene.cgi?rs=ENSMUST00000121990.1&taxid=10090&members=miR-874-5p&showcnc=1&shownc=1&shownc_nc=1&showncf1=1&showncf2=1&subset=1	-0.78
mmu-miR-874-5p	Eftud2	http://www.targetscan.org/cgi-bin/targetscan/mmu_71/view_gene.cgi?rs=ENSMUST00000021306.8&taxid=10090&members=miR-874-5p&showcnc=1&shownc=1&shownc_nc=1&showncf1=1&showncf2=1&subset=1	-0.77
mmu-miR-874-5p	Igf2	http://www.targetscan.org/cgi-bin/targetscan/mmu_71/view_gene.cgi?rs=ENSMUST00000000033.6&taxid=10090&members=miR-874-5p&showcnc=1&shownc=1&shownc_nc=1&showncf1=1&showncf2=1&subset=1	-0.77
mmu-miR-874-5p	Csf2rb2	http://www.targetscan.org/cgi-bin/targetscan/mmu_71/view_gene.cgi?rs=ENSMUST00000096356.3&taxid=10090&members=miR-874-5p&showcnc=1&shownc=1&shownc_nc=1&showncf1=1&showncf2=1&subset=1	-0.77
mmu-miR-874-5p	Proz	http://www.targetscan.org/cgi-bin/targetscan/mmu_71/view_gene.cgi?rs=ENSMUST00000033822.2&taxid=10090&members=miR-874-5p&showcnc=1&shownc=1&shownc_nc=1&showncf1=1&showncf2=1&subset=1	-0.76
mmu-miR-874-5p	AI118078	http://www.targetscan.org/cgi-bin/targetscan/mmu_71/view_gene.cgi?rs=ENSMUST00000085754.4&taxid=10090&members=miR-874-5p&showcnc=1&shownc=1&shownc_nc=1&showncf1=1&showncf2=1&subset=1	-0.76
mmu-miR-874-5p	Paqr9	http://www.targetscan.org/cgi-bin/targetscan/mmu_71/view_gene.cgi?rs=ENSMUST00000079597.6&taxid=10090&members=miR-874-5p&showcnc=1&shownc=1&shownc_nc=1&showncf1=1&showncf2=1&subset=1	-0.76
mmu-miR-874-5p	Hip1r	http://www.targetscan.org/cgi-bin/targetscan/mmu_71/view_gene.cgi?rs=ENSMUST00000000939.9&taxid=10090&members=miR-874-5p&showcnc=1&shownc=1&shownc_nc=1&showncf1=1&showncf2=1&subset=1	-0.75
mmu-miR-874-5p	Bcl2l10	http://www.targetscan.org/cgi-bin/targetscan/mmu_71/view_gene.cgi?rs=ENSMUST00000034709.5&taxid=10090&members=miR-874-5p&showcnc=1&shownc=1&shownc_nc=1&showncf1=1&showncf2=1&subset=1	-0.75
mmu-miR-874-5p	Slc1a4	http://www.targetscan.org/cgi-bin/targetscan/mmu_71/view_gene.cgi?rs=ENSMUST00000109594.2&taxid=10090&members=miR-874-5p&showcnc=1&shownc=1&shownc_nc=1&showncf1=1&showncf2=1&subset=1	-0.75
mmu-miR-874-5p	Sphk2	http://www.targetscan.org/cgi-bin/targetscan/mmu_71/view_gene.cgi?rs=ENSMUST00000107737.3&taxid=10090&members=miR-874-5p&showcnc=1&shownc=1&shownc_nc=1&showncf1=1&showncf2=1&subset=1	-0.74
mmu-miR-874-5p	Hif1an	http://www.targetscan.org/cgi-bin/targetscan/mmu_71/view_gene.cgi?rs=ENSMUST00000040455.4&taxid=10090&members=miR-874-5p&showcnc=1&shownc=1&shownc_nc=1&showncf1=1&showncf2=1&subset=1	-0.74
mmu-miR-874-5p	Evi5l	http://www.targetscan.org/cgi-bin/targetscan/mmu_71/view_gene.cgi?rs=ENSMUST00000176072.2&taxid=10090&members=miR-874-5p&showcnc=1&shownc=1&shownc_nc=1&showncf1=1&showncf2=1&subset=1	-0.74
mmu-miR-874-5p	1700018B24Rik	http://www.targetscan.org/cgi-bin/targetscan/mmu_71/view_gene.cgi?rs=ENSMUST00000036023.1&taxid=10090&members=miR-874-5p&showcnc=1&shownc=1&shownc_nc=1&showncf1=1&showncf2=1&subset=1	-0.73
mmu-miR-874-5p	Trpm3	http://www.targetscan.org/cgi-bin/targetscan/mmu_71/view_gene.cgi?rs=ENSMUST00000037901.7&taxid=10090&members=miR-874-5p&showcnc=1&shownc=1&shownc_nc=1&showncf1=1&showncf2=1&subset=1	-0.72
mmu-miR-874-5p	Prdm16	http://www.targetscan.org/cgi-bin/targetscan/mmu_71/view_gene.cgi?rs=ENSMUST00000070313.8&taxid=10090&members=miR-874-5p&showcnc=1&shownc=1&shownc_nc=1&showncf1=1&showncf2=1&subset=1	-0.72
mmu-miR-874-5p	Cks1brt	http://www.targetscan.org/cgi-bin/targetscan/mmu_71/view_gene.cgi?rs=ENSMUST00000076896.5&taxid=10090&members=miR-874-5p&showcnc=1&shownc=1&shownc_nc=1&showncf1=1&showncf2=1&subset=1	-0.72
mmu-miR-874-5p	Sepn1	http://www.targetscan.org/cgi-bin/targetscan/mmu_71/view_gene.cgi?rs=ENSMUST00000060435.6&taxid=10090&members=miR-874-5p&showcnc=1&shownc=1&shownc_nc=1&showncf1=1&showncf2=1&subset=1	-0.71
mmu-miR-874-5p	Lifr	http://www.targetscan.org/cgi-bin/targetscan/mmu_71/view_gene.cgi?rs=ENSMUST00000171588.1&taxid=10090&members=miR-874-5p&showcnc=1&shownc=1&shownc_nc=1&showncf1=1&showncf2=1&subset=1	-0.71
mmu-miR-874-5p	Plod1	http://www.targetscan.org/cgi-bin/targetscan/mmu_71/view_gene.cgi?rs=ENSMUST00000019199.8&taxid=10090&members=miR-874-5p&showcnc=1&shownc=1&shownc_nc=1&showncf1=1&showncf2=1&subset=1	-0.71
mmu-miR-874-5p	Alpk3	http://www.targetscan.org/cgi-bin/targetscan/mmu_71/view_gene.cgi?rs=ENSMUST00000107348.1&taxid=10090&members=miR-874-5p&showcnc=1&shownc=1&shownc_nc=1&showncf1=1&showncf2=1&subset=1	-0.7
mmu-miR-874-5p	Homer3	http://www.targetscan.org/cgi-bin/targetscan/mmu_71/view_gene.cgi?rs=ENSMUST00000140212.2&taxid=10090&members=miR-874-5p&showcnc=1&shownc=1&shownc_nc=1&showncf1=1&showncf2=1&subset=1	-0.7
mmu-miR-874-5p	Rusc2	http://www.targetscan.org/cgi-bin/targetscan/mmu_71/view_gene.cgi?rs=ENSMUST00000035645.6&taxid=10090&members=miR-874-5p&showcnc=1&shownc=1&shownc_nc=1&showncf1=1&showncf2=1&subset=1	-0.7
mmu-miR-874-5p	Gm933	http://www.targetscan.org/cgi-bin/targetscan/mmu_71/view_gene.cgi?rs=ENSMUST00000179384.2&taxid=10090&members=miR-874-5p&showcnc=1&shownc=1&shownc_nc=1&showncf1=1&showncf2=1&subset=1	-0.7
mmu-miR-874-5p	Gm10638	http://www.targetscan.org/cgi-bin/targetscan/mmu_71/view_gene.cgi?rs=ENSMUST00000098532.2&taxid=10090&members=miR-874-5p&showcnc=1&shownc=1&shownc_nc=1&showncf1=1&showncf2=1&subset=1	-0.7
mmu-miR-874-5p	Mnt	http://www.targetscan.org/cgi-bin/targetscan/mmu_71/view_gene.cgi?rs=ENSMUST00000000291.3&taxid=10090&members=miR-874-5p&showcnc=1&shownc=1&shownc_nc=1&showncf1=1&showncf2=1&subset=1	-0.69
mmu-miR-874-5p	Apol8	http://www.targetscan.org/cgi-bin/targetscan/mmu_71/view_gene.cgi?rs=ENSMUST00000089450.3&taxid=10090&members=miR-874-5p&showcnc=1&shownc=1&shownc_nc=1&showncf1=1&showncf2=1&subset=1	-0.69
mmu-miR-874-5p	Eif4b	http://www.targetscan.org/cgi-bin/targetscan/mmu_71/view_gene.cgi?rs=ENSMUST00000169681.1&taxid=10090&members=miR-874-5p&showcnc=1&shownc=1&shownc_nc=1&showncf1=1&showncf2=1&subset=1	-0.69
mmu-miR-874-5p	Arhgef39	http://www.targetscan.org/cgi-bin/targetscan/mmu_71/view_gene.cgi?rs=ENSMUST00000054538.7&taxid=10090&members=miR-874-5p&showcnc=1&shownc=1&shownc_nc=1&showncf1=1&showncf2=1&subset=1	-0.69
mmu-miR-874-5p	Six6	http://www.targetscan.org/cgi-bin/targetscan/mmu_71/view_gene.cgi?rs=ENSMUST00000021519.6&taxid=10090&members=miR-874-5p&showcnc=1&shownc=1&shownc_nc=1&showncf1=1&showncf2=1&subset=1	-0.68
mmu-miR-874-5p	Tmem79	http://www.targetscan.org/cgi-bin/targetscan/mmu_71/view_gene.cgi?rs=ENSMUST00000001456.5&taxid=10090&members=miR-874-5p&showcnc=1&shownc=1&shownc_nc=1&showncf1=1&showncf2=1&subset=1	-0.68
mmu-miR-874-5p	Pbld1	http://www.targetscan.org/cgi-bin/targetscan/mmu_71/view_gene.cgi?rs=ENSMUST00000020262.4&taxid=10090&members=miR-874-5p&showcnc=1&shownc=1&shownc_nc=1&showncf1=1&showncf2=1&subset=1	-0.68
mmu-miR-874-5p	Vldlr	http://www.targetscan.org/cgi-bin/targetscan/mmu_71/view_gene.cgi?rs=ENSMUST00000167487.2&taxid=10090&members=miR-874-5p&showcnc=1&shownc=1&shownc_nc=1&showncf1=1&showncf2=1&subset=1	-0.68
mmu-miR-874-5p	Adat3	http://www.targetscan.org/cgi-bin/targetscan/mmu_71/view_gene.cgi?rs=ENSMUST00000178231.1&taxid=10090&members=miR-874-5p&showcnc=1&shownc=1&shownc_nc=1&showncf1=1&showncf2=1&subset=1	-0.67
mmu-miR-874-5p	Slc35c2	http://www.targetscan.org/cgi-bin/targetscan/mmu_71/view_gene.cgi?rs=ENSMUST00000017808.8&taxid=10090&members=miR-874-5p&showcnc=1&shownc=1&shownc_nc=1&showncf1=1&showncf2=1&subset=1	-0.67
mmu-miR-874-5p	Dab2ip	http://www.targetscan.org/cgi-bin/targetscan/mmu_71/view_gene.cgi?rs=ENSMUST00000112987.2&taxid=10090&members=miR-874-5p&showcnc=1&shownc=1&shownc_nc=1&showncf1=1&showncf2=1&subset=1	-0.67
mmu-miR-874-5p	Neil2	http://www.targetscan.org/cgi-bin/targetscan/mmu_71/view_gene.cgi?rs=ENSMUST00000038229.4&taxid=10090&members=miR-874-5p&showcnc=1&shownc=1&shownc_nc=1&showncf1=1&showncf2=1&subset=1	-0.66
mmu-miR-874-5p	Zfp236	http://www.targetscan.org/cgi-bin/targetscan/mmu_71/view_gene.cgi?rs=ENSMUST00000171071.3&taxid=10090&members=miR-874-5p&showcnc=1&shownc=1&shownc_nc=1&showncf1=1&showncf2=1&subset=1	-0.66
mmu-miR-874-5p	Hic2	http://www.targetscan.org/cgi-bin/targetscan/mmu_71/view_gene.cgi?rs=ENSMUST00000090190.6&taxid=10090&members=miR-874-5p&showcnc=1&shownc=1&shownc_nc=1&showncf1=1&showncf2=1&subset=1	-0.66
mmu-miR-874-5p	Mks1	http://www.targetscan.org/cgi-bin/targetscan/mmu_71/view_gene.cgi?rs=ENSMUST00000038196.6&taxid=10090&members=miR-874-5p&showcnc=1&shownc=1&shownc_nc=1&showncf1=1&showncf2=1&subset=1	-0.66
mmu-miR-874-5p	Brf1	http://www.targetscan.org/cgi-bin/targetscan/mmu_71/view_gene.cgi?rs=ENSMUST00000011302.7&taxid=10090&members=miR-874-5p&showcnc=1&shownc=1&shownc_nc=1&showncf1=1&showncf2=1&subset=1	-0.65
mmu-miR-874-5p	Pttg1	http://www.targetscan.org/cgi-bin/targetscan/mmu_71/view_gene.cgi?rs=ENSMUST00000117446.2&taxid=10090&members=miR-874-5p&showcnc=1&shownc=1&shownc_nc=1&showncf1=1&showncf2=1&subset=1	-0.65
mmu-miR-874-5p	Phf11b	http://www.targetscan.org/cgi-bin/targetscan/mmu_71/view_gene.cgi?rs=ENSMUST00000166121.3&taxid=10090&members=miR-874-5p&showcnc=1&shownc=1&shownc_nc=1&showncf1=1&showncf2=1&subset=1	-0.65
mmu-miR-874-5p	Cygb	http://www.targetscan.org/cgi-bin/targetscan/mmu_71/view_gene.cgi?rs=ENSMUST00000021166.5&taxid=10090&members=miR-874-5p&showcnc=1&shownc=1&shownc_nc=1&showncf1=1&showncf2=1&subset=1	-0.65
mmu-miR-874-5p	Hcn3	http://www.targetscan.org/cgi-bin/targetscan/mmu_71/view_gene.cgi?rs=ENSMUST00000029686.3&taxid=10090&members=miR-874-5p&showcnc=1&shownc=1&shownc_nc=1&showncf1=1&showncf2=1&subset=1	-0.65
mmu-miR-874-5p	Foxo4	http://www.targetscan.org/cgi-bin/targetscan/mmu_71/view_gene.cgi?rs=ENSMUST00000062000.4&taxid=10090&members=miR-874-5p&showcnc=1&shownc=1&shownc_nc=1&showncf1=1&showncf2=1&subset=1	-0.65
mmu-miR-874-5p	Bcl2l2	http://www.targetscan.org/cgi-bin/targetscan/mmu_71/view_gene.cgi?rs=ENSMUST00000133397.2&taxid=10090&members=miR-874-5p&showcnc=1&shownc=1&shownc_nc=1&showncf1=1&showncf2=1&subset=1	-0.64
mmu-miR-874-5p	Clec11a	http://www.targetscan.org/cgi-bin/targetscan/mmu_71/view_gene.cgi?rs=ENSMUST00000004587.9&taxid=10090&members=miR-874-5p&showcnc=1&shownc=1&shownc_nc=1&showncf1=1&showncf2=1&subset=1	-0.64
mmu-miR-874-5p	Nxf1	http://www.targetscan.org/cgi-bin/targetscan/mmu_71/view_gene.cgi?rs=ENSMUST00000184970.2&taxid=10090&members=miR-874-5p&showcnc=1&shownc=1&shownc_nc=1&showncf1=1&showncf2=1&subset=1	-0.64
mmu-miR-874-5p	Trim67	http://www.targetscan.org/cgi-bin/targetscan/mmu_71/view_gene.cgi?rs=ENSMUST00000041106.7&taxid=10090&members=miR-874-5p&showcnc=1&shownc=1&shownc_nc=1&showncf1=1&showncf2=1&subset=1	-0.64
mmu-miR-874-5p	Mtss1l	http://www.targetscan.org/cgi-bin/targetscan/mmu_71/view_gene.cgi?rs=ENSMUST00000052457.9&taxid=10090&members=miR-874-5p&showcnc=1&shownc=1&shownc_nc=1&showncf1=1&showncf2=1&subset=1	-0.64
mmu-miR-874-5p	Ncaph2	http://www.targetscan.org/cgi-bin/targetscan/mmu_71/view_gene.cgi?rs=ENSMUST00000036987.6&taxid=10090&members=miR-874-5p&showcnc=1&shownc=1&shownc_nc=1&showncf1=1&showncf2=1&subset=1	-0.64
mmu-miR-874-5p	Ccna1	http://www.targetscan.org/cgi-bin/targetscan/mmu_71/view_gene.cgi?rs=ENSMUST00000029368.2&taxid=10090&members=miR-874-5p&showcnc=1&shownc=1&shownc_nc=1&showncf1=1&showncf2=1&subset=1	-0.64
mmu-miR-874-5p	Prex1	http://www.targetscan.org/cgi-bin/targetscan/mmu_71/view_gene.cgi?rs=ENSMUST00000036719.6&taxid=10090&members=miR-874-5p&showcnc=1&shownc=1&shownc_nc=1&showncf1=1&showncf2=1&subset=1	-0.64
mmu-miR-874-5p	Slc39a8	http://www.targetscan.org/cgi-bin/targetscan/mmu_71/view_gene.cgi?rs=ENSMUST00000180196.2&taxid=10090&members=miR-874-5p&showcnc=1&shownc=1&shownc_nc=1&showncf1=1&showncf2=1&subset=1	-0.63
mmu-miR-874-5p	Bsg	http://www.targetscan.org/cgi-bin/targetscan/mmu_71/view_gene.cgi?rs=ENSMUST00000179781.2&taxid=10090&members=miR-874-5p&showcnc=1&shownc=1&shownc_nc=1&showncf1=1&showncf2=1&subset=1	-0.63
mmu-miR-874-5p	Gm15315	http://www.targetscan.org/cgi-bin/targetscan/mmu_71/view_gene.cgi?rs=ENSMUST00000075268.4&taxid=10090&members=miR-874-5p&showcnc=1&shownc=1&shownc_nc=1&showncf1=1&showncf2=1&subset=1	-0.63
mmu-miR-874-5p	Dlg3	http://www.targetscan.org/cgi-bin/targetscan/mmu_71/view_gene.cgi?rs=ENSMUST00000113736.3&taxid=10090&members=miR-874-5p&showcnc=1&shownc=1&shownc_nc=1&showncf1=1&showncf2=1&subset=1	-0.63
mmu-miR-874-5p	Ticam1	http://www.targetscan.org/cgi-bin/targetscan/mmu_71/view_gene.cgi?rs=ENSMUST00000058136.8&taxid=10090&members=miR-874-5p&showcnc=1&shownc=1&shownc_nc=1&showncf1=1&showncf2=1&subset=1	-0.62
mmu-miR-874-5p	Ankrd52	http://www.targetscan.org/cgi-bin/targetscan/mmu_71/view_gene.cgi?rs=ENSMUST00000014642.4&taxid=10090&members=miR-874-5p&showcnc=1&shownc=1&shownc_nc=1&showncf1=1&showncf2=1&subset=1	-0.62
mmu-miR-874-5p	Copz2	http://www.targetscan.org/cgi-bin/targetscan/mmu_71/view_gene.cgi?rs=ENSMUST00000018816.8&taxid=10090&members=miR-874-5p&showcnc=1&shownc=1&shownc_nc=1&showncf1=1&showncf2=1&subset=1	-0.62
mmu-miR-874-5p	Ypel4	http://www.targetscan.org/cgi-bin/targetscan/mmu_71/view_gene.cgi?rs=ENSMUST00000090729.3&taxid=10090&members=miR-874-5p&showcnc=1&shownc=1&shownc_nc=1&showncf1=1&showncf2=1&subset=1	-0.62
mmu-miR-874-5p	A930003A15Rik	http://www.targetscan.org/cgi-bin/targetscan/mmu_71/view_gene.cgi?rs=ENSMUST00000100083.3&taxid=10090&members=miR-874-5p&showcnc=1&shownc=1&shownc_nc=1&showncf1=1&showncf2=1&subset=1	-0.62
mmu-miR-874-5p	Ptbp1	http://www.targetscan.org/cgi-bin/targetscan/mmu_71/view_gene.cgi?rs=ENSMUST00000165704.2&taxid=10090&members=miR-874-5p&showcnc=1&shownc=1&shownc_nc=1&showncf1=1&showncf2=1&subset=1	-0.62
mmu-miR-874-5p	Zfp266	http://www.targetscan.org/cgi-bin/targetscan/mmu_71/view_gene.cgi?rs=ENSMUST00000174462.2&taxid=10090&members=miR-874-5p&showcnc=1&shownc=1&shownc_nc=1&showncf1=1&showncf2=1&subset=1	-0.62
mmu-miR-874-5p	1810041L15Rik	http://www.targetscan.org/cgi-bin/targetscan/mmu_71/view_gene.cgi?rs=ENSMUST00000080751.3&taxid=10090&members=miR-874-5p&showcnc=1&shownc=1&shownc_nc=1&showncf1=1&showncf2=1&subset=1	-0.61
mmu-miR-874-5p	Mknk2	http://www.targetscan.org/cgi-bin/targetscan/mmu_71/view_gene.cgi?rs=ENSMUST00000003433.6&taxid=10090&members=miR-874-5p&showcnc=1&shownc=1&shownc_nc=1&showncf1=1&showncf2=1&subset=1	-0.61
mmu-miR-874-5p	Syt5	http://www.targetscan.org/cgi-bin/targetscan/mmu_71/view_gene.cgi?rs=ENSMUST00000065957.5&taxid=10090&members=miR-874-5p&showcnc=1&shownc=1&shownc_nc=1&showncf1=1&showncf2=1&subset=1	-0.61
mmu-miR-874-5p	Nell2	http://www.targetscan.org/cgi-bin/targetscan/mmu_71/view_gene.cgi?rs=ENSMUST00000166170.2&taxid=10090&members=miR-874-5p&showcnc=1&shownc=1&shownc_nc=1&showncf1=1&showncf2=1&subset=1	-0.61
mmu-miR-874-5p	Sdc3	http://www.targetscan.org/cgi-bin/targetscan/mmu_71/view_gene.cgi?rs=ENSMUST00000070478.3&taxid=10090&members=miR-874-5p&showcnc=1&shownc=1&shownc_nc=1&showncf1=1&showncf2=1&subset=1	-0.61
mmu-miR-874-5p	Pxk	http://www.targetscan.org/cgi-bin/targetscan/mmu_71/view_gene.cgi?rs=ENSMUST00000112689.3&taxid=10090&members=miR-874-5p&showcnc=1&shownc=1&shownc_nc=1&showncf1=1&showncf2=1&subset=1	-0.61
mmu-miR-874-5p	Gm3604	http://www.targetscan.org/cgi-bin/targetscan/mmu_71/view_gene.cgi?rs=ENSMUST00000187656.1&taxid=10090&members=miR-874-5p&showcnc=1&shownc=1&shownc_nc=1&showncf1=1&showncf2=1&subset=1	-0.61
mmu-miR-874-5p	Defa21	http://www.targetscan.org/cgi-bin/targetscan/mmu_71/view_gene.cgi?rs=ENSMUST00000076754.2&taxid=10090&members=miR-874-5p&showcnc=1&shownc=1&shownc_nc=1&showncf1=1&showncf2=1&subset=1	-0.61
mmu-miR-874-5p	Defa26	http://www.targetscan.org/cgi-bin/targetscan/mmu_71/view_gene.cgi?rs=ENSMUST00000074343.5&taxid=10090&members=miR-874-5p&showcnc=1&shownc=1&shownc_nc=1&showncf1=1&showncf2=1&subset=1	-0.6
mmu-miR-874-5p	Gm5134	http://www.targetscan.org/cgi-bin/targetscan/mmu_71/view_gene.cgi?rs=ENSMUST00000099577.3&taxid=10090&members=miR-874-5p&showcnc=1&shownc=1&shownc_nc=1&showncf1=1&showncf2=1&subset=1	-0.6
mmu-miR-874-5p	Grk1	http://www.targetscan.org/cgi-bin/targetscan/mmu_71/view_gene.cgi?rs=ENSMUST00000033827.7&taxid=10090&members=miR-874-5p&showcnc=1&shownc=1&shownc_nc=1&showncf1=1&showncf2=1&subset=1	-0.6
mmu-miR-874-5p	Cdk2ap2	http://www.targetscan.org/cgi-bin/targetscan/mmu_71/view_gene.cgi?rs=ENSMUST00000025779.5&taxid=10090&members=miR-874-5p&showcnc=1&shownc=1&shownc_nc=1&showncf1=1&showncf2=1&subset=1	-0.6
mmu-miR-874-5p	Lif	http://www.targetscan.org/cgi-bin/targetscan/mmu_71/view_gene.cgi?rs=ENSMUST00000066283.6&taxid=10090&members=miR-874-5p&showcnc=1&shownc=1&shownc_nc=1&showncf1=1&showncf2=1&subset=1	-0.6
mmu-miR-874-5p	Lamtor1	http://www.targetscan.org/cgi-bin/targetscan/mmu_71/view_gene.cgi?rs=ENSMUST00000033131.6&taxid=10090&members=miR-874-5p&showcnc=1&shownc=1&shownc_nc=1&showncf1=1&showncf2=1&subset=1	-0.6
mmu-miR-874-5p	Zswim8	http://www.targetscan.org/cgi-bin/targetscan/mmu_71/view_gene.cgi?rs=ENSMUST00000022358.7&taxid=10090&members=miR-874-5p&showcnc=1&shownc=1&shownc_nc=1&showncf1=1&showncf2=1&subset=1	-0.6
mmu-miR-874-5p	Il1rn	http://www.targetscan.org/cgi-bin/targetscan/mmu_71/view_gene.cgi?rs=ENSMUST00000114487.3&taxid=10090&members=miR-874-5p&showcnc=1&shownc=1&shownc_nc=1&showncf1=1&showncf2=1&subset=1	-0.6
mmu-miR-874-5p	Zbtb4	http://www.targetscan.org/cgi-bin/targetscan/mmu_71/view_gene.cgi?rs=ENSMUST00000108639.2&taxid=10090&members=miR-874-5p&showcnc=1&shownc=1&shownc_nc=1&showncf1=1&showncf2=1&subset=1	-0.6
mmu-miR-874-5p	P2ry6	http://www.targetscan.org/cgi-bin/targetscan/mmu_71/view_gene.cgi?rs=ENSMUST00000060174.4&taxid=10090&members=miR-874-5p&showcnc=1&shownc=1&shownc_nc=1&showncf1=1&showncf2=1&subset=1	-0.6
mmu-miR-874-5p	Obox1	http://www.targetscan.org/cgi-bin/targetscan/mmu_71/view_gene.cgi?rs=ENSMUST00000067288.9&taxid=10090&members=miR-874-5p&showcnc=1&shownc=1&shownc_nc=1&showncf1=1&showncf2=1&subset=1	-0.59
mmu-miR-874-5p	Eva1b	http://www.targetscan.org/cgi-bin/targetscan/mmu_71/view_gene.cgi?rs=ENSMUST00000106152.2&taxid=10090&members=miR-874-5p&showcnc=1&shownc=1&shownc_nc=1&showncf1=1&showncf2=1&subset=1	-0.59
mmu-miR-874-5p	Mitd1	http://www.targetscan.org/cgi-bin/targetscan/mmu_71/view_gene.cgi?rs=ENSMUST00000027257.8&taxid=10090&members=miR-874-5p&showcnc=1&shownc=1&shownc_nc=1&showncf1=1&showncf2=1&subset=1	-0.59
mmu-miR-874-5p	Vsig4	http://www.targetscan.org/cgi-bin/targetscan/mmu_71/view_gene.cgi?rs=ENSMUST00000050707.2&taxid=10090&members=miR-874-5p&showcnc=1&shownc=1&shownc_nc=1&showncf1=1&showncf2=1&subset=1	-0.59
mmu-miR-874-5p	Npy4r	http://www.targetscan.org/cgi-bin/targetscan/mmu_71/view_gene.cgi?rs=ENSMUST00000052164.3&taxid=10090&members=miR-874-5p&showcnc=1&shownc=1&shownc_nc=1&showncf1=1&showncf2=1&subset=1	-0.59
mmu-miR-874-5p	Coro1a	http://www.targetscan.org/cgi-bin/targetscan/mmu_71/view_gene.cgi?rs=ENSMUST00000106364.2&taxid=10090&members=miR-874-5p&showcnc=1&shownc=1&shownc_nc=1&showncf1=1&showncf2=1&subset=1	-0.59
mmu-miR-874-5p	Ppp1ca	http://www.targetscan.org/cgi-bin/targetscan/mmu_71/view_gene.cgi?rs=ENSMUST00000046094.4&taxid=10090&members=miR-874-5p&showcnc=1&shownc=1&shownc_nc=1&showncf1=1&showncf2=1&subset=1	-0.59
mmu-miR-874-5p	Tmc5	http://www.targetscan.org/cgi-bin/targetscan/mmu_71/view_gene.cgi?rs=ENSMUST00000121715.2&taxid=10090&members=miR-874-5p&showcnc=1&shownc=1&shownc_nc=1&showncf1=1&showncf2=1&subset=1	-0.59
mmu-miR-874-5p	Strn4	http://www.targetscan.org/cgi-bin/targetscan/mmu_71/view_gene.cgi?rs=ENSMUST00000019220.10&taxid=10090&members=miR-874-5p&showcnc=1&shownc=1&shownc_nc=1&showncf1=1&showncf2=1&subset=1	-0.59
mmu-miR-874-5p	Exd2	http://www.targetscan.org/cgi-bin/targetscan/mmu_71/view_gene.cgi?rs=ENSMUST00000038185.8&taxid=10090&members=miR-874-5p&showcnc=1&shownc=1&shownc_nc=1&showncf1=1&showncf2=1&subset=1	-0.59
mmu-miR-874-5p	Plekhm1	http://www.targetscan.org/cgi-bin/targetscan/mmu_71/view_gene.cgi?rs=ENSMUST00000041272.9&taxid=10090&members=miR-874-5p&showcnc=1&shownc=1&shownc_nc=1&showncf1=1&showncf2=1&subset=1	-0.59
mmu-miR-874-5p	Chrnb2	http://www.targetscan.org/cgi-bin/targetscan/mmu_71/view_gene.cgi?rs=ENSMUST00000029562.3&taxid=10090&members=miR-874-5p&showcnc=1&shownc=1&shownc_nc=1&showncf1=1&showncf2=1&subset=1	-0.59
mmu-miR-874-5p	Nup93	http://www.targetscan.org/cgi-bin/targetscan/mmu_71/view_gene.cgi?rs=ENSMUST00000109547.1&taxid=10090&members=miR-874-5p&showcnc=1&shownc=1&shownc_nc=1&showncf1=1&showncf2=1&subset=1	-0.59
mmu-miR-874-5p	Ldoc1	http://www.targetscan.org/cgi-bin/targetscan/mmu_71/view_gene.cgi?rs=ENSMUST00000075983.5&taxid=10090&members=miR-874-5p&showcnc=1&shownc=1&shownc_nc=1&showncf1=1&showncf2=1&subset=1	-0.59
mmu-miR-874-5p	Narfl	http://www.targetscan.org/cgi-bin/targetscan/mmu_71/view_gene.cgi?rs=ENSMUST00000002350.5&taxid=10090&members=miR-874-5p&showcnc=1&shownc=1&shownc_nc=1&showncf1=1&showncf2=1&subset=1	-0.58
mmu-miR-874-5p	Pla2g2f	http://www.targetscan.org/cgi-bin/targetscan/mmu_71/view_gene.cgi?rs=ENSMUST00000030526.6&taxid=10090&members=miR-874-5p&showcnc=1&shownc=1&shownc_nc=1&showncf1=1&showncf2=1&subset=1	-0.58
mmu-miR-874-5p	Pkd1	http://www.targetscan.org/cgi-bin/targetscan/mmu_71/view_gene.cgi?rs=ENSMUST00000035565.3&taxid=10090&members=miR-874-5p&showcnc=1&shownc=1&shownc_nc=1&showncf1=1&showncf2=1&subset=1	-0.58
mmu-miR-874-5p	Hes2	http://www.targetscan.org/cgi-bin/targetscan/mmu_71/view_gene.cgi?rs=ENSMUST00000030782.1&taxid=10090&members=miR-874-5p&showcnc=1&shownc=1&shownc_nc=1&showncf1=1&showncf2=1&subset=1	-0.58
mmu-miR-874-5p	Ppp5c	http://www.targetscan.org/cgi-bin/targetscan/mmu_71/view_gene.cgi?rs=ENSMUST00000003183.6&taxid=10090&members=miR-874-5p&showcnc=1&shownc=1&shownc_nc=1&showncf1=1&showncf2=1&subset=1	-0.58
mmu-miR-874-5p	Lrrc56	http://www.targetscan.org/cgi-bin/targetscan/mmu_71/view_gene.cgi?rs=ENSMUST00000084446.3&taxid=10090&members=miR-874-5p&showcnc=1&shownc=1&shownc_nc=1&showncf1=1&showncf2=1&subset=1	-0.58
mmu-miR-874-5p	Rnf24	http://www.targetscan.org/cgi-bin/targetscan/mmu_71/view_gene.cgi?rs=ENSMUST00000059372.5&taxid=10090&members=miR-874-5p&showcnc=1&shownc=1&shownc_nc=1&showncf1=1&showncf2=1&subset=1	-0.58
mmu-miR-874-5p	Cd82	http://www.targetscan.org/cgi-bin/targetscan/mmu_71/view_gene.cgi?rs=ENSMUST00000099696.2&taxid=10090&members=miR-874-5p&showcnc=1&shownc=1&shownc_nc=1&showncf1=1&showncf2=1&subset=1	-0.58
mmu-miR-874-5p	Cdcp2	http://www.targetscan.org/cgi-bin/targetscan/mmu_71/view_gene.cgi?rs=ENSMUST00000062495.2&taxid=10090&members=miR-874-5p&showcnc=1&shownc=1&shownc_nc=1&showncf1=1&showncf2=1&subset=1	-0.58
mmu-miR-874-5p	Osgin1	http://www.targetscan.org/cgi-bin/targetscan/mmu_71/view_gene.cgi?rs=ENSMUST00000098365.3&taxid=10090&members=miR-874-5p&showcnc=1&shownc=1&shownc_nc=1&showncf1=1&showncf2=1&subset=1	-0.58
mmu-miR-874-5p	Hnf4a	http://www.targetscan.org/cgi-bin/targetscan/mmu_71/view_gene.cgi?rs=ENSMUST00000109411.2&taxid=10090&members=miR-874-5p&showcnc=1&shownc=1&shownc_nc=1&showncf1=1&showncf2=1&subset=1	-0.58
mmu-miR-874-5p	Lims1	http://www.targetscan.org/cgi-bin/targetscan/mmu_71/view_gene.cgi?rs=ENSMUST00000020077.5&taxid=10090&members=miR-874-5p&showcnc=1&shownc=1&shownc_nc=1&showncf1=1&showncf2=1&subset=1	-0.57
mmu-miR-874-5p	Gm10109	http://www.targetscan.org/cgi-bin/targetscan/mmu_71/view_gene.cgi?rs=ENSMUST00000072123.4&taxid=10090&members=miR-874-5p&showcnc=1&shownc=1&shownc_nc=1&showncf1=1&showncf2=1&subset=1	-0.57
mmu-miR-874-5p	Zfp174	http://www.targetscan.org/cgi-bin/targetscan/mmu_71/view_gene.cgi?rs=ENSMUST00000041778.7&taxid=10090&members=miR-874-5p&showcnc=1&shownc=1&shownc_nc=1&showncf1=1&showncf2=1&subset=1	-0.57
mmu-miR-874-5p	Trim3	http://www.targetscan.org/cgi-bin/targetscan/mmu_71/view_gene.cgi?rs=ENSMUST00000057525.8&taxid=10090&members=miR-874-5p&showcnc=1&shownc=1&shownc_nc=1&showncf1=1&showncf2=1&subset=1	-0.57
mmu-miR-874-5p	2310016G11Rik	http://www.targetscan.org/cgi-bin/targetscan/mmu_71/view_gene.cgi?rs=ENSMUST00000094460.1&taxid=10090&members=miR-874-5p&showcnc=1&shownc=1&shownc_nc=1&showncf1=1&showncf2=1&subset=1	-0.57
mmu-miR-874-5p	Tmem240	http://www.targetscan.org/cgi-bin/targetscan/mmu_71/view_gene.cgi?rs=ENSMUST00000127188.2&taxid=10090&members=miR-874-5p&showcnc=1&shownc=1&shownc_nc=1&showncf1=1&showncf2=1&subset=1	-0.57
mmu-miR-874-5p	Pick1	http://www.targetscan.org/cgi-bin/targetscan/mmu_71/view_gene.cgi?rs=ENSMUST00000163571.2&taxid=10090&members=miR-874-5p&showcnc=1&shownc=1&shownc_nc=1&showncf1=1&showncf2=1&subset=1	-0.56
mmu-miR-874-5p	Batf3	http://www.targetscan.org/cgi-bin/targetscan/mmu_71/view_gene.cgi?rs=ENSMUST00000027943.4&taxid=10090&members=miR-874-5p&showcnc=1&shownc=1&shownc_nc=1&showncf1=1&showncf2=1&subset=1	-0.56
mmu-miR-874-5p	Rab43	http://www.targetscan.org/cgi-bin/targetscan/mmu_71/view_gene.cgi?rs=ENSMUST00000078647.5&taxid=10090&members=miR-874-5p&showcnc=1&shownc=1&shownc_nc=1&showncf1=1&showncf2=1&subset=1	-0.56
mmu-miR-874-5p	2810459M11Rik	http://www.targetscan.org/cgi-bin/targetscan/mmu_71/view_gene.cgi?rs=ENSMUST00000165824.2&taxid=10090&members=miR-874-5p&showcnc=1&shownc=1&shownc_nc=1&showncf1=1&showncf2=1&subset=1	-0.56
mmu-miR-874-5p	Smagp	http://www.targetscan.org/cgi-bin/targetscan/mmu_71/view_gene.cgi?rs=ENSMUST00000172334.2&taxid=10090&members=miR-874-5p&showcnc=1&shownc=1&shownc_nc=1&showncf1=1&showncf2=1&subset=1	-0.56
mmu-miR-874-5p	6330419J24Rik	http://www.targetscan.org/cgi-bin/targetscan/mmu_71/view_gene.cgi?rs=ENSMUST00000068106.3&taxid=10090&members=miR-874-5p&showcnc=1&shownc=1&shownc_nc=1&showncf1=1&showncf2=1&subset=1	-0.56
mmu-miR-874-5p	Gpr56	http://www.targetscan.org/cgi-bin/targetscan/mmu_71/view_gene.cgi?rs=ENSMUST00000179619.2&taxid=10090&members=miR-874-5p&showcnc=1&shownc=1&shownc_nc=1&showncf1=1&showncf2=1&subset=1	-0.56
mmu-miR-874-5p	A530084C06Rik	http://www.targetscan.org/cgi-bin/targetscan/mmu_71/view_gene.cgi?rs=ENSMUST00000170573.1&taxid=10090&members=miR-874-5p&showcnc=1&shownc=1&shownc_nc=1&showncf1=1&showncf2=1&subset=1	-0.55
mmu-miR-874-5p	Dbnl	http://www.targetscan.org/cgi-bin/targetscan/mmu_71/view_gene.cgi?rs=ENSMUST00000102928.4&taxid=10090&members=miR-874-5p&showcnc=1&shownc=1&shownc_nc=1&showncf1=1&showncf2=1&subset=1	-0.55
mmu-miR-874-5p	Pex26	http://www.targetscan.org/cgi-bin/targetscan/mmu_71/view_gene.cgi?rs=ENSMUST00000118234.2&taxid=10090&members=miR-874-5p&showcnc=1&shownc=1&shownc_nc=1&showncf1=1&showncf2=1&subset=1	-0.55
mmu-miR-874-5p	Marc1	http://www.targetscan.org/cgi-bin/targetscan/mmu_71/view_gene.cgi?rs=ENSMUST00000048462.7&taxid=10090&members=miR-874-5p&showcnc=1&shownc=1&shownc_nc=1&showncf1=1&showncf2=1&subset=1	-0.55
mmu-miR-874-5p	Fam168b	http://www.targetscan.org/cgi-bin/targetscan/mmu_71/view_gene.cgi?rs=ENSMUST00000167518.2&taxid=10090&members=miR-874-5p&showcnc=1&shownc=1&shownc_nc=1&showncf1=1&showncf2=1&subset=1	-0.55
mmu-miR-874-5p	Gm5423	http://www.targetscan.org/cgi-bin/targetscan/mmu_71/view_gene.cgi?rs=ENSMUST00000168554.1&taxid=10090&members=miR-874-5p&showcnc=1&shownc=1&shownc_nc=1&showncf1=1&showncf2=1&subset=1	-0.55
mmu-miR-874-5p	Zc3h7b	http://www.targetscan.org/cgi-bin/targetscan/mmu_71/view_gene.cgi?rs=ENSMUST00000109554.1&taxid=10090&members=miR-874-5p&showcnc=1&shownc=1&shownc_nc=1&showncf1=1&showncf2=1&subset=1	-0.55
mmu-miR-874-5p	Tmem132c	http://www.targetscan.org/cgi-bin/targetscan/mmu_71/view_gene.cgi?rs=ENSMUST00000119026.2&taxid=10090&members=miR-874-5p&showcnc=1&shownc=1&shownc_nc=1&showncf1=1&showncf2=1&subset=1	-0.55
mmu-miR-874-5p	Gnb1	http://www.targetscan.org/cgi-bin/targetscan/mmu_71/view_gene.cgi?rs=ENSMUST00000165335.2&taxid=10090&members=miR-874-5p&showcnc=1&shownc=1&shownc_nc=1&showncf1=1&showncf2=1&subset=1	-0.55
mmu-miR-874-5p	Syce1	http://www.targetscan.org/cgi-bin/targetscan/mmu_71/view_gene.cgi?rs=ENSMUST00000026553.4&taxid=10090&members=miR-874-5p&showcnc=1&shownc=1&shownc_nc=1&showncf1=1&showncf2=1&subset=1	-0.55
mmu-miR-874-5p	Obox2	http://www.targetscan.org/cgi-bin/targetscan/mmu_71/view_gene.cgi?rs=ENSMUST00000036575.10&taxid=10090&members=miR-874-5p&showcnc=1&shownc=1&shownc_nc=1&showncf1=1&showncf2=1&subset=1	-0.55
mmu-miR-874-5p	Mall	http://www.targetscan.org/cgi-bin/targetscan/mmu_71/view_gene.cgi?rs=ENSMUST00000028856.2&taxid=10090&members=miR-874-5p&showcnc=1&shownc=1&shownc_nc=1&showncf1=1&showncf2=1&subset=1	-0.55
mmu-miR-874-5p	Htt	http://www.targetscan.org/cgi-bin/targetscan/mmu_71/view_gene.cgi?rs=ENSMUST00000080036.2&taxid=10090&members=miR-874-5p&showcnc=1&shownc=1&shownc_nc=1&showncf1=1&showncf2=1&subset=1	-0.55
mmu-miR-874-5p	Unc5b	http://www.targetscan.org/cgi-bin/targetscan/mmu_71/view_gene.cgi?rs=ENSMUST00000077925.5&taxid=10090&members=miR-874-5p&showcnc=1&shownc=1&shownc_nc=1&showncf1=1&showncf2=1&subset=1	-0.54
mmu-miR-874-5p	Tac4	http://www.targetscan.org/cgi-bin/targetscan/mmu_71/view_gene.cgi?rs=ENSMUST00000021242.4&taxid=10090&members=miR-874-5p&showcnc=1&shownc=1&shownc_nc=1&showncf1=1&showncf2=1&subset=1	-0.54
mmu-miR-874-5p	Gpatch2l	http://www.targetscan.org/cgi-bin/targetscan/mmu_71/view_gene.cgi?rs=ENSMUST00000071106.4&taxid=10090&members=miR-874-5p&showcnc=1&shownc=1&shownc_nc=1&showncf1=1&showncf2=1&subset=1	-0.54
mmu-miR-874-5p	Ankrd1	http://www.targetscan.org/cgi-bin/targetscan/mmu_71/view_gene.cgi?rs=ENSMUST00000025718.8&taxid=10090&members=miR-874-5p&showcnc=1&shownc=1&shownc_nc=1&showncf1=1&showncf2=1&subset=1	-0.54
mmu-miR-874-5p	Megf8	http://www.targetscan.org/cgi-bin/targetscan/mmu_71/view_gene.cgi?rs=ENSMUST00000128119.1&taxid=10090&members=miR-874-5p&showcnc=1&shownc=1&shownc_nc=1&showncf1=1&showncf2=1&subset=1	-0.54
mmu-miR-874-5p	Tgif1	http://www.targetscan.org/cgi-bin/targetscan/mmu_71/view_gene.cgi?rs=ENSMUST00000186358.1&taxid=10090&members=miR-874-5p&showcnc=1&shownc=1&shownc_nc=1&showncf1=1&showncf2=1&subset=1	-0.54
mmu-miR-874-5p	Mafg	http://www.targetscan.org/cgi-bin/targetscan/mmu_71/view_gene.cgi?rs=ENSMUST00000058162.8&taxid=10090&members=miR-874-5p&showcnc=1&shownc=1&shownc_nc=1&showncf1=1&showncf2=1&subset=1	-0.54
mmu-miR-874-5p	Slc22a14	http://www.targetscan.org/cgi-bin/targetscan/mmu_71/view_gene.cgi?rs=ENSMUST00000093775.6&taxid=10090&members=miR-874-5p&showcnc=1&shownc=1&shownc_nc=1&showncf1=1&showncf2=1&subset=1	-0.54
mmu-miR-874-5p	Arhgap44	http://www.targetscan.org/cgi-bin/targetscan/mmu_71/view_gene.cgi?rs=ENSMUST00000047463.9&taxid=10090&members=miR-874-5p&showcnc=1&shownc=1&shownc_nc=1&showncf1=1&showncf2=1&subset=1	-0.54
mmu-miR-874-5p	Slc25a19	http://www.targetscan.org/cgi-bin/targetscan/mmu_71/view_gene.cgi?rs=ENSMUST00000021089.5&taxid=10090&members=miR-874-5p&showcnc=1&shownc=1&shownc_nc=1&showncf1=1&showncf2=1&subset=1	-0.54
mmu-miR-874-5p	Gm4924	http://www.targetscan.org/cgi-bin/targetscan/mmu_71/view_gene.cgi?rs=ENSMUST00000165906.1&taxid=10090&members=miR-874-5p&showcnc=1&shownc=1&shownc_nc=1&showncf1=1&showncf2=1&subset=1	-0.54
mmu-miR-874-5p	Stra6	http://www.targetscan.org/cgi-bin/targetscan/mmu_71/view_gene.cgi?rs=ENSMUST00000170397.2&taxid=10090&members=miR-874-5p&showcnc=1&shownc=1&shownc_nc=1&showncf1=1&showncf2=1&subset=1	-0.54
mmu-miR-874-5p	Pianp	http://www.targetscan.org/cgi-bin/targetscan/mmu_71/view_gene.cgi?rs=ENSMUST00000032479.5&taxid=10090&members=miR-874-5p&showcnc=1&shownc=1&shownc_nc=1&showncf1=1&showncf2=1&subset=1	-0.54
mmu-miR-874-5p	Kcnip1	http://www.targetscan.org/cgi-bin/targetscan/mmu_71/view_gene.cgi?rs=ENSMUST00000101368.3&taxid=10090&members=miR-874-5p&showcnc=1&shownc=1&shownc_nc=1&showncf1=1&showncf2=1&subset=1	-0.54
mmu-miR-874-5p	Adamts10	http://www.targetscan.org/cgi-bin/targetscan/mmu_71/view_gene.cgi?rs=ENSMUST00000087623.7&taxid=10090&members=miR-874-5p&showcnc=1&shownc=1&shownc_nc=1&showncf1=1&showncf2=1&subset=1	-0.53
mmu-miR-874-5p	Baz1b	http://www.targetscan.org/cgi-bin/targetscan/mmu_71/view_gene.cgi?rs=ENSMUST00000002825.5&taxid=10090&members=miR-874-5p&showcnc=1&shownc=1&shownc_nc=1&showncf1=1&showncf2=1&subset=1	-0.53
mmu-miR-874-5p	Arhgap39	http://www.targetscan.org/cgi-bin/targetscan/mmu_71/view_gene.cgi?rs=ENSMUST00000036176.9&taxid=10090&members=miR-874-5p&showcnc=1&shownc=1&shownc_nc=1&showncf1=1&showncf2=1&subset=1	-0.53
mmu-miR-874-5p	Lrrc48	http://www.targetscan.org/cgi-bin/targetscan/mmu_71/view_gene.cgi?rs=ENSMUST00000094140.3&taxid=10090&members=miR-874-5p&showcnc=1&shownc=1&shownc_nc=1&showncf1=1&showncf2=1&subset=1	-0.53
mmu-miR-874-5p	Myo3b	http://www.targetscan.org/cgi-bin/targetscan/mmu_71/view_gene.cgi?rs=ENSMUST00000112243.2&taxid=10090&members=miR-874-5p&showcnc=1&shownc=1&shownc_nc=1&showncf1=1&showncf2=1&subset=1	-0.53
mmu-miR-874-5p	Cluh	http://www.targetscan.org/cgi-bin/targetscan/mmu_71/view_gene.cgi?rs=ENSMUST00000092915.6&taxid=10090&members=miR-874-5p&showcnc=1&shownc=1&shownc_nc=1&showncf1=1&showncf2=1&subset=1	-0.53
mmu-miR-874-5p	Veph1	http://www.targetscan.org/cgi-bin/targetscan/mmu_71/view_gene.cgi?rs=ENSMUST00000029419.7&taxid=10090&members=miR-874-5p&showcnc=1&shownc=1&shownc_nc=1&showncf1=1&showncf2=1&subset=1	-0.53
mmu-miR-874-5p	Gm5475	http://www.targetscan.org/cgi-bin/targetscan/mmu_71/view_gene.cgi?rs=ENSMUST00000148928.1&taxid=10090&members=miR-874-5p&showcnc=1&shownc=1&shownc_nc=1&showncf1=1&showncf2=1&subset=1	-0.53
mmu-miR-874-5p	Agpat1	http://www.targetscan.org/cgi-bin/targetscan/mmu_71/view_gene.cgi?rs=ENSMUST00000037489.9&taxid=10090&members=miR-874-5p&showcnc=1&shownc=1&shownc_nc=1&showncf1=1&showncf2=1&subset=1	-0.53
mmu-miR-874-5p	Klf16	http://www.targetscan.org/cgi-bin/targetscan/mmu_71/view_gene.cgi?rs=ENSMUST00000038558.8&taxid=10090&members=miR-874-5p&showcnc=1&shownc=1&shownc_nc=1&showncf1=1&showncf2=1&subset=1	-0.53
mmu-miR-874-5p	Dab2	http://www.targetscan.org/cgi-bin/targetscan/mmu_71/view_gene.cgi?rs=ENSMUST00000110664.3&taxid=10090&members=miR-874-5p&showcnc=1&shownc=1&shownc_nc=1&showncf1=1&showncf2=1&subset=1	-0.53
mmu-miR-874-5p	Mrgbp	http://www.targetscan.org/cgi-bin/targetscan/mmu_71/view_gene.cgi?rs=ENSMUST00000029085.8&taxid=10090&members=miR-874-5p&showcnc=1&shownc=1&shownc_nc=1&showncf1=1&showncf2=1&subset=1	-0.52
mmu-miR-874-5p	Stard4	http://www.targetscan.org/cgi-bin/targetscan/mmu_71/view_gene.cgi?rs=ENSMUST00000119991.2&taxid=10090&members=miR-874-5p&showcnc=1&shownc=1&shownc_nc=1&showncf1=1&showncf2=1&subset=1	-0.52
mmu-miR-874-5p	Pars2	http://www.targetscan.org/cgi-bin/targetscan/mmu_71/view_gene.cgi?rs=ENSMUST00000058905.7&taxid=10090&members=miR-874-5p&showcnc=1&shownc=1&shownc_nc=1&showncf1=1&showncf2=1&subset=1	-0.52
mmu-miR-874-5p	Slc18a3	http://www.targetscan.org/cgi-bin/targetscan/mmu_71/view_gene.cgi?rs=ENSMUST00000191501.1&taxid=10090&members=miR-874-5p&showcnc=1&shownc=1&shownc_nc=1&showncf1=1&showncf2=1&subset=1	-0.52
mmu-miR-874-5p	Emx1	http://www.targetscan.org/cgi-bin/targetscan/mmu_71/view_gene.cgi?rs=ENSMUST00000045942.8&taxid=10090&members=miR-874-5p&showcnc=1&shownc=1&shownc_nc=1&showncf1=1&showncf2=1&subset=1	-0.52
mmu-miR-874-5p	Sdf4	http://www.targetscan.org/cgi-bin/targetscan/mmu_71/view_gene.cgi?rs=ENSMUST00000050078.7&taxid=10090&members=miR-874-5p&showcnc=1&shownc=1&shownc_nc=1&showncf1=1&showncf2=1&subset=1	-0.52
mmu-miR-874-5p	Kbtbd7	http://www.targetscan.org/cgi-bin/targetscan/mmu_71/view_gene.cgi?rs=ENSMUST00000061222.7&taxid=10090&members=miR-874-5p&showcnc=1&shownc=1&shownc_nc=1&showncf1=1&showncf2=1&subset=1	-0.52
mmu-miR-874-5p	Gale	http://www.targetscan.org/cgi-bin/targetscan/mmu_71/view_gene.cgi?rs=ENSMUST00000102541.4&taxid=10090&members=miR-874-5p&showcnc=1&shownc=1&shownc_nc=1&showncf1=1&showncf2=1&subset=1	-0.52
mmu-miR-874-5p	Ern1	http://www.targetscan.org/cgi-bin/targetscan/mmu_71/view_gene.cgi?rs=ENSMUST00000001059.3&taxid=10090&members=miR-874-5p&showcnc=1&shownc=1&shownc_nc=1&showncf1=1&showncf2=1&subset=1	-0.52
mmu-miR-874-5p	Pmp22	http://www.targetscan.org/cgi-bin/targetscan/mmu_71/view_gene.cgi?rs=ENSMUST00000018361.4&taxid=10090&members=miR-874-5p&showcnc=1&shownc=1&shownc_nc=1&showncf1=1&showncf2=1&subset=1	-0.52
mmu-miR-874-5p	Marveld1	http://www.targetscan.org/cgi-bin/targetscan/mmu_71/view_gene.cgi?rs=ENSMUST00000061111.9&taxid=10090&members=miR-874-5p&showcnc=1&shownc=1&shownc_nc=1&showncf1=1&showncf2=1&subset=1	-0.52
mmu-miR-874-5p	Svopl	http://www.targetscan.org/cgi-bin/targetscan/mmu_71/view_gene.cgi?rs=ENSMUST00000096040.5&taxid=10090&members=miR-874-5p&showcnc=1&shownc=1&shownc_nc=1&showncf1=1&showncf2=1&subset=1	-0.52
mmu-miR-874-5p	Ttc7	http://www.targetscan.org/cgi-bin/targetscan/mmu_71/view_gene.cgi?rs=ENSMUST00000041110.6&taxid=10090&members=miR-874-5p&showcnc=1&shownc=1&shownc_nc=1&showncf1=1&showncf2=1&subset=1	-0.51
mmu-miR-874-5p	Bok	http://www.targetscan.org/cgi-bin/targetscan/mmu_71/view_gene.cgi?rs=ENSMUST00000027499.7&taxid=10090&members=miR-874-5p&showcnc=1&shownc=1&shownc_nc=1&showncf1=1&showncf2=1&subset=1	-0.51
mmu-miR-874-5p	Gnb2	http://www.targetscan.org/cgi-bin/targetscan/mmu_71/view_gene.cgi?rs=ENSMUST00000031726.9&taxid=10090&members=miR-874-5p&showcnc=1&shownc=1&shownc_nc=1&showncf1=1&showncf2=1&subset=1	-0.51
mmu-miR-874-5p	Chmp1a	http://www.targetscan.org/cgi-bin/targetscan/mmu_71/view_gene.cgi?rs=ENSMUST00000000759.8&taxid=10090&members=miR-874-5p&showcnc=1&shownc=1&shownc_nc=1&showncf1=1&showncf2=1&subset=1	-0.51
mmu-miR-874-5p	Ptms	http://www.targetscan.org/cgi-bin/targetscan/mmu_71/view_gene.cgi?rs=ENSMUST00000032216.6&taxid=10090&members=miR-874-5p&showcnc=1&shownc=1&shownc_nc=1&showncf1=1&showncf2=1&subset=1	-0.51
mmu-miR-874-5p	Pkp3	http://www.targetscan.org/cgi-bin/targetscan/mmu_71/view_gene.cgi?rs=ENSMUST00000106039.3&taxid=10090&members=miR-874-5p&showcnc=1&shownc=1&shownc_nc=1&showncf1=1&showncf2=1&subset=1	-0.51
mmu-miR-874-5p	Tbkbp1	http://www.targetscan.org/cgi-bin/targetscan/mmu_71/view_gene.cgi?rs=ENSMUST00000066078.6&taxid=10090&members=miR-874-5p&showcnc=1&shownc=1&shownc_nc=1&showncf1=1&showncf2=1&subset=1	-0.51
mmu-miR-874-5p	Ptafr	http://www.targetscan.org/cgi-bin/targetscan/mmu_71/view_gene.cgi?rs=ENSMUST00000070690.7&taxid=10090&members=miR-874-5p&showcnc=1&shownc=1&shownc_nc=1&showncf1=1&showncf2=1&subset=1	-0.51
mmu-miR-874-5p	Gng4	http://www.targetscan.org/cgi-bin/targetscan/mmu_71/view_gene.cgi?rs=ENSMUST00000021734.7&taxid=10090&members=miR-874-5p&showcnc=1&shownc=1&shownc_nc=1&showncf1=1&showncf2=1&subset=1	-0.51
mmu-miR-874-5p	Apbb1	http://www.targetscan.org/cgi-bin/targetscan/mmu_71/view_gene.cgi?rs=ENSMUST00000191011.1&taxid=10090&members=miR-874-5p&showcnc=1&shownc=1&shownc_nc=1&showncf1=1&showncf2=1&subset=1	-0.51
mmu-miR-874-5p	Rbpms2	http://www.targetscan.org/cgi-bin/targetscan/mmu_71/view_gene.cgi?rs=ENSMUST00000169003.2&taxid=10090&members=miR-874-5p&showcnc=1&shownc=1&shownc_nc=1&showncf1=1&showncf2=1&subset=1	-0.51
mmu-miR-874-5p	Wdr5	http://www.targetscan.org/cgi-bin/targetscan/mmu_71/view_gene.cgi?rs=ENSMUST00000113952.4&taxid=10090&members=miR-874-5p&showcnc=1&shownc=1&shownc_nc=1&showncf1=1&showncf2=1&subset=1	-0.51
mmu-miR-874-5p	1700030K09Rik	http://www.targetscan.org/cgi-bin/targetscan/mmu_71/view_gene.cgi?rs=ENSMUST00000064853.7&taxid=10090&members=miR-874-5p&showcnc=1&shownc=1&shownc_nc=1&showncf1=1&showncf2=1&subset=1	-0.51
mmu-miR-874-5p	Camk2b	http://www.targetscan.org/cgi-bin/targetscan/mmu_71/view_gene.cgi?rs=ENSMUST00000109813.3&taxid=10090&members=miR-874-5p&showcnc=1&shownc=1&shownc_nc=1&showncf1=1&showncf2=1&subset=1	-0.5
mmu-miR-874-5p	Bcl2	http://www.targetscan.org/cgi-bin/targetscan/mmu_71/view_gene.cgi?rs=ENSMUST00000112751.1&taxid=10090&members=miR-874-5p&showcnc=1&shownc=1&shownc_nc=1&showncf1=1&showncf2=1&subset=1	-0.5
mmu-miR-874-5p	Tacr2	http://www.targetscan.org/cgi-bin/targetscan/mmu_71/view_gene.cgi?rs=ENSMUST00000020278.5&taxid=10090&members=miR-874-5p&showcnc=1&shownc=1&shownc_nc=1&showncf1=1&showncf2=1&subset=1	-0.5
mmu-miR-874-5p	Zdhhc7	http://www.targetscan.org/cgi-bin/targetscan/mmu_71/view_gene.cgi?rs=ENSMUST00000034280.7&taxid=10090&members=miR-874-5p&showcnc=1&shownc=1&shownc_nc=1&showncf1=1&showncf2=1&subset=1	-0.5
mmu-miR-874-5p	Zpbp2	http://www.targetscan.org/cgi-bin/targetscan/mmu_71/view_gene.cgi?rs=ENSMUST00000081033.7&taxid=10090&members=miR-874-5p&showcnc=1&shownc=1&shownc_nc=1&showncf1=1&showncf2=1&subset=1	-0.5
mmu-miR-874-5p	D030056L22Rik	http://www.targetscan.org/cgi-bin/targetscan/mmu_71/view_gene.cgi?rs=ENSMUST00000062753.2&taxid=10090&members=miR-874-5p&showcnc=1&shownc=1&shownc_nc=1&showncf1=1&showncf2=1&subset=1	-0.5
mmu-miR-874-5p	Mex3a	http://www.targetscan.org/cgi-bin/targetscan/mmu_71/view_gene.cgi?rs=ENSMUST00000172699.1&taxid=10090&members=miR-874-5p&showcnc=1&shownc=1&shownc_nc=1&showncf1=1&showncf2=1&subset=1	-0.5
mmu-miR-874-5p	March3	http://www.targetscan.org/cgi-bin/targetscan/mmu_71/view_gene.cgi?rs=ENSMUST00000035278.6&taxid=10090&members=miR-874-5p&showcnc=1&shownc=1&shownc_nc=1&showncf1=1&showncf2=1&subset=1	-0.5
mmu-miR-874-5p	Tubb3	http://www.targetscan.org/cgi-bin/targetscan/mmu_71/view_gene.cgi?rs=ENSMUST00000071134.3&taxid=10090&members=miR-874-5p&showcnc=1&shownc=1&shownc_nc=1&showncf1=1&showncf2=1&subset=1	-0.5
mmu-miR-874-5p	Gm5884	http://www.targetscan.org/cgi-bin/targetscan/mmu_71/view_gene.cgi?rs=ENSMUST00000036712.4&taxid=10090&members=miR-874-5p&showcnc=1&shownc=1&shownc_nc=1&showncf1=1&showncf2=1&subset=1	-0.5
mmu-miR-874-5p	Gm10083	http://www.targetscan.org/cgi-bin/targetscan/mmu_71/view_gene.cgi?rs=ENSMUST00000074466.5&taxid=10090&members=miR-874-5p&showcnc=1&shownc=1&shownc_nc=1&showncf1=1&showncf2=1&subset=1	-0.5
mmu-miR-874-5p	Smim13	http://www.targetscan.org/cgi-bin/targetscan/mmu_71/view_gene.cgi?rs=ENSMUST00000165561.2&taxid=10090&members=miR-874-5p&showcnc=1&shownc=1&shownc_nc=1&showncf1=1&showncf2=1&subset=1	-0.5
mmu-miR-874-5p	Rnf135	http://www.targetscan.org/cgi-bin/targetscan/mmu_71/view_gene.cgi?rs=ENSMUST00000017839.2&taxid=10090&members=miR-874-5p&showcnc=1&shownc=1&shownc_nc=1&showncf1=1&showncf2=1&subset=1	-0.5
mmu-miR-874-5p	BC021891	http://www.targetscan.org/cgi-bin/targetscan/mmu_71/view_gene.cgi?rs=ENSMUST00000034316.4&taxid=10090&members=miR-874-5p&showcnc=1&shownc=1&shownc_nc=1&showncf1=1&showncf2=1&subset=1	-0.5
mmu-miR-874-5p	Gm8113	http://www.targetscan.org/cgi-bin/targetscan/mmu_71/view_gene.cgi?rs=ENSMUST00000160298.1&taxid=10090&members=miR-874-5p&showcnc=1&shownc=1&shownc_nc=1&showncf1=1&showncf2=1&subset=1	-0.5
mmu-miR-874-5p	Serpina3j	http://www.targetscan.org/cgi-bin/targetscan/mmu_71/view_gene.cgi?rs=ENSMUST00000109957.2&taxid=10090&members=miR-874-5p&showcnc=1&shownc=1&shownc_nc=1&showncf1=1&showncf2=1&subset=1	-0.49
mmu-miR-874-5p	Mertk	http://www.targetscan.org/cgi-bin/targetscan/mmu_71/view_gene.cgi?rs=ENSMUST00000014505.4&taxid=10090&members=miR-874-5p&showcnc=1&shownc=1&shownc_nc=1&showncf1=1&showncf2=1&subset=1	-0.49
mmu-miR-874-5p	Acot12	http://www.targetscan.org/cgi-bin/targetscan/mmu_71/view_gene.cgi?rs=ENSMUST00000022120.4&taxid=10090&members=miR-874-5p&showcnc=1&shownc=1&shownc_nc=1&showncf1=1&showncf2=1&subset=1	-0.49
mmu-miR-874-5p	Slc9a1	http://www.targetscan.org/cgi-bin/targetscan/mmu_71/view_gene.cgi?rs=ENSMUST00000030669.7&taxid=10090&members=miR-874-5p&showcnc=1&shownc=1&shownc_nc=1&showncf1=1&showncf2=1&subset=1	-0.49
mmu-miR-874-5p	Atp8b5	http://www.targetscan.org/cgi-bin/targetscan/mmu_71/view_gene.cgi?rs=ENSMUST00000107942.3&taxid=10090&members=miR-874-5p&showcnc=1&shownc=1&shownc_nc=1&showncf1=1&showncf2=1&subset=1	-0.49
mmu-miR-874-5p	Slc25a26	http://www.targetscan.org/cgi-bin/targetscan/mmu_71/view_gene.cgi?rs=ENSMUST00000061118.8&taxid=10090&members=miR-874-5p&showcnc=1&shownc=1&shownc_nc=1&showncf1=1&showncf2=1&subset=1	-0.49
mmu-miR-874-5p	Tom1	http://www.targetscan.org/cgi-bin/targetscan/mmu_71/view_gene.cgi?rs=ENSMUST00000078847.6&taxid=10090&members=miR-874-5p&showcnc=1&shownc=1&shownc_nc=1&showncf1=1&showncf2=1&subset=1	-0.49
mmu-miR-874-5p	Rpl12	http://www.targetscan.org/cgi-bin/targetscan/mmu_71/view_gene.cgi?rs=ENSMUST00000126610.1&taxid=10090&members=miR-874-5p&showcnc=1&shownc=1&shownc_nc=1&showncf1=1&showncf2=1&subset=1	-0.49
mmu-miR-874-5p	Wfdc13	http://www.targetscan.org/cgi-bin/targetscan/mmu_71/view_gene.cgi?rs=ENSMUST00000088260.1&taxid=10090&members=miR-874-5p&showcnc=1&shownc=1&shownc_nc=1&showncf1=1&showncf2=1&subset=1	-0.48
mmu-miR-874-5p	Grin2c	http://www.targetscan.org/cgi-bin/targetscan/mmu_71/view_gene.cgi?rs=ENSMUST00000003351.7&taxid=10090&members=miR-874-5p&showcnc=1&shownc=1&shownc_nc=1&showncf1=1&showncf2=1&subset=1	-0.48
mmu-miR-874-5p	Cdipt	http://www.targetscan.org/cgi-bin/targetscan/mmu_71/view_gene.cgi?rs=ENSMUST00000032920.3&taxid=10090&members=miR-874-5p&showcnc=1&shownc=1&shownc_nc=1&showncf1=1&showncf2=1&subset=1	-0.48
mmu-miR-874-5p	C130026L21Rik	http://www.targetscan.org/cgi-bin/targetscan/mmu_71/view_gene.cgi?rs=ENSMUST00000064930.3&taxid=10090&members=miR-874-5p&showcnc=1&shownc=1&shownc_nc=1&showncf1=1&showncf2=1&subset=1	-0.48
mmu-miR-874-5p	Sowahc	http://www.targetscan.org/cgi-bin/targetscan/mmu_71/view_gene.cgi?rs=ENSMUST00000182161.1&taxid=10090&members=miR-874-5p&showcnc=1&shownc=1&shownc_nc=1&showncf1=1&showncf2=1&subset=1	-0.48
mmu-miR-874-5p	Traf3	http://www.targetscan.org/cgi-bin/targetscan/mmu_71/view_gene.cgi?rs=ENSMUST00000117269.2&taxid=10090&members=miR-874-5p&showcnc=1&shownc=1&shownc_nc=1&showncf1=1&showncf2=1&subset=1	-0.48
mmu-miR-874-5p	Ptdss2	http://www.targetscan.org/cgi-bin/targetscan/mmu_71/view_gene.cgi?rs=ENSMUST00000026568.8&taxid=10090&members=miR-874-5p&showcnc=1&shownc=1&shownc_nc=1&showncf1=1&showncf2=1&subset=1	-0.48
mmu-miR-874-5p	9130213A22Rik	http://www.targetscan.org/cgi-bin/targetscan/mmu_71/view_gene.cgi?rs=ENSMUST00000180487.1&taxid=10090&members=miR-874-5p&showcnc=1&shownc=1&shownc_nc=1&showncf1=1&showncf2=1&subset=1	-0.48
mmu-miR-874-5p	Mis12	http://www.targetscan.org/cgi-bin/targetscan/mmu_71/view_gene.cgi?rs=ENSMUST00000048807.6&taxid=10090&members=miR-874-5p&showcnc=1&shownc=1&shownc_nc=1&showncf1=1&showncf2=1&subset=1	-0.48
mmu-miR-874-5p	Rhpn1	http://www.targetscan.org/cgi-bin/targetscan/mmu_71/view_gene.cgi?rs=ENSMUST00000121137.2&taxid=10090&members=miR-874-5p&showcnc=1&shownc=1&shownc_nc=1&showncf1=1&showncf2=1&subset=1	-0.48
mmu-miR-874-5p	Paip2b	http://www.targetscan.org/cgi-bin/targetscan/mmu_71/view_gene.cgi?rs=ENSMUST00000058383.8&taxid=10090&members=miR-874-5p&showcnc=1&shownc=1&shownc_nc=1&showncf1=1&showncf2=1&subset=1	-0.48
mmu-miR-874-5p	Sec14l5	http://www.targetscan.org/cgi-bin/targetscan/mmu_71/view_gene.cgi?rs=ENSMUST00000165810.1&taxid=10090&members=miR-874-5p&showcnc=1&shownc=1&shownc_nc=1&showncf1=1&showncf2=1&subset=1	-0.48
mmu-miR-874-5p	Pacs1	http://www.targetscan.org/cgi-bin/targetscan/mmu_71/view_gene.cgi?rs=ENSMUST00000025786.7&taxid=10090&members=miR-874-5p&showcnc=1&shownc=1&shownc_nc=1&showncf1=1&showncf2=1&subset=1	-0.48
mmu-miR-874-5p	H2-M10.3	http://www.targetscan.org/cgi-bin/targetscan/mmu_71/view_gene.cgi?rs=ENSMUST00000073546.4&taxid=10090&members=miR-874-5p&showcnc=1&shownc=1&shownc_nc=1&showncf1=1&showncf2=1&subset=1	-0.48
mmu-miR-874-5p	Hist1h2bj	http://www.targetscan.org/cgi-bin/targetscan/mmu_71/view_gene.cgi?rs=ENSMUST00000110452.1&taxid=10090&members=miR-874-5p&showcnc=1&shownc=1&shownc_nc=1&showncf1=1&showncf2=1&subset=1	-0.48
mmu-miR-874-5p	Naa11	http://www.targetscan.org/cgi-bin/targetscan/mmu_71/view_gene.cgi?rs=ENSMUST00000060265.4&taxid=10090&members=miR-874-5p&showcnc=1&shownc=1&shownc_nc=1&showncf1=1&showncf2=1&subset=1	-0.47
mmu-miR-874-5p	Lasp1	http://www.targetscan.org/cgi-bin/targetscan/mmu_71/view_gene.cgi?rs=ENSMUST00000043843.6&taxid=10090&members=miR-874-5p&showcnc=1&shownc=1&shownc_nc=1&showncf1=1&showncf2=1&subset=1	-0.47
mmu-miR-874-5p	Gdpd1	http://www.targetscan.org/cgi-bin/targetscan/mmu_71/view_gene.cgi?rs=ENSMUST00000020804.7&taxid=10090&members=miR-874-5p&showcnc=1&shownc=1&shownc_nc=1&showncf1=1&showncf2=1&subset=1	-0.47
mmu-miR-874-5p	Wasf2	http://www.targetscan.org/cgi-bin/targetscan/mmu_71/view_gene.cgi?rs=ENSMUST00000084241.6&taxid=10090&members=miR-874-5p&showcnc=1&shownc=1&shownc_nc=1&showncf1=1&showncf2=1&subset=1	-0.47
mmu-miR-874-5p	Taok2	http://www.targetscan.org/cgi-bin/targetscan/mmu_71/view_gene.cgi?rs=ENSMUST00000071268.5&taxid=10090&members=miR-874-5p&showcnc=1&shownc=1&shownc_nc=1&showncf1=1&showncf2=1&subset=1	-0.47
mmu-miR-874-5p	Rgs12	http://www.targetscan.org/cgi-bin/targetscan/mmu_71/view_gene.cgi?rs=ENSMUST00000114280.2&taxid=10090&members=miR-874-5p&showcnc=1&shownc=1&shownc_nc=1&showncf1=1&showncf2=1&subset=1	-0.47
mmu-miR-874-5p	Dda1	http://www.targetscan.org/cgi-bin/targetscan/mmu_71/view_gene.cgi?rs=ENSMUST00000124745.2&taxid=10090&members=miR-874-5p&showcnc=1&shownc=1&shownc_nc=1&showncf1=1&showncf2=1&subset=1	-0.47
mmu-miR-874-5p	Sstr3	http://www.targetscan.org/cgi-bin/targetscan/mmu_71/view_gene.cgi?rs=ENSMUST00000053239.2&taxid=10090&members=miR-874-5p&showcnc=1&shownc=1&shownc_nc=1&showncf1=1&showncf2=1&subset=1	-0.47
mmu-miR-874-5p	Kdm4b	http://www.targetscan.org/cgi-bin/targetscan/mmu_71/view_gene.cgi?rs=ENSMUST00000025036.5&taxid=10090&members=miR-874-5p&showcnc=1&shownc=1&shownc_nc=1&showncf1=1&showncf2=1&subset=1	-0.47
mmu-miR-874-5p	1700016D06Rik	http://www.targetscan.org/cgi-bin/targetscan/mmu_71/view_gene.cgi?rs=ENSMUST00000033906.5&taxid=10090&members=miR-874-5p&showcnc=1&shownc=1&shownc_nc=1&showncf1=1&showncf2=1&subset=1	-0.47
mmu-miR-874-5p	Pfkl	http://www.targetscan.org/cgi-bin/targetscan/mmu_71/view_gene.cgi?rs=ENSMUST00000020522.8&taxid=10090&members=miR-874-5p&showcnc=1&shownc=1&shownc_nc=1&showncf1=1&showncf2=1&subset=1	-0.47
mmu-miR-874-5p	Guca1b	http://www.targetscan.org/cgi-bin/targetscan/mmu_71/view_gene.cgi?rs=ENSMUST00000024774.8&taxid=10090&members=miR-874-5p&showcnc=1&shownc=1&shownc_nc=1&showncf1=1&showncf2=1&subset=1	-0.47
mmu-miR-874-5p	Plekha6	http://www.targetscan.org/cgi-bin/targetscan/mmu_71/view_gene.cgi?rs=ENSMUST00000105082.3&taxid=10090&members=miR-874-5p&showcnc=1&shownc=1&shownc_nc=1&showncf1=1&showncf2=1&subset=1	-0.47
mmu-miR-874-5p	Atp6v0e2	http://www.targetscan.org/cgi-bin/targetscan/mmu_71/view_gene.cgi?rs=ENSMUST00000040361.5&taxid=10090&members=miR-874-5p&showcnc=1&shownc=1&shownc_nc=1&showncf1=1&showncf2=1&subset=1	-0.47
mmu-miR-874-5p	A630033H20Rik	http://www.targetscan.org/cgi-bin/targetscan/mmu_71/view_gene.cgi?rs=ENSMUST00000167673.1&taxid=10090&members=miR-874-5p&showcnc=1&shownc=1&shownc_nc=1&showncf1=1&showncf2=1&subset=1	-0.47
mmu-miR-874-5p	Nek4	http://www.targetscan.org/cgi-bin/targetscan/mmu_71/view_gene.cgi?rs=ENSMUST00000050171.8&taxid=10090&members=miR-874-5p&showcnc=1&shownc=1&shownc_nc=1&showncf1=1&showncf2=1&subset=1	-0.47
mmu-miR-874-5p	Svs5	http://www.targetscan.org/cgi-bin/targetscan/mmu_71/view_gene.cgi?rs=ENSMUST00000017148.7&taxid=10090&members=miR-874-5p&showcnc=1&shownc=1&shownc_nc=1&showncf1=1&showncf2=1&subset=1	-0.47
mmu-miR-874-5p	Crb3	http://www.targetscan.org/cgi-bin/targetscan/mmu_71/view_gene.cgi?rs=ENSMUST00000097299.4&taxid=10090&members=miR-874-5p&showcnc=1&shownc=1&shownc_nc=1&showncf1=1&showncf2=1&subset=1	-0.47
mmu-miR-874-5p	Sufu	http://www.targetscan.org/cgi-bin/targetscan/mmu_71/view_gene.cgi?rs=ENSMUST00000039922.7&taxid=10090&members=miR-874-5p&showcnc=1&shownc=1&shownc_nc=1&showncf1=1&showncf2=1&subset=1	-0.46
mmu-miR-874-5p	Pnp2	http://www.targetscan.org/cgi-bin/targetscan/mmu_71/view_gene.cgi?rs=ENSMUST00000095925.4&taxid=10090&members=miR-874-5p&showcnc=1&shownc=1&shownc_nc=1&showncf1=1&showncf2=1&subset=1	-0.46
mmu-miR-874-5p	Rlbp1	http://www.targetscan.org/cgi-bin/targetscan/mmu_71/view_gene.cgi?rs=ENSMUST00000053718.9&taxid=10090&members=miR-874-5p&showcnc=1&shownc=1&shownc_nc=1&showncf1=1&showncf2=1&subset=1	-0.46
mmu-miR-874-5p	Gbx1	http://www.targetscan.org/cgi-bin/targetscan/mmu_71/view_gene.cgi?rs=ENSMUST00000088311.5&taxid=10090&members=miR-874-5p&showcnc=1&shownc=1&shownc_nc=1&showncf1=1&showncf2=1&subset=1	-0.46
mmu-miR-874-5p	Mapk8ip1	http://www.targetscan.org/cgi-bin/targetscan/mmu_71/view_gene.cgi?rs=ENSMUST00000111279.3&taxid=10090&members=miR-874-5p&showcnc=1&shownc=1&shownc_nc=1&showncf1=1&showncf2=1&subset=1	-0.46
mmu-miR-874-5p	Rcsd1	http://www.targetscan.org/cgi-bin/targetscan/mmu_71/view_gene.cgi?rs=ENSMUST00000040357.9&taxid=10090&members=miR-874-5p&showcnc=1&shownc=1&shownc_nc=1&showncf1=1&showncf2=1&subset=1	-0.46
mmu-miR-874-5p	Bmp7	http://www.targetscan.org/cgi-bin/targetscan/mmu_71/view_gene.cgi?rs=ENSMUST00000009143.7&taxid=10090&members=miR-874-5p&showcnc=1&shownc=1&shownc_nc=1&showncf1=1&showncf2=1&subset=1	-0.46
mmu-miR-874-5p	Stk33	http://www.targetscan.org/cgi-bin/targetscan/mmu_71/view_gene.cgi?rs=ENSMUST00000106745.3&taxid=10090&members=miR-874-5p&showcnc=1&shownc=1&shownc_nc=1&showncf1=1&showncf2=1&subset=1	-0.46
mmu-miR-874-5p	Lmo1	http://www.targetscan.org/cgi-bin/targetscan/mmu_71/view_gene.cgi?rs=ENSMUST00000036992.7&taxid=10090&members=miR-874-5p&showcnc=1&shownc=1&shownc_nc=1&showncf1=1&showncf2=1&subset=1	-0.46
mmu-miR-874-5p	Zfp541	http://www.targetscan.org/cgi-bin/targetscan/mmu_71/view_gene.cgi?rs=ENSMUST00000108509.1&taxid=10090&members=miR-874-5p&showcnc=1&shownc=1&shownc_nc=1&showncf1=1&showncf2=1&subset=1	-0.46
mmu-miR-874-5p	Tspan11	http://www.targetscan.org/cgi-bin/targetscan/mmu_71/view_gene.cgi?rs=ENSMUST00000032501.4&taxid=10090&members=miR-874-5p&showcnc=1&shownc=1&shownc_nc=1&showncf1=1&showncf2=1&subset=1	-0.46
mmu-miR-874-5p	Igfbp4	http://www.targetscan.org/cgi-bin/targetscan/mmu_71/view_gene.cgi?rs=ENSMUST00000017637.7&taxid=10090&members=miR-874-5p&showcnc=1&shownc=1&shownc_nc=1&showncf1=1&showncf2=1&subset=1	-0.46
mmu-miR-874-5p	Tmem120b	http://www.targetscan.org/cgi-bin/targetscan/mmu_71/view_gene.cgi?rs=ENSMUST00000067505.9&taxid=10090&members=miR-874-5p&showcnc=1&shownc=1&shownc_nc=1&showncf1=1&showncf2=1&subset=1	-0.46
mmu-miR-874-5p	Fhl3	http://www.targetscan.org/cgi-bin/targetscan/mmu_71/view_gene.cgi?rs=ENSMUST00000038684.5&taxid=10090&members=miR-874-5p&showcnc=1&shownc=1&shownc_nc=1&showncf1=1&showncf2=1&subset=1	-0.46
mmu-miR-874-5p	Efna2	http://www.targetscan.org/cgi-bin/targetscan/mmu_71/view_gene.cgi?rs=ENSMUST00000003154.6&taxid=10090&members=miR-874-5p&showcnc=1&shownc=1&shownc_nc=1&showncf1=1&showncf2=1&subset=1	-0.46
mmu-miR-874-5p	Gm4767	http://www.targetscan.org/cgi-bin/targetscan/mmu_71/view_gene.cgi?rs=ENSMUST00000188096.1&taxid=10090&members=miR-874-5p&showcnc=1&shownc=1&shownc_nc=1&showncf1=1&showncf2=1&subset=1	-0.46
mmu-miR-874-5p	Rhov	http://www.targetscan.org/cgi-bin/targetscan/mmu_71/view_gene.cgi?rs=ENSMUST00000037360.7&taxid=10090&members=miR-874-5p&showcnc=1&shownc=1&shownc_nc=1&showncf1=1&showncf2=1&subset=1	-0.46
mmu-miR-874-5p	Zfp212	http://www.targetscan.org/cgi-bin/targetscan/mmu_71/view_gene.cgi?rs=ENSMUST00000009411.8&taxid=10090&members=miR-874-5p&showcnc=1&shownc=1&shownc_nc=1&showncf1=1&showncf2=1&subset=1	-0.46
mmu-miR-874-5p	Nhlrc3	http://www.targetscan.org/cgi-bin/targetscan/mmu_71/view_gene.cgi?rs=ENSMUST00000056749.8&taxid=10090&members=miR-874-5p&showcnc=1&shownc=1&shownc_nc=1&showncf1=1&showncf2=1&subset=1	-0.46
mmu-miR-874-5p	Glrx5	http://www.targetscan.org/cgi-bin/targetscan/mmu_71/view_gene.cgi?rs=ENSMUST00000021522.3&taxid=10090&members=miR-874-5p&showcnc=1&shownc=1&shownc_nc=1&showncf1=1&showncf2=1&subset=1	-0.46
mmu-miR-874-5p	Scrn2	http://www.targetscan.org/cgi-bin/targetscan/mmu_71/view_gene.cgi?rs=ENSMUST00000021249.5&taxid=10090&members=miR-874-5p&showcnc=1&shownc=1&shownc_nc=1&showncf1=1&showncf2=1&subset=1	-0.45
mmu-miR-874-5p	Gorasp1	http://www.targetscan.org/cgi-bin/targetscan/mmu_71/view_gene.cgi?rs=ENSMUST00000035099.7&taxid=10090&members=miR-874-5p&showcnc=1&shownc=1&shownc_nc=1&showncf1=1&showncf2=1&subset=1	-0.45
mmu-miR-874-5p	Unkl	http://www.targetscan.org/cgi-bin/targetscan/mmu_71/view_gene.cgi?rs=ENSMUST00000039734.6&taxid=10090&members=miR-874-5p&showcnc=1&shownc=1&shownc_nc=1&showncf1=1&showncf2=1&subset=1	-0.45
mmu-miR-874-5p	Prkar1b	http://www.targetscan.org/cgi-bin/targetscan/mmu_71/view_gene.cgi?rs=ENSMUST00000026973.8&taxid=10090&members=miR-874-5p&showcnc=1&shownc=1&shownc_nc=1&showncf1=1&showncf2=1&subset=1	-0.45
mmu-miR-874-5p	Dus4l	http://www.targetscan.org/cgi-bin/targetscan/mmu_71/view_gene.cgi?rs=ENSMUST00000020977.2&taxid=10090&members=miR-874-5p&showcnc=1&shownc=1&shownc_nc=1&showncf1=1&showncf2=1&subset=1	-0.45
mmu-miR-874-5p	D630044L22Rik	http://www.targetscan.org/cgi-bin/targetscan/mmu_71/view_gene.cgi?rs=ENSMUST00000181174.1&taxid=10090&members=miR-874-5p&showcnc=1&shownc=1&shownc_nc=1&showncf1=1&showncf2=1&subset=1	-0.45
mmu-miR-874-5p	Tlcd1	http://www.targetscan.org/cgi-bin/targetscan/mmu_71/view_gene.cgi?rs=ENSMUST00000092880.8&taxid=10090&members=miR-874-5p&showcnc=1&shownc=1&shownc_nc=1&showncf1=1&showncf2=1&subset=1	-0.45
mmu-miR-874-5p	Ptcra	http://www.targetscan.org/cgi-bin/targetscan/mmu_71/view_gene.cgi?rs=ENSMUST00000041012.8&taxid=10090&members=miR-874-5p&showcnc=1&shownc=1&shownc_nc=1&showncf1=1&showncf2=1&subset=1	-0.45
mmu-miR-874-5p	Fance	http://www.targetscan.org/cgi-bin/targetscan/mmu_71/view_gene.cgi?rs=ENSMUST00000114804.4&taxid=10090&members=miR-874-5p&showcnc=1&shownc=1&shownc_nc=1&showncf1=1&showncf2=1&subset=1	-0.45
mmu-miR-874-5p	Spred1	http://www.targetscan.org/cgi-bin/targetscan/mmu_71/view_gene.cgi?rs=ENSMUST00000028829.7&taxid=10090&members=miR-874-5p&showcnc=1&shownc=1&shownc_nc=1&showncf1=1&showncf2=1&subset=1	-0.45
mmu-miR-874-5p	Asb6	http://www.targetscan.org/cgi-bin/targetscan/mmu_71/view_gene.cgi?rs=ENSMUST00000041726.3&taxid=10090&members=miR-874-5p&showcnc=1&shownc=1&shownc_nc=1&showncf1=1&showncf2=1&subset=1	-0.45
mmu-miR-874-5p	Socs1	http://www.targetscan.org/cgi-bin/targetscan/mmu_71/view_gene.cgi?rs=ENSMUST00000038099.4&taxid=10090&members=miR-874-5p&showcnc=1&shownc=1&shownc_nc=1&showncf1=1&showncf2=1&subset=1	-0.45
mmu-miR-874-5p	Syndig1l	http://www.targetscan.org/cgi-bin/targetscan/mmu_71/view_gene.cgi?rs=ENSMUST00000095550.2&taxid=10090&members=miR-874-5p&showcnc=1&shownc=1&shownc_nc=1&showncf1=1&showncf2=1&subset=1	-0.45
mmu-miR-874-5p	Khdrbs1	http://www.targetscan.org/cgi-bin/targetscan/mmu_71/view_gene.cgi?rs=ENSMUST00000066257.5&taxid=10090&members=miR-874-5p&showcnc=1&shownc=1&shownc_nc=1&showncf1=1&showncf2=1&subset=1	-0.45
mmu-miR-874-5p	Tef	http://www.targetscan.org/cgi-bin/targetscan/mmu_71/view_gene.cgi?rs=ENSMUST00000109553.3&taxid=10090&members=miR-874-5p&showcnc=1&shownc=1&shownc_nc=1&showncf1=1&showncf2=1&subset=1	-0.45
mmu-miR-874-5p	Atp13a5	http://www.targetscan.org/cgi-bin/targetscan/mmu_71/view_gene.cgi?rs=ENSMUST00000075806.5&taxid=10090&members=miR-874-5p&showcnc=1&shownc=1&shownc_nc=1&showncf1=1&showncf2=1&subset=1	-0.45
mmu-miR-874-5p	Dcx	http://www.targetscan.org/cgi-bin/targetscan/mmu_71/view_gene.cgi?rs=ENSMUST00000033642.4&taxid=10090&members=miR-874-5p&showcnc=1&shownc=1&shownc_nc=1&showncf1=1&showncf2=1&subset=1	-0.45
mmu-miR-874-5p	Slc27a4	http://www.targetscan.org/cgi-bin/targetscan/mmu_71/view_gene.cgi?rs=ENSMUST00000080065.2&taxid=10090&members=miR-874-5p&showcnc=1&shownc=1&shownc_nc=1&showncf1=1&showncf2=1&subset=1	-0.44
mmu-miR-874-5p	Nat8l	http://www.targetscan.org/cgi-bin/targetscan/mmu_71/view_gene.cgi?rs=ENSMUST00000056355.8&taxid=10090&members=miR-874-5p&showcnc=1&shownc=1&shownc_nc=1&showncf1=1&showncf2=1&subset=1	-0.44
mmu-miR-874-5p	Smim12	http://www.targetscan.org/cgi-bin/targetscan/mmu_71/view_gene.cgi?rs=ENSMUST00000142029.1&taxid=10090&members=miR-874-5p&showcnc=1&shownc=1&shownc_nc=1&showncf1=1&showncf2=1&subset=1	-0.44
mmu-miR-874-5p	Coq5	http://www.targetscan.org/cgi-bin/targetscan/mmu_71/view_gene.cgi?rs=ENSMUST00000040421.5&taxid=10090&members=miR-874-5p&showcnc=1&shownc=1&shownc_nc=1&showncf1=1&showncf2=1&subset=1	-0.44
mmu-miR-874-5p	Erlin1	http://www.targetscan.org/cgi-bin/targetscan/mmu_71/view_gene.cgi?rs=ENSMUST00000112028.4&taxid=10090&members=miR-874-5p&showcnc=1&shownc=1&shownc_nc=1&showncf1=1&showncf2=1&subset=1	-0.44
mmu-miR-874-5p	Ell	http://www.targetscan.org/cgi-bin/targetscan/mmu_71/view_gene.cgi?rs=ENSMUST00000093454.6&taxid=10090&members=miR-874-5p&showcnc=1&shownc=1&shownc_nc=1&showncf1=1&showncf2=1&subset=1	-0.44
mmu-miR-874-5p	Dok2	http://www.targetscan.org/cgi-bin/targetscan/mmu_71/view_gene.cgi?rs=ENSMUST00000022698.7&taxid=10090&members=miR-874-5p&showcnc=1&shownc=1&shownc_nc=1&showncf1=1&showncf2=1&subset=1	-0.44
mmu-miR-874-5p	Galns	http://www.targetscan.org/cgi-bin/targetscan/mmu_71/view_gene.cgi?rs=ENSMUST00000015171.9&taxid=10090&members=miR-874-5p&showcnc=1&shownc=1&shownc_nc=1&showncf1=1&showncf2=1&subset=1	-0.44
mmu-miR-874-5p	Spert	http://www.targetscan.org/cgi-bin/targetscan/mmu_71/view_gene.cgi?rs=ENSMUST00000164082.2&taxid=10090&members=miR-874-5p&showcnc=1&shownc=1&shownc_nc=1&showncf1=1&showncf2=1&subset=1	-0.44
mmu-miR-874-5p	Reep2	http://www.targetscan.org/cgi-bin/targetscan/mmu_71/view_gene.cgi?rs=ENSMUST00000043484.7&taxid=10090&members=miR-874-5p&showcnc=1&shownc=1&shownc_nc=1&showncf1=1&showncf2=1&subset=1	-0.44
mmu-miR-874-5p	Oxtr	http://www.targetscan.org/cgi-bin/targetscan/mmu_71/view_gene.cgi?rs=ENSMUST00000053306.6&taxid=10090&members=miR-874-5p&showcnc=1&shownc=1&shownc_nc=1&showncf1=1&showncf2=1&subset=1	-0.44
mmu-miR-874-5p	Iqck	http://www.targetscan.org/cgi-bin/targetscan/mmu_71/view_gene.cgi?rs=ENSMUST00000106547.1&taxid=10090&members=miR-874-5p&showcnc=1&shownc=1&shownc_nc=1&showncf1=1&showncf2=1&subset=1	-0.44
mmu-miR-874-5p	Ano2	http://www.targetscan.org/cgi-bin/targetscan/mmu_71/view_gene.cgi?rs=ENSMUST00000160496.2&taxid=10090&members=miR-874-5p&showcnc=1&shownc=1&shownc_nc=1&showncf1=1&showncf2=1&subset=1	-0.44
mmu-miR-874-5p	Lrp4	http://www.targetscan.org/cgi-bin/targetscan/mmu_71/view_gene.cgi?rs=ENSMUST00000028689.3&taxid=10090&members=miR-874-5p&showcnc=1&shownc=1&shownc_nc=1&showncf1=1&showncf2=1&subset=1	-0.44
mmu-miR-874-5p	Gsg1l	http://www.targetscan.org/cgi-bin/targetscan/mmu_71/view_gene.cgi?rs=ENSMUST00000073935.5&taxid=10090&members=miR-874-5p&showcnc=1&shownc=1&shownc_nc=1&showncf1=1&showncf2=1&subset=1	-0.44
mmu-miR-874-5p	Parp16	http://www.targetscan.org/cgi-bin/targetscan/mmu_71/view_gene.cgi?rs=ENSMUST00000069000.7&taxid=10090&members=miR-874-5p&showcnc=1&shownc=1&shownc_nc=1&showncf1=1&showncf2=1&subset=1	-0.44
mmu-miR-874-5p	Mob3a	http://www.targetscan.org/cgi-bin/targetscan/mmu_71/view_gene.cgi?rs=ENSMUST00000003438.9&taxid=10090&members=miR-874-5p&showcnc=1&shownc=1&shownc_nc=1&showncf1=1&showncf2=1&subset=1	-0.44
mmu-miR-874-5p	Hmga1-rs1	http://www.targetscan.org/cgi-bin/targetscan/mmu_71/view_gene.cgi?rs=ENSMUST00000105046.3&taxid=10090&members=miR-874-5p&showcnc=1&shownc=1&shownc_nc=1&showncf1=1&showncf2=1&subset=1	-0.44
mmu-miR-874-5p	C2cd4c	http://www.targetscan.org/cgi-bin/targetscan/mmu_71/view_gene.cgi?rs=ENSMUST00000178228.1&taxid=10090&members=miR-874-5p&showcnc=1&shownc=1&shownc_nc=1&showncf1=1&showncf2=1&subset=1	-0.44
mmu-miR-874-5p	Aak1	http://www.targetscan.org/cgi-bin/targetscan/mmu_71/view_gene.cgi?rs=ENSMUST00000089519.7&taxid=10090&members=miR-874-5p&showcnc=1&shownc=1&shownc_nc=1&showncf1=1&showncf2=1&subset=1	-0.44
mmu-miR-874-5p	Zpld1	http://www.targetscan.org/cgi-bin/targetscan/mmu_71/view_gene.cgi?rs=ENSMUST00000143914.2&taxid=10090&members=miR-874-5p&showcnc=1&shownc=1&shownc_nc=1&showncf1=1&showncf2=1&subset=1	-0.44
mmu-miR-874-5p	Nat14	http://www.targetscan.org/cgi-bin/targetscan/mmu_71/view_gene.cgi?rs=ENSMUST00000047309.5&taxid=10090&members=miR-874-5p&showcnc=1&shownc=1&shownc_nc=1&showncf1=1&showncf2=1&subset=1	-0.43
mmu-miR-874-5p	Abhd17a	http://www.targetscan.org/cgi-bin/targetscan/mmu_71/view_gene.cgi?rs=ENSMUST00000191440.1&taxid=10090&members=miR-874-5p&showcnc=1&shownc=1&shownc_nc=1&showncf1=1&showncf2=1&subset=1	-0.43
mmu-miR-874-5p	Ephb3	http://www.targetscan.org/cgi-bin/targetscan/mmu_71/view_gene.cgi?rs=ENSMUST00000006112.6&taxid=10090&members=miR-874-5p&showcnc=1&shownc=1&shownc_nc=1&showncf1=1&showncf2=1&subset=1	-0.43
mmu-miR-874-5p	Gpr17	http://www.targetscan.org/cgi-bin/targetscan/mmu_71/view_gene.cgi?rs=ENSMUST00000064016.5&taxid=10090&members=miR-874-5p&showcnc=1&shownc=1&shownc_nc=1&showncf1=1&showncf2=1&subset=1	-0.43
mmu-miR-874-5p	Mst1r	http://www.targetscan.org/cgi-bin/targetscan/mmu_71/view_gene.cgi?rs=ENSMUST00000035203.7&taxid=10090&members=miR-874-5p&showcnc=1&shownc=1&shownc_nc=1&showncf1=1&showncf2=1&subset=1	-0.43
mmu-miR-874-5p	Ppp1r16b	http://www.targetscan.org/cgi-bin/targetscan/mmu_71/view_gene.cgi?rs=ENSMUST00000052927.5&taxid=10090&members=miR-874-5p&showcnc=1&shownc=1&shownc_nc=1&showncf1=1&showncf2=1&subset=1	-0.43
mmu-miR-874-5p	Nap1l4	http://www.targetscan.org/cgi-bin/targetscan/mmu_71/view_gene.cgi?rs=ENSMUST00000072727.5&taxid=10090&members=miR-874-5p&showcnc=1&shownc=1&shownc_nc=1&showncf1=1&showncf2=1&subset=1	-0.43
mmu-miR-874-5p	Dnmt3b	http://www.targetscan.org/cgi-bin/targetscan/mmu_71/view_gene.cgi?rs=ENSMUST00000072997.4&taxid=10090&members=miR-874-5p&showcnc=1&shownc=1&shownc_nc=1&showncf1=1&showncf2=1&subset=1	-0.43
mmu-miR-874-5p	Disp2	http://www.targetscan.org/cgi-bin/targetscan/mmu_71/view_gene.cgi?rs=ENSMUST00000037547.3&taxid=10090&members=miR-874-5p&showcnc=1&shownc=1&shownc_nc=1&showncf1=1&showncf2=1&subset=1	-0.43
mmu-miR-874-5p	Lhx4	http://www.targetscan.org/cgi-bin/targetscan/mmu_71/view_gene.cgi?rs=ENSMUST00000027740.8&taxid=10090&members=miR-874-5p&showcnc=1&shownc=1&shownc_nc=1&showncf1=1&showncf2=1&subset=1	-0.43
mmu-miR-874-5p	Ctif	http://www.targetscan.org/cgi-bin/targetscan/mmu_71/view_gene.cgi?rs=ENSMUST00000165559.1&taxid=10090&members=miR-874-5p&showcnc=1&shownc=1&shownc_nc=1&showncf1=1&showncf2=1&subset=1	-0.43
mmu-miR-874-5p	Man1b1	http://www.targetscan.org/cgi-bin/targetscan/mmu_71/view_gene.cgi?rs=ENSMUST00000042390.4&taxid=10090&members=miR-874-5p&showcnc=1&shownc=1&shownc_nc=1&showncf1=1&showncf2=1&subset=1	-0.43
mmu-miR-874-5p	Fstl3	http://www.targetscan.org/cgi-bin/targetscan/mmu_71/view_gene.cgi?rs=ENSMUST00000020575.4&taxid=10090&members=miR-874-5p&showcnc=1&shownc=1&shownc_nc=1&showncf1=1&showncf2=1&subset=1	-0.43
mmu-miR-874-5p	Clcn7	http://www.targetscan.org/cgi-bin/targetscan/mmu_71/view_gene.cgi?rs=ENSMUST00000040729.3&taxid=10090&members=miR-874-5p&showcnc=1&shownc=1&shownc_nc=1&showncf1=1&showncf2=1&subset=1	-0.43
mmu-miR-874-5p	Snai1	http://www.targetscan.org/cgi-bin/targetscan/mmu_71/view_gene.cgi?rs=ENSMUST00000052631.7&taxid=10090&members=miR-874-5p&showcnc=1&shownc=1&shownc_nc=1&showncf1=1&showncf2=1&subset=1	-0.43
mmu-miR-874-5p	Cacng4	http://www.targetscan.org/cgi-bin/targetscan/mmu_71/view_gene.cgi?rs=ENSMUST00000021066.3&taxid=10090&members=miR-874-5p&showcnc=1&shownc=1&shownc_nc=1&showncf1=1&showncf2=1&subset=1	-0.43
mmu-miR-874-5p	Efna3	http://www.targetscan.org/cgi-bin/targetscan/mmu_71/view_gene.cgi?rs=ENSMUST00000029673.5&taxid=10090&members=miR-874-5p&showcnc=1&shownc=1&shownc_nc=1&showncf1=1&showncf2=1&subset=1	-0.43
mmu-miR-874-5p	Kdf1	http://www.targetscan.org/cgi-bin/targetscan/mmu_71/view_gene.cgi?rs=ENSMUST00000121797.1&taxid=10090&members=miR-874-5p&showcnc=1&shownc=1&shownc_nc=1&showncf1=1&showncf2=1&subset=1	-0.42
mmu-miR-874-5p	Fmod	http://www.targetscan.org/cgi-bin/targetscan/mmu_71/view_gene.cgi?rs=ENSMUST00000048183.7&taxid=10090&members=miR-874-5p&showcnc=1&shownc=1&shownc_nc=1&showncf1=1&showncf2=1&subset=1	-0.42
mmu-miR-874-5p	Dok1	http://www.targetscan.org/cgi-bin/targetscan/mmu_71/view_gene.cgi?rs=ENSMUST00000089651.5&taxid=10090&members=miR-874-5p&showcnc=1&shownc=1&shownc_nc=1&showncf1=1&showncf2=1&subset=1	-0.42
mmu-miR-874-5p	Qrfp	http://www.targetscan.org/cgi-bin/targetscan/mmu_71/view_gene.cgi?rs=ENSMUST00000057407.2&taxid=10090&members=miR-874-5p&showcnc=1&shownc=1&shownc_nc=1&showncf1=1&showncf2=1&subset=1	-0.42
mmu-miR-874-5p	Lrriq4	http://www.targetscan.org/cgi-bin/targetscan/mmu_71/view_gene.cgi?rs=ENSMUST00000108267.2&taxid=10090&members=miR-874-5p&showcnc=1&shownc=1&shownc_nc=1&showncf1=1&showncf2=1&subset=1	-0.42
mmu-miR-874-5p	Cspg4	http://www.targetscan.org/cgi-bin/targetscan/mmu_71/view_gene.cgi?rs=ENSMUST00000035661.5&taxid=10090&members=miR-874-5p&showcnc=1&shownc=1&shownc_nc=1&showncf1=1&showncf2=1&subset=1	-0.42
mmu-miR-874-5p	Kansl3	http://www.targetscan.org/cgi-bin/targetscan/mmu_71/view_gene.cgi?rs=ENSMUST00000185912.1&taxid=10090&members=miR-874-5p&showcnc=1&shownc=1&shownc_nc=1&showncf1=1&showncf2=1&subset=1	-0.42
mmu-miR-874-5p	Lmo3	http://www.targetscan.org/cgi-bin/targetscan/mmu_71/view_gene.cgi?rs=ENSMUST00000162772.2&taxid=10090&members=miR-874-5p&showcnc=1&shownc=1&shownc_nc=1&showncf1=1&showncf2=1&subset=1	-0.42
mmu-miR-874-5p	Gm15308	http://www.targetscan.org/cgi-bin/targetscan/mmu_71/view_gene.cgi?rs=ENSMUST00000084041.3&taxid=10090&members=miR-874-5p&showcnc=1&shownc=1&shownc_nc=1&showncf1=1&showncf2=1&subset=1	-0.42
mmu-miR-874-5p	Gm21002	http://www.targetscan.org/cgi-bin/targetscan/mmu_71/view_gene.cgi?rs=ENSMUST00000120874.3&taxid=10090&members=miR-874-5p&showcnc=1&shownc=1&shownc_nc=1&showncf1=1&showncf2=1&subset=1	-0.42
mmu-miR-874-5p	Myl9	http://www.targetscan.org/cgi-bin/targetscan/mmu_71/view_gene.cgi?rs=ENSMUST00000088552.6&taxid=10090&members=miR-874-5p&showcnc=1&shownc=1&shownc_nc=1&showncf1=1&showncf2=1&subset=1	-0.42
mmu-miR-874-5p	Gm1141	http://www.targetscan.org/cgi-bin/targetscan/mmu_71/view_gene.cgi?rs=ENSMUST00000101495.2&taxid=10090&members=miR-874-5p&showcnc=1&shownc=1&shownc_nc=1&showncf1=1&showncf2=1&subset=1	-0.42
mmu-miR-874-5p	Ech1	http://www.targetscan.org/cgi-bin/targetscan/mmu_71/view_gene.cgi?rs=ENSMUST00000066264.7&taxid=10090&members=miR-874-5p&showcnc=1&shownc=1&shownc_nc=1&showncf1=1&showncf2=1&subset=1	-0.42
mmu-miR-874-5p	Tet3	http://www.targetscan.org/cgi-bin/targetscan/mmu_71/view_gene.cgi?rs=ENSMUST00000089622.5&taxid=10090&members=miR-874-5p&showcnc=1&shownc=1&shownc_nc=1&showncf1=1&showncf2=1&subset=1	-0.42
mmu-miR-874-5p	Pxn	http://www.targetscan.org/cgi-bin/targetscan/mmu_71/view_gene.cgi?rs=ENSMUST00000067268.9&taxid=10090&members=miR-874-5p&showcnc=1&shownc=1&shownc_nc=1&showncf1=1&showncf2=1&subset=1	-0.42
mmu-miR-874-5p	Six3	http://www.targetscan.org/cgi-bin/targetscan/mmu_71/view_gene.cgi?rs=ENSMUST00000176081.2&taxid=10090&members=miR-874-5p&showcnc=1&shownc=1&shownc_nc=1&showncf1=1&showncf2=1&subset=1	-0.42
mmu-miR-874-5p	Lep	http://www.targetscan.org/cgi-bin/targetscan/mmu_71/view_gene.cgi?rs=ENSMUST00000069789.6&taxid=10090&members=miR-874-5p&showcnc=1&shownc=1&shownc_nc=1&showncf1=1&showncf2=1&subset=1	-0.42
mmu-miR-874-5p	D330020A13Rik	http://www.targetscan.org/cgi-bin/targetscan/mmu_71/view_gene.cgi?rs=ENSMUST00000181956.1&taxid=10090&members=miR-874-5p&showcnc=1&shownc=1&shownc_nc=1&showncf1=1&showncf2=1&subset=1	-0.42
mmu-miR-874-5p	Cdkn2aipnl	http://www.targetscan.org/cgi-bin/targetscan/mmu_71/view_gene.cgi?rs=ENSMUST00000102763.4&taxid=10090&members=miR-874-5p&showcnc=1&shownc=1&shownc_nc=1&showncf1=1&showncf2=1&subset=1	-0.42
mmu-miR-874-5p	Slc39a1	http://www.targetscan.org/cgi-bin/targetscan/mmu_71/view_gene.cgi?rs=ENSMUST00000015467.8&taxid=10090&members=miR-874-5p&showcnc=1&shownc=1&shownc_nc=1&showncf1=1&showncf2=1&subset=1	-0.41
mmu-miR-874-5p	H2-Q10	http://www.targetscan.org/cgi-bin/targetscan/mmu_71/view_gene.cgi?rs=ENSMUST00000174525.2&taxid=10090&members=miR-874-5p&showcnc=1&shownc=1&shownc_nc=1&showncf1=1&showncf2=1&subset=1	-0.41
mmu-miR-874-5p	Asna1	http://www.targetscan.org/cgi-bin/targetscan/mmu_71/view_gene.cgi?rs=ENSMUST00000064314.8&taxid=10090&members=miR-874-5p&showcnc=1&shownc=1&shownc_nc=1&showncf1=1&showncf2=1&subset=1	-0.41
mmu-miR-874-5p	Lyve1	http://www.targetscan.org/cgi-bin/targetscan/mmu_71/view_gene.cgi?rs=ENSMUST00000033050.3&taxid=10090&members=miR-874-5p&showcnc=1&shownc=1&shownc_nc=1&showncf1=1&showncf2=1&subset=1	-0.41
mmu-miR-874-5p	Shank3	http://www.targetscan.org/cgi-bin/targetscan/mmu_71/view_gene.cgi?rs=ENSMUST00000109309.2&taxid=10090&members=miR-874-5p&showcnc=1&shownc=1&shownc_nc=1&showncf1=1&showncf2=1&subset=1	-0.41
mmu-miR-874-5p	Bahd1	http://www.targetscan.org/cgi-bin/targetscan/mmu_71/view_gene.cgi?rs=ENSMUST00000036578.6&taxid=10090&members=miR-874-5p&showcnc=1&shownc=1&shownc_nc=1&showncf1=1&showncf2=1&subset=1	-0.41
mmu-miR-874-5p	Adra1d	http://www.targetscan.org/cgi-bin/targetscan/mmu_71/view_gene.cgi?rs=ENSMUST00000103184.3&taxid=10090&members=miR-874-5p&showcnc=1&shownc=1&shownc_nc=1&showncf1=1&showncf2=1&subset=1	-0.41
mmu-miR-874-5p	Osm	http://www.targetscan.org/cgi-bin/targetscan/mmu_71/view_gene.cgi?rs=ENSMUST00000075221.2&taxid=10090&members=miR-874-5p&showcnc=1&shownc=1&shownc_nc=1&showncf1=1&showncf2=1&subset=1	-0.41
mmu-miR-874-5p	Clstn1	http://www.targetscan.org/cgi-bin/targetscan/mmu_71/view_gene.cgi?rs=ENSMUST00000105691.2&taxid=10090&members=miR-874-5p&showcnc=1&shownc=1&shownc_nc=1&showncf1=1&showncf2=1&subset=1	-0.41
mmu-miR-874-5p	Defa2	http://www.targetscan.org/cgi-bin/targetscan/mmu_71/view_gene.cgi?rs=ENSMUST00000170275.2&taxid=10090&members=miR-874-5p&showcnc=1&shownc=1&shownc_nc=1&showncf1=1&showncf2=1&subset=1	-0.41
mmu-miR-874-5p	Defa20	http://www.targetscan.org/cgi-bin/targetscan/mmu_71/view_gene.cgi?rs=ENSMUST00000084042.3&taxid=10090&members=miR-874-5p&showcnc=1&shownc=1&shownc_nc=1&showncf1=1&showncf2=1&subset=1	-0.41
mmu-miR-874-5p	Kcnt1	http://www.targetscan.org/cgi-bin/targetscan/mmu_71/view_gene.cgi?rs=ENSMUST00000037580.7&taxid=10090&members=miR-874-5p&showcnc=1&shownc=1&shownc_nc=1&showncf1=1&showncf2=1&subset=1	-0.41
mmu-miR-874-5p	Flt4	http://www.targetscan.org/cgi-bin/targetscan/mmu_71/view_gene.cgi?rs=ENSMUST00000020617.2&taxid=10090&members=miR-874-5p&showcnc=1&shownc=1&shownc_nc=1&showncf1=1&showncf2=1&subset=1	-0.41
mmu-miR-874-5p	Ikzf1	http://www.targetscan.org/cgi-bin/targetscan/mmu_71/view_gene.cgi?rs=ENSMUST00000076700.5&taxid=10090&members=miR-874-5p&showcnc=1&shownc=1&shownc_nc=1&showncf1=1&showncf2=1&subset=1	-0.41
mmu-miR-874-5p	Tspan18	http://www.targetscan.org/cgi-bin/targetscan/mmu_71/view_gene.cgi?rs=ENSMUST00000111265.3&taxid=10090&members=miR-874-5p&showcnc=1&shownc=1&shownc_nc=1&showncf1=1&showncf2=1&subset=1	-0.41
mmu-miR-874-5p	Zbtb42	http://www.targetscan.org/cgi-bin/targetscan/mmu_71/view_gene.cgi?rs=ENSMUST00000174780.1&taxid=10090&members=miR-874-5p&showcnc=1&shownc=1&shownc_nc=1&showncf1=1&showncf2=1&subset=1	-0.41
mmu-miR-874-5p	Actr3b	http://www.targetscan.org/cgi-bin/targetscan/mmu_71/view_gene.cgi?rs=ENSMUST00000128727.2&taxid=10090&members=miR-874-5p&showcnc=1&shownc=1&shownc_nc=1&showncf1=1&showncf2=1&subset=1	-0.41
mmu-miR-874-5p	Tmem33	http://www.targetscan.org/cgi-bin/targetscan/mmu_71/view_gene.cgi?rs=ENSMUST00000037918.6&taxid=10090&members=miR-874-5p&showcnc=1&shownc=1&shownc_nc=1&showncf1=1&showncf2=1&subset=1	-0.41
mmu-miR-874-5p	Ier2	http://www.targetscan.org/cgi-bin/targetscan/mmu_71/view_gene.cgi?rs=ENSMUST00000060427.4&taxid=10090&members=miR-874-5p&showcnc=1&shownc=1&shownc_nc=1&showncf1=1&showncf2=1&subset=1	-0.41
mmu-miR-874-5p	Klrk1	http://www.targetscan.org/cgi-bin/targetscan/mmu_71/view_gene.cgi?rs=ENSMUST00000095412.5&taxid=10090&members=miR-874-5p&showcnc=1&shownc=1&shownc_nc=1&showncf1=1&showncf2=1&subset=1	-0.41
mmu-miR-874-5p	Pvrl1	http://www.targetscan.org/cgi-bin/targetscan/mmu_71/view_gene.cgi?rs=ENSMUST00000034510.7&taxid=10090&members=miR-874-5p&showcnc=1&shownc=1&shownc_nc=1&showncf1=1&showncf2=1&subset=1	-0.41
mmu-miR-874-5p	Mafk	http://www.targetscan.org/cgi-bin/targetscan/mmu_71/view_gene.cgi?rs=ENSMUST00000018287.4&taxid=10090&members=miR-874-5p&showcnc=1&shownc=1&shownc_nc=1&showncf1=1&showncf2=1&subset=1	-0.41
mmu-miR-874-5p	Ppm1f	http://www.targetscan.org/cgi-bin/targetscan/mmu_71/view_gene.cgi?rs=ENSMUST00000027373.9&taxid=10090&members=miR-874-5p&showcnc=1&shownc=1&shownc_nc=1&showncf1=1&showncf2=1&subset=1	-0.41
mmu-miR-874-5p	Ybey	http://www.targetscan.org/cgi-bin/targetscan/mmu_71/view_gene.cgi?rs=ENSMUST00000049185.4&taxid=10090&members=miR-874-5p&showcnc=1&shownc=1&shownc_nc=1&showncf1=1&showncf2=1&subset=1	-0.41
mmu-miR-874-5p	Zbtb6	http://www.targetscan.org/cgi-bin/targetscan/mmu_71/view_gene.cgi?rs=ENSMUST00000053098.5&taxid=10090&members=miR-874-5p&showcnc=1&shownc=1&shownc_nc=1&showncf1=1&showncf2=1&subset=1	-0.41
mmu-miR-874-5p	Dennd6a	http://www.targetscan.org/cgi-bin/targetscan/mmu_71/view_gene.cgi?rs=ENSMUST00000037585.7&taxid=10090&members=miR-874-5p&showcnc=1&shownc=1&shownc_nc=1&showncf1=1&showncf2=1&subset=1	-0.41
mmu-miR-874-5p	Rps18	http://www.targetscan.org/cgi-bin/targetscan/mmu_71/view_gene.cgi?rs=ENSMUST00000174609.3&taxid=10090&members=miR-874-5p&showcnc=1&shownc=1&shownc_nc=1&showncf1=1&showncf2=1&subset=1	-0.4
mmu-miR-874-5p	Dnajb12	http://www.targetscan.org/cgi-bin/targetscan/mmu_71/view_gene.cgi?rs=ENSMUST00000146590.2&taxid=10090&members=miR-874-5p&showcnc=1&shownc=1&shownc_nc=1&showncf1=1&showncf2=1&subset=1	-0.4
mmu-miR-874-5p	Sstr4	http://www.targetscan.org/cgi-bin/targetscan/mmu_71/view_gene.cgi?rs=ENSMUST00000109962.3&taxid=10090&members=miR-874-5p&showcnc=1&shownc=1&shownc_nc=1&showncf1=1&showncf2=1&subset=1	-0.4
mmu-miR-874-5p	Gm10750	http://www.targetscan.org/cgi-bin/targetscan/mmu_71/view_gene.cgi?rs=ENSMUST00000099266.2&taxid=10090&members=miR-874-5p&showcnc=1&shownc=1&shownc_nc=1&showncf1=1&showncf2=1&subset=1	-0.4
mmu-miR-874-5p	Chp1	http://www.targetscan.org/cgi-bin/targetscan/mmu_71/view_gene.cgi?rs=ENSMUST00000119172.1&taxid=10090&members=miR-874-5p&showcnc=1&shownc=1&shownc_nc=1&showncf1=1&showncf2=1&subset=1	-0.4
mmu-miR-874-5p	Slc4a4	http://www.targetscan.org/cgi-bin/targetscan/mmu_71/view_gene.cgi?rs=ENSMUST00000148750.2&taxid=10090&members=miR-874-5p&showcnc=1&shownc=1&shownc_nc=1&showncf1=1&showncf2=1&subset=1	-0.4
mmu-miR-874-5p	Serpina3n	http://www.targetscan.org/cgi-bin/targetscan/mmu_71/view_gene.cgi?rs=ENSMUST00000021506.5&taxid=10090&members=miR-874-5p&showcnc=1&shownc=1&shownc_nc=1&showncf1=1&showncf2=1&subset=1	-0.4
mmu-miR-874-5p	Inpp4a	http://www.targetscan.org/cgi-bin/targetscan/mmu_71/view_gene.cgi?rs=ENSMUST00000027287.5&taxid=10090&members=miR-874-5p&showcnc=1&shownc=1&shownc_nc=1&showncf1=1&showncf2=1&subset=1	-0.4
mmu-miR-874-5p	Syt7	http://www.targetscan.org/cgi-bin/targetscan/mmu_71/view_gene.cgi?rs=ENSMUST00000169121.2&taxid=10090&members=miR-874-5p&showcnc=1&shownc=1&shownc_nc=1&showncf1=1&showncf2=1&subset=1	-0.4
mmu-miR-874-5p	Sfxn5	http://www.targetscan.org/cgi-bin/targetscan/mmu_71/view_gene.cgi?rs=ENSMUST00000045846.6&taxid=10090&members=miR-874-5p&showcnc=1&shownc=1&shownc_nc=1&showncf1=1&showncf2=1&subset=1	-0.4
mmu-miR-874-5p	Klf17	http://www.targetscan.org/cgi-bin/targetscan/mmu_71/view_gene.cgi?rs=ENSMUST00000062747.5&taxid=10090&members=miR-874-5p&showcnc=1&shownc=1&shownc_nc=1&showncf1=1&showncf2=1&subset=1	-0.4
mmu-miR-874-5p	Ubap2	http://www.targetscan.org/cgi-bin/targetscan/mmu_71/view_gene.cgi?rs=ENSMUST00000108068.2&taxid=10090&members=miR-874-5p&showcnc=1&shownc=1&shownc_nc=1&showncf1=1&showncf2=1&subset=1	-0.4
mmu-miR-874-5p	Pgk1	http://www.targetscan.org/cgi-bin/targetscan/mmu_71/view_gene.cgi?rs=ENSMUST00000081593.7&taxid=10090&members=miR-874-5p&showcnc=1&shownc=1&shownc_nc=1&showncf1=1&showncf2=1&subset=1	-0.4
mmu-miR-874-5p	Fosl2	http://www.targetscan.org/cgi-bin/targetscan/mmu_71/view_gene.cgi?rs=ENSMUST00000031017.9&taxid=10090&members=miR-874-5p&showcnc=1&shownc=1&shownc_nc=1&showncf1=1&showncf2=1&subset=1	-0.4
mmu-miR-874-5p	Tmem229b	http://www.targetscan.org/cgi-bin/targetscan/mmu_71/view_gene.cgi?rs=ENSMUST00000070174.8&taxid=10090&members=miR-874-5p&showcnc=1&shownc=1&shownc_nc=1&showncf1=1&showncf2=1&subset=1	-0.4
mmu-miR-874-5p	Mmp15	http://www.targetscan.org/cgi-bin/targetscan/mmu_71/view_gene.cgi?rs=ENSMUST00000034243.5&taxid=10090&members=miR-874-5p&showcnc=1&shownc=1&shownc_nc=1&showncf1=1&showncf2=1&subset=1	-0.4
mmu-miR-874-5p	Hmga1	http://www.targetscan.org/cgi-bin/targetscan/mmu_71/view_gene.cgi?rs=ENSMUST00000117600.2&taxid=10090&members=miR-874-5p&showcnc=1&shownc=1&shownc_nc=1&showncf1=1&showncf2=1&subset=1	-0.4
mmu-miR-874-5p	Iigp1	http://www.targetscan.org/cgi-bin/targetscan/mmu_71/view_gene.cgi?rs=ENSMUST00000066912.6&taxid=10090&members=miR-874-5p&showcnc=1&shownc=1&shownc_nc=1&showncf1=1&showncf2=1&subset=1	-0.4
mmu-miR-874-5p	Kat2a	http://www.targetscan.org/cgi-bin/targetscan/mmu_71/view_gene.cgi?rs=ENSMUST00000006973.6&taxid=10090&members=miR-874-5p&showcnc=1&shownc=1&shownc_nc=1&showncf1=1&showncf2=1&subset=1	-0.4
mmu-miR-874-5p	Creg2	http://www.targetscan.org/cgi-bin/targetscan/mmu_71/view_gene.cgi?rs=ENSMUST00000053355.4&taxid=10090&members=miR-874-5p&showcnc=1&shownc=1&shownc_nc=1&showncf1=1&showncf2=1&subset=1	-0.4
mmu-miR-874-5p	Spsb4	http://www.targetscan.org/cgi-bin/targetscan/mmu_71/view_gene.cgi?rs=ENSMUST00000055433.4&taxid=10090&members=miR-874-5p&showcnc=1&shownc=1&shownc_nc=1&showncf1=1&showncf2=1&subset=1	-0.4
mmu-miR-874-5p	Tmem43	http://www.targetscan.org/cgi-bin/targetscan/mmu_71/view_gene.cgi?rs=ENSMUST00000032183.4&taxid=10090&members=miR-874-5p&showcnc=1&shownc=1&shownc_nc=1&showncf1=1&showncf2=1&subset=1	-0.4
mmu-miR-874-5p	Kcne4	http://www.targetscan.org/cgi-bin/targetscan/mmu_71/view_gene.cgi?rs=ENSMUST00000057262.7&taxid=10090&members=miR-874-5p&showcnc=1&shownc=1&shownc_nc=1&showncf1=1&showncf2=1&subset=1	-0.4
mmu-miR-874-5p	Tmem219	http://www.targetscan.org/cgi-bin/targetscan/mmu_71/view_gene.cgi?rs=ENSMUST00000120007.2&taxid=10090&members=miR-874-5p&showcnc=1&shownc=1&shownc_nc=1&showncf1=1&showncf2=1&subset=1	-0.4
mmu-miR-874-5p	Ppp1r37	http://www.targetscan.org/cgi-bin/targetscan/mmu_71/view_gene.cgi?rs=ENSMUST00000058444.8&taxid=10090&members=miR-874-5p&showcnc=1&shownc=1&shownc_nc=1&showncf1=1&showncf2=1&subset=1	-0.4
mmu-miR-874-5p	Tmem25	http://www.targetscan.org/cgi-bin/targetscan/mmu_71/view_gene.cgi?rs=ENSMUST00000114705.2&taxid=10090&members=miR-874-5p&showcnc=1&shownc=1&shownc_nc=1&showncf1=1&showncf2=1&subset=1	-0.4
mmu-miR-874-5p	Gm15299	http://www.targetscan.org/cgi-bin/targetscan/mmu_71/view_gene.cgi?rs=ENSMUST00000168340.1&taxid=10090&members=miR-874-5p&showcnc=1&shownc=1&shownc_nc=1&showncf1=1&showncf2=1&subset=1	-0.4
mmu-miR-874-5p	Iffo2	http://www.targetscan.org/cgi-bin/targetscan/mmu_71/view_gene.cgi?rs=ENSMUST00000174078.1&taxid=10090&members=miR-874-5p&showcnc=1&shownc=1&shownc_nc=1&showncf1=1&showncf2=1&subset=1	-0.4
mmu-miR-874-5p	Stk40	http://www.targetscan.org/cgi-bin/targetscan/mmu_71/view_gene.cgi?rs=ENSMUST00000094761.5&taxid=10090&members=miR-874-5p&showcnc=1&shownc=1&shownc_nc=1&showncf1=1&showncf2=1&subset=1	-0.4
mmu-miR-874-5p	Epb4.1l4b	http://www.targetscan.org/cgi-bin/targetscan/mmu_71/view_gene.cgi?rs=ENSMUST00000030142.3&taxid=10090&members=miR-874-5p&showcnc=1&shownc=1&shownc_nc=1&showncf1=1&showncf2=1&subset=1	-0.4
mmu-miR-874-5p	Hap1	http://www.targetscan.org/cgi-bin/targetscan/mmu_71/view_gene.cgi?rs=ENSMUST00000103124.5&taxid=10090&members=miR-874-5p&showcnc=1&shownc=1&shownc_nc=1&showncf1=1&showncf2=1&subset=1	-0.39
mmu-miR-874-5p	Ang	http://www.targetscan.org/cgi-bin/targetscan/mmu_71/view_gene.cgi?rs=ENSMUST00000171688.2&taxid=10090&members=miR-874-5p&showcnc=1&shownc=1&shownc_nc=1&showncf1=1&showncf2=1&subset=1	-0.39
mmu-miR-874-5p	Gpr101	http://www.targetscan.org/cgi-bin/targetscan/mmu_71/view_gene.cgi?rs=ENSMUST00000057645.5&taxid=10090&members=miR-874-5p&showcnc=1&shownc=1&shownc_nc=1&showncf1=1&showncf2=1&subset=1	-0.39
mmu-miR-874-5p	Tifab	http://www.targetscan.org/cgi-bin/targetscan/mmu_71/view_gene.cgi?rs=ENSMUST00000169652.1&taxid=10090&members=miR-874-5p&showcnc=1&shownc=1&shownc_nc=1&showncf1=1&showncf2=1&subset=1	-0.39
mmu-miR-874-5p	5031439G07Rik	http://www.targetscan.org/cgi-bin/targetscan/mmu_71/view_gene.cgi?rs=ENSMUST00000047144.7&taxid=10090&members=miR-874-5p&showcnc=1&shownc=1&shownc_nc=1&showncf1=1&showncf2=1&subset=1	-0.39
mmu-miR-874-5p	Gga1	http://www.targetscan.org/cgi-bin/targetscan/mmu_71/view_gene.cgi?rs=ENSMUST00000041587.7&taxid=10090&members=miR-874-5p&showcnc=1&shownc=1&shownc_nc=1&showncf1=1&showncf2=1&subset=1	-0.39
mmu-miR-874-5p	Ptgis	http://www.targetscan.org/cgi-bin/targetscan/mmu_71/view_gene.cgi?rs=ENSMUST00000018113.7&taxid=10090&members=miR-874-5p&showcnc=1&shownc=1&shownc_nc=1&showncf1=1&showncf2=1&subset=1	-0.39
mmu-miR-874-5p	Pcnxl3	http://www.targetscan.org/cgi-bin/targetscan/mmu_71/view_gene.cgi?rs=ENSMUST00000113615.3&taxid=10090&members=miR-874-5p&showcnc=1&shownc=1&shownc_nc=1&showncf1=1&showncf2=1&subset=1	-0.39
mmu-miR-874-5p	Zfp217	http://www.targetscan.org/cgi-bin/targetscan/mmu_71/view_gene.cgi?rs=ENSMUST00000063710.7&taxid=10090&members=miR-874-5p&showcnc=1&shownc=1&shownc_nc=1&showncf1=1&showncf2=1&subset=1	-0.39
mmu-miR-874-5p	Tnpo1	http://www.targetscan.org/cgi-bin/targetscan/mmu_71/view_gene.cgi?rs=ENSMUST00000109399.3&taxid=10090&members=miR-874-5p&showcnc=1&shownc=1&shownc_nc=1&showncf1=1&showncf2=1&subset=1	-0.39
mmu-miR-874-5p	Grap	http://www.targetscan.org/cgi-bin/targetscan/mmu_71/view_gene.cgi?rs=ENSMUST00000004959.2&taxid=10090&members=miR-874-5p&showcnc=1&shownc=1&shownc_nc=1&showncf1=1&showncf2=1&subset=1	-0.39
mmu-miR-874-5p	Cpsf7	http://www.targetscan.org/cgi-bin/targetscan/mmu_71/view_gene.cgi?rs=ENSMUST00000038379.3&taxid=10090&members=miR-874-5p&showcnc=1&shownc=1&shownc_nc=1&showncf1=1&showncf2=1&subset=1	-0.39
mmu-miR-874-5p	D17H6S53E	http://www.targetscan.org/cgi-bin/targetscan/mmu_71/view_gene.cgi?rs=ENSMUST00000061859.6&taxid=10090&members=miR-874-5p&showcnc=1&shownc=1&shownc_nc=1&showncf1=1&showncf2=1&subset=1	-0.39
mmu-miR-874-5p	Pdpk1	http://www.targetscan.org/cgi-bin/targetscan/mmu_71/view_gene.cgi?rs=ENSMUST00000102927.4&taxid=10090&members=miR-874-5p&showcnc=1&shownc=1&shownc_nc=1&showncf1=1&showncf2=1&subset=1	-0.39
mmu-miR-874-5p	Rfng	http://www.targetscan.org/cgi-bin/targetscan/mmu_71/view_gene.cgi?rs=ENSMUST00000026156.7&taxid=10090&members=miR-874-5p&showcnc=1&shownc=1&shownc_nc=1&showncf1=1&showncf2=1&subset=1	-0.39
mmu-miR-874-5p	Arhgef19	http://www.targetscan.org/cgi-bin/targetscan/mmu_71/view_gene.cgi?rs=ENSMUST00000006618.3&taxid=10090&members=miR-874-5p&showcnc=1&shownc=1&shownc_nc=1&showncf1=1&showncf2=1&subset=1	-0.39
mmu-miR-874-5p	Tmem125	http://www.targetscan.org/cgi-bin/targetscan/mmu_71/view_gene.cgi?rs=ENSMUST00000060214.4&taxid=10090&members=miR-874-5p&showcnc=1&shownc=1&shownc_nc=1&showncf1=1&showncf2=1&subset=1	-0.39
mmu-miR-874-5p	Slc35b2	http://www.targetscan.org/cgi-bin/targetscan/mmu_71/view_gene.cgi?rs=ENSMUST00000041353.6&taxid=10090&members=miR-874-5p&showcnc=1&shownc=1&shownc_nc=1&showncf1=1&showncf2=1&subset=1	-0.39
mmu-miR-874-5p	Vgll4	http://www.targetscan.org/cgi-bin/targetscan/mmu_71/view_gene.cgi?rs=ENSMUST00000032459.8&taxid=10090&members=miR-874-5p&showcnc=1&shownc=1&shownc_nc=1&showncf1=1&showncf2=1&subset=1	-0.39
mmu-miR-874-5p	Sh3pxd2b	http://www.targetscan.org/cgi-bin/targetscan/mmu_71/view_gene.cgi?rs=ENSMUST00000038753.5&taxid=10090&members=miR-874-5p&showcnc=1&shownc=1&shownc_nc=1&showncf1=1&showncf2=1&subset=1	-0.39
mmu-miR-874-5p	Ntmt1	http://www.targetscan.org/cgi-bin/targetscan/mmu_71/view_gene.cgi?rs=ENSMUST00000041830.4&taxid=10090&members=miR-874-5p&showcnc=1&shownc=1&shownc_nc=1&showncf1=1&showncf2=1&subset=1	-0.39
mmu-miR-874-5p	I830077J02Rik	http://www.targetscan.org/cgi-bin/targetscan/mmu_71/view_gene.cgi?rs=ENSMUST00000098758.2&taxid=10090&members=miR-874-5p&showcnc=1&shownc=1&shownc_nc=1&showncf1=1&showncf2=1&subset=1	-0.39
mmu-miR-874-5p	Nupr1l	http://www.targetscan.org/cgi-bin/targetscan/mmu_71/view_gene.cgi?rs=ENSMUST00000178355.1&taxid=10090&members=miR-874-5p&showcnc=1&shownc=1&shownc_nc=1&showncf1=1&showncf2=1&subset=1	-0.38
mmu-miR-874-5p	1110007C09Rik	http://www.targetscan.org/cgi-bin/targetscan/mmu_71/view_gene.cgi?rs=ENSMUST00000048946.6&taxid=10090&members=miR-874-5p&showcnc=1&shownc=1&shownc_nc=1&showncf1=1&showncf2=1&subset=1	-0.38
mmu-miR-874-5p	Znf512b	http://www.targetscan.org/cgi-bin/targetscan/mmu_71/view_gene.cgi?rs=ENSMUST00000108789.3&taxid=10090&members=miR-874-5p&showcnc=1&shownc=1&shownc_nc=1&showncf1=1&showncf2=1&subset=1	-0.38
mmu-miR-874-5p	Ppm1k	http://www.targetscan.org/cgi-bin/targetscan/mmu_71/view_gene.cgi?rs=ENSMUST00000042766.3&taxid=10090&members=miR-874-5p&showcnc=1&shownc=1&shownc_nc=1&showncf1=1&showncf2=1&subset=1	-0.38
mmu-miR-874-5p	Hsd11b1	http://www.targetscan.org/cgi-bin/targetscan/mmu_71/view_gene.cgi?rs=ENSMUST00000161737.2&taxid=10090&members=miR-874-5p&showcnc=1&shownc=1&shownc_nc=1&showncf1=1&showncf2=1&subset=1	-0.38
mmu-miR-874-5p	1700080E11Rik	http://www.targetscan.org/cgi-bin/targetscan/mmu_71/view_gene.cgi?rs=ENSMUST00000035180.4&taxid=10090&members=miR-874-5p&showcnc=1&shownc=1&shownc_nc=1&showncf1=1&showncf2=1&subset=1	-0.38
mmu-miR-874-5p	Ccdc170	http://www.targetscan.org/cgi-bin/targetscan/mmu_71/view_gene.cgi?rs=ENSMUST00000138112.2&taxid=10090&members=miR-874-5p&showcnc=1&shownc=1&shownc_nc=1&showncf1=1&showncf2=1&subset=1	-0.38
mmu-miR-874-5p	Fam83a	http://www.targetscan.org/cgi-bin/targetscan/mmu_71/view_gene.cgi?rs=ENSMUST00000160942.2&taxid=10090&members=miR-874-5p&showcnc=1&shownc=1&shownc_nc=1&showncf1=1&showncf2=1&subset=1	-0.38
mmu-miR-874-5p	Ccr7	http://www.targetscan.org/cgi-bin/targetscan/mmu_71/view_gene.cgi?rs=ENSMUST00000103134.3&taxid=10090&members=miR-874-5p&showcnc=1&shownc=1&shownc_nc=1&showncf1=1&showncf2=1&subset=1	-0.38
mmu-miR-874-5p	Lrrc10b	http://www.targetscan.org/cgi-bin/targetscan/mmu_71/view_gene.cgi?rs=ENSMUST00000171400.2&taxid=10090&members=miR-874-5p&showcnc=1&shownc=1&shownc_nc=1&showncf1=1&showncf2=1&subset=1	-0.38
mmu-miR-874-5p	Gm6696	http://www.targetscan.org/cgi-bin/targetscan/mmu_71/view_gene.cgi?rs=ENSMUST00000098887.2&taxid=10090&members=miR-874-5p&showcnc=1&shownc=1&shownc_nc=1&showncf1=1&showncf2=1&subset=1	-0.38
mmu-miR-874-5p	Cpsf4	http://www.targetscan.org/cgi-bin/targetscan/mmu_71/view_gene.cgi?rs=ENSMUST00000160629.2&taxid=10090&members=miR-874-5p&showcnc=1&shownc=1&shownc_nc=1&showncf1=1&showncf2=1&subset=1	-0.38
mmu-miR-874-5p	Slc45a1	http://www.targetscan.org/cgi-bin/targetscan/mmu_71/view_gene.cgi?rs=ENSMUST00000117997.1&taxid=10090&members=miR-874-5p&showcnc=1&shownc=1&shownc_nc=1&showncf1=1&showncf2=1&subset=1	-0.38
mmu-miR-874-5p	Eda	http://www.targetscan.org/cgi-bin/targetscan/mmu_71/view_gene.cgi?rs=ENSMUST00000113776.2&taxid=10090&members=miR-874-5p&showcnc=1&shownc=1&shownc_nc=1&showncf1=1&showncf2=1&subset=1	-0.38
mmu-miR-874-5p	C130060K24Rik	http://www.targetscan.org/cgi-bin/targetscan/mmu_71/view_gene.cgi?rs=ENSMUST00000170608.2&taxid=10090&members=miR-874-5p&showcnc=1&shownc=1&shownc_nc=1&showncf1=1&showncf2=1&subset=1	-0.38
mmu-miR-874-5p	Bai2	http://www.targetscan.org/cgi-bin/targetscan/mmu_71/view_gene.cgi?rs=ENSMUST00000120204.2&taxid=10090&members=miR-874-5p&showcnc=1&shownc=1&shownc_nc=1&showncf1=1&showncf2=1&subset=1	-0.38
mmu-miR-874-5p	Rasal1	http://www.targetscan.org/cgi-bin/targetscan/mmu_71/view_gene.cgi?rs=ENSMUST00000031606.4&taxid=10090&members=miR-874-5p&showcnc=1&shownc=1&shownc_nc=1&showncf1=1&showncf2=1&subset=1	-0.38
mmu-miR-874-5p	Tti2	http://www.targetscan.org/cgi-bin/targetscan/mmu_71/view_gene.cgi?rs=ENSMUST00000098842.2&taxid=10090&members=miR-874-5p&showcnc=1&shownc=1&shownc_nc=1&showncf1=1&showncf2=1&subset=1	-0.37
mmu-miR-874-5p	Zfp455	http://www.targetscan.org/cgi-bin/targetscan/mmu_71/view_gene.cgi?rs=ENSMUST00000120861.2&taxid=10090&members=miR-874-5p&showcnc=1&shownc=1&shownc_nc=1&showncf1=1&showncf2=1&subset=1	-0.37
mmu-miR-874-5p	4930503B20Rik	http://www.targetscan.org/cgi-bin/targetscan/mmu_71/view_gene.cgi?rs=ENSMUST00000049703.5&taxid=10090&members=miR-874-5p&showcnc=1&shownc=1&shownc_nc=1&showncf1=1&showncf2=1&subset=1	-0.37
mmu-miR-874-5p	Kif12	http://www.targetscan.org/cgi-bin/targetscan/mmu_71/view_gene.cgi?rs=ENSMUST00000030042.2&taxid=10090&members=miR-874-5p&showcnc=1&shownc=1&shownc_nc=1&showncf1=1&showncf2=1&subset=1	-0.37
mmu-miR-874-5p	Homez	http://www.targetscan.org/cgi-bin/targetscan/mmu_71/view_gene.cgi?rs=ENSMUST00000081162.5&taxid=10090&members=miR-874-5p&showcnc=1&shownc=1&shownc_nc=1&showncf1=1&showncf2=1&subset=1	-0.37
mmu-miR-874-5p	Defa5	http://www.targetscan.org/cgi-bin/targetscan/mmu_71/view_gene.cgi?rs=ENSMUST00000098892.4&taxid=10090&members=miR-874-5p&showcnc=1&shownc=1&shownc_nc=1&showncf1=1&showncf2=1&subset=1	-0.37
mmu-miR-874-5p	Dusp9	http://www.targetscan.org/cgi-bin/targetscan/mmu_71/view_gene.cgi?rs=ENSMUST00000019701.8&taxid=10090&members=miR-874-5p&showcnc=1&shownc=1&shownc_nc=1&showncf1=1&showncf2=1&subset=1	-0.37
mmu-miR-874-5p	Ang5	http://www.targetscan.org/cgi-bin/targetscan/mmu_71/view_gene.cgi?rs=ENSMUST00000066719.4&taxid=10090&members=miR-874-5p&showcnc=1&shownc=1&shownc_nc=1&showncf1=1&showncf2=1&subset=1	-0.37
mmu-miR-874-5p	Gm15293	http://www.targetscan.org/cgi-bin/targetscan/mmu_71/view_gene.cgi?rs=ENSMUST00000110754.1&taxid=10090&members=miR-874-5p&showcnc=1&shownc=1&shownc_nc=1&showncf1=1&showncf2=1&subset=1	-0.37
mmu-miR-874-5p	Efhd2	http://www.targetscan.org/cgi-bin/targetscan/mmu_71/view_gene.cgi?rs=ENSMUST00000036854.3&taxid=10090&members=miR-874-5p&showcnc=1&shownc=1&shownc_nc=1&showncf1=1&showncf2=1&subset=1	-0.37
mmu-miR-874-5p	Gpr88	http://www.targetscan.org/cgi-bin/targetscan/mmu_71/view_gene.cgi?rs=ENSMUST00000090473.5&taxid=10090&members=miR-874-5p&showcnc=1&shownc=1&shownc_nc=1&showncf1=1&showncf2=1&subset=1	-0.37
mmu-miR-874-5p	Olfml2b	http://www.targetscan.org/cgi-bin/targetscan/mmu_71/view_gene.cgi?rs=ENSMUST00000046792.8&taxid=10090&members=miR-874-5p&showcnc=1&shownc=1&shownc_nc=1&showncf1=1&showncf2=1&subset=1	-0.37
mmu-miR-874-5p	Kcnk5	http://www.targetscan.org/cgi-bin/targetscan/mmu_71/view_gene.cgi?rs=ENSMUST00000024011.8&taxid=10090&members=miR-874-5p&showcnc=1&shownc=1&shownc_nc=1&showncf1=1&showncf2=1&subset=1	-0.37
mmu-miR-874-5p	Kif1a	http://www.targetscan.org/cgi-bin/targetscan/mmu_71/view_gene.cgi?rs=ENSMUST00000171796.2&taxid=10090&members=miR-874-5p&showcnc=1&shownc=1&shownc_nc=1&showncf1=1&showncf2=1&subset=1	-0.37
mmu-miR-874-5p	Gzf1	http://www.targetscan.org/cgi-bin/targetscan/mmu_71/view_gene.cgi?rs=ENSMUST00000028928.7&taxid=10090&members=miR-874-5p&showcnc=1&shownc=1&shownc_nc=1&showncf1=1&showncf2=1&subset=1	-0.37
mmu-miR-874-5p	Susd3	http://www.targetscan.org/cgi-bin/targetscan/mmu_71/view_gene.cgi?rs=ENSMUST00000058196.7&taxid=10090&members=miR-874-5p&showcnc=1&shownc=1&shownc_nc=1&showncf1=1&showncf2=1&subset=1	-0.37
mmu-miR-874-5p	Nckap1l	http://www.targetscan.org/cgi-bin/targetscan/mmu_71/view_gene.cgi?rs=ENSMUST00000047405.7&taxid=10090&members=miR-874-5p&showcnc=1&shownc=1&shownc_nc=1&showncf1=1&showncf2=1&subset=1	-0.37
mmu-miR-874-5p	Xlr4c	http://www.targetscan.org/cgi-bin/targetscan/mmu_71/view_gene.cgi?rs=ENSMUST00000068551.3&taxid=10090&members=miR-874-5p&showcnc=1&shownc=1&shownc_nc=1&showncf1=1&showncf2=1&subset=1	-0.37
mmu-miR-874-5p	Syde1	http://www.targetscan.org/cgi-bin/targetscan/mmu_71/view_gene.cgi?rs=ENSMUST00000040580.6&taxid=10090&members=miR-874-5p&showcnc=1&shownc=1&shownc_nc=1&showncf1=1&showncf2=1&subset=1	-0.37
mmu-miR-874-5p	Nt5e	http://www.targetscan.org/cgi-bin/targetscan/mmu_71/view_gene.cgi?rs=ENSMUST00000034992.7&taxid=10090&members=miR-874-5p&showcnc=1&shownc=1&shownc_nc=1&showncf1=1&showncf2=1&subset=1	-0.37
mmu-miR-874-5p	Rps6ka1	http://www.targetscan.org/cgi-bin/targetscan/mmu_71/view_gene.cgi?rs=ENSMUST00000105894.5&taxid=10090&members=miR-874-5p&showcnc=1&shownc=1&shownc_nc=1&showncf1=1&showncf2=1&subset=1	-0.37
mmu-miR-874-5p	Icmt	http://www.targetscan.org/cgi-bin/targetscan/mmu_71/view_gene.cgi?rs=ENSMUST00000048892.8&taxid=10090&members=miR-874-5p&showcnc=1&shownc=1&shownc_nc=1&showncf1=1&showncf2=1&subset=1	-0.37
mmu-miR-874-5p	Flnb	http://www.targetscan.org/cgi-bin/targetscan/mmu_71/view_gene.cgi?rs=ENSMUST00000052678.8&taxid=10090&members=miR-874-5p&showcnc=1&shownc=1&shownc_nc=1&showncf1=1&showncf2=1&subset=1	-0.37
mmu-miR-874-5p	Lmtk2	http://www.targetscan.org/cgi-bin/targetscan/mmu_71/view_gene.cgi?rs=ENSMUST00000041804.7&taxid=10090&members=miR-874-5p&showcnc=1&shownc=1&shownc_nc=1&showncf1=1&showncf2=1&subset=1	-0.37
mmu-miR-874-5p	Brpf1	http://www.targetscan.org/cgi-bin/targetscan/mmu_71/view_gene.cgi?rs=ENSMUST00000113122.2&taxid=10090&members=miR-874-5p&showcnc=1&shownc=1&shownc_nc=1&showncf1=1&showncf2=1&subset=1	-0.37
mmu-miR-874-5p	Cyth3	http://www.targetscan.org/cgi-bin/targetscan/mmu_71/view_gene.cgi?rs=ENSMUST00000116456.4&taxid=10090&members=miR-874-5p&showcnc=1&shownc=1&shownc_nc=1&showncf1=1&showncf2=1&subset=1	-0.37
mmu-miR-874-5p	Fignl2	http://www.targetscan.org/cgi-bin/targetscan/mmu_71/view_gene.cgi?rs=ENSMUST00000178140.1&taxid=10090&members=miR-874-5p&showcnc=1&shownc=1&shownc_nc=1&showncf1=1&showncf2=1&subset=1	-0.37
mmu-miR-874-5p	Prdm11	http://www.targetscan.org/cgi-bin/targetscan/mmu_71/view_gene.cgi?rs=ENSMUST00000111274.2&taxid=10090&members=miR-874-5p&showcnc=1&shownc=1&shownc_nc=1&showncf1=1&showncf2=1&subset=1	-0.37
mmu-miR-874-5p	6330408A02Rik	http://www.targetscan.org/cgi-bin/targetscan/mmu_71/view_gene.cgi?rs=ENSMUST00000119558.2&taxid=10090&members=miR-874-5p&showcnc=1&shownc=1&shownc_nc=1&showncf1=1&showncf2=1&subset=1	-0.37
mmu-miR-874-5p	Gm12258	http://www.targetscan.org/cgi-bin/targetscan/mmu_71/view_gene.cgi?rs=ENSMUST00000139337.2&taxid=10090&members=miR-874-5p&showcnc=1&shownc=1&shownc_nc=1&showncf1=1&showncf2=1&subset=1	-0.37
mmu-miR-874-5p	Ldoc1l	http://www.targetscan.org/cgi-bin/targetscan/mmu_71/view_gene.cgi?rs=ENSMUST00000069476.4&taxid=10090&members=miR-874-5p&showcnc=1&shownc=1&shownc_nc=1&showncf1=1&showncf2=1&subset=1	-0.36
mmu-miR-874-5p	Rgs16	http://www.targetscan.org/cgi-bin/targetscan/mmu_71/view_gene.cgi?rs=ENSMUST00000027748.7&taxid=10090&members=miR-874-5p&showcnc=1&shownc=1&shownc_nc=1&showncf1=1&showncf2=1&subset=1	-0.36
mmu-miR-874-5p	Sipa1l3	http://www.targetscan.org/cgi-bin/targetscan/mmu_71/view_gene.cgi?rs=ENSMUST00000183096.2&taxid=10090&members=miR-874-5p&showcnc=1&shownc=1&shownc_nc=1&showncf1=1&showncf2=1&subset=1	-0.36
mmu-miR-874-5p	Uqcr10	http://www.targetscan.org/cgi-bin/targetscan/mmu_71/view_gene.cgi?rs=ENSMUST00000058407.5&taxid=10090&members=miR-874-5p&showcnc=1&shownc=1&shownc_nc=1&showncf1=1&showncf2=1&subset=1	-0.36
mmu-miR-874-5p	Rcn3	http://www.targetscan.org/cgi-bin/targetscan/mmu_71/view_gene.cgi?rs=ENSMUST00000117546.2&taxid=10090&members=miR-874-5p&showcnc=1&shownc=1&shownc_nc=1&showncf1=1&showncf2=1&subset=1	-0.36
mmu-miR-874-5p	Zfp667	http://www.targetscan.org/cgi-bin/targetscan/mmu_71/view_gene.cgi?rs=ENSMUST00000086327.6&taxid=10090&members=miR-874-5p&showcnc=1&shownc=1&shownc_nc=1&showncf1=1&showncf2=1&subset=1	-0.36
mmu-miR-874-5p	Arfgap3	http://www.targetscan.org/cgi-bin/targetscan/mmu_71/view_gene.cgi?rs=ENSMUST00000067215.7&taxid=10090&members=miR-874-5p&showcnc=1&shownc=1&shownc_nc=1&showncf1=1&showncf2=1&subset=1	-0.36
mmu-miR-874-5p	Mmp14	http://www.targetscan.org/cgi-bin/targetscan/mmu_71/view_gene.cgi?rs=ENSMUST00000089688.4&taxid=10090&members=miR-874-5p&showcnc=1&shownc=1&shownc_nc=1&showncf1=1&showncf2=1&subset=1	-0.36
mmu-miR-874-5p	Eri3	http://www.targetscan.org/cgi-bin/targetscan/mmu_71/view_gene.cgi?rs=ENSMUST00000037127.9&taxid=10090&members=miR-874-5p&showcnc=1&shownc=1&shownc_nc=1&showncf1=1&showncf2=1&subset=1	-0.36
mmu-miR-874-5p	Nfic	http://www.targetscan.org/cgi-bin/targetscan/mmu_71/view_gene.cgi?rs=ENSMUST00000020461.9&taxid=10090&members=miR-874-5p&showcnc=1&shownc=1&shownc_nc=1&showncf1=1&showncf2=1&subset=1	-0.36
mmu-miR-874-5p	Dhcr24	http://www.targetscan.org/cgi-bin/targetscan/mmu_71/view_gene.cgi?rs=ENSMUST00000047973.3&taxid=10090&members=miR-874-5p&showcnc=1&shownc=1&shownc_nc=1&showncf1=1&showncf2=1&subset=1	-0.36
mmu-miR-874-5p	Lgr6	http://www.targetscan.org/cgi-bin/targetscan/mmu_71/view_gene.cgi?rs=ENSMUST00000044828.8&taxid=10090&members=miR-874-5p&showcnc=1&shownc=1&shownc_nc=1&showncf1=1&showncf2=1&subset=1	-0.36
mmu-miR-874-5p	Wbp4	http://www.targetscan.org/cgi-bin/targetscan/mmu_71/view_gene.cgi?rs=ENSMUST00000022601.5&taxid=10090&members=miR-874-5p&showcnc=1&shownc=1&shownc_nc=1&showncf1=1&showncf2=1&subset=1	-0.36
mmu-miR-874-5p	Vgf	http://www.targetscan.org/cgi-bin/targetscan/mmu_71/view_gene.cgi?rs=ENSMUST00000190827.1&taxid=10090&members=miR-874-5p&showcnc=1&shownc=1&shownc_nc=1&showncf1=1&showncf2=1&subset=1	-0.36
mmu-miR-874-5p	Slc32a1	http://www.targetscan.org/cgi-bin/targetscan/mmu_71/view_gene.cgi?rs=ENSMUST00000045738.4&taxid=10090&members=miR-874-5p&showcnc=1&shownc=1&shownc_nc=1&showncf1=1&showncf2=1&subset=1	-0.36
mmu-miR-874-5p	Slc36a2	http://www.targetscan.org/cgi-bin/targetscan/mmu_71/view_gene.cgi?rs=ENSMUST00000039305.5&taxid=10090&members=miR-874-5p&showcnc=1&shownc=1&shownc_nc=1&showncf1=1&showncf2=1&subset=1	-0.36
mmu-miR-874-5p	Cdc25a	http://www.targetscan.org/cgi-bin/targetscan/mmu_71/view_gene.cgi?rs=ENSMUST00000094324.3&taxid=10090&members=miR-874-5p&showcnc=1&shownc=1&shownc_nc=1&showncf1=1&showncf2=1&subset=1	-0.36
mmu-miR-874-5p	Fam195a	http://www.targetscan.org/cgi-bin/targetscan/mmu_71/view_gene.cgi?rs=ENSMUST00000026828.5&taxid=10090&members=miR-874-5p&showcnc=1&shownc=1&shownc_nc=1&showncf1=1&showncf2=1&subset=1	-0.36
mmu-miR-874-5p	Stard8	http://www.targetscan.org/cgi-bin/targetscan/mmu_71/view_gene.cgi?rs=ENSMUST00000036606.8&taxid=10090&members=miR-874-5p&showcnc=1&shownc=1&shownc_nc=1&showncf1=1&showncf2=1&subset=1	-0.36
mmu-miR-874-5p	Hmgxb3	http://www.targetscan.org/cgi-bin/targetscan/mmu_71/view_gene.cgi?rs=ENSMUST00000091884.4&taxid=10090&members=miR-874-5p&showcnc=1&shownc=1&shownc_nc=1&showncf1=1&showncf2=1&subset=1	-0.36
mmu-miR-874-5p	Brd4	http://www.targetscan.org/cgi-bin/targetscan/mmu_71/view_gene.cgi?rs=ENSMUST00000114475.3&taxid=10090&members=miR-874-5p&showcnc=1&shownc=1&shownc_nc=1&showncf1=1&showncf2=1&subset=1	-0.36
mmu-miR-874-5p	Zfp941	http://www.targetscan.org/cgi-bin/targetscan/mmu_71/view_gene.cgi?rs=ENSMUST00000080651.7&taxid=10090&members=miR-874-5p&showcnc=1&shownc=1&shownc_nc=1&showncf1=1&showncf2=1&subset=1	-0.36
mmu-miR-874-5p	Phf20	http://www.targetscan.org/cgi-bin/targetscan/mmu_71/view_gene.cgi?rs=ENSMUST00000037401.8&taxid=10090&members=miR-874-5p&showcnc=1&shownc=1&shownc_nc=1&showncf1=1&showncf2=1&subset=1	-0.36
mmu-miR-874-5p	Plekha5	http://www.targetscan.org/cgi-bin/targetscan/mmu_71/view_gene.cgi?rs=ENSMUST00000087622.3&taxid=10090&members=miR-874-5p&showcnc=1&shownc=1&shownc_nc=1&showncf1=1&showncf2=1&subset=1	-0.36
mmu-miR-874-5p	4930563D23Rik	http://www.targetscan.org/cgi-bin/targetscan/mmu_71/view_gene.cgi?rs=ENSMUST00000062638.5&taxid=10090&members=miR-874-5p&showcnc=1&shownc=1&shownc_nc=1&showncf1=1&showncf2=1&subset=1	-0.36
mmu-miR-874-5p	9430015G10Rik	http://www.targetscan.org/cgi-bin/targetscan/mmu_71/view_gene.cgi?rs=ENSMUST00000072554.7&taxid=10090&members=miR-874-5p&showcnc=1&shownc=1&shownc_nc=1&showncf1=1&showncf2=1&subset=1	-0.36
mmu-miR-874-5p	Scamp5	http://www.targetscan.org/cgi-bin/targetscan/mmu_71/view_gene.cgi?rs=ENSMUST00000046587.6&taxid=10090&members=miR-874-5p&showcnc=1&shownc=1&shownc_nc=1&showncf1=1&showncf2=1&subset=1	-0.36
mmu-miR-874-5p	Ren1	http://www.targetscan.org/cgi-bin/targetscan/mmu_71/view_gene.cgi?rs=ENSMUST00000094556.2&taxid=10090&members=miR-874-5p&showcnc=1&shownc=1&shownc_nc=1&showncf1=1&showncf2=1&subset=1	-0.36
mmu-miR-874-5p	Asb2	http://www.targetscan.org/cgi-bin/targetscan/mmu_71/view_gene.cgi?rs=ENSMUST00000021617.8&taxid=10090&members=miR-874-5p&showcnc=1&shownc=1&shownc_nc=1&showncf1=1&showncf2=1&subset=1	-0.36
mmu-miR-874-5p	Rarg	http://www.targetscan.org/cgi-bin/targetscan/mmu_71/view_gene.cgi?rs=ENSMUST00000043172.9&taxid=10090&members=miR-874-5p&showcnc=1&shownc=1&shownc_nc=1&showncf1=1&showncf2=1&subset=1	-0.36
mmu-miR-874-5p	Tctex1d1	http://www.targetscan.org/cgi-bin/targetscan/mmu_71/view_gene.cgi?rs=ENSMUST00000116317.3&taxid=10090&members=miR-874-5p&showcnc=1&shownc=1&shownc_nc=1&showncf1=1&showncf2=1&subset=1	-0.35
mmu-miR-874-5p	Wdr26	http://www.targetscan.org/cgi-bin/targetscan/mmu_71/view_gene.cgi?rs=ENSMUST00000162819.2&taxid=10090&members=miR-874-5p&showcnc=1&shownc=1&shownc_nc=1&showncf1=1&showncf2=1&subset=1	-0.35
mmu-miR-874-5p	Nkx3-1	http://www.targetscan.org/cgi-bin/targetscan/mmu_71/view_gene.cgi?rs=ENSMUST00000022646.8&taxid=10090&members=miR-874-5p&showcnc=1&shownc=1&shownc_nc=1&showncf1=1&showncf2=1&subset=1	-0.35
mmu-miR-874-5p	Shisa2	http://www.targetscan.org/cgi-bin/targetscan/mmu_71/view_gene.cgi?rs=ENSMUST00000053949.5&taxid=10090&members=miR-874-5p&showcnc=1&shownc=1&shownc_nc=1&showncf1=1&showncf2=1&subset=1	-0.35
mmu-miR-874-5p	Nr2f6	http://www.targetscan.org/cgi-bin/targetscan/mmu_71/view_gene.cgi?rs=ENSMUST00000002466.8&taxid=10090&members=miR-874-5p&showcnc=1&shownc=1&shownc_nc=1&showncf1=1&showncf2=1&subset=1	-0.35
mmu-miR-874-5p	Mapre2	http://www.targetscan.org/cgi-bin/targetscan/mmu_71/view_gene.cgi?rs=ENSMUST00000170802.2&taxid=10090&members=miR-874-5p&showcnc=1&shownc=1&shownc_nc=1&showncf1=1&showncf2=1&subset=1	-0.35
mmu-miR-874-5p	Casp16	http://www.targetscan.org/cgi-bin/targetscan/mmu_71/view_gene.cgi?rs=ENSMUST00000088673.4&taxid=10090&members=miR-874-5p&showcnc=1&shownc=1&shownc_nc=1&showncf1=1&showncf2=1&subset=1	-0.35
mmu-miR-874-5p	Creb3l2	http://www.targetscan.org/cgi-bin/targetscan/mmu_71/view_gene.cgi?rs=ENSMUST00000041093.5&taxid=10090&members=miR-874-5p&showcnc=1&shownc=1&shownc_nc=1&showncf1=1&showncf2=1&subset=1	-0.35
mmu-miR-874-5p	Scd2	http://www.targetscan.org/cgi-bin/targetscan/mmu_71/view_gene.cgi?rs=ENSMUST00000026221.5&taxid=10090&members=miR-874-5p&showcnc=1&shownc=1&shownc_nc=1&showncf1=1&showncf2=1&subset=1	-0.35
mmu-miR-874-5p	Lsm14b	http://www.targetscan.org/cgi-bin/targetscan/mmu_71/view_gene.cgi?rs=ENSMUST00000058764.5&taxid=10090&members=miR-874-5p&showcnc=1&shownc=1&shownc_nc=1&showncf1=1&showncf2=1&subset=1	-0.35
mmu-miR-874-5p	Dpysl5	http://www.targetscan.org/cgi-bin/targetscan/mmu_71/view_gene.cgi?rs=ENSMUST00000114729.2&taxid=10090&members=miR-874-5p&showcnc=1&shownc=1&shownc_nc=1&showncf1=1&showncf2=1&subset=1	-0.35
mmu-miR-874-5p	9130008F23Rik	http://www.targetscan.org/cgi-bin/targetscan/mmu_71/view_gene.cgi?rs=ENSMUST00000068258.2&taxid=10090&members=miR-874-5p&showcnc=1&shownc=1&shownc_nc=1&showncf1=1&showncf2=1&subset=1	-0.35
mmu-miR-874-5p	Wdr78	http://www.targetscan.org/cgi-bin/targetscan/mmu_71/view_gene.cgi?rs=ENSMUST00000036451.9&taxid=10090&members=miR-874-5p&showcnc=1&shownc=1&shownc_nc=1&showncf1=1&showncf2=1&subset=1	-0.35
mmu-miR-874-5p	Samd5	http://www.targetscan.org/cgi-bin/targetscan/mmu_71/view_gene.cgi?rs=ENSMUST00000100070.2&taxid=10090&members=miR-874-5p&showcnc=1&shownc=1&shownc_nc=1&showncf1=1&showncf2=1&subset=1	-0.35
mmu-miR-874-5p	Inpp5e	http://www.targetscan.org/cgi-bin/targetscan/mmu_71/view_gene.cgi?rs=ENSMUST00000114090.2&taxid=10090&members=miR-874-5p&showcnc=1&shownc=1&shownc_nc=1&showncf1=1&showncf2=1&subset=1	-0.35
mmu-miR-874-5p	Adh6-ps1	http://www.targetscan.org/cgi-bin/targetscan/mmu_71/view_gene.cgi?rs=ENSMUST00000171054.1&taxid=10090&members=miR-874-5p&showcnc=1&shownc=1&shownc_nc=1&showncf1=1&showncf2=1&subset=1	-0.35
mmu-miR-874-5p	Mga	http://www.targetscan.org/cgi-bin/targetscan/mmu_71/view_gene.cgi?rs=ENSMUST00000079934.6&taxid=10090&members=miR-874-5p&showcnc=1&shownc=1&shownc_nc=1&showncf1=1&showncf2=1&subset=1	-0.35
mmu-miR-874-5p	Gm53	http://www.targetscan.org/cgi-bin/targetscan/mmu_71/view_gene.cgi?rs=ENSMUST00000129907.2&taxid=10090&members=miR-874-5p&showcnc=1&shownc=1&shownc_nc=1&showncf1=1&showncf2=1&subset=1	-0.35
mmu-miR-874-5p	Sirt2	http://www.targetscan.org/cgi-bin/targetscan/mmu_71/view_gene.cgi?rs=ENSMUST00000170068.2&taxid=10090&members=miR-874-5p&showcnc=1&shownc=1&shownc_nc=1&showncf1=1&showncf2=1&subset=1	-0.35
mmu-miR-874-5p	Deaf1	http://www.targetscan.org/cgi-bin/targetscan/mmu_71/view_gene.cgi?rs=ENSMUST00000080553.7&taxid=10090&members=miR-874-5p&showcnc=1&shownc=1&shownc_nc=1&showncf1=1&showncf2=1&subset=1	-0.35
mmu-miR-874-5p	Defa22	http://www.targetscan.org/cgi-bin/targetscan/mmu_71/view_gene.cgi?rs=ENSMUST00000098897.1&taxid=10090&members=miR-874-5p&showcnc=1&shownc=1&shownc_nc=1&showncf1=1&showncf2=1&subset=1	-0.35
mmu-miR-874-5p	Sh3gl1	http://www.targetscan.org/cgi-bin/targetscan/mmu_71/view_gene.cgi?rs=ENSMUST00000003268.9&taxid=10090&members=miR-874-5p&showcnc=1&shownc=1&shownc_nc=1&showncf1=1&showncf2=1&subset=1	-0.35
mmu-miR-874-5p	Cyb5b	http://www.targetscan.org/cgi-bin/targetscan/mmu_71/view_gene.cgi?rs=ENSMUST00000034400.3&taxid=10090&members=miR-874-5p&showcnc=1&shownc=1&shownc_nc=1&showncf1=1&showncf2=1&subset=1	-0.35
mmu-miR-874-5p	Klhdc7a	http://www.targetscan.org/cgi-bin/targetscan/mmu_71/view_gene.cgi?rs=ENSMUST00000105031.3&taxid=10090&members=miR-874-5p&showcnc=1&shownc=1&shownc_nc=1&showncf1=1&showncf2=1&subset=1	-0.35
mmu-miR-874-5p	Rbm19	http://www.targetscan.org/cgi-bin/targetscan/mmu_71/view_gene.cgi?rs=ENSMUST00000031590.8&taxid=10090&members=miR-874-5p&showcnc=1&shownc=1&shownc_nc=1&showncf1=1&showncf2=1&subset=1	-0.35
mmu-miR-874-5p	Naaladl1	http://www.targetscan.org/cgi-bin/targetscan/mmu_71/view_gene.cgi?rs=ENSMUST00000044451.3&taxid=10090&members=miR-874-5p&showcnc=1&shownc=1&shownc_nc=1&showncf1=1&showncf2=1&subset=1	-0.35
mmu-miR-874-5p	Slc23a2	http://www.targetscan.org/cgi-bin/targetscan/mmu_71/view_gene.cgi?rs=ENSMUST00000028815.9&taxid=10090&members=miR-874-5p&showcnc=1&shownc=1&shownc_nc=1&showncf1=1&showncf2=1&subset=1	-0.35
mmu-miR-874-5p	1700001C19Rik	http://www.targetscan.org/cgi-bin/targetscan/mmu_71/view_gene.cgi?rs=ENSMUST00000061885.8&taxid=10090&members=miR-874-5p&showcnc=1&shownc=1&shownc_nc=1&showncf1=1&showncf2=1&subset=1	-0.35
mmu-miR-874-5p	Ppp2r4	http://www.targetscan.org/cgi-bin/targetscan/mmu_71/view_gene.cgi?rs=ENSMUST00000113601.4&taxid=10090&members=miR-874-5p&showcnc=1&shownc=1&shownc_nc=1&showncf1=1&showncf2=1&subset=1	-0.35
mmu-miR-874-5p	5830462I19Rik	http://www.targetscan.org/cgi-bin/targetscan/mmu_71/view_gene.cgi?rs=ENSMUST00000168137.1&taxid=10090&members=miR-874-5p&showcnc=1&shownc=1&shownc_nc=1&showncf1=1&showncf2=1&subset=1	-0.34
mmu-miR-874-5p	Cbln3	http://www.targetscan.org/cgi-bin/targetscan/mmu_71/view_gene.cgi?rs=ENSMUST00000063871.6&taxid=10090&members=miR-874-5p&showcnc=1&shownc=1&shownc_nc=1&showncf1=1&showncf2=1&subset=1	-0.34
mmu-miR-874-5p	Vdr	http://www.targetscan.org/cgi-bin/targetscan/mmu_71/view_gene.cgi?rs=ENSMUST00000023119.9&taxid=10090&members=miR-874-5p&showcnc=1&shownc=1&shownc_nc=1&showncf1=1&showncf2=1&subset=1	-0.34
mmu-miR-874-5p	Gltpd1	http://www.targetscan.org/cgi-bin/targetscan/mmu_71/view_gene.cgi?rs=ENSMUST00000105586.1&taxid=10090&members=miR-874-5p&showcnc=1&shownc=1&shownc_nc=1&showncf1=1&showncf2=1&subset=1	-0.34
mmu-miR-874-5p	Tbc1d24	http://www.targetscan.org/cgi-bin/targetscan/mmu_71/view_gene.cgi?rs=ENSMUST00000168378.2&taxid=10090&members=miR-874-5p&showcnc=1&shownc=1&shownc_nc=1&showncf1=1&showncf2=1&subset=1	-0.34
mmu-miR-874-5p	Slc2a8	http://www.targetscan.org/cgi-bin/targetscan/mmu_71/view_gene.cgi?rs=ENSMUST00000028129.7&taxid=10090&members=miR-874-5p&showcnc=1&shownc=1&shownc_nc=1&showncf1=1&showncf2=1&subset=1	-0.34
mmu-miR-874-5p	Nlrc4	http://www.targetscan.org/cgi-bin/targetscan/mmu_71/view_gene.cgi?rs=ENSMUST00000052124.7&taxid=10090&members=miR-874-5p&showcnc=1&shownc=1&shownc_nc=1&showncf1=1&showncf2=1&subset=1	-0.34
mmu-miR-874-5p	Ccdc166	http://www.targetscan.org/cgi-bin/targetscan/mmu_71/view_gene.cgi?rs=ENSMUST00000182172.1&taxid=10090&members=miR-874-5p&showcnc=1&shownc=1&shownc_nc=1&showncf1=1&showncf2=1&subset=1	-0.34
mmu-miR-874-5p	Dpysl2	http://www.targetscan.org/cgi-bin/targetscan/mmu_71/view_gene.cgi?rs=ENSMUST00000022629.8&taxid=10090&members=miR-874-5p&showcnc=1&shownc=1&shownc_nc=1&showncf1=1&showncf2=1&subset=1	-0.34
mmu-miR-874-5p	Slc5a3	http://www.targetscan.org/cgi-bin/targetscan/mmu_71/view_gene.cgi?rs=ENSMUST00000113975.2&taxid=10090&members=miR-874-5p&showcnc=1&shownc=1&shownc_nc=1&showncf1=1&showncf2=1&subset=1	-0.34
mmu-miR-874-5p	BC024978	http://www.targetscan.org/cgi-bin/targetscan/mmu_71/view_gene.cgi?rs=ENSMUST00000108379.2&taxid=10090&members=miR-874-5p&showcnc=1&shownc=1&shownc_nc=1&showncf1=1&showncf2=1&subset=1	-0.34
mmu-miR-874-5p	Usp13	http://www.targetscan.org/cgi-bin/targetscan/mmu_71/view_gene.cgi?rs=ENSMUST00000072312.6&taxid=10090&members=miR-874-5p&showcnc=1&shownc=1&shownc_nc=1&showncf1=1&showncf2=1&subset=1	-0.34
mmu-miR-874-5p	Tbc1d10b	http://www.targetscan.org/cgi-bin/targetscan/mmu_71/view_gene.cgi?rs=ENSMUST00000120705.1&taxid=10090&members=miR-874-5p&showcnc=1&shownc=1&shownc_nc=1&showncf1=1&showncf2=1&subset=1	-0.34
mmu-miR-874-5p	Plce1	http://www.targetscan.org/cgi-bin/targetscan/mmu_71/view_gene.cgi?rs=ENSMUST00000169713.3&taxid=10090&members=miR-874-5p&showcnc=1&shownc=1&shownc_nc=1&showncf1=1&showncf2=1&subset=1	-0.34
mmu-miR-874-5p	Ggt7	http://www.targetscan.org/cgi-bin/targetscan/mmu_71/view_gene.cgi?rs=ENSMUST00000029131.5&taxid=10090&members=miR-874-5p&showcnc=1&shownc=1&shownc_nc=1&showncf1=1&showncf2=1&subset=1	-0.34
mmu-miR-874-5p	Tjap1	http://www.targetscan.org/cgi-bin/targetscan/mmu_71/view_gene.cgi?rs=ENSMUST00000164342.3&taxid=10090&members=miR-874-5p&showcnc=1&shownc=1&shownc_nc=1&showncf1=1&showncf2=1&subset=1	-0.34
mmu-miR-874-5p	Ppp1r3b	http://www.targetscan.org/cgi-bin/targetscan/mmu_71/view_gene.cgi?rs=ENSMUST00000070481.6&taxid=10090&members=miR-874-5p&showcnc=1&shownc=1&shownc_nc=1&showncf1=1&showncf2=1&subset=1	-0.34
mmu-miR-874-5p	2610001J05Rik	http://www.targetscan.org/cgi-bin/targetscan/mmu_71/view_gene.cgi?rs=ENSMUST00000139231.1&taxid=10090&members=miR-874-5p&showcnc=1&shownc=1&shownc_nc=1&showncf1=1&showncf2=1&subset=1	-0.34
mmu-miR-874-5p	Tmprss6	http://www.targetscan.org/cgi-bin/targetscan/mmu_71/view_gene.cgi?rs=ENSMUST00000017086.3&taxid=10090&members=miR-874-5p&showcnc=1&shownc=1&shownc_nc=1&showncf1=1&showncf2=1&subset=1	-0.34
mmu-miR-874-5p	Ap4e1	http://www.targetscan.org/cgi-bin/targetscan/mmu_71/view_gene.cgi?rs=ENSMUST00000002063.9&taxid=10090&members=miR-874-5p&showcnc=1&shownc=1&shownc_nc=1&showncf1=1&showncf2=1&subset=1	-0.34
mmu-miR-874-5p	Scmh1	http://www.targetscan.org/cgi-bin/targetscan/mmu_71/view_gene.cgi?rs=ENSMUST00000000087.7&taxid=10090&members=miR-874-5p&showcnc=1&shownc=1&shownc_nc=1&showncf1=1&showncf2=1&subset=1	-0.34
mmu-miR-874-5p	1810011O10Rik	http://www.targetscan.org/cgi-bin/targetscan/mmu_71/view_gene.cgi?rs=ENSMUST00000052622.5&taxid=10090&members=miR-874-5p&showcnc=1&shownc=1&shownc_nc=1&showncf1=1&showncf2=1&subset=1	-0.34
mmu-miR-874-5p	Sppl2b	http://www.targetscan.org/cgi-bin/targetscan/mmu_71/view_gene.cgi?rs=ENSMUST00000035597.8&taxid=10090&members=miR-874-5p&showcnc=1&shownc=1&shownc_nc=1&showncf1=1&showncf2=1&subset=1	-0.34
mmu-miR-874-5p	Gnb3	http://www.targetscan.org/cgi-bin/targetscan/mmu_71/view_gene.cgi?rs=ENSMUST00000024206.5&taxid=10090&members=miR-874-5p&showcnc=1&shownc=1&shownc_nc=1&showncf1=1&showncf2=1&subset=1	-0.34
mmu-miR-874-5p	Fgf6	http://www.targetscan.org/cgi-bin/targetscan/mmu_71/view_gene.cgi?rs=ENSMUST00000000187.5&taxid=10090&members=miR-874-5p&showcnc=1&shownc=1&shownc_nc=1&showncf1=1&showncf2=1&subset=1	-0.34
mmu-miR-874-5p	Mafb	http://www.targetscan.org/cgi-bin/targetscan/mmu_71/view_gene.cgi?rs=ENSMUST00000099126.4&taxid=10090&members=miR-874-5p&showcnc=1&shownc=1&shownc_nc=1&showncf1=1&showncf2=1&subset=1	-0.34
mmu-miR-874-5p	Klhdc1	http://www.targetscan.org/cgi-bin/targetscan/mmu_71/view_gene.cgi?rs=ENSMUST00000063445.7&taxid=10090&members=miR-874-5p&showcnc=1&shownc=1&shownc_nc=1&showncf1=1&showncf2=1&subset=1	-0.34
mmu-miR-874-5p	Ush1g	http://www.targetscan.org/cgi-bin/targetscan/mmu_71/view_gene.cgi?rs=ENSMUST00000103037.4&taxid=10090&members=miR-874-5p&showcnc=1&shownc=1&shownc_nc=1&showncf1=1&showncf2=1&subset=1	-0.34
mmu-miR-874-5p	Tacc1	http://www.targetscan.org/cgi-bin/targetscan/mmu_71/view_gene.cgi?rs=ENSMUST00000084512.5&taxid=10090&members=miR-874-5p&showcnc=1&shownc=1&shownc_nc=1&showncf1=1&showncf2=1&subset=1	-0.34
mmu-miR-874-5p	Zfp651	http://www.targetscan.org/cgi-bin/targetscan/mmu_71/view_gene.cgi?rs=ENSMUST00000093772.3&taxid=10090&members=miR-874-5p&showcnc=1&shownc=1&shownc_nc=1&showncf1=1&showncf2=1&subset=1	-0.34
mmu-miR-874-5p	Mrpl11	http://www.targetscan.org/cgi-bin/targetscan/mmu_71/view_gene.cgi?rs=ENSMUST00000025836.4&taxid=10090&members=miR-874-5p&showcnc=1&shownc=1&shownc_nc=1&showncf1=1&showncf2=1&subset=1	-0.34
mmu-miR-874-5p	G430049J08Rik	http://www.targetscan.org/cgi-bin/targetscan/mmu_71/view_gene.cgi?rs=ENSMUST00000179907.1&taxid=10090&members=miR-874-5p&showcnc=1&shownc=1&shownc_nc=1&showncf1=1&showncf2=1&subset=1	-0.34
mmu-miR-874-5p	A4galt	http://www.targetscan.org/cgi-bin/targetscan/mmu_71/view_gene.cgi?rs=ENSMUST00000049530.7&taxid=10090&members=miR-874-5p&showcnc=1&shownc=1&shownc_nc=1&showncf1=1&showncf2=1&subset=1	-0.34
mmu-miR-874-5p	Clic6	http://www.targetscan.org/cgi-bin/targetscan/mmu_71/view_gene.cgi?rs=ENSMUST00000023670.3&taxid=10090&members=miR-874-5p&showcnc=1&shownc=1&shownc_nc=1&showncf1=1&showncf2=1&subset=1	-0.33
mmu-miR-874-5p	Gpr26	http://www.targetscan.org/cgi-bin/targetscan/mmu_71/view_gene.cgi?rs=ENSMUST00000045840.4&taxid=10090&members=miR-874-5p&showcnc=1&shownc=1&shownc_nc=1&showncf1=1&showncf2=1&subset=1	-0.33
mmu-miR-874-5p	Atcay	http://www.targetscan.org/cgi-bin/targetscan/mmu_71/view_gene.cgi?rs=ENSMUST00000047408.4&taxid=10090&members=miR-874-5p&showcnc=1&shownc=1&shownc_nc=1&showncf1=1&showncf2=1&subset=1	-0.33
mmu-miR-874-5p	Kcnq2	http://www.targetscan.org/cgi-bin/targetscan/mmu_71/view_gene.cgi?rs=ENSMUST00000149964.3&taxid=10090&members=miR-874-5p&showcnc=1&shownc=1&shownc_nc=1&showncf1=1&showncf2=1&subset=1	-0.33
mmu-miR-874-5p	Gigyf1	http://www.targetscan.org/cgi-bin/targetscan/mmu_71/view_gene.cgi?rs=ENSMUST00000031727.7&taxid=10090&members=miR-874-5p&showcnc=1&shownc=1&shownc_nc=1&showncf1=1&showncf2=1&subset=1	-0.33
mmu-miR-874-5p	Dusp16	http://www.targetscan.org/cgi-bin/targetscan/mmu_71/view_gene.cgi?rs=ENSMUST00000100857.4&taxid=10090&members=miR-874-5p&showcnc=1&shownc=1&shownc_nc=1&showncf1=1&showncf2=1&subset=1	-0.33
mmu-miR-874-5p	Ly6g6f	http://www.targetscan.org/cgi-bin/targetscan/mmu_71/view_gene.cgi?rs=ENSMUST00000038507.6&taxid=10090&members=miR-874-5p&showcnc=1&shownc=1&shownc_nc=1&showncf1=1&showncf2=1&subset=1	-0.33
mmu-miR-874-5p	Vsig10	http://www.targetscan.org/cgi-bin/targetscan/mmu_71/view_gene.cgi?rs=ENSMUST00000111967.2&taxid=10090&members=miR-874-5p&showcnc=1&shownc=1&shownc_nc=1&showncf1=1&showncf2=1&subset=1	-0.33
mmu-miR-874-5p	Rab3gap1	http://www.targetscan.org/cgi-bin/targetscan/mmu_71/view_gene.cgi?rs=ENSMUST00000037649.5&taxid=10090&members=miR-874-5p&showcnc=1&shownc=1&shownc_nc=1&showncf1=1&showncf2=1&subset=1	-0.33
mmu-miR-874-5p	Tcf7	http://www.targetscan.org/cgi-bin/targetscan/mmu_71/view_gene.cgi?rs=ENSMUST00000086844.4&taxid=10090&members=miR-874-5p&showcnc=1&shownc=1&shownc_nc=1&showncf1=1&showncf2=1&subset=1	-0.33
mmu-miR-874-5p	Pced1b	http://www.targetscan.org/cgi-bin/targetscan/mmu_71/view_gene.cgi?rs=ENSMUST00000059433.6&taxid=10090&members=miR-874-5p&showcnc=1&shownc=1&shownc_nc=1&showncf1=1&showncf2=1&subset=1	-0.33
mmu-miR-874-5p	Ccdc177	http://www.targetscan.org/cgi-bin/targetscan/mmu_71/view_gene.cgi?rs=ENSMUST00000073251.6&taxid=10090&members=miR-874-5p&showcnc=1&shownc=1&shownc_nc=1&showncf1=1&showncf2=1&subset=1	-0.33
mmu-miR-874-5p	Zfand2a	http://www.targetscan.org/cgi-bin/targetscan/mmu_71/view_gene.cgi?rs=ENSMUST00000079996.7&taxid=10090&members=miR-874-5p&showcnc=1&shownc=1&shownc_nc=1&showncf1=1&showncf2=1&subset=1	-0.33
mmu-miR-874-5p	Pla2g15	http://www.targetscan.org/cgi-bin/targetscan/mmu_71/view_gene.cgi?rs=ENSMUST00000034377.6&taxid=10090&members=miR-874-5p&showcnc=1&shownc=1&shownc_nc=1&showncf1=1&showncf2=1&subset=1	-0.33
mmu-miR-874-5p	Unc13d	http://www.targetscan.org/cgi-bin/targetscan/mmu_71/view_gene.cgi?rs=ENSMUST00000106450.2&taxid=10090&members=miR-874-5p&showcnc=1&shownc=1&shownc_nc=1&showncf1=1&showncf2=1&subset=1	-0.33
mmu-miR-874-5p	Yipf1	http://www.targetscan.org/cgi-bin/targetscan/mmu_71/view_gene.cgi?rs=ENSMUST00000075693.6&taxid=10090&members=miR-874-5p&showcnc=1&shownc=1&shownc_nc=1&showncf1=1&showncf2=1&subset=1	-0.33
mmu-miR-874-5p	Mob2	http://www.targetscan.org/cgi-bin/targetscan/mmu_71/view_gene.cgi?rs=ENSMUST00000084418.2&taxid=10090&members=miR-874-5p&showcnc=1&shownc=1&shownc_nc=1&showncf1=1&showncf2=1&subset=1	-0.33
mmu-miR-874-5p	Dnajc7	http://www.targetscan.org/cgi-bin/targetscan/mmu_71/view_gene.cgi?rs=ENSMUST00000014339.9&taxid=10090&members=miR-874-5p&showcnc=1&shownc=1&shownc_nc=1&showncf1=1&showncf2=1&subset=1	-0.33
mmu-miR-874-5p	Acin1	http://www.targetscan.org/cgi-bin/targetscan/mmu_71/view_gene.cgi?rs=ENSMUST00000126166.2&taxid=10090&members=miR-874-5p&showcnc=1&shownc=1&shownc_nc=1&showncf1=1&showncf2=1&subset=1	-0.33
mmu-miR-874-5p	Gm15292	http://www.targetscan.org/cgi-bin/targetscan/mmu_71/view_gene.cgi?rs=ENSMUST00000098895.2&taxid=10090&members=miR-874-5p&showcnc=1&shownc=1&shownc_nc=1&showncf1=1&showncf2=1&subset=1	-0.33
mmu-miR-874-5p	Ccdc22	http://www.targetscan.org/cgi-bin/targetscan/mmu_71/view_gene.cgi?rs=ENSMUST00000033483.4&taxid=10090&members=miR-874-5p&showcnc=1&shownc=1&shownc_nc=1&showncf1=1&showncf2=1&subset=1	-0.33
mmu-miR-874-5p	4930539E08Rik	http://www.targetscan.org/cgi-bin/targetscan/mmu_71/view_gene.cgi?rs=ENSMUST00000062357.4&taxid=10090&members=miR-874-5p&showcnc=1&shownc=1&shownc_nc=1&showncf1=1&showncf2=1&subset=1	-0.33
mmu-miR-874-5p	Cbx2	http://www.targetscan.org/cgi-bin/targetscan/mmu_71/view_gene.cgi?rs=ENSMUST00000026662.7&taxid=10090&members=miR-874-5p&showcnc=1&shownc=1&shownc_nc=1&showncf1=1&showncf2=1&subset=1	-0.33
mmu-miR-874-5p	Fancf	http://www.targetscan.org/cgi-bin/targetscan/mmu_71/view_gene.cgi?rs=ENSMUST00000169357.1&taxid=10090&members=miR-874-5p&showcnc=1&shownc=1&shownc_nc=1&showncf1=1&showncf2=1&subset=1	-0.33
mmu-miR-874-5p	Plekhs1	http://www.targetscan.org/cgi-bin/targetscan/mmu_71/view_gene.cgi?rs=ENSMUST00000178590.2&taxid=10090&members=miR-874-5p&showcnc=1&shownc=1&shownc_nc=1&showncf1=1&showncf2=1&subset=1	-0.33
mmu-miR-874-5p	Kcnc1	http://www.targetscan.org/cgi-bin/targetscan/mmu_71/view_gene.cgi?rs=ENSMUST00000025202.6&taxid=10090&members=miR-874-5p&showcnc=1&shownc=1&shownc_nc=1&showncf1=1&showncf2=1&subset=1	-0.33
mmu-miR-874-5p	Lypd6b	http://www.targetscan.org/cgi-bin/targetscan/mmu_71/view_gene.cgi?rs=ENSMUST00000028103.7&taxid=10090&members=miR-874-5p&showcnc=1&shownc=1&shownc_nc=1&showncf1=1&showncf2=1&subset=1	-0.33
mmu-miR-874-5p	Rad23b	http://www.targetscan.org/cgi-bin/targetscan/mmu_71/view_gene.cgi?rs=ENSMUST00000030134.8&taxid=10090&members=miR-874-5p&showcnc=1&shownc=1&shownc_nc=1&showncf1=1&showncf2=1&subset=1	-0.33
mmu-miR-874-5p	Glyatl3	http://www.targetscan.org/cgi-bin/targetscan/mmu_71/view_gene.cgi?rs=ENSMUST00000166343.1&taxid=10090&members=miR-874-5p&showcnc=1&shownc=1&shownc_nc=1&showncf1=1&showncf2=1&subset=1	-0.33
mmu-miR-874-5p	Mlec	http://www.targetscan.org/cgi-bin/targetscan/mmu_71/view_gene.cgi?rs=ENSMUST00000112121.2&taxid=10090&members=miR-874-5p&showcnc=1&shownc=1&shownc_nc=1&showncf1=1&showncf2=1&subset=1	-0.33
mmu-miR-874-5p	Nploc4	http://www.targetscan.org/cgi-bin/targetscan/mmu_71/view_gene.cgi?rs=ENSMUST00000044271.9&taxid=10090&members=miR-874-5p&showcnc=1&shownc=1&shownc_nc=1&showncf1=1&showncf2=1&subset=1	-0.33
mmu-miR-874-5p	Olfr443-ps1	http://www.targetscan.org/cgi-bin/targetscan/mmu_71/view_gene.cgi?rs=ENSMUST00000163240.1&taxid=10090&members=miR-874-5p&showcnc=1&shownc=1&shownc_nc=1&showncf1=1&showncf2=1&subset=1	-0.33
mmu-miR-874-5p	Tmem127	http://www.targetscan.org/cgi-bin/targetscan/mmu_71/view_gene.cgi?rs=ENSMUST00000035871.9&taxid=10090&members=miR-874-5p&showcnc=1&shownc=1&shownc_nc=1&showncf1=1&showncf2=1&subset=1	-0.32
mmu-miR-874-5p	Fam131a	http://www.targetscan.org/cgi-bin/targetscan/mmu_71/view_gene.cgi?rs=ENSMUST00000056518.7&taxid=10090&members=miR-874-5p&showcnc=1&shownc=1&shownc_nc=1&showncf1=1&showncf2=1&subset=1	-0.32
mmu-miR-874-5p	Blvra	http://www.targetscan.org/cgi-bin/targetscan/mmu_71/view_gene.cgi?rs=ENSMUST00000002064.9&taxid=10090&members=miR-874-5p&showcnc=1&shownc=1&shownc_nc=1&showncf1=1&showncf2=1&subset=1	-0.32
mmu-miR-874-5p	Gata4	http://www.targetscan.org/cgi-bin/targetscan/mmu_71/view_gene.cgi?rs=ENSMUST00000118022.2&taxid=10090&members=miR-874-5p&showcnc=1&shownc=1&shownc_nc=1&showncf1=1&showncf2=1&subset=1	-0.32
mmu-miR-874-5p	Iqsec1	http://www.targetscan.org/cgi-bin/targetscan/mmu_71/view_gene.cgi?rs=ENSMUST00000101151.4&taxid=10090&members=miR-874-5p&showcnc=1&shownc=1&shownc_nc=1&showncf1=1&showncf2=1&subset=1	-0.32
mmu-miR-874-5p	Mbd3	http://www.targetscan.org/cgi-bin/targetscan/mmu_71/view_gene.cgi?rs=ENSMUST00000092295.4&taxid=10090&members=miR-874-5p&showcnc=1&shownc=1&shownc_nc=1&showncf1=1&showncf2=1&subset=1	-0.32
mmu-miR-874-5p	Ifitm7	http://www.targetscan.org/cgi-bin/targetscan/mmu_71/view_gene.cgi?rs=ENSMUST00000178021.1&taxid=10090&members=miR-874-5p&showcnc=1&shownc=1&shownc_nc=1&showncf1=1&showncf2=1&subset=1	-0.32
mmu-miR-874-5p	Zmym3	http://www.targetscan.org/cgi-bin/targetscan/mmu_71/view_gene.cgi?rs=ENSMUST00000117637.2&taxid=10090&members=miR-874-5p&showcnc=1&shownc=1&shownc_nc=1&showncf1=1&showncf2=1&subset=1	-0.32
mmu-miR-874-5p	Gm5447	http://www.targetscan.org/cgi-bin/targetscan/mmu_71/view_gene.cgi?rs=ENSMUST00000070258.2&taxid=10090&members=miR-874-5p&showcnc=1&shownc=1&shownc_nc=1&showncf1=1&showncf2=1&subset=1	-0.32
mmu-miR-874-5p	Slc26a7	http://www.targetscan.org/cgi-bin/targetscan/mmu_71/view_gene.cgi?rs=ENSMUST00000042221.8&taxid=10090&members=miR-874-5p&showcnc=1&shownc=1&shownc_nc=1&showncf1=1&showncf2=1&subset=1	-0.32
mmu-miR-874-5p	Snx15	http://www.targetscan.org/cgi-bin/targetscan/mmu_71/view_gene.cgi?rs=ENSMUST00000025702.8&taxid=10090&members=miR-874-5p&showcnc=1&shownc=1&shownc_nc=1&showncf1=1&showncf2=1&subset=1	-0.32
mmu-miR-874-5p	Pik3r2	http://www.targetscan.org/cgi-bin/targetscan/mmu_71/view_gene.cgi?rs=ENSMUST00000034296.9&taxid=10090&members=miR-874-5p&showcnc=1&shownc=1&shownc_nc=1&showncf1=1&showncf2=1&subset=1	-0.32
mmu-miR-874-5p	Fbxl19	http://www.targetscan.org/cgi-bin/targetscan/mmu_71/view_gene.cgi?rs=ENSMUST00000186116.1&taxid=10090&members=miR-874-5p&showcnc=1&shownc=1&shownc_nc=1&showncf1=1&showncf2=1&subset=1	-0.32
mmu-miR-874-5p	Fkbp1a	http://www.targetscan.org/cgi-bin/targetscan/mmu_71/view_gene.cgi?rs=ENSMUST00000044011.6&taxid=10090&members=miR-874-5p&showcnc=1&shownc=1&shownc_nc=1&showncf1=1&showncf2=1&subset=1	-0.32
mmu-miR-874-5p	Rundc3a	http://www.targetscan.org/cgi-bin/targetscan/mmu_71/view_gene.cgi?rs=ENSMUST00000107105.3&taxid=10090&members=miR-874-5p&showcnc=1&shownc=1&shownc_nc=1&showncf1=1&showncf2=1&subset=1	-0.32
mmu-miR-874-5p	Nfatc4	http://www.targetscan.org/cgi-bin/targetscan/mmu_71/view_gene.cgi?rs=ENSMUST00000172271.2&taxid=10090&members=miR-874-5p&showcnc=1&shownc=1&shownc_nc=1&showncf1=1&showncf2=1&subset=1	-0.32
mmu-miR-874-5p	Tmem184b	http://www.targetscan.org/cgi-bin/targetscan/mmu_71/view_gene.cgi?rs=ENSMUST00000074991.3&taxid=10090&members=miR-874-5p&showcnc=1&shownc=1&shownc_nc=1&showncf1=1&showncf2=1&subset=1	-0.32
mmu-miR-874-5p	Foxj1	http://www.targetscan.org/cgi-bin/targetscan/mmu_71/view_gene.cgi?rs=ENSMUST00000036215.7&taxid=10090&members=miR-874-5p&showcnc=1&shownc=1&shownc_nc=1&showncf1=1&showncf2=1&subset=1	-0.32
mmu-miR-874-5p	Pfkfb4	http://www.targetscan.org/cgi-bin/targetscan/mmu_71/view_gene.cgi?rs=ENSMUST00000051873.9&taxid=10090&members=miR-874-5p&showcnc=1&shownc=1&shownc_nc=1&showncf1=1&showncf2=1&subset=1	-0.32
mmu-miR-874-5p	Krt33b	http://www.targetscan.org/cgi-bin/targetscan/mmu_71/view_gene.cgi?rs=ENSMUST00000073890.3&taxid=10090&members=miR-874-5p&showcnc=1&shownc=1&shownc_nc=1&showncf1=1&showncf2=1&subset=1	-0.32
mmu-miR-874-5p	Rprml	http://www.targetscan.org/cgi-bin/targetscan/mmu_71/view_gene.cgi?rs=ENSMUST00000057870.3&taxid=10090&members=miR-874-5p&showcnc=1&shownc=1&shownc_nc=1&showncf1=1&showncf2=1&subset=1	-0.32
mmu-miR-874-5p	Tor1aip2	http://www.targetscan.org/cgi-bin/targetscan/mmu_71/view_gene.cgi?rs=ENSMUST00000111757.4&taxid=10090&members=miR-874-5p&showcnc=1&shownc=1&shownc_nc=1&showncf1=1&showncf2=1&subset=1	-0.32
mmu-miR-874-5p	Gm4951	http://www.targetscan.org/cgi-bin/targetscan/mmu_71/view_gene.cgi?rs=ENSMUST00000031549.5&taxid=10090&members=miR-874-5p&showcnc=1&shownc=1&shownc_nc=1&showncf1=1&showncf2=1&subset=1	-0.32
mmu-miR-874-5p	Clptm1	http://www.targetscan.org/cgi-bin/targetscan/mmu_71/view_gene.cgi?rs=ENSMUST00000055242.9&taxid=10090&members=miR-874-5p&showcnc=1&shownc=1&shownc_nc=1&showncf1=1&showncf2=1&subset=1	-0.32
mmu-miR-874-5p	Wdr83os	http://www.targetscan.org/cgi-bin/targetscan/mmu_71/view_gene.cgi?rs=ENSMUST00000079764.8&taxid=10090&members=miR-874-5p&showcnc=1&shownc=1&shownc_nc=1&showncf1=1&showncf2=1&subset=1	-0.32
mmu-miR-874-5p	F2rl1	http://www.targetscan.org/cgi-bin/targetscan/mmu_71/view_gene.cgi?rs=ENSMUST00000022185.8&taxid=10090&members=miR-874-5p&showcnc=1&shownc=1&shownc_nc=1&showncf1=1&showncf2=1&subset=1	-0.32
mmu-miR-874-5p	Kifc2	http://www.targetscan.org/cgi-bin/targetscan/mmu_71/view_gene.cgi?rs=ENSMUST00000004294.10&taxid=10090&members=miR-874-5p&showcnc=1&shownc=1&shownc_nc=1&showncf1=1&showncf2=1&subset=1	-0.32
mmu-miR-874-5p	Trim44	http://www.targetscan.org/cgi-bin/targetscan/mmu_71/view_gene.cgi?rs=ENSMUST00000102573.2&taxid=10090&members=miR-874-5p&showcnc=1&shownc=1&shownc_nc=1&showncf1=1&showncf2=1&subset=1	-0.32
mmu-miR-874-5p	Tsc22d3	http://www.targetscan.org/cgi-bin/targetscan/mmu_71/view_gene.cgi?rs=ENSMUST00000055738.6&taxid=10090&members=miR-874-5p&showcnc=1&shownc=1&shownc_nc=1&showncf1=1&showncf2=1&subset=1	-0.32
mmu-miR-874-5p	Sesn2	http://www.targetscan.org/cgi-bin/targetscan/mmu_71/view_gene.cgi?rs=ENSMUST00000030724.8&taxid=10090&members=miR-874-5p&showcnc=1&shownc=1&shownc_nc=1&showncf1=1&showncf2=1&subset=1	-0.32
mmu-miR-874-5p	Dusp18	http://www.targetscan.org/cgi-bin/targetscan/mmu_71/view_gene.cgi?rs=ENSMUST00000055931.4&taxid=10090&members=miR-874-5p&showcnc=1&shownc=1&shownc_nc=1&showncf1=1&showncf2=1&subset=1	-0.32
mmu-miR-874-5p	Ccr3	http://www.targetscan.org/cgi-bin/targetscan/mmu_71/view_gene.cgi?rs=ENSMUST00000039171.7&taxid=10090&members=miR-874-5p&showcnc=1&shownc=1&shownc_nc=1&showncf1=1&showncf2=1&subset=1	-0.32
mmu-miR-874-5p	Lrrc8e	http://www.targetscan.org/cgi-bin/targetscan/mmu_71/view_gene.cgi?rs=ENSMUST00000053035.6&taxid=10090&members=miR-874-5p&showcnc=1&shownc=1&shownc_nc=1&showncf1=1&showncf2=1&subset=1	-0.32
mmu-miR-874-5p	Znrf2	http://www.targetscan.org/cgi-bin/targetscan/mmu_71/view_gene.cgi?rs=ENSMUST00000079869.7&taxid=10090&members=miR-874-5p&showcnc=1&shownc=1&shownc_nc=1&showncf1=1&showncf2=1&subset=1	-0.32
mmu-miR-874-5p	9130409I23Rik	http://www.targetscan.org/cgi-bin/targetscan/mmu_71/view_gene.cgi?rs=ENSMUST00000036819.6&taxid=10090&members=miR-874-5p&showcnc=1&shownc=1&shownc_nc=1&showncf1=1&showncf2=1&subset=1	-0.32
mmu-miR-874-5p	Ric8b	http://www.targetscan.org/cgi-bin/targetscan/mmu_71/view_gene.cgi?rs=ENSMUST00000038523.8&taxid=10090&members=miR-874-5p&showcnc=1&shownc=1&shownc_nc=1&showncf1=1&showncf2=1&subset=1	-0.32
mmu-miR-874-5p	Specc1l	http://www.targetscan.org/cgi-bin/targetscan/mmu_71/view_gene.cgi?rs=ENSMUST00000105421.3&taxid=10090&members=miR-874-5p&showcnc=1&shownc=1&shownc_nc=1&showncf1=1&showncf2=1&subset=1	-0.32
mmu-miR-874-5p	Fam163b	http://www.targetscan.org/cgi-bin/targetscan/mmu_71/view_gene.cgi?rs=ENSMUST00000151224.2&taxid=10090&members=miR-874-5p&showcnc=1&shownc=1&shownc_nc=1&showncf1=1&showncf2=1&subset=1	-0.32
mmu-miR-874-5p	Chrm3	http://www.targetscan.org/cgi-bin/targetscan/mmu_71/view_gene.cgi?rs=ENSMUST00000187510.1&taxid=10090&members=miR-874-5p&showcnc=1&shownc=1&shownc_nc=1&showncf1=1&showncf2=1&subset=1	-0.32
mmu-miR-874-5p	Gnaz	http://www.targetscan.org/cgi-bin/targetscan/mmu_71/view_gene.cgi?rs=ENSMUST00000037813.4&taxid=10090&members=miR-874-5p&showcnc=1&shownc=1&shownc_nc=1&showncf1=1&showncf2=1&subset=1	-0.32
mmu-miR-874-5p	Gstt4	http://www.targetscan.org/cgi-bin/targetscan/mmu_71/view_gene.cgi?rs=ENSMUST00000160211.1&taxid=10090&members=miR-874-5p&showcnc=1&shownc=1&shownc_nc=1&showncf1=1&showncf2=1&subset=1	-0.32
mmu-miR-874-5p	Ddx6	http://www.targetscan.org/cgi-bin/targetscan/mmu_71/view_gene.cgi?rs=ENSMUST00000170489.1&taxid=10090&members=miR-874-5p&showcnc=1&shownc=1&shownc_nc=1&showncf1=1&showncf2=1&subset=1	-0.32
mmu-miR-874-5p	Gm128	http://www.targetscan.org/cgi-bin/targetscan/mmu_71/view_gene.cgi?rs=ENSMUST00000090815.5&taxid=10090&members=miR-874-5p&showcnc=1&shownc=1&shownc_nc=1&showncf1=1&showncf2=1&subset=1	-0.32
mmu-miR-874-5p	Glrx	http://www.targetscan.org/cgi-bin/targetscan/mmu_71/view_gene.cgi?rs=ENSMUST00000022082.7&taxid=10090&members=miR-874-5p&showcnc=1&shownc=1&shownc_nc=1&showncf1=1&showncf2=1&subset=1	-0.32
mmu-miR-874-5p	Cnih1	http://www.targetscan.org/cgi-bin/targetscan/mmu_71/view_gene.cgi?rs=ENSMUST00000015903.5&taxid=10090&members=miR-874-5p&showcnc=1&shownc=1&shownc_nc=1&showncf1=1&showncf2=1&subset=1	-0.32
mmu-miR-874-5p	Pip5k1a	http://www.targetscan.org/cgi-bin/targetscan/mmu_71/view_gene.cgi?rs=ENSMUST00000107236.3&taxid=10090&members=miR-874-5p&showcnc=1&shownc=1&shownc_nc=1&showncf1=1&showncf2=1&subset=1	-0.32
mmu-miR-874-5p	Caskin1	http://www.targetscan.org/cgi-bin/targetscan/mmu_71/view_gene.cgi?rs=ENSMUST00000024958.7&taxid=10090&members=miR-874-5p&showcnc=1&shownc=1&shownc_nc=1&showncf1=1&showncf2=1&subset=1	-0.31
mmu-miR-874-5p	Ifitm1	http://www.targetscan.org/cgi-bin/targetscan/mmu_71/view_gene.cgi?rs=ENSMUST00000106042.3&taxid=10090&members=miR-874-5p&showcnc=1&shownc=1&shownc_nc=1&showncf1=1&showncf2=1&subset=1	-0.31
mmu-miR-874-5p	Ubtd1	http://www.targetscan.org/cgi-bin/targetscan/mmu_71/view_gene.cgi?rs=ENSMUST00000026170.1&taxid=10090&members=miR-874-5p&showcnc=1&shownc=1&shownc_nc=1&showncf1=1&showncf2=1&subset=1	-0.31
mmu-miR-874-5p	Elmsan1	http://www.targetscan.org/cgi-bin/targetscan/mmu_71/view_gene.cgi?rs=ENSMUST00000046266.7&taxid=10090&members=miR-874-5p&showcnc=1&shownc=1&shownc_nc=1&showncf1=1&showncf2=1&subset=1	-0.31
mmu-miR-874-5p	Fam84a	http://www.targetscan.org/cgi-bin/targetscan/mmu_71/view_gene.cgi?rs=ENSMUST00000020926.6&taxid=10090&members=miR-874-5p&showcnc=1&shownc=1&shownc_nc=1&showncf1=1&showncf2=1&subset=1	-0.31
mmu-miR-874-5p	Ccdc162	http://www.targetscan.org/cgi-bin/targetscan/mmu_71/view_gene.cgi?rs=ENSMUST00000019955.10&taxid=10090&members=miR-874-5p&showcnc=1&shownc=1&shownc_nc=1&showncf1=1&showncf2=1&subset=1	-0.31
mmu-miR-874-5p	Gfod1	http://www.targetscan.org/cgi-bin/targetscan/mmu_71/view_gene.cgi?rs=ENSMUST00000055341.5&taxid=10090&members=miR-874-5p&showcnc=1&shownc=1&shownc_nc=1&showncf1=1&showncf2=1&subset=1	-0.31
mmu-miR-874-5p	Klk11	http://www.targetscan.org/cgi-bin/targetscan/mmu_71/view_gene.cgi?rs=ENSMUST00000080211.6&taxid=10090&members=miR-874-5p&showcnc=1&shownc=1&shownc_nc=1&showncf1=1&showncf2=1&subset=1	-0.31
mmu-miR-874-5p	Fubp3	http://www.targetscan.org/cgi-bin/targetscan/mmu_71/view_gene.cgi?rs=ENSMUST00000055244.7&taxid=10090&members=miR-874-5p&showcnc=1&shownc=1&shownc_nc=1&showncf1=1&showncf2=1&subset=1	-0.31
mmu-miR-874-5p	Olig3	http://www.targetscan.org/cgi-bin/targetscan/mmu_71/view_gene.cgi?rs=ENSMUST00000053225.5&taxid=10090&members=miR-874-5p&showcnc=1&shownc=1&shownc_nc=1&showncf1=1&showncf2=1&subset=1	-0.31
mmu-miR-874-5p	Syvn1	http://www.targetscan.org/cgi-bin/targetscan/mmu_71/view_gene.cgi?rs=ENSMUST00000138532.2&taxid=10090&members=miR-874-5p&showcnc=1&shownc=1&shownc_nc=1&showncf1=1&showncf2=1&subset=1	-0.31
mmu-miR-874-5p	Srf	http://www.targetscan.org/cgi-bin/targetscan/mmu_71/view_gene.cgi?rs=ENSMUST00000015749.5&taxid=10090&members=miR-874-5p&showcnc=1&shownc=1&shownc_nc=1&showncf1=1&showncf2=1&subset=1	-0.31
mmu-miR-874-5p	Serpina1f	http://www.targetscan.org/cgi-bin/targetscan/mmu_71/view_gene.cgi?rs=ENSMUST00000117053.2&taxid=10090&members=miR-874-5p&showcnc=1&shownc=1&shownc_nc=1&showncf1=1&showncf2=1&subset=1	-0.31
mmu-miR-874-5p	Syngap1	http://www.targetscan.org/cgi-bin/targetscan/mmu_71/view_gene.cgi?rs=ENSMUST00000081285.4&taxid=10090&members=miR-874-5p&showcnc=1&shownc=1&shownc_nc=1&showncf1=1&showncf2=1&subset=1	-0.31
mmu-miR-874-5p	Srek1ip1	http://www.targetscan.org/cgi-bin/targetscan/mmu_71/view_gene.cgi?rs=ENSMUST00000022230.9&taxid=10090&members=miR-874-5p&showcnc=1&shownc=1&shownc_nc=1&showncf1=1&showncf2=1&subset=1	-0.31
mmu-miR-874-5p	Mgat1	http://www.targetscan.org/cgi-bin/targetscan/mmu_71/view_gene.cgi?rs=ENSMUST00000101293.5&taxid=10090&members=miR-874-5p&showcnc=1&shownc=1&shownc_nc=1&showncf1=1&showncf2=1&subset=1	-0.31
mmu-miR-874-5p	Cds2	http://www.targetscan.org/cgi-bin/targetscan/mmu_71/view_gene.cgi?rs=ENSMUST00000103181.5&taxid=10090&members=miR-874-5p&showcnc=1&shownc=1&shownc_nc=1&showncf1=1&showncf2=1&subset=1	-0.31
mmu-miR-874-5p	1110065P20Rik	http://www.targetscan.org/cgi-bin/targetscan/mmu_71/view_gene.cgi?rs=ENSMUST00000106190.4&taxid=10090&members=miR-874-5p&showcnc=1&shownc=1&shownc_nc=1&showncf1=1&showncf2=1&subset=1	-0.31
mmu-miR-874-5p	Spsb1	http://www.targetscan.org/cgi-bin/targetscan/mmu_71/view_gene.cgi?rs=ENSMUST00000038562.3&taxid=10090&members=miR-874-5p&showcnc=1&shownc=1&shownc_nc=1&showncf1=1&showncf2=1&subset=1	-0.31
mmu-miR-874-5p	Rnf44	http://www.targetscan.org/cgi-bin/targetscan/mmu_71/view_gene.cgi?rs=ENSMUST00000177950.2&taxid=10090&members=miR-874-5p&showcnc=1&shownc=1&shownc_nc=1&showncf1=1&showncf2=1&subset=1	-0.31
mmu-miR-874-5p	Pnma3	http://www.targetscan.org/cgi-bin/targetscan/mmu_71/view_gene.cgi?rs=ENSMUST00000060418.7&taxid=10090&members=miR-874-5p&showcnc=1&shownc=1&shownc_nc=1&showncf1=1&showncf2=1&subset=1	-0.31
mmu-miR-874-5p	Ehd2	http://www.targetscan.org/cgi-bin/targetscan/mmu_71/view_gene.cgi?rs=ENSMUST00000098799.3&taxid=10090&members=miR-874-5p&showcnc=1&shownc=1&shownc_nc=1&showncf1=1&showncf2=1&subset=1	-0.31
mmu-miR-874-5p	Chrnd	http://www.targetscan.org/cgi-bin/targetscan/mmu_71/view_gene.cgi?rs=ENSMUST00000073252.3&taxid=10090&members=miR-874-5p&showcnc=1&shownc=1&shownc_nc=1&showncf1=1&showncf2=1&subset=1	-0.31
mmu-miR-874-5p	Tmem26	http://www.targetscan.org/cgi-bin/targetscan/mmu_71/view_gene.cgi?rs=ENSMUST00000080995.6&taxid=10090&members=miR-874-5p&showcnc=1&shownc=1&shownc_nc=1&showncf1=1&showncf2=1&subset=1	-0.31
mmu-miR-874-5p	Sgsm2	http://www.targetscan.org/cgi-bin/targetscan/mmu_71/view_gene.cgi?rs=ENSMUST00000057631.6&taxid=10090&members=miR-874-5p&showcnc=1&shownc=1&shownc_nc=1&showncf1=1&showncf2=1&subset=1	-0.31
mmu-miR-874-5p	Gpr27	http://www.targetscan.org/cgi-bin/targetscan/mmu_71/view_gene.cgi?rs=ENSMUST00000101122.1&taxid=10090&members=miR-874-5p&showcnc=1&shownc=1&shownc_nc=1&showncf1=1&showncf2=1&subset=1	-0.31
mmu-miR-874-5p	Ppm1l	http://www.targetscan.org/cgi-bin/targetscan/mmu_71/view_gene.cgi?rs=ENSMUST00000029355.7&taxid=10090&members=miR-874-5p&showcnc=1&shownc=1&shownc_nc=1&showncf1=1&showncf2=1&subset=1	-0.31
mmu-miR-874-5p	Slc2a6	http://www.targetscan.org/cgi-bin/targetscan/mmu_71/view_gene.cgi?rs=ENSMUST00000102890.5&taxid=10090&members=miR-874-5p&showcnc=1&shownc=1&shownc_nc=1&showncf1=1&showncf2=1&subset=1	-0.31
mmu-miR-874-5p	Msln	http://www.targetscan.org/cgi-bin/targetscan/mmu_71/view_gene.cgi?rs=ENSMUST00000075884.6&taxid=10090&members=miR-874-5p&showcnc=1&shownc=1&shownc_nc=1&showncf1=1&showncf2=1&subset=1	-0.31
mmu-miR-874-5p	2310003H01Rik	http://www.targetscan.org/cgi-bin/targetscan/mmu_71/view_gene.cgi?rs=ENSMUST00000026448.9&taxid=10090&members=miR-874-5p&showcnc=1&shownc=1&shownc_nc=1&showncf1=1&showncf2=1&subset=1	-0.31
mmu-miR-874-5p	Ubqln3	http://www.targetscan.org/cgi-bin/targetscan/mmu_71/view_gene.cgi?rs=ENSMUST00000057254.5&taxid=10090&members=miR-874-5p&showcnc=1&shownc=1&shownc_nc=1&showncf1=1&showncf2=1&subset=1	-0.31
mmu-miR-874-5p	Tmod1	http://www.targetscan.org/cgi-bin/targetscan/mmu_71/view_gene.cgi?rs=ENSMUST00000107773.2&taxid=10090&members=miR-874-5p&showcnc=1&shownc=1&shownc_nc=1&showncf1=1&showncf2=1&subset=1	-0.31
mmu-miR-874-5p	Gns	http://www.targetscan.org/cgi-bin/targetscan/mmu_71/view_gene.cgi?rs=ENSMUST00000040344.6&taxid=10090&members=miR-874-5p&showcnc=1&shownc=1&shownc_nc=1&showncf1=1&showncf2=1&subset=1	-0.31
mmu-miR-874-5p	Fchsd1	http://www.targetscan.org/cgi-bin/targetscan/mmu_71/view_gene.cgi?rs=ENSMUST00000043437.8&taxid=10090&members=miR-874-5p&showcnc=1&shownc=1&shownc_nc=1&showncf1=1&showncf2=1&subset=1	-0.31
mmu-miR-874-5p	Ssh2	http://www.targetscan.org/cgi-bin/targetscan/mmu_71/view_gene.cgi?rs=ENSMUST00000037912.6&taxid=10090&members=miR-874-5p&showcnc=1&shownc=1&shownc_nc=1&showncf1=1&showncf2=1&subset=1	-0.31
mmu-miR-874-5p	Rnf222	http://www.targetscan.org/cgi-bin/targetscan/mmu_71/view_gene.cgi?rs=ENSMUST00000065213.4&taxid=10090&members=miR-874-5p&showcnc=1&shownc=1&shownc_nc=1&showncf1=1&showncf2=1&subset=1	-0.31
mmu-miR-874-5p	E030010N08Rik	http://www.targetscan.org/cgi-bin/targetscan/mmu_71/view_gene.cgi?rs=ENSMUST00000138595.1&taxid=10090&members=miR-874-5p&showcnc=1&shownc=1&shownc_nc=1&showncf1=1&showncf2=1&subset=1	-0.31
mmu-miR-874-5p	Eef2	http://www.targetscan.org/cgi-bin/targetscan/mmu_71/view_gene.cgi?rs=ENSMUST00000047864.9&taxid=10090&members=miR-874-5p&showcnc=1&shownc=1&shownc_nc=1&showncf1=1&showncf2=1&subset=1	-0.31
mmu-miR-874-5p	Chst14	http://www.targetscan.org/cgi-bin/targetscan/mmu_71/view_gene.cgi?rs=ENSMUST00000099546.5&taxid=10090&members=miR-874-5p&showcnc=1&shownc=1&shownc_nc=1&showncf1=1&showncf2=1&subset=1	-0.31
mmu-miR-874-5p	Gna12	http://www.targetscan.org/cgi-bin/targetscan/mmu_71/view_gene.cgi?rs=ENSMUST00000000153.4&taxid=10090&members=miR-874-5p&showcnc=1&shownc=1&shownc_nc=1&showncf1=1&showncf2=1&subset=1	-0.31
mmu-miR-874-5p	Capn5	http://www.targetscan.org/cgi-bin/targetscan/mmu_71/view_gene.cgi?rs=ENSMUST00000040971.8&taxid=10090&members=miR-874-5p&showcnc=1&shownc=1&shownc_nc=1&showncf1=1&showncf2=1&subset=1	-0.31
mmu-miR-874-5p	Trub2	http://www.targetscan.org/cgi-bin/targetscan/mmu_71/view_gene.cgi?rs=ENSMUST00000048044.6&taxid=10090&members=miR-874-5p&showcnc=1&shownc=1&shownc_nc=1&showncf1=1&showncf2=1&subset=1	-0.31
mmu-miR-874-5p	Pomt1	http://www.targetscan.org/cgi-bin/targetscan/mmu_71/view_gene.cgi?rs=ENSMUST00000036473.10&taxid=10090&members=miR-874-5p&showcnc=1&shownc=1&shownc_nc=1&showncf1=1&showncf2=1&subset=1	-0.31
mmu-miR-874-5p	Sae1	http://www.targetscan.org/cgi-bin/targetscan/mmu_71/view_gene.cgi?rs=ENSMUST00000094815.3&taxid=10090&members=miR-874-5p&showcnc=1&shownc=1&shownc_nc=1&showncf1=1&showncf2=1&subset=1	-0.31
mmu-miR-874-5p	D17Wsu92e	http://www.targetscan.org/cgi-bin/targetscan/mmu_71/view_gene.cgi?rs=ENSMUST00000114863.3&taxid=10090&members=miR-874-5p&showcnc=1&shownc=1&shownc_nc=1&showncf1=1&showncf2=1&subset=1	-0.31
mmu-miR-874-5p	Epha8	http://www.targetscan.org/cgi-bin/targetscan/mmu_71/view_gene.cgi?rs=ENSMUST00000030420.8&taxid=10090&members=miR-874-5p&showcnc=1&shownc=1&shownc_nc=1&showncf1=1&showncf2=1&subset=1	-0.31
mmu-miR-874-5p	Btbd17	http://www.targetscan.org/cgi-bin/targetscan/mmu_71/view_gene.cgi?rs=ENSMUST00000000206.3&taxid=10090&members=miR-874-5p&showcnc=1&shownc=1&shownc_nc=1&showncf1=1&showncf2=1&subset=1	-0.31
mmu-miR-874-5p	Prelid2	http://www.targetscan.org/cgi-bin/targetscan/mmu_71/view_gene.cgi?rs=ENSMUST00000070949.4&taxid=10090&members=miR-874-5p&showcnc=1&shownc=1&shownc_nc=1&showncf1=1&showncf2=1&subset=1	-0.31
mmu-miR-874-5p	Adck3	http://www.targetscan.org/cgi-bin/targetscan/mmu_71/view_gene.cgi?rs=ENSMUST00000027766.7&taxid=10090&members=miR-874-5p&showcnc=1&shownc=1&shownc_nc=1&showncf1=1&showncf2=1&subset=1	-0.31
mmu-miR-874-5p	E130309D14Rik	http://www.targetscan.org/cgi-bin/targetscan/mmu_71/view_gene.cgi?rs=ENSMUST00000100866.2&taxid=10090&members=miR-874-5p&showcnc=1&shownc=1&shownc_nc=1&showncf1=1&showncf2=1&subset=1	-0.31
mmu-miR-874-5p	Unk	http://www.targetscan.org/cgi-bin/targetscan/mmu_71/view_gene.cgi?rs=ENSMUST00000021116.6&taxid=10090&members=miR-874-5p&showcnc=1&shownc=1&shownc_nc=1&showncf1=1&showncf2=1&subset=1	-0.31
mmu-miR-874-5p	Akt1s1	http://www.targetscan.org/cgi-bin/targetscan/mmu_71/view_gene.cgi?rs=ENSMUST00000054343.9&taxid=10090&members=miR-874-5p&showcnc=1&shownc=1&shownc_nc=1&showncf1=1&showncf2=1&subset=1	-0.31
mmu-miR-874-5p	Ebf3	http://www.targetscan.org/cgi-bin/targetscan/mmu_71/view_gene.cgi?rs=ENSMUST00000106118.3&taxid=10090&members=miR-874-5p&showcnc=1&shownc=1&shownc_nc=1&showncf1=1&showncf2=1&subset=1	-0.3
mmu-miR-874-5p	Mapk8ip3	http://www.targetscan.org/cgi-bin/targetscan/mmu_71/view_gene.cgi?rs=ENSMUST00000115229.4&taxid=10090&members=miR-874-5p&showcnc=1&shownc=1&shownc_nc=1&showncf1=1&showncf2=1&subset=1	-0.3
mmu-miR-874-5p	Golga7b	http://www.targetscan.org/cgi-bin/targetscan/mmu_71/view_gene.cgi?rs=ENSMUST00000122375.2&taxid=10090&members=miR-874-5p&showcnc=1&shownc=1&shownc_nc=1&showncf1=1&showncf2=1&subset=1	-0.3
mmu-miR-874-5p	Fam160a2	http://www.targetscan.org/cgi-bin/targetscan/mmu_71/view_gene.cgi?rs=ENSMUST00000179474.2&taxid=10090&members=miR-874-5p&showcnc=1&shownc=1&shownc_nc=1&showncf1=1&showncf2=1&subset=1	-0.3
mmu-miR-874-5p	Mbd6	http://www.targetscan.org/cgi-bin/targetscan/mmu_71/view_gene.cgi?rs=ENSMUST00000026476.7&taxid=10090&members=miR-874-5p&showcnc=1&shownc=1&shownc_nc=1&showncf1=1&showncf2=1&subset=1	-0.3
mmu-miR-874-5p	Gpr83	http://www.targetscan.org/cgi-bin/targetscan/mmu_71/view_gene.cgi?rs=ENSMUST00000034408.6&taxid=10090&members=miR-874-5p&showcnc=1&shownc=1&shownc_nc=1&showncf1=1&showncf2=1&subset=1	-0.3
mmu-miR-874-5p	Tmem234	http://www.targetscan.org/cgi-bin/targetscan/mmu_71/view_gene.cgi?rs=ENSMUST00000102591.4&taxid=10090&members=miR-874-5p&showcnc=1&shownc=1&shownc_nc=1&showncf1=1&showncf2=1&subset=1	-0.3
mmu-miR-874-5p	Slc6a19	http://www.targetscan.org/cgi-bin/targetscan/mmu_71/view_gene.cgi?rs=ENSMUST00000022048.5&taxid=10090&members=miR-874-5p&showcnc=1&shownc=1&shownc_nc=1&showncf1=1&showncf2=1&subset=1	-0.3
mmu-miR-874-5p	Orai2	http://www.targetscan.org/cgi-bin/targetscan/mmu_71/view_gene.cgi?rs=ENSMUST00000041048.1&taxid=10090&members=miR-874-5p&showcnc=1&shownc=1&shownc_nc=1&showncf1=1&showncf2=1&subset=1	-0.3
mmu-miR-874-5p	Tex19.2	http://www.targetscan.org/cgi-bin/targetscan/mmu_71/view_gene.cgi?rs=ENSMUST00000039146.3&taxid=10090&members=miR-874-5p&showcnc=1&shownc=1&shownc_nc=1&showncf1=1&showncf2=1&subset=1	-0.3
mmu-miR-874-5p	Nptx1	http://www.targetscan.org/cgi-bin/targetscan/mmu_71/view_gene.cgi?rs=ENSMUST00000026670.4&taxid=10090&members=miR-874-5p&showcnc=1&shownc=1&shownc_nc=1&showncf1=1&showncf2=1&subset=1	-0.3
mmu-miR-874-5p	Nlrp1a	http://www.targetscan.org/cgi-bin/targetscan/mmu_71/view_gene.cgi?rs=ENSMUST00000048514.5&taxid=10090&members=miR-874-5p&showcnc=1&shownc=1&shownc_nc=1&showncf1=1&showncf2=1&subset=1	-0.3
mmu-miR-874-5p	Srsf9	http://www.targetscan.org/cgi-bin/targetscan/mmu_71/view_gene.cgi?rs=ENSMUST00000031513.8&taxid=10090&members=miR-874-5p&showcnc=1&shownc=1&shownc_nc=1&showncf1=1&showncf2=1&subset=1	-0.3
mmu-miR-874-5p	Hs6st3	http://www.targetscan.org/cgi-bin/targetscan/mmu_71/view_gene.cgi?rs=ENSMUST00000065904.3&taxid=10090&members=miR-874-5p&showcnc=1&shownc=1&shownc_nc=1&showncf1=1&showncf2=1&subset=1	-0.3
mmu-miR-874-5p	Ccdc64	http://www.targetscan.org/cgi-bin/targetscan/mmu_71/view_gene.cgi?rs=ENSMUST00000055408.7&taxid=10090&members=miR-874-5p&showcnc=1&shownc=1&shownc_nc=1&showncf1=1&showncf2=1&subset=1	-0.3
mmu-miR-874-5p	Keap1	http://www.targetscan.org/cgi-bin/targetscan/mmu_71/view_gene.cgi?rs=ENSMUST00000164812.2&taxid=10090&members=miR-874-5p&showcnc=1&shownc=1&shownc_nc=1&showncf1=1&showncf2=1&subset=1	-0.3
mmu-miR-874-5p	Trak2	http://www.targetscan.org/cgi-bin/targetscan/mmu_71/view_gene.cgi?rs=ENSMUST00000174120.1&taxid=10090&members=miR-874-5p&showcnc=1&shownc=1&shownc_nc=1&showncf1=1&showncf2=1&subset=1	-0.3
mmu-miR-874-5p	Cdk18	http://www.targetscan.org/cgi-bin/targetscan/mmu_71/view_gene.cgi?rs=ENSMUST00000027697.6&taxid=10090&members=miR-874-5p&showcnc=1&shownc=1&shownc_nc=1&showncf1=1&showncf2=1&subset=1	-0.3
mmu-miR-874-5p	Cadm3	http://www.targetscan.org/cgi-bin/targetscan/mmu_71/view_gene.cgi?rs=ENSMUST00000111220.2&taxid=10090&members=miR-874-5p&showcnc=1&shownc=1&shownc_nc=1&showncf1=1&showncf2=1&subset=1	-0.3
mmu-miR-874-5p	B3gat1	http://www.targetscan.org/cgi-bin/targetscan/mmu_71/view_gene.cgi?rs=ENSMUST00000160899.2&taxid=10090&members=miR-874-5p&showcnc=1&shownc=1&shownc_nc=1&showncf1=1&showncf2=1&subset=1	-0.3
mmu-miR-874-5p	Unc5a	http://www.targetscan.org/cgi-bin/targetscan/mmu_71/view_gene.cgi?rs=ENSMUST00000026994.8&taxid=10090&members=miR-874-5p&showcnc=1&shownc=1&shownc_nc=1&showncf1=1&showncf2=1&subset=1	-0.3
mmu-miR-874-5p	Snx8	http://www.targetscan.org/cgi-bin/targetscan/mmu_71/view_gene.cgi?rs=ENSMUST00000031539.7&taxid=10090&members=miR-874-5p&showcnc=1&shownc=1&shownc_nc=1&showncf1=1&showncf2=1&subset=1	-0.3
mmu-miR-874-5p	Tnfrsf25	http://www.targetscan.org/cgi-bin/targetscan/mmu_71/view_gene.cgi?rs=ENSMUST00000025706.4&taxid=10090&members=miR-874-5p&showcnc=1&shownc=1&shownc_nc=1&showncf1=1&showncf2=1&subset=1	-0.3
mmu-miR-874-5p	Adcyap1r1	http://www.targetscan.org/cgi-bin/targetscan/mmu_71/view_gene.cgi?rs=ENSMUST00000070756.6&taxid=10090&members=miR-874-5p&showcnc=1&shownc=1&shownc_nc=1&showncf1=1&showncf2=1&subset=1	-0.3
mmu-miR-874-5p	Aldh7a1	http://www.targetscan.org/cgi-bin/targetscan/mmu_71/view_gene.cgi?rs=ENSMUST00000174518.2&taxid=10090&members=miR-874-5p&showcnc=1&shownc=1&shownc_nc=1&showncf1=1&showncf2=1&subset=1	-0.3
mmu-miR-874-5p	Pfkfb3	http://www.targetscan.org/cgi-bin/targetscan/mmu_71/view_gene.cgi?rs=ENSMUST00000028114.7&taxid=10090&members=miR-874-5p&showcnc=1&shownc=1&shownc_nc=1&showncf1=1&showncf2=1&subset=1	-0.3
mmu-miR-874-5p	Odf3l2	http://www.targetscan.org/cgi-bin/targetscan/mmu_71/view_gene.cgi?rs=ENSMUST00000095464.2&taxid=10090&members=miR-874-5p&showcnc=1&shownc=1&shownc_nc=1&showncf1=1&showncf2=1&subset=1	-0.3
mmu-miR-874-5p	Pla2g12a	http://www.targetscan.org/cgi-bin/targetscan/mmu_71/view_gene.cgi?rs=ENSMUST00000029629.9&taxid=10090&members=miR-874-5p&showcnc=1&shownc=1&shownc_nc=1&showncf1=1&showncf2=1&subset=1	-0.3
mmu-miR-874-5p	Fgfrl1	http://www.targetscan.org/cgi-bin/targetscan/mmu_71/view_gene.cgi?rs=ENSMUST00000013633.9&taxid=10090&members=miR-874-5p&showcnc=1&shownc=1&shownc_nc=1&showncf1=1&showncf2=1&subset=1	-0.3
mmu-miR-874-5p	Rnf187	http://www.targetscan.org/cgi-bin/targetscan/mmu_71/view_gene.cgi?rs=ENSMUST00000094151.5&taxid=10090&members=miR-874-5p&showcnc=1&shownc=1&shownc_nc=1&showncf1=1&showncf2=1&subset=1	-0.3
mmu-miR-874-5p	Bin3	http://www.targetscan.org/cgi-bin/targetscan/mmu_71/view_gene.cgi?rs=ENSMUST00000022680.7&taxid=10090&members=miR-874-5p&showcnc=1&shownc=1&shownc_nc=1&showncf1=1&showncf2=1&subset=1	-0.3
mmu-miR-874-5p	Tmem86a	http://www.targetscan.org/cgi-bin/targetscan/mmu_71/view_gene.cgi?rs=ENSMUST00000010451.5&taxid=10090&members=miR-874-5p&showcnc=1&shownc=1&shownc_nc=1&showncf1=1&showncf2=1&subset=1	-0.3
mmu-miR-874-5p	Map6d1	http://www.targetscan.org/cgi-bin/targetscan/mmu_71/view_gene.cgi?rs=ENSMUST00000040880.7&taxid=10090&members=miR-874-5p&showcnc=1&shownc=1&shownc_nc=1&showncf1=1&showncf2=1&subset=1	-0.3
mmu-miR-874-5p	Mrgprg	http://www.targetscan.org/cgi-bin/targetscan/mmu_71/view_gene.cgi?rs=ENSMUST00000058092.6&taxid=10090&members=miR-874-5p&showcnc=1&shownc=1&shownc_nc=1&showncf1=1&showncf2=1&subset=1	-0.3
mmu-miR-874-5p	Them4	http://www.targetscan.org/cgi-bin/targetscan/mmu_71/view_gene.cgi?rs=ENSMUST00000049822.7&taxid=10090&members=miR-874-5p&showcnc=1&shownc=1&shownc_nc=1&showncf1=1&showncf2=1&subset=1	-0.3
mmu-miR-874-5p	Dnajb8	http://www.targetscan.org/cgi-bin/targetscan/mmu_71/view_gene.cgi?rs=ENSMUST00000061866.5&taxid=10090&members=miR-874-5p&showcnc=1&shownc=1&shownc_nc=1&showncf1=1&showncf2=1&subset=1	-0.3
mmu-miR-874-5p	Adprhl2	http://www.targetscan.org/cgi-bin/targetscan/mmu_71/view_gene.cgi?rs=ENSMUST00000102617.4&taxid=10090&members=miR-874-5p&showcnc=1&shownc=1&shownc_nc=1&showncf1=1&showncf2=1&subset=1	-0.3
mmu-miR-874-5p	Rapgef3	http://www.targetscan.org/cgi-bin/targetscan/mmu_71/view_gene.cgi?rs=ENSMUST00000126854.3&taxid=10090&members=miR-874-5p&showcnc=1&shownc=1&shownc_nc=1&showncf1=1&showncf2=1&subset=1	-0.3
mmu-miR-874-5p	1700101E01Rik	http://www.targetscan.org/cgi-bin/targetscan/mmu_71/view_gene.cgi?rs=ENSMUST00000157048.3&taxid=10090&members=miR-874-5p&showcnc=1&shownc=1&shownc_nc=1&showncf1=1&showncf2=1&subset=1	-0.3
mmu-miR-874-5p	Rxra	http://www.targetscan.org/cgi-bin/targetscan/mmu_71/view_gene.cgi?rs=ENSMUST00000077257.6&taxid=10090&members=miR-874-5p&showcnc=1&shownc=1&shownc_nc=1&showncf1=1&showncf2=1&subset=1	-0.3
mmu-miR-874-5p	Slc12a8	http://www.targetscan.org/cgi-bin/targetscan/mmu_71/view_gene.cgi?rs=ENSMUST00000059056.9&taxid=10090&members=miR-874-5p&showcnc=1&shownc=1&shownc_nc=1&showncf1=1&showncf2=1&subset=1	-0.3
mmu-miR-874-5p	Tmem132a	http://www.targetscan.org/cgi-bin/targetscan/mmu_71/view_gene.cgi?rs=ENSMUST00000120524.1&taxid=10090&members=miR-874-5p&showcnc=1&shownc=1&shownc_nc=1&showncf1=1&showncf2=1&subset=1	-0.3
mmu-miR-874-5p	Igtp	http://www.targetscan.org/cgi-bin/targetscan/mmu_71/view_gene.cgi?rs=ENSMUST00000168280.1&taxid=10090&members=miR-874-5p&showcnc=1&shownc=1&shownc_nc=1&showncf1=1&showncf2=1&subset=1	-0.3
mmu-miR-874-5p	Sectm1a	http://www.targetscan.org/cgi-bin/targetscan/mmu_71/view_gene.cgi?rs=ENSMUST00000106119.3&taxid=10090&members=miR-874-5p&showcnc=1&shownc=1&shownc_nc=1&showncf1=1&showncf2=1&subset=1	-0.3
mmu-miR-874-5p	Dusp3	http://www.targetscan.org/cgi-bin/targetscan/mmu_71/view_gene.cgi?rs=ENSMUST00000151678.2&taxid=10090&members=miR-874-5p&showcnc=1&shownc=1&shownc_nc=1&showncf1=1&showncf2=1&subset=1	-0.3
mmu-miR-874-5p	Nedd4	http://www.targetscan.org/cgi-bin/targetscan/mmu_71/view_gene.cgi?rs=ENSMUST00000034740.9&taxid=10090&members=miR-874-5p&showcnc=1&shownc=1&shownc_nc=1&showncf1=1&showncf2=1&subset=1	-0.3
mmu-miR-874-5p	Ip6k1	http://www.targetscan.org/cgi-bin/targetscan/mmu_71/view_gene.cgi?rs=ENSMUST00000035214.5&taxid=10090&members=miR-874-5p&showcnc=1&shownc=1&shownc_nc=1&showncf1=1&showncf2=1&subset=1	-0.3
mmu-miR-466f-3p	Slc6a19	http://www.targetscan.org/cgi-bin/targetscan/mmu_71/view_gene.cgi?rs=ENSMUST00000022048.5&taxid=10090&members=miR-466f-3p&showcnc=1&shownc=1&shownc_nc=1&showncf1=1&showncf2=1&subset=1	-6.01
mmu-miR-466f-3p	Ss18l1	http://www.targetscan.org/cgi-bin/targetscan/mmu_71/view_gene.cgi?rs=ENSMUST00000041126.8&taxid=10090&members=miR-466f-3p&showcnc=1&shownc=1&shownc_nc=1&showncf1=1&showncf2=1&subset=1	-3.33
mmu-miR-466f-3p	Cep85l	http://www.targetscan.org/cgi-bin/targetscan/mmu_71/view_gene.cgi?rs=ENSMUST00000095691.5&taxid=10090&members=miR-466f-3p&showcnc=1&shownc=1&shownc_nc=1&showncf1=1&showncf2=1&subset=1	-2.78
mmu-miR-466f-3p	Plag1	http://www.targetscan.org/cgi-bin/targetscan/mmu_71/view_gene.cgi?rs=ENSMUST00000003369.4&taxid=10090&members=miR-466f-3p&showcnc=1&shownc=1&shownc_nc=1&showncf1=1&showncf2=1&subset=1	-2.4
mmu-miR-466f-3p	Ccnt1	http://www.targetscan.org/cgi-bin/targetscan/mmu_71/view_gene.cgi?rs=ENSMUST00000169707.2&taxid=10090&members=miR-466f-3p&showcnc=1&shownc=1&shownc_nc=1&showncf1=1&showncf2=1&subset=1	-2.13
mmu-miR-466f-3p	Snrk	http://www.targetscan.org/cgi-bin/targetscan/mmu_71/view_gene.cgi?rs=ENSMUST00000120173.2&taxid=10090&members=miR-466f-3p&showcnc=1&shownc=1&shownc_nc=1&showncf1=1&showncf2=1&subset=1	-2
mmu-miR-466f-3p	Papd5	http://www.targetscan.org/cgi-bin/targetscan/mmu_71/view_gene.cgi?rs=ENSMUST00000119033.2&taxid=10090&members=miR-466f-3p&showcnc=1&shownc=1&shownc_nc=1&showncf1=1&showncf2=1&subset=1	-1.99
mmu-miR-466f-3p	Dmxl1	http://www.targetscan.org/cgi-bin/targetscan/mmu_71/view_gene.cgi?rs=ENSMUST00000041772.5&taxid=10090&members=miR-466f-3p&showcnc=1&shownc=1&shownc_nc=1&showncf1=1&showncf2=1&subset=1	-1.91
mmu-miR-466f-3p	Ms4a4a	http://www.targetscan.org/cgi-bin/targetscan/mmu_71/view_gene.cgi?rs=ENSMUST00000188995.1&taxid=10090&members=miR-466f-3p&showcnc=1&shownc=1&shownc_nc=1&showncf1=1&showncf2=1&subset=1	-1.81
mmu-miR-466f-3p	Kcna2	http://www.targetscan.org/cgi-bin/targetscan/mmu_71/view_gene.cgi?rs=ENSMUST00000038695.1&taxid=10090&members=miR-466f-3p&showcnc=1&shownc=1&shownc_nc=1&showncf1=1&showncf2=1&subset=1	-1.76
mmu-miR-466f-3p	Mgat5	http://www.targetscan.org/cgi-bin/targetscan/mmu_71/view_gene.cgi?rs=ENSMUST00000038361.5&taxid=10090&members=miR-466f-3p&showcnc=1&shownc=1&shownc_nc=1&showncf1=1&showncf2=1&subset=1	-1.68
mmu-miR-466f-3p	Mum1	http://www.targetscan.org/cgi-bin/targetscan/mmu_71/view_gene.cgi?rs=ENSMUST00000020365.9&taxid=10090&members=miR-466f-3p&showcnc=1&shownc=1&shownc_nc=1&showncf1=1&showncf2=1&subset=1	-1.66
mmu-miR-466f-3p	Mtx3	http://www.targetscan.org/cgi-bin/targetscan/mmu_71/view_gene.cgi?rs=ENSMUST00000076169.3&taxid=10090&members=miR-466f-3p&showcnc=1&shownc=1&shownc_nc=1&showncf1=1&showncf2=1&subset=1	-1.49
mmu-miR-466f-3p	Gm8300	http://www.targetscan.org/cgi-bin/targetscan/mmu_71/view_gene.cgi?rs=ENSMUST00000110152.2&taxid=10090&members=miR-466f-3p&showcnc=1&shownc=1&shownc_nc=1&showncf1=1&showncf2=1&subset=1	-1.44
mmu-miR-466f-3p	Onecut2	http://www.targetscan.org/cgi-bin/targetscan/mmu_71/view_gene.cgi?rs=ENSMUST00000175965.3&taxid=10090&members=miR-466f-3p&showcnc=1&shownc=1&shownc_nc=1&showncf1=1&showncf2=1&subset=1	-1.41
mmu-miR-466f-3p	Casd1	http://www.targetscan.org/cgi-bin/targetscan/mmu_71/view_gene.cgi?rs=ENSMUST00000015333.6&taxid=10090&members=miR-466f-3p&showcnc=1&shownc=1&shownc_nc=1&showncf1=1&showncf2=1&subset=1	-1.34
mmu-miR-466f-3p	Ttc7	http://www.targetscan.org/cgi-bin/targetscan/mmu_71/view_gene.cgi?rs=ENSMUST00000041110.6&taxid=10090&members=miR-466f-3p&showcnc=1&shownc=1&shownc_nc=1&showncf1=1&showncf2=1&subset=1	-1.34
mmu-miR-466f-3p	Foxg1	http://www.targetscan.org/cgi-bin/targetscan/mmu_71/view_gene.cgi?rs=ENSMUST00000179669.1&taxid=10090&members=miR-466f-3p&showcnc=1&shownc=1&shownc_nc=1&showncf1=1&showncf2=1&subset=1	-1.32
mmu-miR-466f-3p	Usp27x	http://www.targetscan.org/cgi-bin/targetscan/mmu_71/view_gene.cgi?rs=ENSMUST00000191497.1&taxid=10090&members=miR-466f-3p&showcnc=1&shownc=1&shownc_nc=1&showncf1=1&showncf2=1&subset=1	-1.31
mmu-miR-466f-3p	Cts8	http://www.targetscan.org/cgi-bin/targetscan/mmu_71/view_gene.cgi?rs=ENSMUST00000021891.3&taxid=10090&members=miR-466f-3p&showcnc=1&shownc=1&shownc_nc=1&showncf1=1&showncf2=1&subset=1	-1.3
mmu-miR-466f-3p	Lcor	http://www.targetscan.org/cgi-bin/targetscan/mmu_71/view_gene.cgi?rs=ENSMUST00000067795.6&taxid=10090&members=miR-466f-3p&showcnc=1&shownc=1&shownc_nc=1&showncf1=1&showncf2=1&subset=1	-1.24
mmu-miR-466f-3p	Ddx6	http://www.targetscan.org/cgi-bin/targetscan/mmu_71/view_gene.cgi?rs=ENSMUST00000170489.1&taxid=10090&members=miR-466f-3p&showcnc=1&shownc=1&shownc_nc=1&showncf1=1&showncf2=1&subset=1	-1.18
mmu-miR-466f-3p	Pygo1	http://www.targetscan.org/cgi-bin/targetscan/mmu_71/view_gene.cgi?rs=ENSMUST00000038489.5&taxid=10090&members=miR-466f-3p&showcnc=1&shownc=1&shownc_nc=1&showncf1=1&showncf2=1&subset=1	-1.18
mmu-miR-466f-3p	Cdc73	http://www.targetscan.org/cgi-bin/targetscan/mmu_71/view_gene.cgi?rs=ENSMUST00000018337.8&taxid=10090&members=miR-466f-3p&showcnc=1&shownc=1&shownc_nc=1&showncf1=1&showncf2=1&subset=1	-1.18
mmu-miR-466f-3p	Zfp872	http://www.targetscan.org/cgi-bin/targetscan/mmu_71/view_gene.cgi?rs=ENSMUST00000178901.2&taxid=10090&members=miR-466f-3p&showcnc=1&shownc=1&shownc_nc=1&showncf1=1&showncf2=1&subset=1	-1.17
mmu-miR-466f-3p	Cacfd1	http://www.targetscan.org/cgi-bin/targetscan/mmu_71/view_gene.cgi?rs=ENSMUST00000114007.2&taxid=10090&members=miR-466f-3p&showcnc=1&shownc=1&shownc_nc=1&showncf1=1&showncf2=1&subset=1	-1.17
mmu-miR-466f-3p	Smg8	http://www.targetscan.org/cgi-bin/targetscan/mmu_71/view_gene.cgi?rs=ENSMUST00000020801.8&taxid=10090&members=miR-466f-3p&showcnc=1&shownc=1&shownc_nc=1&showncf1=1&showncf2=1&subset=1	-1.16
mmu-miR-466f-3p	Gm11007	http://www.targetscan.org/cgi-bin/targetscan/mmu_71/view_gene.cgi?rs=ENSMUST00000178120.2&taxid=10090&members=miR-466f-3p&showcnc=1&shownc=1&shownc_nc=1&showncf1=1&showncf2=1&subset=1	-1.15
mmu-miR-466f-3p	Gm2007	http://www.targetscan.org/cgi-bin/targetscan/mmu_71/view_gene.cgi?rs=ENSMUST00000178133.2&taxid=10090&members=miR-466f-3p&showcnc=1&shownc=1&shownc_nc=1&showncf1=1&showncf2=1&subset=1	-1.15
mmu-miR-466f-3p	Pgr	http://www.targetscan.org/cgi-bin/targetscan/mmu_71/view_gene.cgi?rs=ENSMUST00000189181.1&taxid=10090&members=miR-466f-3p&showcnc=1&shownc=1&shownc_nc=1&showncf1=1&showncf2=1&subset=1	-1.14
mmu-miR-466f-3p	Cdh13	http://www.targetscan.org/cgi-bin/targetscan/mmu_71/view_gene.cgi?rs=ENSMUST00000117160.1&taxid=10090&members=miR-466f-3p&showcnc=1&shownc=1&shownc_nc=1&showncf1=1&showncf2=1&subset=1	-1.11
mmu-miR-466f-3p	Mtfr2	http://www.targetscan.org/cgi-bin/targetscan/mmu_71/view_gene.cgi?rs=ENSMUST00000169712.1&taxid=10090&members=miR-466f-3p&showcnc=1&shownc=1&shownc_nc=1&showncf1=1&showncf2=1&subset=1	-1.09
mmu-miR-466f-3p	Igfbp1	http://www.targetscan.org/cgi-bin/targetscan/mmu_71/view_gene.cgi?rs=ENSMUST00000020704.7&taxid=10090&members=miR-466f-3p&showcnc=1&shownc=1&shownc_nc=1&showncf1=1&showncf2=1&subset=1	-1.08
mmu-miR-466f-3p	Gm4767	http://www.targetscan.org/cgi-bin/targetscan/mmu_71/view_gene.cgi?rs=ENSMUST00000188096.1&taxid=10090&members=miR-466f-3p&showcnc=1&shownc=1&shownc_nc=1&showncf1=1&showncf2=1&subset=1	-1.06
mmu-miR-466f-3p	Slc4a1ap	http://www.targetscan.org/cgi-bin/targetscan/mmu_71/view_gene.cgi?rs=ENSMUST00000117262.2&taxid=10090&members=miR-466f-3p&showcnc=1&shownc=1&shownc_nc=1&showncf1=1&showncf2=1&subset=1	-1.04
mmu-miR-466f-3p	Slc5a3	http://www.targetscan.org/cgi-bin/targetscan/mmu_71/view_gene.cgi?rs=ENSMUST00000113975.2&taxid=10090&members=miR-466f-3p&showcnc=1&shownc=1&shownc_nc=1&showncf1=1&showncf2=1&subset=1	-1.04
mmu-miR-466f-3p	Ccpg1	http://www.targetscan.org/cgi-bin/targetscan/mmu_71/view_gene.cgi?rs=ENSMUST00000150826.3&taxid=10090&members=miR-466f-3p&showcnc=1&shownc=1&shownc_nc=1&showncf1=1&showncf2=1&subset=1	-1.03
mmu-miR-466f-3p	Zfp11	http://www.targetscan.org/cgi-bin/targetscan/mmu_71/view_gene.cgi?rs=ENSMUST00000049778.6&taxid=10090&members=miR-466f-3p&showcnc=1&shownc=1&shownc_nc=1&showncf1=1&showncf2=1&subset=1	-1.01
mmu-miR-466f-3p	AI661453	http://www.targetscan.org/cgi-bin/targetscan/mmu_71/view_gene.cgi?rs=ENSMUST00000150819.2&taxid=10090&members=miR-466f-3p&showcnc=1&shownc=1&shownc_nc=1&showncf1=1&showncf2=1&subset=1	-1
mmu-miR-466f-3p	Pitpnb	http://www.targetscan.org/cgi-bin/targetscan/mmu_71/view_gene.cgi?rs=ENSMUST00000086635.4&taxid=10090&members=miR-466f-3p&showcnc=1&shownc=1&shownc_nc=1&showncf1=1&showncf2=1&subset=1	-1
mmu-miR-466f-3p	Cggbp1	http://www.targetscan.org/cgi-bin/targetscan/mmu_71/view_gene.cgi?rs=ENSMUST00000067744.7&taxid=10090&members=miR-466f-3p&showcnc=1&shownc=1&shownc_nc=1&showncf1=1&showncf2=1&subset=1	-1
mmu-miR-466f-3p	Arhgap4	http://www.targetscan.org/cgi-bin/targetscan/mmu_71/view_gene.cgi?rs=ENSMUST00000114405.2&taxid=10090&members=miR-466f-3p&showcnc=1&shownc=1&shownc_nc=1&showncf1=1&showncf2=1&subset=1	-1
mmu-miR-466f-3p	Lrig2	http://www.targetscan.org/cgi-bin/targetscan/mmu_71/view_gene.cgi?rs=ENSMUST00000046316.6&taxid=10090&members=miR-466f-3p&showcnc=1&shownc=1&shownc_nc=1&showncf1=1&showncf2=1&subset=1	-1
mmu-miR-466f-3p	Pdpk1	http://www.targetscan.org/cgi-bin/targetscan/mmu_71/view_gene.cgi?rs=ENSMUST00000102927.4&taxid=10090&members=miR-466f-3p&showcnc=1&shownc=1&shownc_nc=1&showncf1=1&showncf2=1&subset=1	-1
mmu-miR-466f-3p	AI314180	http://www.targetscan.org/cgi-bin/targetscan/mmu_71/view_gene.cgi?rs=ENSMUST00000102889.4&taxid=10090&members=miR-466f-3p&showcnc=1&shownc=1&shownc_nc=1&showncf1=1&showncf2=1&subset=1	-1
mmu-miR-466f-3p	Agl	http://www.targetscan.org/cgi-bin/targetscan/mmu_71/view_gene.cgi?rs=ENSMUST00000040603.8&taxid=10090&members=miR-466f-3p&showcnc=1&shownc=1&shownc_nc=1&showncf1=1&showncf2=1&subset=1	-1
mmu-miR-466f-3p	Dhtkd1	http://www.targetscan.org/cgi-bin/targetscan/mmu_71/view_gene.cgi?rs=ENSMUST00000095147.3&taxid=10090&members=miR-466f-3p&showcnc=1&shownc=1&shownc_nc=1&showncf1=1&showncf2=1&subset=1	-1
mmu-miR-466f-3p	AB124611	http://www.targetscan.org/cgi-bin/targetscan/mmu_71/view_gene.cgi?rs=ENSMUST00000086361.6&taxid=10090&members=miR-466f-3p&showcnc=1&shownc=1&shownc_nc=1&showncf1=1&showncf2=1&subset=1	-0.99
mmu-miR-466f-3p	Avpr1a	http://www.targetscan.org/cgi-bin/targetscan/mmu_71/view_gene.cgi?rs=ENSMUST00000020323.5&taxid=10090&members=miR-466f-3p&showcnc=1&shownc=1&shownc_nc=1&showncf1=1&showncf2=1&subset=1	-0.98
mmu-miR-466f-3p	Dnajc27	http://www.targetscan.org/cgi-bin/targetscan/mmu_71/view_gene.cgi?rs=ENSMUST00000020986.8&taxid=10090&members=miR-466f-3p&showcnc=1&shownc=1&shownc_nc=1&showncf1=1&showncf2=1&subset=1	-0.98
mmu-miR-466f-3p	Gm5900	http://www.targetscan.org/cgi-bin/targetscan/mmu_71/view_gene.cgi?rs=ENSMUST00000179862.1&taxid=10090&members=miR-466f-3p&showcnc=1&shownc=1&shownc_nc=1&showncf1=1&showncf2=1&subset=1	-0.98
mmu-miR-466f-3p	Foxq1	http://www.targetscan.org/cgi-bin/targetscan/mmu_71/view_gene.cgi?rs=ENSMUST00000042118.9&taxid=10090&members=miR-466f-3p&showcnc=1&shownc=1&shownc_nc=1&showncf1=1&showncf2=1&subset=1	-0.98
mmu-miR-466f-3p	Trappc6b	http://www.targetscan.org/cgi-bin/targetscan/mmu_71/view_gene.cgi?rs=ENSMUST00000021380.8&taxid=10090&members=miR-466f-3p&showcnc=1&shownc=1&shownc_nc=1&showncf1=1&showncf2=1&subset=1	-0.97
mmu-miR-466f-3p	Zswim5	http://www.targetscan.org/cgi-bin/targetscan/mmu_71/view_gene.cgi?rs=ENSMUST00000044823.3&taxid=10090&members=miR-466f-3p&showcnc=1&shownc=1&shownc_nc=1&showncf1=1&showncf2=1&subset=1	-0.96
mmu-miR-466f-3p	Nck2	http://www.targetscan.org/cgi-bin/targetscan/mmu_71/view_gene.cgi?rs=ENSMUST00000086421.5&taxid=10090&members=miR-466f-3p&showcnc=1&shownc=1&shownc_nc=1&showncf1=1&showncf2=1&subset=1	-0.96
mmu-miR-466f-3p	Trp63	http://www.targetscan.org/cgi-bin/targetscan/mmu_71/view_gene.cgi?rs=ENSMUST00000115308.3&taxid=10090&members=miR-466f-3p&showcnc=1&shownc=1&shownc_nc=1&showncf1=1&showncf2=1&subset=1	-0.95
mmu-miR-466f-3p	Hmgxb4	http://www.targetscan.org/cgi-bin/targetscan/mmu_71/view_gene.cgi?rs=ENSMUST00000041759.8&taxid=10090&members=miR-466f-3p&showcnc=1&shownc=1&shownc_nc=1&showncf1=1&showncf2=1&subset=1	-0.93
mmu-miR-466f-3p	Psme4	http://www.targetscan.org/cgi-bin/targetscan/mmu_71/view_gene.cgi?rs=ENSMUST00000041231.8&taxid=10090&members=miR-466f-3p&showcnc=1&shownc=1&shownc_nc=1&showncf1=1&showncf2=1&subset=1	-0.93
mmu-miR-466f-3p	Ube2b	http://www.targetscan.org/cgi-bin/targetscan/mmu_71/view_gene.cgi?rs=ENSMUST00000020657.7&taxid=10090&members=miR-466f-3p&showcnc=1&shownc=1&shownc_nc=1&showncf1=1&showncf2=1&subset=1	-0.92
mmu-miR-466f-3p	Mtmr12	http://www.targetscan.org/cgi-bin/targetscan/mmu_71/view_gene.cgi?rs=ENSMUST00000038172.9&taxid=10090&members=miR-466f-3p&showcnc=1&shownc=1&shownc_nc=1&showncf1=1&showncf2=1&subset=1	-0.92
mmu-miR-466f-3p	Oas3	http://www.targetscan.org/cgi-bin/targetscan/mmu_71/view_gene.cgi?rs=ENSMUST00000044833.8&taxid=10090&members=miR-466f-3p&showcnc=1&shownc=1&shownc_nc=1&showncf1=1&showncf2=1&subset=1	-0.92
mmu-miR-466f-3p	Atp10b	http://www.targetscan.org/cgi-bin/targetscan/mmu_71/view_gene.cgi?rs=ENSMUST00000077659.5&taxid=10090&members=miR-466f-3p&showcnc=1&shownc=1&shownc_nc=1&showncf1=1&showncf2=1&subset=1	-0.91
mmu-miR-466f-3p	Vma21	http://www.targetscan.org/cgi-bin/targetscan/mmu_71/view_gene.cgi?rs=ENSMUST00000114577.2&taxid=10090&members=miR-466f-3p&showcnc=1&shownc=1&shownc_nc=1&showncf1=1&showncf2=1&subset=1	-0.91
mmu-miR-466f-3p	Mtf2	http://www.targetscan.org/cgi-bin/targetscan/mmu_71/view_gene.cgi?rs=ENSMUST00000081567.5&taxid=10090&members=miR-466f-3p&showcnc=1&shownc=1&shownc_nc=1&showncf1=1&showncf2=1&subset=1	-0.9
mmu-miR-466f-3p	Carf	http://www.targetscan.org/cgi-bin/targetscan/mmu_71/view_gene.cgi?rs=ENSMUST00000187978.1&taxid=10090&members=miR-466f-3p&showcnc=1&shownc=1&shownc_nc=1&showncf1=1&showncf2=1&subset=1	-0.87
mmu-miR-466f-3p	Pigg	http://www.targetscan.org/cgi-bin/targetscan/mmu_71/view_gene.cgi?rs=ENSMUST00000119014.2&taxid=10090&members=miR-466f-3p&showcnc=1&shownc=1&shownc_nc=1&showncf1=1&showncf2=1&subset=1	-0.85
mmu-miR-466f-3p	Olfr1167	http://www.targetscan.org/cgi-bin/targetscan/mmu_71/view_gene.cgi?rs=ENSMUST00000099832.3&taxid=10090&members=miR-466f-3p&showcnc=1&shownc=1&shownc_nc=1&showncf1=1&showncf2=1&subset=1	-0.85
mmu-miR-466f-3p	Pfkfb2	http://www.targetscan.org/cgi-bin/targetscan/mmu_71/view_gene.cgi?rs=ENSMUST00000066863.7&taxid=10090&members=miR-466f-3p&showcnc=1&shownc=1&shownc_nc=1&showncf1=1&showncf2=1&subset=1	-0.85
mmu-miR-466f-3p	Rtp1	http://www.targetscan.org/cgi-bin/targetscan/mmu_71/view_gene.cgi?rs=ENSMUST00000038730.6&taxid=10090&members=miR-466f-3p&showcnc=1&shownc=1&shownc_nc=1&showncf1=1&showncf2=1&subset=1	-0.85
mmu-miR-466f-3p	Tbc1d13	http://www.targetscan.org/cgi-bin/targetscan/mmu_71/view_gene.cgi?rs=ENSMUST00000044556.6&taxid=10090&members=miR-466f-3p&showcnc=1&shownc=1&shownc_nc=1&showncf1=1&showncf2=1&subset=1	-0.84
mmu-miR-466f-3p	Col4a5	http://www.targetscan.org/cgi-bin/targetscan/mmu_71/view_gene.cgi?rs=ENSMUST00000112931.2&taxid=10090&members=miR-466f-3p&showcnc=1&shownc=1&shownc_nc=1&showncf1=1&showncf2=1&subset=1	-0.84
mmu-miR-466f-3p	BB287469	http://www.targetscan.org/cgi-bin/targetscan/mmu_71/view_gene.cgi?rs=ENSMUST00000110149.1&taxid=10090&members=miR-466f-3p&showcnc=1&shownc=1&shownc_nc=1&showncf1=1&showncf2=1&subset=1	-0.84
mmu-miR-466f-3p	Gm9994	http://www.targetscan.org/cgi-bin/targetscan/mmu_71/view_gene.cgi?rs=ENSMUST00000178757.2&taxid=10090&members=miR-466f-3p&showcnc=1&shownc=1&shownc_nc=1&showncf1=1&showncf2=1&subset=1	-0.84
mmu-miR-466f-3p	Timm10	http://www.targetscan.org/cgi-bin/targetscan/mmu_71/view_gene.cgi?rs=ENSMUST00000028470.4&taxid=10090&members=miR-466f-3p&showcnc=1&shownc=1&shownc_nc=1&showncf1=1&showncf2=1&subset=1	-0.81
mmu-miR-466f-3p	Rap1a	http://www.targetscan.org/cgi-bin/targetscan/mmu_71/view_gene.cgi?rs=ENSMUST00000090678.6&taxid=10090&members=miR-466f-3p&showcnc=1&shownc=1&shownc_nc=1&showncf1=1&showncf2=1&subset=1	-0.81
mmu-miR-466f-3p	Rgs18	http://www.targetscan.org/cgi-bin/targetscan/mmu_71/view_gene.cgi?rs=ENSMUST00000027603.3&taxid=10090&members=miR-466f-3p&showcnc=1&shownc=1&shownc_nc=1&showncf1=1&showncf2=1&subset=1	-0.79
mmu-miR-466f-3p	Tacr2	http://www.targetscan.org/cgi-bin/targetscan/mmu_71/view_gene.cgi?rs=ENSMUST00000020278.5&taxid=10090&members=miR-466f-3p&showcnc=1&shownc=1&shownc_nc=1&showncf1=1&showncf2=1&subset=1	-0.78
mmu-miR-466f-3p	Gpm6b	http://www.targetscan.org/cgi-bin/targetscan/mmu_71/view_gene.cgi?rs=ENSMUST00000112235.2&taxid=10090&members=miR-466f-3p&showcnc=1&shownc=1&shownc_nc=1&showncf1=1&showncf2=1&subset=1	-0.77
mmu-miR-466f-3p	Agfg1	http://www.targetscan.org/cgi-bin/targetscan/mmu_71/view_gene.cgi?rs=ENSMUST00000189220.1&taxid=10090&members=miR-466f-3p&showcnc=1&shownc=1&shownc_nc=1&showncf1=1&showncf2=1&subset=1	-0.77
mmu-miR-466f-3p	Cd274	http://www.targetscan.org/cgi-bin/targetscan/mmu_71/view_gene.cgi?rs=ENSMUST00000016640.7&taxid=10090&members=miR-466f-3p&showcnc=1&shownc=1&shownc_nc=1&showncf1=1&showncf2=1&subset=1	-0.76
mmu-miR-466f-3p	B230216G23Rik	http://www.targetscan.org/cgi-bin/targetscan/mmu_71/view_gene.cgi?rs=ENSMUST00000088263.5&taxid=10090&members=miR-466f-3p&showcnc=1&shownc=1&shownc_nc=1&showncf1=1&showncf2=1&subset=1	-0.76
mmu-miR-466f-3p	Ern1	http://www.targetscan.org/cgi-bin/targetscan/mmu_71/view_gene.cgi?rs=ENSMUST00000001059.3&taxid=10090&members=miR-466f-3p&showcnc=1&shownc=1&shownc_nc=1&showncf1=1&showncf2=1&subset=1	-0.76
mmu-miR-466f-3p	Grhl1	http://www.targetscan.org/cgi-bin/targetscan/mmu_71/view_gene.cgi?rs=ENSMUST00000020985.8&taxid=10090&members=miR-466f-3p&showcnc=1&shownc=1&shownc_nc=1&showncf1=1&showncf2=1&subset=1	-0.75
mmu-miR-466f-3p	Ssh2	http://www.targetscan.org/cgi-bin/targetscan/mmu_71/view_gene.cgi?rs=ENSMUST00000037912.6&taxid=10090&members=miR-466f-3p&showcnc=1&shownc=1&shownc_nc=1&showncf1=1&showncf2=1&subset=1	-0.73
mmu-miR-466f-3p	Lrp2bp	http://www.targetscan.org/cgi-bin/targetscan/mmu_71/view_gene.cgi?rs=ENSMUST00000110381.3&taxid=10090&members=miR-466f-3p&showcnc=1&shownc=1&shownc_nc=1&showncf1=1&showncf2=1&subset=1	-0.73
mmu-miR-466f-3p	Tbck	http://www.targetscan.org/cgi-bin/targetscan/mmu_71/view_gene.cgi?rs=ENSMUST00000169172.2&taxid=10090&members=miR-466f-3p&showcnc=1&shownc=1&shownc_nc=1&showncf1=1&showncf2=1&subset=1	-0.73
mmu-miR-466f-3p	C130060K24Rik	http://www.targetscan.org/cgi-bin/targetscan/mmu_71/view_gene.cgi?rs=ENSMUST00000170608.2&taxid=10090&members=miR-466f-3p&showcnc=1&shownc=1&shownc_nc=1&showncf1=1&showncf2=1&subset=1	-0.73
mmu-miR-466f-3p	Prr5	http://www.targetscan.org/cgi-bin/targetscan/mmu_71/view_gene.cgi?rs=ENSMUST00000171460.2&taxid=10090&members=miR-466f-3p&showcnc=1&shownc=1&shownc_nc=1&showncf1=1&showncf2=1&subset=1	-0.72
mmu-miR-466f-3p	Lamtor3	http://www.targetscan.org/cgi-bin/targetscan/mmu_71/view_gene.cgi?rs=ENSMUST00000168345.1&taxid=10090&members=miR-466f-3p&showcnc=1&shownc=1&shownc_nc=1&showncf1=1&showncf2=1&subset=1	-0.72
mmu-miR-466f-3p	B020004C17Rik	http://www.targetscan.org/cgi-bin/targetscan/mmu_71/view_gene.cgi?rs=ENSMUST00000178161.1&taxid=10090&members=miR-466f-3p&showcnc=1&shownc=1&shownc_nc=1&showncf1=1&showncf2=1&subset=1	-0.71
mmu-miR-466f-3p	Gm10401	http://www.targetscan.org/cgi-bin/targetscan/mmu_71/view_gene.cgi?rs=ENSMUST00000100848.2&taxid=10090&members=miR-466f-3p&showcnc=1&shownc=1&shownc_nc=1&showncf1=1&showncf2=1&subset=1	-0.71
mmu-miR-466f-3p	Shprh	http://www.targetscan.org/cgi-bin/targetscan/mmu_71/view_gene.cgi?rs=ENSMUST00000044053.7&taxid=10090&members=miR-466f-3p&showcnc=1&shownc=1&shownc_nc=1&showncf1=1&showncf2=1&subset=1	-0.71
mmu-miR-466f-3p	Tmem236	http://www.targetscan.org/cgi-bin/targetscan/mmu_71/view_gene.cgi?rs=ENSMUST00000077517.7&taxid=10090&members=miR-466f-3p&showcnc=1&shownc=1&shownc_nc=1&showncf1=1&showncf2=1&subset=1	-0.71
mmu-miR-466f-3p	Myo1f	http://www.targetscan.org/cgi-bin/targetscan/mmu_71/view_gene.cgi?rs=ENSMUST00000087605.6&taxid=10090&members=miR-466f-3p&showcnc=1&shownc=1&shownc_nc=1&showncf1=1&showncf2=1&subset=1	-0.7
mmu-miR-466f-3p	Zfp398	http://www.targetscan.org/cgi-bin/targetscan/mmu_71/view_gene.cgi?rs=ENSMUST00000114598.1&taxid=10090&members=miR-466f-3p&showcnc=1&shownc=1&shownc_nc=1&showncf1=1&showncf2=1&subset=1	-0.7
mmu-miR-466f-3p	Hist1h2br	http://www.targetscan.org/cgi-bin/targetscan/mmu_71/view_gene.cgi?rs=ENSMUST00000110467.1&taxid=10090&members=miR-466f-3p&showcnc=1&shownc=1&shownc_nc=1&showncf1=1&showncf2=1&subset=1	-0.69
mmu-miR-466f-3p	Ddit4	http://www.targetscan.org/cgi-bin/targetscan/mmu_71/view_gene.cgi?rs=ENSMUST00000020308.3&taxid=10090&members=miR-466f-3p&showcnc=1&shownc=1&shownc_nc=1&showncf1=1&showncf2=1&subset=1	-0.69
mmu-miR-466f-3p	Il20	http://www.targetscan.org/cgi-bin/targetscan/mmu_71/view_gene.cgi?rs=ENSMUST00000027673.5&taxid=10090&members=miR-466f-3p&showcnc=1&shownc=1&shownc_nc=1&showncf1=1&showncf2=1&subset=1	-0.68
mmu-miR-466f-3p	Pds5b	http://www.targetscan.org/cgi-bin/targetscan/mmu_71/view_gene.cgi?rs=ENSMUST00000016569.5&taxid=10090&members=miR-466f-3p&showcnc=1&shownc=1&shownc_nc=1&showncf1=1&showncf2=1&subset=1	-0.68
mmu-miR-466f-3p	Map7d2	http://www.targetscan.org/cgi-bin/targetscan/mmu_71/view_gene.cgi?rs=ENSMUST00000112471.3&taxid=10090&members=miR-466f-3p&showcnc=1&shownc=1&shownc_nc=1&showncf1=1&showncf2=1&subset=1	-0.67
mmu-miR-466f-3p	Cks2	http://www.targetscan.org/cgi-bin/targetscan/mmu_71/view_gene.cgi?rs=ENSMUST00000075853.5&taxid=10090&members=miR-466f-3p&showcnc=1&shownc=1&shownc_nc=1&showncf1=1&showncf2=1&subset=1	-0.67
mmu-miR-466f-3p	Pdcl	http://www.targetscan.org/cgi-bin/targetscan/mmu_71/view_gene.cgi?rs=ENSMUST00000009174.9&taxid=10090&members=miR-466f-3p&showcnc=1&shownc=1&shownc_nc=1&showncf1=1&showncf2=1&subset=1	-0.67
mmu-miR-466f-3p	Pkib	http://www.targetscan.org/cgi-bin/targetscan/mmu_71/view_gene.cgi?rs=ENSMUST00000075992.6&taxid=10090&members=miR-466f-3p&showcnc=1&shownc=1&shownc_nc=1&showncf1=1&showncf2=1&subset=1	-0.66
mmu-miR-466f-3p	Purb	http://www.targetscan.org/cgi-bin/targetscan/mmu_71/view_gene.cgi?rs=ENSMUST00000179343.2&taxid=10090&members=miR-466f-3p&showcnc=1&shownc=1&shownc_nc=1&showncf1=1&showncf2=1&subset=1	-0.66
mmu-miR-466f-3p	Brd8	http://www.targetscan.org/cgi-bin/targetscan/mmu_71/view_gene.cgi?rs=ENSMUST00000003876.4&taxid=10090&members=miR-466f-3p&showcnc=1&shownc=1&shownc_nc=1&showncf1=1&showncf2=1&subset=1	-0.66
mmu-miR-466f-3p	Ube2q1	http://www.targetscan.org/cgi-bin/targetscan/mmu_71/view_gene.cgi?rs=ENSMUST00000038356.8&taxid=10090&members=miR-466f-3p&showcnc=1&shownc=1&shownc_nc=1&showncf1=1&showncf2=1&subset=1	-0.66
mmu-miR-466f-3p	Ube2h	http://www.targetscan.org/cgi-bin/targetscan/mmu_71/view_gene.cgi?rs=ENSMUST00000102993.4&taxid=10090&members=miR-466f-3p&showcnc=1&shownc=1&shownc_nc=1&showncf1=1&showncf2=1&subset=1	-0.65
mmu-miR-466f-3p	Gpr64	http://www.targetscan.org/cgi-bin/targetscan/mmu_71/view_gene.cgi?rs=ENSMUST00000112408.3&taxid=10090&members=miR-466f-3p&showcnc=1&shownc=1&shownc_nc=1&showncf1=1&showncf2=1&subset=1	-0.65
mmu-miR-466f-3p	Nova1	http://www.targetscan.org/cgi-bin/targetscan/mmu_71/view_gene.cgi?rs=ENSMUST00000021438.6&taxid=10090&members=miR-466f-3p&showcnc=1&shownc=1&shownc_nc=1&showncf1=1&showncf2=1&subset=1	-0.65
mmu-miR-466f-3p	Cxadr	http://www.targetscan.org/cgi-bin/targetscan/mmu_71/view_gene.cgi?rs=ENSMUST00000023572.8&taxid=10090&members=miR-466f-3p&showcnc=1&shownc=1&shownc_nc=1&showncf1=1&showncf2=1&subset=1	-0.64
mmu-miR-466f-3p	Pde4d	http://www.targetscan.org/cgi-bin/targetscan/mmu_71/view_gene.cgi?rs=ENSMUST00000120664.2&taxid=10090&members=miR-466f-3p&showcnc=1&shownc=1&shownc_nc=1&showncf1=1&showncf2=1&subset=1	-0.64
mmu-miR-466f-3p	Dcun1d4	http://www.targetscan.org/cgi-bin/targetscan/mmu_71/view_gene.cgi?rs=ENSMUST00000063882.6&taxid=10090&members=miR-466f-3p&showcnc=1&shownc=1&shownc_nc=1&showncf1=1&showncf2=1&subset=1	-0.64
mmu-miR-466f-3p	Cplx4	http://www.targetscan.org/cgi-bin/targetscan/mmu_71/view_gene.cgi?rs=ENSMUST00000025397.5&taxid=10090&members=miR-466f-3p&showcnc=1&shownc=1&shownc_nc=1&showncf1=1&showncf2=1&subset=1	-0.64
mmu-miR-466f-3p	Zfp236	http://www.targetscan.org/cgi-bin/targetscan/mmu_71/view_gene.cgi?rs=ENSMUST00000171071.3&taxid=10090&members=miR-466f-3p&showcnc=1&shownc=1&shownc_nc=1&showncf1=1&showncf2=1&subset=1	-0.63
mmu-miR-466f-3p	Sbk2	http://www.targetscan.org/cgi-bin/targetscan/mmu_71/view_gene.cgi?rs=ENSMUST00000182214.2&taxid=10090&members=miR-466f-3p&showcnc=1&shownc=1&shownc_nc=1&showncf1=1&showncf2=1&subset=1	-0.63
mmu-miR-466f-3p	Acyp1	http://www.targetscan.org/cgi-bin/targetscan/mmu_71/view_gene.cgi?rs=ENSMUST00000008966.7&taxid=10090&members=miR-466f-3p&showcnc=1&shownc=1&shownc_nc=1&showncf1=1&showncf2=1&subset=1	-0.63
mmu-miR-466f-3p	Hif1an	http://www.targetscan.org/cgi-bin/targetscan/mmu_71/view_gene.cgi?rs=ENSMUST00000040455.4&taxid=10090&members=miR-466f-3p&showcnc=1&shownc=1&shownc_nc=1&showncf1=1&showncf2=1&subset=1	-0.62
mmu-miR-466f-3p	Fam65b	http://www.targetscan.org/cgi-bin/targetscan/mmu_71/view_gene.cgi?rs=ENSMUST00000110383.2&taxid=10090&members=miR-466f-3p&showcnc=1&shownc=1&shownc_nc=1&showncf1=1&showncf2=1&subset=1	-0.62
mmu-miR-466f-3p	Gm6377	http://www.targetscan.org/cgi-bin/targetscan/mmu_71/view_gene.cgi?rs=ENSMUST00000060013.3&taxid=10090&members=miR-466f-3p&showcnc=1&shownc=1&shownc_nc=1&showncf1=1&showncf2=1&subset=1	-0.62
mmu-miR-466f-3p	A330050F15Rik	http://www.targetscan.org/cgi-bin/targetscan/mmu_71/view_gene.cgi?rs=ENSMUST00000169935.1&taxid=10090&members=miR-466f-3p&showcnc=1&shownc=1&shownc_nc=1&showncf1=1&showncf2=1&subset=1	-0.61
mmu-miR-466f-3p	Palm2Akap2	http://www.targetscan.org/cgi-bin/targetscan/mmu_71/view_gene.cgi?rs=ENSMUST00000150412.1&taxid=10090&members=miR-466f-3p&showcnc=1&shownc=1&shownc_nc=1&showncf1=1&showncf2=1&subset=1	-0.61
mmu-miR-466f-3p	Arl1	http://www.targetscan.org/cgi-bin/targetscan/mmu_71/view_gene.cgi?rs=ENSMUST00000116234.3&taxid=10090&members=miR-466f-3p&showcnc=1&shownc=1&shownc_nc=1&showncf1=1&showncf2=1&subset=1	-0.61
mmu-miR-466f-3p	Rab6b	http://www.targetscan.org/cgi-bin/targetscan/mmu_71/view_gene.cgi?rs=ENSMUST00000035155.7&taxid=10090&members=miR-466f-3p&showcnc=1&shownc=1&shownc_nc=1&showncf1=1&showncf2=1&subset=1	-0.6
mmu-miR-466f-3p	Csn1s2b	http://www.targetscan.org/cgi-bin/targetscan/mmu_71/view_gene.cgi?rs=ENSMUST00000101057.3&taxid=10090&members=miR-466f-3p&showcnc=1&shownc=1&shownc_nc=1&showncf1=1&showncf2=1&subset=1	-0.59
mmu-miR-466f-3p	C1rb	http://www.targetscan.org/cgi-bin/targetscan/mmu_71/view_gene.cgi?rs=ENSMUST00000184647.1&taxid=10090&members=miR-466f-3p&showcnc=1&shownc=1&shownc_nc=1&showncf1=1&showncf2=1&subset=1	-0.59
mmu-miR-466f-3p	Olfr1029	http://www.targetscan.org/cgi-bin/targetscan/mmu_71/view_gene.cgi?rs=ENSMUST00000082191.3&taxid=10090&members=miR-466f-3p&showcnc=1&shownc=1&shownc_nc=1&showncf1=1&showncf2=1&subset=1	-0.59
mmu-miR-466f-3p	Tubb2a	http://www.targetscan.org/cgi-bin/targetscan/mmu_71/view_gene.cgi?rs=ENSMUST00000056427.8&taxid=10090&members=miR-466f-3p&showcnc=1&shownc=1&shownc_nc=1&showncf1=1&showncf2=1&subset=1	-0.59
mmu-miR-466f-3p	Spcs3	http://www.targetscan.org/cgi-bin/targetscan/mmu_71/view_gene.cgi?rs=ENSMUST00000067476.8&taxid=10090&members=miR-466f-3p&showcnc=1&shownc=1&shownc_nc=1&showncf1=1&showncf2=1&subset=1	-0.58
mmu-miR-466f-3p	Scnn1g	http://www.targetscan.org/cgi-bin/targetscan/mmu_71/view_gene.cgi?rs=ENSMUST00000000221.5&taxid=10090&members=miR-466f-3p&showcnc=1&shownc=1&shownc_nc=1&showncf1=1&showncf2=1&subset=1	-0.58
mmu-miR-466f-3p	Foxn2	http://www.targetscan.org/cgi-bin/targetscan/mmu_71/view_gene.cgi?rs=ENSMUST00000112238.3&taxid=10090&members=miR-466f-3p&showcnc=1&shownc=1&shownc_nc=1&showncf1=1&showncf2=1&subset=1	-0.58
mmu-miR-466f-3p	Gm5878	http://www.targetscan.org/cgi-bin/targetscan/mmu_71/view_gene.cgi?rs=ENSMUST00000113802.3&taxid=10090&members=miR-466f-3p&showcnc=1&shownc=1&shownc_nc=1&showncf1=1&showncf2=1&subset=1	-0.58
mmu-miR-466f-3p	Egfr	http://www.targetscan.org/cgi-bin/targetscan/mmu_71/view_gene.cgi?rs=ENSMUST00000020329.7&taxid=10090&members=miR-466f-3p&showcnc=1&shownc=1&shownc_nc=1&showncf1=1&showncf2=1&subset=1	-0.57
mmu-miR-466f-3p	Gm21092	http://www.targetscan.org/cgi-bin/targetscan/mmu_71/view_gene.cgi?rs=ENSMUST00000178995.1&taxid=10090&members=miR-466f-3p&showcnc=1&shownc=1&shownc_nc=1&showncf1=1&showncf2=1&subset=1	-0.57
mmu-miR-466f-3p	Slc27a5	http://www.targetscan.org/cgi-bin/targetscan/mmu_71/view_gene.cgi?rs=ENSMUST00000032539.8&taxid=10090&members=miR-466f-3p&showcnc=1&shownc=1&shownc_nc=1&showncf1=1&showncf2=1&subset=1	-0.57
mmu-miR-466f-3p	Ms4a4b	http://www.targetscan.org/cgi-bin/targetscan/mmu_71/view_gene.cgi?rs=ENSMUST00000035258.8&taxid=10090&members=miR-466f-3p&showcnc=1&shownc=1&shownc_nc=1&showncf1=1&showncf2=1&subset=1	-0.56
mmu-miR-466f-3p	Tmem161a	http://www.targetscan.org/cgi-bin/targetscan/mmu_71/view_gene.cgi?rs=ENSMUST00000002413.9&taxid=10090&members=miR-466f-3p&showcnc=1&shownc=1&shownc_nc=1&showncf1=1&showncf2=1&subset=1	-0.56
mmu-miR-466f-3p	Commd6	http://www.targetscan.org/cgi-bin/targetscan/mmu_71/view_gene.cgi?rs=ENSMUST00000100339.3&taxid=10090&members=miR-466f-3p&showcnc=1&shownc=1&shownc_nc=1&showncf1=1&showncf2=1&subset=1	-0.56
mmu-miR-466f-3p	Zdhhc11	http://www.targetscan.org/cgi-bin/targetscan/mmu_71/view_gene.cgi?rs=ENSMUST00000091493.4&taxid=10090&members=miR-466f-3p&showcnc=1&shownc=1&shownc_nc=1&showncf1=1&showncf2=1&subset=1	-0.56
mmu-miR-466f-3p	Tet3	http://www.targetscan.org/cgi-bin/targetscan/mmu_71/view_gene.cgi?rs=ENSMUST00000089622.5&taxid=10090&members=miR-466f-3p&showcnc=1&shownc=1&shownc_nc=1&showncf1=1&showncf2=1&subset=1	-0.55
mmu-miR-466f-3p	Slc39a8	http://www.targetscan.org/cgi-bin/targetscan/mmu_71/view_gene.cgi?rs=ENSMUST00000180196.2&taxid=10090&members=miR-466f-3p&showcnc=1&shownc=1&shownc_nc=1&showncf1=1&showncf2=1&subset=1	-0.55
mmu-miR-466f-3p	Slc28a3	http://www.targetscan.org/cgi-bin/targetscan/mmu_71/view_gene.cgi?rs=ENSMUST00000022036.8&taxid=10090&members=miR-466f-3p&showcnc=1&shownc=1&shownc_nc=1&showncf1=1&showncf2=1&subset=1	-0.55
mmu-miR-466f-3p	Bub1b	http://www.targetscan.org/cgi-bin/targetscan/mmu_71/view_gene.cgi?rs=ENSMUST00000038341.7&taxid=10090&members=miR-466f-3p&showcnc=1&shownc=1&shownc_nc=1&showncf1=1&showncf2=1&subset=1	-0.55
mmu-miR-466f-3p	Mphosph6	http://www.targetscan.org/cgi-bin/targetscan/mmu_71/view_gene.cgi?rs=ENSMUST00000034303.1&taxid=10090&members=miR-466f-3p&showcnc=1&shownc=1&shownc_nc=1&showncf1=1&showncf2=1&subset=1	-0.55
mmu-miR-466f-3p	Gm10093	http://www.targetscan.org/cgi-bin/targetscan/mmu_71/view_gene.cgi?rs=ENSMUST00000079363.4&taxid=10090&members=miR-466f-3p&showcnc=1&shownc=1&shownc_nc=1&showncf1=1&showncf2=1&subset=1	-0.55
mmu-miR-466f-3p	Cdc7	http://www.targetscan.org/cgi-bin/targetscan/mmu_71/view_gene.cgi?rs=ENSMUST00000031221.6&taxid=10090&members=miR-466f-3p&showcnc=1&shownc=1&shownc_nc=1&showncf1=1&showncf2=1&subset=1	-0.55
mmu-miR-466f-3p	Prkcd	http://www.targetscan.org/cgi-bin/targetscan/mmu_71/view_gene.cgi?rs=ENSMUST00000112210.4&taxid=10090&members=miR-466f-3p&showcnc=1&shownc=1&shownc_nc=1&showncf1=1&showncf2=1&subset=1	-0.54
mmu-miR-466f-3p	9930021J03Rik	http://www.targetscan.org/cgi-bin/targetscan/mmu_71/view_gene.cgi?rs=ENSMUST00000177155.2&taxid=10090&members=miR-466f-3p&showcnc=1&shownc=1&shownc_nc=1&showncf1=1&showncf2=1&subset=1	-0.54
mmu-miR-466f-3p	Ypel5	http://www.targetscan.org/cgi-bin/targetscan/mmu_71/view_gene.cgi?rs=ENSMUST00000045174.5&taxid=10090&members=miR-466f-3p&showcnc=1&shownc=1&shownc_nc=1&showncf1=1&showncf2=1&subset=1	-0.54
mmu-miR-466f-3p	Hspa14	http://www.targetscan.org/cgi-bin/targetscan/mmu_71/view_gene.cgi?rs=ENSMUST00000027961.6&taxid=10090&members=miR-466f-3p&showcnc=1&shownc=1&shownc_nc=1&showncf1=1&showncf2=1&subset=1	-0.54
mmu-miR-466f-3p	Cyp3a25	http://www.targetscan.org/cgi-bin/targetscan/mmu_71/view_gene.cgi?rs=ENSMUST00000068317.7&taxid=10090&members=miR-466f-3p&showcnc=1&shownc=1&shownc_nc=1&showncf1=1&showncf2=1&subset=1	-0.53
mmu-miR-466f-3p	Six6	http://www.targetscan.org/cgi-bin/targetscan/mmu_71/view_gene.cgi?rs=ENSMUST00000021519.6&taxid=10090&members=miR-466f-3p&showcnc=1&shownc=1&shownc_nc=1&showncf1=1&showncf2=1&subset=1	-0.53
mmu-miR-466f-3p	Dazl	http://www.targetscan.org/cgi-bin/targetscan/mmu_71/view_gene.cgi?rs=ENSMUST00000010736.7&taxid=10090&members=miR-466f-3p&showcnc=1&shownc=1&shownc_nc=1&showncf1=1&showncf2=1&subset=1	-0.53
mmu-miR-466f-3p	Cd59a	http://www.targetscan.org/cgi-bin/targetscan/mmu_71/view_gene.cgi?rs=ENSMUST00000040423.6&taxid=10090&members=miR-466f-3p&showcnc=1&shownc=1&shownc_nc=1&showncf1=1&showncf2=1&subset=1	-0.53
mmu-miR-466f-3p	Trib2	http://www.targetscan.org/cgi-bin/targetscan/mmu_71/view_gene.cgi?rs=ENSMUST00000020922.7&taxid=10090&members=miR-466f-3p&showcnc=1&shownc=1&shownc_nc=1&showncf1=1&showncf2=1&subset=1	-0.53
mmu-miR-466f-3p	Il15ra	http://www.targetscan.org/cgi-bin/targetscan/mmu_71/view_gene.cgi?rs=ENSMUST00000148748.2&taxid=10090&members=miR-466f-3p&showcnc=1&shownc=1&shownc_nc=1&showncf1=1&showncf2=1&subset=1	-0.53
mmu-miR-466f-3p	Ccdc169	http://www.targetscan.org/cgi-bin/targetscan/mmu_71/view_gene.cgi?rs=ENSMUST00000052904.5&taxid=10090&members=miR-466f-3p&showcnc=1&shownc=1&shownc_nc=1&showncf1=1&showncf2=1&subset=1	-0.52
mmu-miR-466f-3p	4933406J08Rik	http://www.targetscan.org/cgi-bin/targetscan/mmu_71/view_gene.cgi?rs=ENSMUST00000028661.5&taxid=10090&members=miR-466f-3p&showcnc=1&shownc=1&shownc_nc=1&showncf1=1&showncf2=1&subset=1	-0.51
mmu-miR-466f-3p	Vmn1r7	http://www.targetscan.org/cgi-bin/targetscan/mmu_71/view_gene.cgi?rs=ENSMUST00000176252.1&taxid=10090&members=miR-466f-3p&showcnc=1&shownc=1&shownc_nc=1&showncf1=1&showncf2=1&subset=1	-0.51
mmu-miR-466f-3p	Fgf16	http://www.targetscan.org/cgi-bin/targetscan/mmu_71/view_gene.cgi?rs=ENSMUST00000033581.3&taxid=10090&members=miR-466f-3p&showcnc=1&shownc=1&shownc_nc=1&showncf1=1&showncf2=1&subset=1	-0.51
mmu-miR-466f-3p	Denr	http://www.targetscan.org/cgi-bin/targetscan/mmu_71/view_gene.cgi?rs=ENSMUST00000023869.9&taxid=10090&members=miR-466f-3p&showcnc=1&shownc=1&shownc_nc=1&showncf1=1&showncf2=1&subset=1	-0.51
mmu-miR-466f-3p	Adcyap1	http://www.targetscan.org/cgi-bin/targetscan/mmu_71/view_gene.cgi?rs=ENSMUST00000064775.6&taxid=10090&members=miR-466f-3p&showcnc=1&shownc=1&shownc_nc=1&showncf1=1&showncf2=1&subset=1	-0.51
mmu-miR-466f-3p	Ms4a6c	http://www.targetscan.org/cgi-bin/targetscan/mmu_71/view_gene.cgi?rs=ENSMUST00000165310.2&taxid=10090&members=miR-466f-3p&showcnc=1&shownc=1&shownc_nc=1&showncf1=1&showncf2=1&subset=1	-0.51
mmu-miR-466f-3p	Kitl	http://www.targetscan.org/cgi-bin/targetscan/mmu_71/view_gene.cgi?rs=ENSMUST00000105283.2&taxid=10090&members=miR-466f-3p&showcnc=1&shownc=1&shownc_nc=1&showncf1=1&showncf2=1&subset=1	-0.5
mmu-miR-466f-3p	Txnip	http://www.targetscan.org/cgi-bin/targetscan/mmu_71/view_gene.cgi?rs=ENSMUST00000074519.7&taxid=10090&members=miR-466f-3p&showcnc=1&shownc=1&shownc_nc=1&showncf1=1&showncf2=1&subset=1	-0.5
mmu-miR-466f-3p	Phxr2	http://www.targetscan.org/cgi-bin/targetscan/mmu_71/view_gene.cgi?rs=ENSMUST00000060761.6&taxid=10090&members=miR-466f-3p&showcnc=1&shownc=1&shownc_nc=1&showncf1=1&showncf2=1&subset=1	-0.5
mmu-miR-466f-3p	Papln	http://www.targetscan.org/cgi-bin/targetscan/mmu_71/view_gene.cgi?rs=ENSMUST00000121733.2&taxid=10090&members=miR-466f-3p&showcnc=1&shownc=1&shownc_nc=1&showncf1=1&showncf2=1&subset=1	-0.5
mmu-miR-466f-3p	Cenpi	http://www.targetscan.org/cgi-bin/targetscan/mmu_71/view_gene.cgi?rs=ENSMUST00000081064.6&taxid=10090&members=miR-466f-3p&showcnc=1&shownc=1&shownc_nc=1&showncf1=1&showncf2=1&subset=1	-0.5
mmu-miR-466f-3p	Cse1l	http://www.targetscan.org/cgi-bin/targetscan/mmu_71/view_gene.cgi?rs=ENSMUST00000002790.8&taxid=10090&members=miR-466f-3p&showcnc=1&shownc=1&shownc_nc=1&showncf1=1&showncf2=1&subset=1	-0.5
mmu-miR-466f-3p	Klf6	http://www.targetscan.org/cgi-bin/targetscan/mmu_71/view_gene.cgi?rs=ENSMUST00000000080.6&taxid=10090&members=miR-466f-3p&showcnc=1&shownc=1&shownc_nc=1&showncf1=1&showncf2=1&subset=1	-0.5
mmu-miR-466f-3p	Cnep1r1	http://www.targetscan.org/cgi-bin/targetscan/mmu_71/view_gene.cgi?rs=ENSMUST00000095214.4&taxid=10090&members=miR-466f-3p&showcnc=1&shownc=1&shownc_nc=1&showncf1=1&showncf2=1&subset=1	-0.5
mmu-miR-466f-3p	Ascl1	http://www.targetscan.org/cgi-bin/targetscan/mmu_71/view_gene.cgi?rs=ENSMUST00000020243.7&taxid=10090&members=miR-466f-3p&showcnc=1&shownc=1&shownc_nc=1&showncf1=1&showncf2=1&subset=1	-0.49
mmu-miR-466f-3p	Zfp53	http://www.targetscan.org/cgi-bin/targetscan/mmu_71/view_gene.cgi?rs=ENSMUST00000076664.6&taxid=10090&members=miR-466f-3p&showcnc=1&shownc=1&shownc_nc=1&showncf1=1&showncf2=1&subset=1	-0.49
mmu-miR-466f-3p	Psph	http://www.targetscan.org/cgi-bin/targetscan/mmu_71/view_gene.cgi?rs=ENSMUST00000118268.3&taxid=10090&members=miR-466f-3p&showcnc=1&shownc=1&shownc_nc=1&showncf1=1&showncf2=1&subset=1	-0.49
mmu-miR-466f-3p	Rnf220	http://www.targetscan.org/cgi-bin/targetscan/mmu_71/view_gene.cgi?rs=ENSMUST00000030439.9&taxid=10090&members=miR-466f-3p&showcnc=1&shownc=1&shownc_nc=1&showncf1=1&showncf2=1&subset=1	-0.49
mmu-miR-466f-3p	2310033P09Rik	http://www.targetscan.org/cgi-bin/targetscan/mmu_71/view_gene.cgi?rs=ENSMUST00000020719.6&taxid=10090&members=miR-466f-3p&showcnc=1&shownc=1&shownc_nc=1&showncf1=1&showncf2=1&subset=1	-0.49
mmu-miR-466f-3p	Ppid	http://www.targetscan.org/cgi-bin/targetscan/mmu_71/view_gene.cgi?rs=ENSMUST00000029382.7&taxid=10090&members=miR-466f-3p&showcnc=1&shownc=1&shownc_nc=1&showncf1=1&showncf2=1&subset=1	-0.49
mmu-miR-466f-3p	Sycp2	http://www.targetscan.org/cgi-bin/targetscan/mmu_71/view_gene.cgi?rs=ENSMUST00000081134.4&taxid=10090&members=miR-466f-3p&showcnc=1&shownc=1&shownc_nc=1&showncf1=1&showncf2=1&subset=1	-0.49
mmu-miR-466f-3p	Cxcl5	http://www.targetscan.org/cgi-bin/targetscan/mmu_71/view_gene.cgi?rs=ENSMUST00000031318.4&taxid=10090&members=miR-466f-3p&showcnc=1&shownc=1&shownc_nc=1&showncf1=1&showncf2=1&subset=1	-0.48
mmu-miR-466f-3p	Ins1	http://www.targetscan.org/cgi-bin/targetscan/mmu_71/view_gene.cgi?rs=ENSMUST00000039652.4&taxid=10090&members=miR-466f-3p&showcnc=1&shownc=1&shownc_nc=1&showncf1=1&showncf2=1&subset=1	-0.48
mmu-miR-466f-3p	Rab14	http://www.targetscan.org/cgi-bin/targetscan/mmu_71/view_gene.cgi?rs=ENSMUST00000113025.1&taxid=10090&members=miR-466f-3p&showcnc=1&shownc=1&shownc_nc=1&showncf1=1&showncf2=1&subset=1	-0.48
mmu-miR-466f-3p	P2ry1	http://www.targetscan.org/cgi-bin/targetscan/mmu_71/view_gene.cgi?rs=ENSMUST00000029331.1&taxid=10090&members=miR-466f-3p&showcnc=1&shownc=1&shownc_nc=1&showncf1=1&showncf2=1&subset=1	-0.48
mmu-miR-466f-3p	Gm2016	http://www.targetscan.org/cgi-bin/targetscan/mmu_71/view_gene.cgi?rs=ENSMUST00000110147.2&taxid=10090&members=miR-466f-3p&showcnc=1&shownc=1&shownc_nc=1&showncf1=1&showncf2=1&subset=1	-0.48
mmu-miR-466f-3p	Ifi204	http://www.targetscan.org/cgi-bin/targetscan/mmu_71/view_gene.cgi?rs=ENSMUST00000111214.2&taxid=10090&members=miR-466f-3p&showcnc=1&shownc=1&shownc_nc=1&showncf1=1&showncf2=1&subset=1	-0.48
mmu-miR-466f-3p	Lonrf3	http://www.targetscan.org/cgi-bin/targetscan/mmu_71/view_gene.cgi?rs=ENSMUST00000016383.4&taxid=10090&members=miR-466f-3p&showcnc=1&shownc=1&shownc_nc=1&showncf1=1&showncf2=1&subset=1	-0.48
mmu-miR-466f-3p	Lifr	http://www.targetscan.org/cgi-bin/targetscan/mmu_71/view_gene.cgi?rs=ENSMUST00000171588.1&taxid=10090&members=miR-466f-3p&showcnc=1&shownc=1&shownc_nc=1&showncf1=1&showncf2=1&subset=1	-0.48
mmu-miR-466f-3p	1700048O20Rik	http://www.targetscan.org/cgi-bin/targetscan/mmu_71/view_gene.cgi?rs=ENSMUST00000063103.4&taxid=10090&members=miR-466f-3p&showcnc=1&shownc=1&shownc_nc=1&showncf1=1&showncf2=1&subset=1	-0.48
mmu-miR-466f-3p	Lum	http://www.targetscan.org/cgi-bin/targetscan/mmu_71/view_gene.cgi?rs=ENSMUST00000038160.4&taxid=10090&members=miR-466f-3p&showcnc=1&shownc=1&shownc_nc=1&showncf1=1&showncf2=1&subset=1	-0.48
mmu-miR-466f-3p	Mgam	http://www.targetscan.org/cgi-bin/targetscan/mmu_71/view_gene.cgi?rs=ENSMUST00000071535.6&taxid=10090&members=miR-466f-3p&showcnc=1&shownc=1&shownc_nc=1&showncf1=1&showncf2=1&subset=1	-0.48
mmu-miR-466f-3p	Tmprss12	http://www.targetscan.org/cgi-bin/targetscan/mmu_71/view_gene.cgi?rs=ENSMUST00000096200.4&taxid=10090&members=miR-466f-3p&showcnc=1&shownc=1&shownc_nc=1&showncf1=1&showncf2=1&subset=1	-0.48
mmu-miR-466f-3p	Hist1h2bj	http://www.targetscan.org/cgi-bin/targetscan/mmu_71/view_gene.cgi?rs=ENSMUST00000110452.1&taxid=10090&members=miR-466f-3p&showcnc=1&shownc=1&shownc_nc=1&showncf1=1&showncf2=1&subset=1	-0.48
mmu-miR-466f-3p	Txndc17	http://www.targetscan.org/cgi-bin/targetscan/mmu_71/view_gene.cgi?rs=ENSMUST00000021158.3&taxid=10090&members=miR-466f-3p&showcnc=1&shownc=1&shownc_nc=1&showncf1=1&showncf2=1&subset=1	-0.48
mmu-miR-466f-3p	Cep192	http://www.targetscan.org/cgi-bin/targetscan/mmu_71/view_gene.cgi?rs=ENSMUST00000025425.5&taxid=10090&members=miR-466f-3p&showcnc=1&shownc=1&shownc_nc=1&showncf1=1&showncf2=1&subset=1	-0.47
mmu-miR-466f-3p	Tcf21	http://www.targetscan.org/cgi-bin/targetscan/mmu_71/view_gene.cgi?rs=ENSMUST00000049930.7&taxid=10090&members=miR-466f-3p&showcnc=1&shownc=1&shownc_nc=1&showncf1=1&showncf2=1&subset=1	-0.47
mmu-miR-466f-3p	Grb2	http://www.targetscan.org/cgi-bin/targetscan/mmu_71/view_gene.cgi?rs=ENSMUST00000106497.2&taxid=10090&members=miR-466f-3p&showcnc=1&shownc=1&shownc_nc=1&showncf1=1&showncf2=1&subset=1	-0.47
mmu-miR-466f-3p	Uba2	http://www.targetscan.org/cgi-bin/targetscan/mmu_71/view_gene.cgi?rs=ENSMUST00000102746.5&taxid=10090&members=miR-466f-3p&showcnc=1&shownc=1&shownc_nc=1&showncf1=1&showncf2=1&subset=1	-0.47
mmu-miR-466f-3p	Gm609	http://www.targetscan.org/cgi-bin/targetscan/mmu_71/view_gene.cgi?rs=ENSMUST00000114585.2&taxid=10090&members=miR-466f-3p&showcnc=1&shownc=1&shownc_nc=1&showncf1=1&showncf2=1&subset=1	-0.47
mmu-miR-466f-3p	Utp23	http://www.targetscan.org/cgi-bin/targetscan/mmu_71/view_gene.cgi?rs=ENSMUST00000137116.2&taxid=10090&members=miR-466f-3p&showcnc=1&shownc=1&shownc_nc=1&showncf1=1&showncf2=1&subset=1	-0.47
mmu-miR-466f-3p	Rit2	http://www.targetscan.org/cgi-bin/targetscan/mmu_71/view_gene.cgi?rs=ENSMUST00000139924.1&taxid=10090&members=miR-466f-3p&showcnc=1&shownc=1&shownc_nc=1&showncf1=1&showncf2=1&subset=1	-0.47
mmu-miR-466f-3p	Pum1	http://www.targetscan.org/cgi-bin/targetscan/mmu_71/view_gene.cgi?rs=ENSMUST00000030315.7&taxid=10090&members=miR-466f-3p&showcnc=1&shownc=1&shownc_nc=1&showncf1=1&showncf2=1&subset=1	-0.47
mmu-miR-466f-3p	Med10	http://www.targetscan.org/cgi-bin/targetscan/mmu_71/view_gene.cgi?rs=ENSMUST00000022089.8&taxid=10090&members=miR-466f-3p&showcnc=1&shownc=1&shownc_nc=1&showncf1=1&showncf2=1&subset=1	-0.47
mmu-miR-466f-3p	Stmnd1	http://www.targetscan.org/cgi-bin/targetscan/mmu_71/view_gene.cgi?rs=ENSMUST00000076622.3&taxid=10090&members=miR-466f-3p&showcnc=1&shownc=1&shownc_nc=1&showncf1=1&showncf2=1&subset=1	-0.46
mmu-miR-466f-3p	Hnf4g	http://www.targetscan.org/cgi-bin/targetscan/mmu_71/view_gene.cgi?rs=ENSMUST00000017832.9&taxid=10090&members=miR-466f-3p&showcnc=1&shownc=1&shownc_nc=1&showncf1=1&showncf2=1&subset=1	-0.46
mmu-miR-466f-3p	Ppap2a	http://www.targetscan.org/cgi-bin/targetscan/mmu_71/view_gene.cgi?rs=ENSMUST00000016144.5&taxid=10090&members=miR-466f-3p&showcnc=1&shownc=1&shownc_nc=1&showncf1=1&showncf2=1&subset=1	-0.46
mmu-miR-466f-3p	Cyp4a12a	http://www.targetscan.org/cgi-bin/targetscan/mmu_71/view_gene.cgi?rs=ENSMUST00000084343.3&taxid=10090&members=miR-466f-3p&showcnc=1&shownc=1&shownc_nc=1&showncf1=1&showncf2=1&subset=1	-0.46
mmu-miR-466f-3p	Iscu	http://www.targetscan.org/cgi-bin/targetscan/mmu_71/view_gene.cgi?rs=ENSMUST00000112311.2&taxid=10090&members=miR-466f-3p&showcnc=1&shownc=1&shownc_nc=1&showncf1=1&showncf2=1&subset=1	-0.46
mmu-miR-466f-3p	Lin52	http://www.targetscan.org/cgi-bin/targetscan/mmu_71/view_gene.cgi?rs=ENSMUST00000137170.1&taxid=10090&members=miR-466f-3p&showcnc=1&shownc=1&shownc_nc=1&showncf1=1&showncf2=1&subset=1	-0.46
mmu-miR-466f-3p	Aga	http://www.targetscan.org/cgi-bin/targetscan/mmu_71/view_gene.cgi?rs=ENSMUST00000033920.4&taxid=10090&members=miR-466f-3p&showcnc=1&shownc=1&shownc_nc=1&showncf1=1&showncf2=1&subset=1	-0.46
mmu-miR-466f-3p	Isca2	http://www.targetscan.org/cgi-bin/targetscan/mmu_71/view_gene.cgi?rs=ENSMUST00000021667.5&taxid=10090&members=miR-466f-3p&showcnc=1&shownc=1&shownc_nc=1&showncf1=1&showncf2=1&subset=1	-0.46
mmu-miR-466f-3p	Pex6	http://www.targetscan.org/cgi-bin/targetscan/mmu_71/view_gene.cgi?rs=ENSMUST00000002840.8&taxid=10090&members=miR-466f-3p&showcnc=1&shownc=1&shownc_nc=1&showncf1=1&showncf2=1&subset=1	-0.46
mmu-miR-466f-3p	Ubap2l	http://www.targetscan.org/cgi-bin/targetscan/mmu_71/view_gene.cgi?rs=ENSMUST00000090908.6&taxid=10090&members=miR-466f-3p&showcnc=1&shownc=1&shownc_nc=1&showncf1=1&showncf2=1&subset=1	-0.46
mmu-miR-466f-3p	Zmat1	http://www.targetscan.org/cgi-bin/targetscan/mmu_71/view_gene.cgi?rs=ENSMUST00000113185.3&taxid=10090&members=miR-466f-3p&showcnc=1&shownc=1&shownc_nc=1&showncf1=1&showncf2=1&subset=1	-0.46
mmu-miR-466f-3p	Gm5868	http://www.targetscan.org/cgi-bin/targetscan/mmu_71/view_gene.cgi?rs=ENSMUST00000031124.4&taxid=10090&members=miR-466f-3p&showcnc=1&shownc=1&shownc_nc=1&showncf1=1&showncf2=1&subset=1	-0.46
mmu-miR-466f-3p	Gm3183	http://www.targetscan.org/cgi-bin/targetscan/mmu_71/view_gene.cgi?rs=ENSMUST00000180076.1&taxid=10090&members=miR-466f-3p&showcnc=1&shownc=1&shownc_nc=1&showncf1=1&showncf2=1&subset=1	-0.46
mmu-miR-466f-3p	Olfr456	http://www.targetscan.org/cgi-bin/targetscan/mmu_71/view_gene.cgi?rs=ENSMUST00000057251.6&taxid=10090&members=miR-466f-3p&showcnc=1&shownc=1&shownc_nc=1&showncf1=1&showncf2=1&subset=1	-0.45
mmu-miR-466f-3p	Gkap1	http://www.targetscan.org/cgi-bin/targetscan/mmu_71/view_gene.cgi?rs=ENSMUST00000091579.4&taxid=10090&members=miR-466f-3p&showcnc=1&shownc=1&shownc_nc=1&showncf1=1&showncf2=1&subset=1	-0.45
mmu-miR-466f-3p	Fubp1	http://www.targetscan.org/cgi-bin/targetscan/mmu_71/view_gene.cgi?rs=ENSMUST00000166984.2&taxid=10090&members=miR-466f-3p&showcnc=1&shownc=1&shownc_nc=1&showncf1=1&showncf2=1&subset=1	-0.45
mmu-miR-466f-3p	Oas1e	http://www.targetscan.org/cgi-bin/targetscan/mmu_71/view_gene.cgi?rs=ENSMUST00000100785.3&taxid=10090&members=miR-466f-3p&showcnc=1&shownc=1&shownc_nc=1&showncf1=1&showncf2=1&subset=1	-0.45
mmu-miR-466f-3p	Pid1	http://www.targetscan.org/cgi-bin/targetscan/mmu_71/view_gene.cgi?rs=ENSMUST00000168574.3&taxid=10090&members=miR-466f-3p&showcnc=1&shownc=1&shownc_nc=1&showncf1=1&showncf2=1&subset=1	-0.45
mmu-miR-466f-3p	1810024B03Rik	http://www.targetscan.org/cgi-bin/targetscan/mmu_71/view_gene.cgi?rs=ENSMUST00000056146.1&taxid=10090&members=miR-466f-3p&showcnc=1&shownc=1&shownc_nc=1&showncf1=1&showncf2=1&subset=1	-0.45
mmu-miR-466f-3p	Ttc32	http://www.targetscan.org/cgi-bin/targetscan/mmu_71/view_gene.cgi?rs=ENSMUST00000085741.1&taxid=10090&members=miR-466f-3p&showcnc=1&shownc=1&shownc_nc=1&showncf1=1&showncf2=1&subset=1	-0.45
mmu-miR-466f-3p	Ctsm	http://www.targetscan.org/cgi-bin/targetscan/mmu_71/view_gene.cgi?rs=ENSMUST00000099451.2&taxid=10090&members=miR-466f-3p&showcnc=1&shownc=1&shownc_nc=1&showncf1=1&showncf2=1&subset=1	-0.45
mmu-miR-466f-3p	Kcnd2	http://www.targetscan.org/cgi-bin/targetscan/mmu_71/view_gene.cgi?rs=ENSMUST00000081542.5&taxid=10090&members=miR-466f-3p&showcnc=1&shownc=1&shownc_nc=1&showncf1=1&showncf2=1&subset=1	-0.45
mmu-miR-466f-3p	Smim18	http://www.targetscan.org/cgi-bin/targetscan/mmu_71/view_gene.cgi?rs=ENSMUST00000179364.2&taxid=10090&members=miR-466f-3p&showcnc=1&shownc=1&shownc_nc=1&showncf1=1&showncf2=1&subset=1	-0.44
mmu-miR-466f-3p	Mill2	http://www.targetscan.org/cgi-bin/targetscan/mmu_71/view_gene.cgi?rs=ENSMUST00000072386.5&taxid=10090&members=miR-466f-3p&showcnc=1&shownc=1&shownc_nc=1&showncf1=1&showncf2=1&subset=1	-0.44
mmu-miR-466f-3p	Ngfr	http://www.targetscan.org/cgi-bin/targetscan/mmu_71/view_gene.cgi?rs=ENSMUST00000000122.6&taxid=10090&members=miR-466f-3p&showcnc=1&shownc=1&shownc_nc=1&showncf1=1&showncf2=1&subset=1	-0.44
mmu-miR-466f-3p	Tm6sf1	http://www.targetscan.org/cgi-bin/targetscan/mmu_71/view_gene.cgi?rs=ENSMUST00000041890.2&taxid=10090&members=miR-466f-3p&showcnc=1&shownc=1&shownc_nc=1&showncf1=1&showncf2=1&subset=1	-0.44
mmu-miR-466f-3p	Pura	http://www.targetscan.org/cgi-bin/targetscan/mmu_71/view_gene.cgi?rs=ENSMUST00000051301.3&taxid=10090&members=miR-466f-3p&showcnc=1&shownc=1&shownc_nc=1&showncf1=1&showncf2=1&subset=1	-0.44
mmu-miR-466f-3p	Mylip	http://www.targetscan.org/cgi-bin/targetscan/mmu_71/view_gene.cgi?rs=ENSMUST00000038275.9&taxid=10090&members=miR-466f-3p&showcnc=1&shownc=1&shownc_nc=1&showncf1=1&showncf2=1&subset=1	-0.43
mmu-miR-466f-3p	Lrif1	http://www.targetscan.org/cgi-bin/targetscan/mmu_71/view_gene.cgi?rs=ENSMUST00000106736.2&taxid=10090&members=miR-466f-3p&showcnc=1&shownc=1&shownc_nc=1&showncf1=1&showncf2=1&subset=1	-0.43
mmu-miR-466f-3p	Pex3	http://www.targetscan.org/cgi-bin/targetscan/mmu_71/view_gene.cgi?rs=ENSMUST00000019945.9&taxid=10090&members=miR-466f-3p&showcnc=1&shownc=1&shownc_nc=1&showncf1=1&showncf2=1&subset=1	-0.43
mmu-miR-466f-3p	Ccdc82	http://www.targetscan.org/cgi-bin/targetscan/mmu_71/view_gene.cgi?rs=ENSMUST00000110583.3&taxid=10090&members=miR-466f-3p&showcnc=1&shownc=1&shownc_nc=1&showncf1=1&showncf2=1&subset=1	-0.43
mmu-miR-466f-3p	Srsf5	http://www.targetscan.org/cgi-bin/targetscan/mmu_71/view_gene.cgi?rs=ENSMUST00000094693.5&taxid=10090&members=miR-466f-3p&showcnc=1&shownc=1&shownc_nc=1&showncf1=1&showncf2=1&subset=1	-0.43
mmu-miR-466f-3p	Saa2	http://www.targetscan.org/cgi-bin/targetscan/mmu_71/view_gene.cgi?rs=ENSMUST00000075982.2&taxid=10090&members=miR-466f-3p&showcnc=1&shownc=1&shownc_nc=1&showncf1=1&showncf2=1&subset=1	-0.43
mmu-miR-466f-3p	Emr4	http://www.targetscan.org/cgi-bin/targetscan/mmu_71/view_gene.cgi?rs=ENSMUST00000025004.6&taxid=10090&members=miR-466f-3p&showcnc=1&shownc=1&shownc_nc=1&showncf1=1&showncf2=1&subset=1	-0.43
mmu-miR-466f-3p	Ciart	http://www.targetscan.org/cgi-bin/targetscan/mmu_71/view_gene.cgi?rs=ENSMUST00000159739.2&taxid=10090&members=miR-466f-3p&showcnc=1&shownc=1&shownc_nc=1&showncf1=1&showncf2=1&subset=1	-0.43
mmu-miR-466f-3p	Vps45	http://www.targetscan.org/cgi-bin/targetscan/mmu_71/view_gene.cgi?rs=ENSMUST00000015891.5&taxid=10090&members=miR-466f-3p&showcnc=1&shownc=1&shownc_nc=1&showncf1=1&showncf2=1&subset=1	-0.43
mmu-miR-466f-3p	Psg21	http://www.targetscan.org/cgi-bin/targetscan/mmu_71/view_gene.cgi?rs=ENSMUST00000182128.1&taxid=10090&members=miR-466f-3p&showcnc=1&shownc=1&shownc_nc=1&showncf1=1&showncf2=1&subset=1	-0.43
mmu-miR-466f-3p	Gtpbp10	http://www.targetscan.org/cgi-bin/targetscan/mmu_71/view_gene.cgi?rs=ENSMUST00000115441.3&taxid=10090&members=miR-466f-3p&showcnc=1&shownc=1&shownc_nc=1&showncf1=1&showncf2=1&subset=1	-0.43
mmu-miR-466f-3p	Sfmbt2	http://www.targetscan.org/cgi-bin/targetscan/mmu_71/view_gene.cgi?rs=ENSMUST00000041105.6&taxid=10090&members=miR-466f-3p&showcnc=1&shownc=1&shownc_nc=1&showncf1=1&showncf2=1&subset=1	-0.43
mmu-miR-466f-3p	Zic4	http://www.targetscan.org/cgi-bin/targetscan/mmu_71/view_gene.cgi?rs=ENSMUST00000066384.6&taxid=10090&members=miR-466f-3p&showcnc=1&shownc=1&shownc_nc=1&showncf1=1&showncf2=1&subset=1	-0.43
mmu-miR-466f-3p	Vps26a	http://www.targetscan.org/cgi-bin/targetscan/mmu_71/view_gene.cgi?rs=ENSMUST00000105447.4&taxid=10090&members=miR-466f-3p&showcnc=1&shownc=1&shownc_nc=1&showncf1=1&showncf2=1&subset=1	-0.43
mmu-miR-466f-3p	Foxr2	http://www.targetscan.org/cgi-bin/targetscan/mmu_71/view_gene.cgi?rs=ENSMUST00000096265.4&taxid=10090&members=miR-466f-3p&showcnc=1&shownc=1&shownc_nc=1&showncf1=1&showncf2=1&subset=1	-0.43
mmu-miR-466f-3p	Cdkl1	http://www.targetscan.org/cgi-bin/targetscan/mmu_71/view_gene.cgi?rs=ENSMUST00000021377.4&taxid=10090&members=miR-466f-3p&showcnc=1&shownc=1&shownc_nc=1&showncf1=1&showncf2=1&subset=1	-0.43
mmu-miR-466f-3p	Gyg	http://www.targetscan.org/cgi-bin/targetscan/mmu_71/view_gene.cgi?rs=ENSMUST00000118015.3&taxid=10090&members=miR-466f-3p&showcnc=1&shownc=1&shownc_nc=1&showncf1=1&showncf2=1&subset=1	-0.43
mmu-miR-466f-3p	Cdkl2	http://www.targetscan.org/cgi-bin/targetscan/mmu_71/view_gene.cgi?rs=ENSMUST00000086978.6&taxid=10090&members=miR-466f-3p&showcnc=1&shownc=1&shownc_nc=1&showncf1=1&showncf2=1&subset=1	-0.42
mmu-miR-466f-3p	Slc20a2	http://www.targetscan.org/cgi-bin/targetscan/mmu_71/view_gene.cgi?rs=ENSMUST00000067786.7&taxid=10090&members=miR-466f-3p&showcnc=1&shownc=1&shownc_nc=1&showncf1=1&showncf2=1&subset=1	-0.42
mmu-miR-466f-3p	Plekha5	http://www.targetscan.org/cgi-bin/targetscan/mmu_71/view_gene.cgi?rs=ENSMUST00000087622.3&taxid=10090&members=miR-466f-3p&showcnc=1&shownc=1&shownc_nc=1&showncf1=1&showncf2=1&subset=1	-0.42
mmu-miR-466f-3p	Paqr9	http://www.targetscan.org/cgi-bin/targetscan/mmu_71/view_gene.cgi?rs=ENSMUST00000079597.6&taxid=10090&members=miR-466f-3p&showcnc=1&shownc=1&shownc_nc=1&showncf1=1&showncf2=1&subset=1	-0.42
mmu-miR-466f-3p	1700074P13Rik	http://www.targetscan.org/cgi-bin/targetscan/mmu_71/view_gene.cgi?rs=ENSMUST00000122181.2&taxid=10090&members=miR-466f-3p&showcnc=1&shownc=1&shownc_nc=1&showncf1=1&showncf2=1&subset=1	-0.42
mmu-miR-466f-3p	Arhgap32	http://www.targetscan.org/cgi-bin/targetscan/mmu_71/view_gene.cgi?rs=ENSMUST00000174641.2&taxid=10090&members=miR-466f-3p&showcnc=1&shownc=1&shownc_nc=1&showncf1=1&showncf2=1&subset=1	-0.42
mmu-miR-466f-3p	Slc4a5	http://www.targetscan.org/cgi-bin/targetscan/mmu_71/view_gene.cgi?rs=ENSMUST00000039212.7&taxid=10090&members=miR-466f-3p&showcnc=1&shownc=1&shownc_nc=1&showncf1=1&showncf2=1&subset=1	-0.42
mmu-miR-466f-3p	Gpd1l	http://www.targetscan.org/cgi-bin/targetscan/mmu_71/view_gene.cgi?rs=ENSMUST00000146623.2&taxid=10090&members=miR-466f-3p&showcnc=1&shownc=1&shownc_nc=1&showncf1=1&showncf2=1&subset=1	-0.42
mmu-miR-466f-3p	Mrpl44	http://www.targetscan.org/cgi-bin/targetscan/mmu_71/view_gene.cgi?rs=ENSMUST00000027464.8&taxid=10090&members=miR-466f-3p&showcnc=1&shownc=1&shownc_nc=1&showncf1=1&showncf2=1&subset=1	-0.42
mmu-miR-466f-3p	4833420G17Rik	http://www.targetscan.org/cgi-bin/targetscan/mmu_71/view_gene.cgi?rs=ENSMUST00000026519.8&taxid=10090&members=miR-466f-3p&showcnc=1&shownc=1&shownc_nc=1&showncf1=1&showncf2=1&subset=1	-0.42
mmu-miR-466f-3p	Rbm5	http://www.targetscan.org/cgi-bin/targetscan/mmu_71/view_gene.cgi?rs=ENSMUST00000182659.2&taxid=10090&members=miR-466f-3p&showcnc=1&shownc=1&shownc_nc=1&showncf1=1&showncf2=1&subset=1	-0.42
mmu-miR-466f-3p	Ccdc81	http://www.targetscan.org/cgi-bin/targetscan/mmu_71/view_gene.cgi?rs=ENSMUST00000041195.5&taxid=10090&members=miR-466f-3p&showcnc=1&shownc=1&shownc_nc=1&showncf1=1&showncf2=1&subset=1	-0.42
mmu-miR-466f-3p	Vmn1r32	http://www.targetscan.org/cgi-bin/targetscan/mmu_71/view_gene.cgi?rs=ENSMUST00000079584.1&taxid=10090&members=miR-466f-3p&showcnc=1&shownc=1&shownc_nc=1&showncf1=1&showncf2=1&subset=1	-0.42
mmu-miR-466f-3p	P2ry12	http://www.targetscan.org/cgi-bin/targetscan/mmu_71/view_gene.cgi?rs=ENSMUST00000050360.8&taxid=10090&members=miR-466f-3p&showcnc=1&shownc=1&shownc_nc=1&showncf1=1&showncf2=1&subset=1	-0.42
mmu-miR-466f-3p	Cd200r4	http://www.targetscan.org/cgi-bin/targetscan/mmu_71/view_gene.cgi?rs=ENSMUST00000114626.3&taxid=10090&members=miR-466f-3p&showcnc=1&shownc=1&shownc_nc=1&showncf1=1&showncf2=1&subset=1	-0.42
mmu-miR-466f-3p	Slc2a4	http://www.targetscan.org/cgi-bin/targetscan/mmu_71/view_gene.cgi?rs=ENSMUST00000018710.7&taxid=10090&members=miR-466f-3p&showcnc=1&shownc=1&shownc_nc=1&showncf1=1&showncf2=1&subset=1	-0.42
mmu-miR-466f-3p	Zc3h12b	http://www.targetscan.org/cgi-bin/targetscan/mmu_71/view_gene.cgi?rs=ENSMUST00000082183.7&taxid=10090&members=miR-466f-3p&showcnc=1&shownc=1&shownc_nc=1&showncf1=1&showncf2=1&subset=1	-0.42
mmu-miR-466f-3p	Gm5128	http://www.targetscan.org/cgi-bin/targetscan/mmu_71/view_gene.cgi?rs=ENSMUST00000180198.1&taxid=10090&members=miR-466f-3p&showcnc=1&shownc=1&shownc_nc=1&showncf1=1&showncf2=1&subset=1	-0.42
mmu-miR-466f-3p	Zfp955a	http://www.targetscan.org/cgi-bin/targetscan/mmu_71/view_gene.cgi?rs=ENSMUST00000008830.8&taxid=10090&members=miR-466f-3p&showcnc=1&shownc=1&shownc_nc=1&showncf1=1&showncf2=1&subset=1	-0.42
mmu-miR-466f-3p	Plk4	http://www.targetscan.org/cgi-bin/targetscan/mmu_71/view_gene.cgi?rs=ENSMUST00000026858.6&taxid=10090&members=miR-466f-3p&showcnc=1&shownc=1&shownc_nc=1&showncf1=1&showncf2=1&subset=1	-0.42
mmu-miR-466f-3p	Iqcf5	http://www.targetscan.org/cgi-bin/targetscan/mmu_71/view_gene.cgi?rs=ENSMUST00000085113.4&taxid=10090&members=miR-466f-3p&showcnc=1&shownc=1&shownc_nc=1&showncf1=1&showncf2=1&subset=1	-0.42
mmu-miR-466f-3p	Shc3	http://www.targetscan.org/cgi-bin/targetscan/mmu_71/view_gene.cgi?rs=ENSMUST00000021898.5&taxid=10090&members=miR-466f-3p&showcnc=1&shownc=1&shownc_nc=1&showncf1=1&showncf2=1&subset=1	-0.41
mmu-miR-466f-3p	Txndc9	http://www.targetscan.org/cgi-bin/targetscan/mmu_71/view_gene.cgi?rs=ENSMUST00000162031.2&taxid=10090&members=miR-466f-3p&showcnc=1&shownc=1&shownc_nc=1&showncf1=1&showncf2=1&subset=1	-0.41
mmu-miR-466f-3p	Il1f8	http://www.targetscan.org/cgi-bin/targetscan/mmu_71/view_gene.cgi?rs=ENSMUST00000028363.1&taxid=10090&members=miR-466f-3p&showcnc=1&shownc=1&shownc_nc=1&showncf1=1&showncf2=1&subset=1	-0.41
mmu-miR-466f-3p	Nkd2	http://www.targetscan.org/cgi-bin/targetscan/mmu_71/view_gene.cgi?rs=ENSMUST00000022051.8&taxid=10090&members=miR-466f-3p&showcnc=1&shownc=1&shownc_nc=1&showncf1=1&showncf2=1&subset=1	-0.41
mmu-miR-466f-3p	Esm1	http://www.targetscan.org/cgi-bin/targetscan/mmu_71/view_gene.cgi?rs=ENSMUST00000038144.8&taxid=10090&members=miR-466f-3p&showcnc=1&shownc=1&shownc_nc=1&showncf1=1&showncf2=1&subset=1	-0.41
mmu-miR-466f-3p	Wfdc15a	http://www.targetscan.org/cgi-bin/targetscan/mmu_71/view_gene.cgi?rs=ENSMUST00000063251.2&taxid=10090&members=miR-466f-3p&showcnc=1&shownc=1&shownc_nc=1&showncf1=1&showncf2=1&subset=1	-0.41
mmu-miR-466f-3p	4632428N05Rik	http://www.targetscan.org/cgi-bin/targetscan/mmu_71/view_gene.cgi?rs=ENSMUST00000020301.8&taxid=10090&members=miR-466f-3p&showcnc=1&shownc=1&shownc_nc=1&showncf1=1&showncf2=1&subset=1	-0.41
mmu-miR-466f-3p	Malt1	http://www.targetscan.org/cgi-bin/targetscan/mmu_71/view_gene.cgi?rs=ENSMUST00000049248.5&taxid=10090&members=miR-466f-3p&showcnc=1&shownc=1&shownc_nc=1&showncf1=1&showncf2=1&subset=1	-0.41
mmu-miR-466f-3p	Gpr45	http://www.targetscan.org/cgi-bin/targetscan/mmu_71/view_gene.cgi?rs=ENSMUST00000179766.2&taxid=10090&members=miR-466f-3p&showcnc=1&shownc=1&shownc_nc=1&showncf1=1&showncf2=1&subset=1	-0.41
mmu-miR-466f-3p	Tmem170b	http://www.targetscan.org/cgi-bin/targetscan/mmu_71/view_gene.cgi?rs=ENSMUST00000129449.1&taxid=10090&members=miR-466f-3p&showcnc=1&shownc=1&shownc_nc=1&showncf1=1&showncf2=1&subset=1	-0.41
mmu-miR-466f-3p	Gm266	http://www.targetscan.org/cgi-bin/targetscan/mmu_71/view_gene.cgi?rs=ENSMUST00000010673.5&taxid=10090&members=miR-466f-3p&showcnc=1&shownc=1&shownc_nc=1&showncf1=1&showncf2=1&subset=1	-0.41
mmu-miR-466f-3p	Crbn	http://www.targetscan.org/cgi-bin/targetscan/mmu_71/view_gene.cgi?rs=ENSMUST00000049675.5&taxid=10090&members=miR-466f-3p&showcnc=1&shownc=1&shownc_nc=1&showncf1=1&showncf2=1&subset=1	-0.41
mmu-miR-466f-3p	Gm9956	http://www.targetscan.org/cgi-bin/targetscan/mmu_71/view_gene.cgi?rs=ENSMUST00000067972.4&taxid=10090&members=miR-466f-3p&showcnc=1&shownc=1&shownc_nc=1&showncf1=1&showncf2=1&subset=1	-0.41
mmu-miR-466f-3p	Nup98	http://www.targetscan.org/cgi-bin/targetscan/mmu_71/view_gene.cgi?rs=ENSMUST00000070165.5&taxid=10090&members=miR-466f-3p&showcnc=1&shownc=1&shownc_nc=1&showncf1=1&showncf2=1&subset=1	-0.41
mmu-miR-466f-3p	1700010I14Rik	http://www.targetscan.org/cgi-bin/targetscan/mmu_71/view_gene.cgi?rs=ENSMUST00000151609.1&taxid=10090&members=miR-466f-3p&showcnc=1&shownc=1&shownc_nc=1&showncf1=1&showncf2=1&subset=1	-0.41
mmu-miR-466f-3p	Vkorc1l1	http://www.targetscan.org/cgi-bin/targetscan/mmu_71/view_gene.cgi?rs=ENSMUST00000073945.4&taxid=10090&members=miR-466f-3p&showcnc=1&shownc=1&shownc_nc=1&showncf1=1&showncf2=1&subset=1	-0.41
mmu-miR-466f-3p	Arl5a	http://www.targetscan.org/cgi-bin/targetscan/mmu_71/view_gene.cgi?rs=ENSMUST00000036541.7&taxid=10090&members=miR-466f-3p&showcnc=1&shownc=1&shownc_nc=1&showncf1=1&showncf2=1&subset=1	-0.41
mmu-miR-466f-3p	Ric8b	http://www.targetscan.org/cgi-bin/targetscan/mmu_71/view_gene.cgi?rs=ENSMUST00000038523.8&taxid=10090&members=miR-466f-3p&showcnc=1&shownc=1&shownc_nc=1&showncf1=1&showncf2=1&subset=1	-0.41
mmu-miR-466f-3p	Srsf10	http://www.targetscan.org/cgi-bin/targetscan/mmu_71/view_gene.cgi?rs=ENSMUST00000126641.1&taxid=10090&members=miR-466f-3p&showcnc=1&shownc=1&shownc_nc=1&showncf1=1&showncf2=1&subset=1	-0.41
mmu-miR-466f-3p	Tmem117	http://www.targetscan.org/cgi-bin/targetscan/mmu_71/view_gene.cgi?rs=ENSMUST00000080141.4&taxid=10090&members=miR-466f-3p&showcnc=1&shownc=1&shownc_nc=1&showncf1=1&showncf2=1&subset=1	-0.41
mmu-miR-466f-3p	Tmem161b	http://www.targetscan.org/cgi-bin/targetscan/mmu_71/view_gene.cgi?rs=ENSMUST00000057495.8&taxid=10090&members=miR-466f-3p&showcnc=1&shownc=1&shownc_nc=1&showncf1=1&showncf2=1&subset=1	-0.41
mmu-miR-466f-3p	Plcb1	http://www.targetscan.org/cgi-bin/targetscan/mmu_71/view_gene.cgi?rs=ENSMUST00000110116.2&taxid=10090&members=miR-466f-3p&showcnc=1&shownc=1&shownc_nc=1&showncf1=1&showncf2=1&subset=1	-0.4
mmu-miR-466f-3p	Gpr22	http://www.targetscan.org/cgi-bin/targetscan/mmu_71/view_gene.cgi?rs=ENSMUST00000057783.4&taxid=10090&members=miR-466f-3p&showcnc=1&shownc=1&shownc_nc=1&showncf1=1&showncf2=1&subset=1	-0.4
mmu-miR-466f-3p	Sprr2a1	http://www.targetscan.org/cgi-bin/targetscan/mmu_71/view_gene.cgi?rs=ENSMUST00000074449.5&taxid=10090&members=miR-466f-3p&showcnc=1&shownc=1&shownc_nc=1&showncf1=1&showncf2=1&subset=1	-0.4
mmu-miR-466f-3p	Mcam	http://www.targetscan.org/cgi-bin/targetscan/mmu_71/view_gene.cgi?rs=ENSMUST00000034650.9&taxid=10090&members=miR-466f-3p&showcnc=1&shownc=1&shownc_nc=1&showncf1=1&showncf2=1&subset=1	-0.4
mmu-miR-466f-3p	Agtr1b	http://www.targetscan.org/cgi-bin/targetscan/mmu_71/view_gene.cgi?rs=ENSMUST00000068316.7&taxid=10090&members=miR-466f-3p&showcnc=1&shownc=1&shownc_nc=1&showncf1=1&showncf2=1&subset=1	-0.4
mmu-miR-466f-3p	4930562F07Rik	http://www.targetscan.org/cgi-bin/targetscan/mmu_71/view_gene.cgi?rs=ENSMUST00000028061.3&taxid=10090&members=miR-466f-3p&showcnc=1&shownc=1&shownc_nc=1&showncf1=1&showncf2=1&subset=1	-0.4
mmu-miR-466f-3p	Hs3st1	http://www.targetscan.org/cgi-bin/targetscan/mmu_71/view_gene.cgi?rs=ENSMUST00000117944.1&taxid=10090&members=miR-466f-3p&showcnc=1&shownc=1&shownc_nc=1&showncf1=1&showncf2=1&subset=1	-0.4
mmu-miR-466f-3p	Homer1	http://www.targetscan.org/cgi-bin/targetscan/mmu_71/view_gene.cgi?rs=ENSMUST00000079086.6&taxid=10090&members=miR-466f-3p&showcnc=1&shownc=1&shownc_nc=1&showncf1=1&showncf2=1&subset=1	-0.4
mmu-miR-466f-3p	Amz1	http://www.targetscan.org/cgi-bin/targetscan/mmu_71/view_gene.cgi?rs=ENSMUST00000120630.2&taxid=10090&members=miR-466f-3p&showcnc=1&shownc=1&shownc_nc=1&showncf1=1&showncf2=1&subset=1	-0.4
mmu-miR-466f-3p	Pdzd4	http://www.targetscan.org/cgi-bin/targetscan/mmu_71/view_gene.cgi?rs=ENSMUST00000002080.6&taxid=10090&members=miR-466f-3p&showcnc=1&shownc=1&shownc_nc=1&showncf1=1&showncf2=1&subset=1	-0.4
mmu-miR-466f-3p	Snx16	http://www.targetscan.org/cgi-bin/targetscan/mmu_71/view_gene.cgi?rs=ENSMUST00000099223.5&taxid=10090&members=miR-466f-3p&showcnc=1&shownc=1&shownc_nc=1&showncf1=1&showncf2=1&subset=1	-0.4
mmu-miR-466f-3p	Cul4a	http://www.targetscan.org/cgi-bin/targetscan/mmu_71/view_gene.cgi?rs=ENSMUST00000016680.8&taxid=10090&members=miR-466f-3p&showcnc=1&shownc=1&shownc_nc=1&showncf1=1&showncf2=1&subset=1	-0.4
mmu-miR-466f-3p	BC068281	http://www.targetscan.org/cgi-bin/targetscan/mmu_71/view_gene.cgi?rs=ENSMUST00000085793.2&taxid=10090&members=miR-466f-3p&showcnc=1&shownc=1&shownc_nc=1&showncf1=1&showncf2=1&subset=1	-0.4
mmu-miR-466f-3p	Tmem55b	http://www.targetscan.org/cgi-bin/targetscan/mmu_71/view_gene.cgi?rs=ENSMUST00000160835.2&taxid=10090&members=miR-466f-3p&showcnc=1&shownc=1&shownc_nc=1&showncf1=1&showncf2=1&subset=1	-0.4
mmu-miR-466f-3p	Dleu7	http://www.targetscan.org/cgi-bin/targetscan/mmu_71/view_gene.cgi?rs=ENSMUST00000063169.8&taxid=10090&members=miR-466f-3p&showcnc=1&shownc=1&shownc_nc=1&showncf1=1&showncf2=1&subset=1	-0.4
mmu-miR-466f-3p	Ano9	http://www.targetscan.org/cgi-bin/targetscan/mmu_71/view_gene.cgi?rs=ENSMUST00000067836.7&taxid=10090&members=miR-466f-3p&showcnc=1&shownc=1&shownc_nc=1&showncf1=1&showncf2=1&subset=1	-0.39
mmu-miR-466f-3p	Mapk1ip1l	http://www.targetscan.org/cgi-bin/targetscan/mmu_71/view_gene.cgi?rs=ENSMUST00000164235.1&taxid=10090&members=miR-466f-3p&showcnc=1&shownc=1&shownc_nc=1&showncf1=1&showncf2=1&subset=1	-0.39
mmu-miR-466f-3p	Eif5a2	http://www.targetscan.org/cgi-bin/targetscan/mmu_71/view_gene.cgi?rs=ENSMUST00000060500.7&taxid=10090&members=miR-466f-3p&showcnc=1&shownc=1&shownc_nc=1&showncf1=1&showncf2=1&subset=1	-0.39
mmu-miR-466f-3p	Eif3e	http://www.targetscan.org/cgi-bin/targetscan/mmu_71/view_gene.cgi?rs=ENSMUST00000022960.2&taxid=10090&members=miR-466f-3p&showcnc=1&shownc=1&shownc_nc=1&showncf1=1&showncf2=1&subset=1	-0.39
mmu-miR-466f-3p	Ptplad1	http://www.targetscan.org/cgi-bin/targetscan/mmu_71/view_gene.cgi?rs=ENSMUST00000036615.5&taxid=10090&members=miR-466f-3p&showcnc=1&shownc=1&shownc_nc=1&showncf1=1&showncf2=1&subset=1	-0.39
mmu-miR-466f-3p	Gm9845	http://www.targetscan.org/cgi-bin/targetscan/mmu_71/view_gene.cgi?rs=ENSMUST00000056409.2&taxid=10090&members=miR-466f-3p&showcnc=1&shownc=1&shownc_nc=1&showncf1=1&showncf2=1&subset=1	-0.39
mmu-miR-466f-3p	Bcl6	http://www.targetscan.org/cgi-bin/targetscan/mmu_71/view_gene.cgi?rs=ENSMUST00000023151.5&taxid=10090&members=miR-466f-3p&showcnc=1&shownc=1&shownc_nc=1&showncf1=1&showncf2=1&subset=1	-0.39
mmu-miR-466f-3p	Sdad1	http://www.targetscan.org/cgi-bin/targetscan/mmu_71/view_gene.cgi?rs=ENSMUST00000031364.1&taxid=10090&members=miR-466f-3p&showcnc=1&shownc=1&shownc_nc=1&showncf1=1&showncf2=1&subset=1	-0.39
mmu-miR-466f-3p	Nr1d2	http://www.targetscan.org/cgi-bin/targetscan/mmu_71/view_gene.cgi?rs=ENSMUST00000090543.5&taxid=10090&members=miR-466f-3p&showcnc=1&shownc=1&shownc_nc=1&showncf1=1&showncf2=1&subset=1	-0.39
mmu-miR-466f-3p	Umodl1	http://www.targetscan.org/cgi-bin/targetscan/mmu_71/view_gene.cgi?rs=ENSMUST00000114555.1&taxid=10090&members=miR-466f-3p&showcnc=1&shownc=1&shownc_nc=1&showncf1=1&showncf2=1&subset=1	-0.39
mmu-miR-466f-3p	Gm4027	http://www.targetscan.org/cgi-bin/targetscan/mmu_71/view_gene.cgi?rs=ENSMUST00000164838.2&taxid=10090&members=miR-466f-3p&showcnc=1&shownc=1&shownc_nc=1&showncf1=1&showncf2=1&subset=1	-0.39
mmu-miR-466f-3p	Slamf1	http://www.targetscan.org/cgi-bin/targetscan/mmu_71/view_gene.cgi?rs=ENSMUST00000015460.4&taxid=10090&members=miR-466f-3p&showcnc=1&shownc=1&shownc_nc=1&showncf1=1&showncf2=1&subset=1	-0.39
mmu-miR-466f-3p	Cep76	http://www.targetscan.org/cgi-bin/targetscan/mmu_71/view_gene.cgi?rs=ENSMUST00000097542.2&taxid=10090&members=miR-466f-3p&showcnc=1&shownc=1&shownc_nc=1&showncf1=1&showncf2=1&subset=1	-0.39
mmu-miR-466f-3p	Zfp839	http://www.targetscan.org/cgi-bin/targetscan/mmu_71/view_gene.cgi?rs=ENSMUST00000170060.2&taxid=10090&members=miR-466f-3p&showcnc=1&shownc=1&shownc_nc=1&showncf1=1&showncf2=1&subset=1	-0.39
mmu-miR-466f-3p	Rbm45	http://www.targetscan.org/cgi-bin/targetscan/mmu_71/view_gene.cgi?rs=ENSMUST00000046389.4&taxid=10090&members=miR-466f-3p&showcnc=1&shownc=1&shownc_nc=1&showncf1=1&showncf2=1&subset=1	-0.39
mmu-miR-466f-3p	Larp1b	http://www.targetscan.org/cgi-bin/targetscan/mmu_71/view_gene.cgi?rs=ENSMUST00000065411.7&taxid=10090&members=miR-466f-3p&showcnc=1&shownc=1&shownc_nc=1&showncf1=1&showncf2=1&subset=1	-0.39
mmu-miR-466f-3p	Rnf44	http://www.targetscan.org/cgi-bin/targetscan/mmu_71/view_gene.cgi?rs=ENSMUST00000177950.2&taxid=10090&members=miR-466f-3p&showcnc=1&shownc=1&shownc_nc=1&showncf1=1&showncf2=1&subset=1	-0.39
mmu-miR-466f-3p	Gm16485	http://www.targetscan.org/cgi-bin/targetscan/mmu_71/view_gene.cgi?rs=ENSMUST00000104915.2&taxid=10090&members=miR-466f-3p&showcnc=1&shownc=1&shownc_nc=1&showncf1=1&showncf2=1&subset=1	-0.39
mmu-miR-466f-3p	Exosc9	http://www.targetscan.org/cgi-bin/targetscan/mmu_71/view_gene.cgi?rs=ENSMUST00000029269.6&taxid=10090&members=miR-466f-3p&showcnc=1&shownc=1&shownc_nc=1&showncf1=1&showncf2=1&subset=1	-0.39
mmu-miR-466f-3p	Gm5662	http://www.targetscan.org/cgi-bin/targetscan/mmu_71/view_gene.cgi?rs=ENSMUST00000101168.3&taxid=10090&members=miR-466f-3p&showcnc=1&shownc=1&shownc_nc=1&showncf1=1&showncf2=1&subset=1	-0.39
mmu-miR-466f-3p	RP23-230O9.7	http://www.targetscan.org/cgi-bin/targetscan/mmu_71/view_gene.cgi?rs=ENSMUST00000191407.1&taxid=10090&members=miR-466f-3p&showcnc=1&shownc=1&shownc_nc=1&showncf1=1&showncf2=1&subset=1	-0.38
mmu-miR-466f-3p	Trim23	http://www.targetscan.org/cgi-bin/targetscan/mmu_71/view_gene.cgi?rs=ENSMUST00000069187.6&taxid=10090&members=miR-466f-3p&showcnc=1&shownc=1&shownc_nc=1&showncf1=1&showncf2=1&subset=1	-0.38
mmu-miR-466f-3p	Gdpd1	http://www.targetscan.org/cgi-bin/targetscan/mmu_71/view_gene.cgi?rs=ENSMUST00000020804.7&taxid=10090&members=miR-466f-3p&showcnc=1&shownc=1&shownc_nc=1&showncf1=1&showncf2=1&subset=1	-0.38
mmu-miR-466f-3p	Pmepa1	http://www.targetscan.org/cgi-bin/targetscan/mmu_71/view_gene.cgi?rs=ENSMUST00000036248.7&taxid=10090&members=miR-466f-3p&showcnc=1&shownc=1&shownc_nc=1&showncf1=1&showncf2=1&subset=1	-0.38
mmu-miR-466f-3p	Atad1	http://www.targetscan.org/cgi-bin/targetscan/mmu_71/view_gene.cgi?rs=ENSMUST00000070210.4&taxid=10090&members=miR-466f-3p&showcnc=1&shownc=1&shownc_nc=1&showncf1=1&showncf2=1&subset=1	-0.38
mmu-miR-466f-3p	Cdr2	http://www.targetscan.org/cgi-bin/targetscan/mmu_71/view_gene.cgi?rs=ENSMUST00000033169.8&taxid=10090&members=miR-466f-3p&showcnc=1&shownc=1&shownc_nc=1&showncf1=1&showncf2=1&subset=1	-0.38
mmu-miR-466f-3p	Asb13	http://www.targetscan.org/cgi-bin/targetscan/mmu_71/view_gene.cgi?rs=ENSMUST00000042288.6&taxid=10090&members=miR-466f-3p&showcnc=1&shownc=1&shownc_nc=1&showncf1=1&showncf2=1&subset=1	-0.38
mmu-miR-466f-3p	Esyt3	http://www.targetscan.org/cgi-bin/targetscan/mmu_71/view_gene.cgi?rs=ENSMUST00000042158.7&taxid=10090&members=miR-466f-3p&showcnc=1&shownc=1&shownc_nc=1&showncf1=1&showncf2=1&subset=1	-0.38
mmu-miR-466f-3p	Mmp11	http://www.targetscan.org/cgi-bin/targetscan/mmu_71/view_gene.cgi?rs=ENSMUST00000000924.7&taxid=10090&members=miR-466f-3p&showcnc=1&shownc=1&shownc_nc=1&showncf1=1&showncf2=1&subset=1	-0.38
mmu-miR-466f-3p	Chst14	http://www.targetscan.org/cgi-bin/targetscan/mmu_71/view_gene.cgi?rs=ENSMUST00000099546.5&taxid=10090&members=miR-466f-3p&showcnc=1&shownc=1&shownc_nc=1&showncf1=1&showncf2=1&subset=1	-0.38
mmu-miR-466f-3p	Zfp1	http://www.targetscan.org/cgi-bin/targetscan/mmu_71/view_gene.cgi?rs=ENSMUST00000077791.6&taxid=10090&members=miR-466f-3p&showcnc=1&shownc=1&shownc_nc=1&showncf1=1&showncf2=1&subset=1	-0.37
mmu-miR-466f-3p	Arl14epl	http://www.targetscan.org/cgi-bin/targetscan/mmu_71/view_gene.cgi?rs=ENSMUST00000097580.1&taxid=10090&members=miR-466f-3p&showcnc=1&shownc=1&shownc_nc=1&showncf1=1&showncf2=1&subset=1	-0.37
mmu-miR-466f-3p	Fbxl21	http://www.targetscan.org/cgi-bin/targetscan/mmu_71/view_gene.cgi?rs=ENSMUST00000121871.2&taxid=10090&members=miR-466f-3p&showcnc=1&shownc=1&shownc_nc=1&showncf1=1&showncf2=1&subset=1	-0.37
mmu-miR-466f-3p	Pafah1b1	http://www.targetscan.org/cgi-bin/targetscan/mmu_71/view_gene.cgi?rs=ENSMUST00000021091.9&taxid=10090&members=miR-466f-3p&showcnc=1&shownc=1&shownc_nc=1&showncf1=1&showncf2=1&subset=1	-0.37
mmu-miR-466f-3p	Syt1	http://www.targetscan.org/cgi-bin/targetscan/mmu_71/view_gene.cgi?rs=ENSMUST00000105276.2&taxid=10090&members=miR-466f-3p&showcnc=1&shownc=1&shownc_nc=1&showncf1=1&showncf2=1&subset=1	-0.37
mmu-miR-466f-3p	Cox7a2	http://www.targetscan.org/cgi-bin/targetscan/mmu_71/view_gene.cgi?rs=ENSMUST00000034881.6&taxid=10090&members=miR-466f-3p&showcnc=1&shownc=1&shownc_nc=1&showncf1=1&showncf2=1&subset=1	-0.37
mmu-miR-466f-3p	Btnl9	http://www.targetscan.org/cgi-bin/targetscan/mmu_71/view_gene.cgi?rs=ENSMUST00000046522.7&taxid=10090&members=miR-466f-3p&showcnc=1&shownc=1&shownc_nc=1&showncf1=1&showncf2=1&subset=1	-0.37
mmu-miR-466f-3p	Pde4d	http://www.targetscan.org/cgi-bin/targetscan/mmu_71/view_gene.cgi?rs=ENSMUST00000099179.2&taxid=10090&members=miR-466f-3p&showcnc=1&shownc=1&shownc_nc=1&showncf1=1&showncf2=1&subset=1	-0.37
mmu-miR-466f-3p	Lrrc55	http://www.targetscan.org/cgi-bin/targetscan/mmu_71/view_gene.cgi?rs=ENSMUST00000111601.1&taxid=10090&members=miR-466f-3p&showcnc=1&shownc=1&shownc_nc=1&showncf1=1&showncf2=1&subset=1	-0.37
mmu-miR-466f-3p	Col11a2	http://www.targetscan.org/cgi-bin/targetscan/mmu_71/view_gene.cgi?rs=ENSMUST00000087497.5&taxid=10090&members=miR-466f-3p&showcnc=1&shownc=1&shownc_nc=1&showncf1=1&showncf2=1&subset=1	-0.37
mmu-miR-466f-3p	Rps16	http://www.targetscan.org/cgi-bin/targetscan/mmu_71/view_gene.cgi?rs=ENSMUST00000082134.4&taxid=10090&members=miR-466f-3p&showcnc=1&shownc=1&shownc_nc=1&showncf1=1&showncf2=1&subset=1	-0.37
mmu-miR-466f-3p	Arhgef18	http://www.targetscan.org/cgi-bin/targetscan/mmu_71/view_gene.cgi?rs=ENSMUST00000004684.7&taxid=10090&members=miR-466f-3p&showcnc=1&shownc=1&shownc_nc=1&showncf1=1&showncf2=1&subset=1	-0.37
mmu-miR-466f-3p	Kcne2	http://www.targetscan.org/cgi-bin/targetscan/mmu_71/view_gene.cgi?rs=ENSMUST00000047383.4&taxid=10090&members=miR-466f-3p&showcnc=1&shownc=1&shownc_nc=1&showncf1=1&showncf2=1&subset=1	-0.37
mmu-miR-466f-3p	Dync1i2	http://www.targetscan.org/cgi-bin/targetscan/mmu_71/view_gene.cgi?rs=ENSMUST00000112140.2&taxid=10090&members=miR-466f-3p&showcnc=1&shownc=1&shownc_nc=1&showncf1=1&showncf2=1&subset=1	-0.37
mmu-miR-466f-3p	Anp32e	http://www.targetscan.org/cgi-bin/targetscan/mmu_71/view_gene.cgi?rs=ENSMUST00000165307.2&taxid=10090&members=miR-466f-3p&showcnc=1&shownc=1&shownc_nc=1&showncf1=1&showncf2=1&subset=1	-0.37
mmu-miR-466f-3p	Spag7	http://www.targetscan.org/cgi-bin/targetscan/mmu_71/view_gene.cgi?rs=ENSMUST00000018431.7&taxid=10090&members=miR-466f-3p&showcnc=1&shownc=1&shownc_nc=1&showncf1=1&showncf2=1&subset=1	-0.37
mmu-miR-466f-3p	Bach2	http://www.targetscan.org/cgi-bin/targetscan/mmu_71/view_gene.cgi?rs=ENSMUST00000171600.1&taxid=10090&members=miR-466f-3p&showcnc=1&shownc=1&shownc_nc=1&showncf1=1&showncf2=1&subset=1	-0.37
mmu-miR-466f-3p	Cry2	http://www.targetscan.org/cgi-bin/targetscan/mmu_71/view_gene.cgi?rs=ENSMUST00000090559.6&taxid=10090&members=miR-466f-3p&showcnc=1&shownc=1&shownc_nc=1&showncf1=1&showncf2=1&subset=1	-0.37
mmu-miR-466f-3p	Fam69c	http://www.targetscan.org/cgi-bin/targetscan/mmu_71/view_gene.cgi?rs=ENSMUST00000052501.2&taxid=10090&members=miR-466f-3p&showcnc=1&shownc=1&shownc_nc=1&showncf1=1&showncf2=1&subset=1	-0.37
mmu-miR-466f-3p	Hexim1	http://www.targetscan.org/cgi-bin/targetscan/mmu_71/view_gene.cgi?rs=ENSMUST00000053063.6&taxid=10090&members=miR-466f-3p&showcnc=1&shownc=1&shownc_nc=1&showncf1=1&showncf2=1&subset=1	-0.37
mmu-miR-466f-3p	Id2	http://www.targetscan.org/cgi-bin/targetscan/mmu_71/view_gene.cgi?rs=ENSMUST00000020974.6&taxid=10090&members=miR-466f-3p&showcnc=1&shownc=1&shownc_nc=1&showncf1=1&showncf2=1&subset=1	-0.37
mmu-miR-466f-3p	Lhfpl4	http://www.targetscan.org/cgi-bin/targetscan/mmu_71/view_gene.cgi?rs=ENSMUST00000162280.1&taxid=10090&members=miR-466f-3p&showcnc=1&shownc=1&shownc_nc=1&showncf1=1&showncf2=1&subset=1	-0.36
mmu-miR-466f-3p	Cnot2	http://www.targetscan.org/cgi-bin/targetscan/mmu_71/view_gene.cgi?rs=ENSMUST00000168036.2&taxid=10090&members=miR-466f-3p&showcnc=1&shownc=1&shownc_nc=1&showncf1=1&showncf2=1&subset=1	-0.36
mmu-miR-466f-3p	Fam47e	http://www.targetscan.org/cgi-bin/targetscan/mmu_71/view_gene.cgi?rs=ENSMUST00000175974.1&taxid=10090&members=miR-466f-3p&showcnc=1&shownc=1&shownc_nc=1&showncf1=1&showncf2=1&subset=1	-0.36
mmu-miR-466f-3p	Kifc3	http://www.targetscan.org/cgi-bin/targetscan/mmu_71/view_gene.cgi?rs=ENSMUST00000169748.2&taxid=10090&members=miR-466f-3p&showcnc=1&shownc=1&shownc_nc=1&showncf1=1&showncf2=1&subset=1	-0.36
mmu-miR-466f-3p	4632404H12Rik	http://www.targetscan.org/cgi-bin/targetscan/mmu_71/view_gene.cgi?rs=ENSMUST00000038450.1&taxid=10090&members=miR-466f-3p&showcnc=1&shownc=1&shownc_nc=1&showncf1=1&showncf2=1&subset=1	-0.36
mmu-miR-466f-3p	Gpn3	http://www.targetscan.org/cgi-bin/targetscan/mmu_71/view_gene.cgi?rs=ENSMUST00000031420.5&taxid=10090&members=miR-466f-3p&showcnc=1&shownc=1&shownc_nc=1&showncf1=1&showncf2=1&subset=1	-0.36
mmu-miR-466f-3p	Prokr2	http://www.targetscan.org/cgi-bin/targetscan/mmu_71/view_gene.cgi?rs=ENSMUST00000049997.8&taxid=10090&members=miR-466f-3p&showcnc=1&shownc=1&shownc_nc=1&showncf1=1&showncf2=1&subset=1	-0.36
mmu-miR-466f-3p	4933427D06Rik	http://www.targetscan.org/cgi-bin/targetscan/mmu_71/view_gene.cgi?rs=ENSMUST00000168837.3&taxid=10090&members=miR-466f-3p&showcnc=1&shownc=1&shownc_nc=1&showncf1=1&showncf2=1&subset=1	-0.36
mmu-miR-466f-3p	Nog	http://www.targetscan.org/cgi-bin/targetscan/mmu_71/view_gene.cgi?rs=ENSMUST00000061728.4&taxid=10090&members=miR-466f-3p&showcnc=1&shownc=1&shownc_nc=1&showncf1=1&showncf2=1&subset=1	-0.36
mmu-miR-466f-3p	Mul1	http://www.targetscan.org/cgi-bin/targetscan/mmu_71/view_gene.cgi?rs=ENSMUST00000044058.5&taxid=10090&members=miR-466f-3p&showcnc=1&shownc=1&shownc_nc=1&showncf1=1&showncf2=1&subset=1	-0.36
mmu-miR-466f-3p	Aip	http://www.targetscan.org/cgi-bin/targetscan/mmu_71/view_gene.cgi?rs=ENSMUST00000117831.2&taxid=10090&members=miR-466f-3p&showcnc=1&shownc=1&shownc_nc=1&showncf1=1&showncf2=1&subset=1	-0.36
mmu-miR-466f-3p	Gm6970	http://www.targetscan.org/cgi-bin/targetscan/mmu_71/view_gene.cgi?rs=ENSMUST00000169692.1&taxid=10090&members=miR-466f-3p&showcnc=1&shownc=1&shownc_nc=1&showncf1=1&showncf2=1&subset=1	-0.36
mmu-miR-466f-3p	Cnot7	http://www.targetscan.org/cgi-bin/targetscan/mmu_71/view_gene.cgi?rs=ENSMUST00000034012.4&taxid=10090&members=miR-466f-3p&showcnc=1&shownc=1&shownc_nc=1&showncf1=1&showncf2=1&subset=1	-0.36
mmu-miR-466f-3p	Rnf39	http://www.targetscan.org/cgi-bin/targetscan/mmu_71/view_gene.cgi?rs=ENSMUST00000040498.6&taxid=10090&members=miR-466f-3p&showcnc=1&shownc=1&shownc_nc=1&showncf1=1&showncf2=1&subset=1	-0.36
mmu-miR-466f-3p	1700040L02Rik	http://www.targetscan.org/cgi-bin/targetscan/mmu_71/view_gene.cgi?rs=ENSMUST00000020103.3&taxid=10090&members=miR-466f-3p&showcnc=1&shownc=1&shownc_nc=1&showncf1=1&showncf2=1&subset=1	-0.36
mmu-miR-466f-3p	Galnt16	http://www.targetscan.org/cgi-bin/targetscan/mmu_71/view_gene.cgi?rs=ENSMUST00000021558.6&taxid=10090&members=miR-466f-3p&showcnc=1&shownc=1&shownc_nc=1&showncf1=1&showncf2=1&subset=1	-0.36
mmu-miR-466f-3p	A730049H05Rik	http://www.targetscan.org/cgi-bin/targetscan/mmu_71/view_gene.cgi?rs=ENSMUST00000057977.3&taxid=10090&members=miR-466f-3p&showcnc=1&shownc=1&shownc_nc=1&showncf1=1&showncf2=1&subset=1	-0.36
mmu-miR-466f-3p	Hsp90b1	http://www.targetscan.org/cgi-bin/targetscan/mmu_71/view_gene.cgi?rs=ENSMUST00000020238.8&taxid=10090&members=miR-466f-3p&showcnc=1&shownc=1&shownc_nc=1&showncf1=1&showncf2=1&subset=1	-0.36
mmu-miR-466f-3p	Lrch2	http://www.targetscan.org/cgi-bin/targetscan/mmu_71/view_gene.cgi?rs=ENSMUST00000112819.3&taxid=10090&members=miR-466f-3p&showcnc=1&shownc=1&shownc_nc=1&showncf1=1&showncf2=1&subset=1	-0.35
mmu-miR-466f-3p	Arfip1	http://www.targetscan.org/cgi-bin/targetscan/mmu_71/view_gene.cgi?rs=ENSMUST00000098990.4&taxid=10090&members=miR-466f-3p&showcnc=1&shownc=1&shownc_nc=1&showncf1=1&showncf2=1&subset=1	-0.35
mmu-miR-466f-3p	Nrsn1	http://www.targetscan.org/cgi-bin/targetscan/mmu_71/view_gene.cgi?rs=ENSMUST00000057866.7&taxid=10090&members=miR-466f-3p&showcnc=1&shownc=1&shownc_nc=1&showncf1=1&showncf2=1&subset=1	-0.35
mmu-miR-466f-3p	Mcu	http://www.targetscan.org/cgi-bin/targetscan/mmu_71/view_gene.cgi?rs=ENSMUST00000020312.7&taxid=10090&members=miR-466f-3p&showcnc=1&shownc=1&shownc_nc=1&showncf1=1&showncf2=1&subset=1	-0.35
mmu-miR-466f-3p	Mxd1	http://www.targetscan.org/cgi-bin/targetscan/mmu_71/view_gene.cgi?rs=ENSMUST00000001184.7&taxid=10090&members=miR-466f-3p&showcnc=1&shownc=1&shownc_nc=1&showncf1=1&showncf2=1&subset=1	-0.35
mmu-miR-466f-3p	Jam2	http://www.targetscan.org/cgi-bin/targetscan/mmu_71/view_gene.cgi?rs=ENSMUST00000114195.2&taxid=10090&members=miR-466f-3p&showcnc=1&shownc=1&shownc_nc=1&showncf1=1&showncf2=1&subset=1	-0.35
mmu-miR-466f-3p	Tasp1	http://www.targetscan.org/cgi-bin/targetscan/mmu_71/view_gene.cgi?rs=ENSMUST00000110079.3&taxid=10090&members=miR-466f-3p&showcnc=1&shownc=1&shownc_nc=1&showncf1=1&showncf2=1&subset=1	-0.35
mmu-miR-466f-3p	Nmrk1	http://www.targetscan.org/cgi-bin/targetscan/mmu_71/view_gene.cgi?rs=ENSMUST00000159572.2&taxid=10090&members=miR-466f-3p&showcnc=1&shownc=1&shownc_nc=1&showncf1=1&showncf2=1&subset=1	-0.35
mmu-miR-466f-3p	Adam9	http://www.targetscan.org/cgi-bin/targetscan/mmu_71/view_gene.cgi?rs=ENSMUST00000084032.5&taxid=10090&members=miR-466f-3p&showcnc=1&shownc=1&shownc_nc=1&showncf1=1&showncf2=1&subset=1	-0.35
mmu-miR-466f-3p	Lbh	http://www.targetscan.org/cgi-bin/targetscan/mmu_71/view_gene.cgi?rs=ENSMUST00000024857.7&taxid=10090&members=miR-466f-3p&showcnc=1&shownc=1&shownc_nc=1&showncf1=1&showncf2=1&subset=1	-0.35
mmu-miR-466f-3p	Sgk2	http://www.targetscan.org/cgi-bin/targetscan/mmu_71/view_gene.cgi?rs=ENSMUST00000018012.8&taxid=10090&members=miR-466f-3p&showcnc=1&shownc=1&shownc_nc=1&showncf1=1&showncf2=1&subset=1	-0.35
mmu-miR-466f-3p	Zfp239	http://www.targetscan.org/cgi-bin/targetscan/mmu_71/view_gene.cgi?rs=ENSMUST00000079405.9&taxid=10090&members=miR-466f-3p&showcnc=1&shownc=1&shownc_nc=1&showncf1=1&showncf2=1&subset=1	-0.34
mmu-miR-466f-3p	Senp7	http://www.targetscan.org/cgi-bin/targetscan/mmu_71/view_gene.cgi?rs=ENSMUST00000089362.3&taxid=10090&members=miR-466f-3p&showcnc=1&shownc=1&shownc_nc=1&showncf1=1&showncf2=1&subset=1	-0.34
mmu-miR-466f-3p	Grem1	http://www.targetscan.org/cgi-bin/targetscan/mmu_71/view_gene.cgi?rs=ENSMUST00000099575.3&taxid=10090&members=miR-466f-3p&showcnc=1&shownc=1&shownc_nc=1&showncf1=1&showncf2=1&subset=1	-0.34
mmu-miR-466f-3p	Ppm1k	http://www.targetscan.org/cgi-bin/targetscan/mmu_71/view_gene.cgi?rs=ENSMUST00000042766.3&taxid=10090&members=miR-466f-3p&showcnc=1&shownc=1&shownc_nc=1&showncf1=1&showncf2=1&subset=1	-0.34
mmu-miR-466f-3p	Nr1h5	http://www.targetscan.org/cgi-bin/targetscan/mmu_71/view_gene.cgi?rs=ENSMUST00000058899.8&taxid=10090&members=miR-466f-3p&showcnc=1&shownc=1&shownc_nc=1&showncf1=1&showncf2=1&subset=1	-0.34
mmu-miR-466f-3p	Gm21936	http://www.targetscan.org/cgi-bin/targetscan/mmu_71/view_gene.cgi?rs=ENSMUST00000181313.1&taxid=10090&members=miR-466f-3p&showcnc=1&shownc=1&shownc_nc=1&showncf1=1&showncf2=1&subset=1	-0.34
mmu-miR-466f-3p	Sap30	http://www.targetscan.org/cgi-bin/targetscan/mmu_71/view_gene.cgi?rs=ENSMUST00000034022.3&taxid=10090&members=miR-466f-3p&showcnc=1&shownc=1&shownc_nc=1&showncf1=1&showncf2=1&subset=1	-0.34
mmu-miR-466f-3p	Cdk12	http://www.targetscan.org/cgi-bin/targetscan/mmu_71/view_gene.cgi?rs=ENSMUST00000107539.2&taxid=10090&members=miR-466f-3p&showcnc=1&shownc=1&shownc_nc=1&showncf1=1&showncf2=1&subset=1	-0.34
mmu-miR-466f-3p	Map3k8	http://www.targetscan.org/cgi-bin/targetscan/mmu_71/view_gene.cgi?rs=ENSMUST00000025078.3&taxid=10090&members=miR-466f-3p&showcnc=1&shownc=1&shownc_nc=1&showncf1=1&showncf2=1&subset=1	-0.34
mmu-miR-466f-3p	Rab9	http://www.targetscan.org/cgi-bin/targetscan/mmu_71/view_gene.cgi?rs=ENSMUST00000112091.3&taxid=10090&members=miR-466f-3p&showcnc=1&shownc=1&shownc_nc=1&showncf1=1&showncf2=1&subset=1	-0.34
mmu-miR-466f-3p	Il1r1	http://www.targetscan.org/cgi-bin/targetscan/mmu_71/view_gene.cgi?rs=ENSMUST00000114795.1&taxid=10090&members=miR-466f-3p&showcnc=1&shownc=1&shownc_nc=1&showncf1=1&showncf2=1&subset=1	-0.34
mmu-miR-466f-3p	H2-M9	http://www.targetscan.org/cgi-bin/targetscan/mmu_71/view_gene.cgi?rs=ENSMUST00000087165.5&taxid=10090&members=miR-466f-3p&showcnc=1&shownc=1&shownc_nc=1&showncf1=1&showncf2=1&subset=1	-0.34
mmu-miR-466f-3p	Vmn1r45	http://www.targetscan.org/cgi-bin/targetscan/mmu_71/view_gene.cgi?rs=ENSMUST00000054202.3&taxid=10090&members=miR-466f-3p&showcnc=1&shownc=1&shownc_nc=1&showncf1=1&showncf2=1&subset=1	-0.34
mmu-miR-466f-3p	Fam43a	http://www.targetscan.org/cgi-bin/targetscan/mmu_71/view_gene.cgi?rs=ENSMUST00000059078.3&taxid=10090&members=miR-466f-3p&showcnc=1&shownc=1&shownc_nc=1&showncf1=1&showncf2=1&subset=1	-0.34
mmu-miR-466f-3p	Ipo11	http://www.targetscan.org/cgi-bin/targetscan/mmu_71/view_gene.cgi?rs=ENSMUST00000186033.1&taxid=10090&members=miR-466f-3p&showcnc=1&shownc=1&shownc_nc=1&showncf1=1&showncf2=1&subset=1	-0.34
mmu-miR-466f-3p	Mum1l1	http://www.targetscan.org/cgi-bin/targetscan/mmu_71/view_gene.cgi?rs=ENSMUST00000113045.3&taxid=10090&members=miR-466f-3p&showcnc=1&shownc=1&shownc_nc=1&showncf1=1&showncf2=1&subset=1	-0.34
mmu-miR-466f-3p	Smim17	http://www.targetscan.org/cgi-bin/targetscan/mmu_71/view_gene.cgi?rs=ENSMUST00000160218.1&taxid=10090&members=miR-466f-3p&showcnc=1&shownc=1&shownc_nc=1&showncf1=1&showncf2=1&subset=1	-0.34
mmu-miR-466f-3p	Skint7	http://www.targetscan.org/cgi-bin/targetscan/mmu_71/view_gene.cgi?rs=ENSMUST00000055014.5&taxid=10090&members=miR-466f-3p&showcnc=1&shownc=1&shownc_nc=1&showncf1=1&showncf2=1&subset=1	-0.34
mmu-miR-466f-3p	Cyp3a59	http://www.targetscan.org/cgi-bin/targetscan/mmu_71/view_gene.cgi?rs=ENSMUST00000035571.8&taxid=10090&members=miR-466f-3p&showcnc=1&shownc=1&shownc_nc=1&showncf1=1&showncf2=1&subset=1	-0.34
mmu-miR-466f-3p	Olfr1133	http://www.targetscan.org/cgi-bin/targetscan/mmu_71/view_gene.cgi?rs=ENSMUST00000099855.1&taxid=10090&members=miR-466f-3p&showcnc=1&shownc=1&shownc_nc=1&showncf1=1&showncf2=1&subset=1	-0.34
mmu-miR-466f-3p	Bpifc	http://www.targetscan.org/cgi-bin/targetscan/mmu_71/view_gene.cgi?rs=ENSMUST00000061699.6&taxid=10090&members=miR-466f-3p&showcnc=1&shownc=1&shownc_nc=1&showncf1=1&showncf2=1&subset=1	-0.34
mmu-miR-466f-3p	Znrf2	http://www.targetscan.org/cgi-bin/targetscan/mmu_71/view_gene.cgi?rs=ENSMUST00000079869.7&taxid=10090&members=miR-466f-3p&showcnc=1&shownc=1&shownc_nc=1&showncf1=1&showncf2=1&subset=1	-0.34
mmu-miR-466f-3p	A930016O22Rik	http://www.targetscan.org/cgi-bin/targetscan/mmu_71/view_gene.cgi?rs=ENSMUST00000047020.1&taxid=10090&members=miR-466f-3p&showcnc=1&shownc=1&shownc_nc=1&showncf1=1&showncf2=1&subset=1	-0.34
mmu-miR-466f-3p	Nedd1	http://www.targetscan.org/cgi-bin/targetscan/mmu_71/view_gene.cgi?rs=ENSMUST00000020163.6&taxid=10090&members=miR-466f-3p&showcnc=1&shownc=1&shownc_nc=1&showncf1=1&showncf2=1&subset=1	-0.34
mmu-miR-466f-3p	Zfp871	http://www.targetscan.org/cgi-bin/targetscan/mmu_71/view_gene.cgi?rs=ENSMUST00000159086.3&taxid=10090&members=miR-466f-3p&showcnc=1&shownc=1&shownc_nc=1&showncf1=1&showncf2=1&subset=1	-0.34
mmu-miR-466f-3p	Tmx4	http://www.targetscan.org/cgi-bin/targetscan/mmu_71/view_gene.cgi?rs=ENSMUST00000038228.5&taxid=10090&members=miR-466f-3p&showcnc=1&shownc=1&shownc_nc=1&showncf1=1&showncf2=1&subset=1	-0.34
mmu-miR-466f-3p	Limch1	http://www.targetscan.org/cgi-bin/targetscan/mmu_71/view_gene.cgi?rs=ENSMUST00000038188.8&taxid=10090&members=miR-466f-3p&showcnc=1&shownc=1&shownc_nc=1&showncf1=1&showncf2=1&subset=1	-0.34
mmu-miR-466f-3p	Trhr	http://www.targetscan.org/cgi-bin/targetscan/mmu_71/view_gene.cgi?rs=ENSMUST00000038856.7&taxid=10090&members=miR-466f-3p&showcnc=1&shownc=1&shownc_nc=1&showncf1=1&showncf2=1&subset=1	-0.34
mmu-miR-466f-3p	Gm5615	http://www.targetscan.org/cgi-bin/targetscan/mmu_71/view_gene.cgi?rs=ENSMUST00000098900.2&taxid=10090&members=miR-466f-3p&showcnc=1&shownc=1&shownc_nc=1&showncf1=1&showncf2=1&subset=1	-0.34
mmu-miR-466f-3p	Prc1	http://www.targetscan.org/cgi-bin/targetscan/mmu_71/view_gene.cgi?rs=ENSMUST00000173824.2&taxid=10090&members=miR-466f-3p&showcnc=1&shownc=1&shownc_nc=1&showncf1=1&showncf2=1&subset=1	-0.33
mmu-miR-466f-3p	Depdc7	http://www.targetscan.org/cgi-bin/targetscan/mmu_71/view_gene.cgi?rs=ENSMUST00000028595.7&taxid=10090&members=miR-466f-3p&showcnc=1&shownc=1&shownc_nc=1&showncf1=1&showncf2=1&subset=1	-0.33
mmu-miR-466f-3p	Gm5475	http://www.targetscan.org/cgi-bin/targetscan/mmu_71/view_gene.cgi?rs=ENSMUST00000148928.1&taxid=10090&members=miR-466f-3p&showcnc=1&shownc=1&shownc_nc=1&showncf1=1&showncf2=1&subset=1	-0.33
mmu-miR-466f-3p	Prkx	http://www.targetscan.org/cgi-bin/targetscan/mmu_71/view_gene.cgi?rs=ENSMUST00000036333.8&taxid=10090&members=miR-466f-3p&showcnc=1&shownc=1&shownc_nc=1&showncf1=1&showncf2=1&subset=1	-0.33
mmu-miR-466f-3p	Gm5616	http://www.targetscan.org/cgi-bin/targetscan/mmu_71/view_gene.cgi?rs=ENSMUST00000165252.1&taxid=10090&members=miR-466f-3p&showcnc=1&shownc=1&shownc_nc=1&showncf1=1&showncf2=1&subset=1	-0.33
mmu-miR-466f-3p	Mrpl22	http://www.targetscan.org/cgi-bin/targetscan/mmu_71/view_gene.cgi?rs=ENSMUST00000020820.1&taxid=10090&members=miR-466f-3p&showcnc=1&shownc=1&shownc_nc=1&showncf1=1&showncf2=1&subset=1	-0.33
mmu-miR-466f-3p	Gm12695	http://www.targetscan.org/cgi-bin/targetscan/mmu_71/view_gene.cgi?rs=ENSMUST00000107071.1&taxid=10090&members=miR-466f-3p&showcnc=1&shownc=1&shownc_nc=1&showncf1=1&showncf2=1&subset=1	-0.33
mmu-miR-466f-3p	Egr2	http://www.targetscan.org/cgi-bin/targetscan/mmu_71/view_gene.cgi?rs=ENSMUST00000048289.8&taxid=10090&members=miR-466f-3p&showcnc=1&shownc=1&shownc_nc=1&showncf1=1&showncf2=1&subset=1	-0.33
mmu-miR-466f-3p	Gng5	http://www.targetscan.org/cgi-bin/targetscan/mmu_71/view_gene.cgi?rs=ENSMUST00000118280.1&taxid=10090&members=miR-466f-3p&showcnc=1&shownc=1&shownc_nc=1&showncf1=1&showncf2=1&subset=1	-0.33
mmu-miR-466f-3p	4930519P11Rik	http://www.targetscan.org/cgi-bin/targetscan/mmu_71/view_gene.cgi?rs=ENSMUST00000181369.1&taxid=10090&members=miR-466f-3p&showcnc=1&shownc=1&shownc_nc=1&showncf1=1&showncf2=1&subset=1	-0.33
mmu-miR-466f-3p	Tram1l1	http://www.targetscan.org/cgi-bin/targetscan/mmu_71/view_gene.cgi?rs=ENSMUST00000058994.4&taxid=10090&members=miR-466f-3p&showcnc=1&shownc=1&shownc_nc=1&showncf1=1&showncf2=1&subset=1	-0.33
mmu-miR-466f-3p	Klhl28	http://www.targetscan.org/cgi-bin/targetscan/mmu_71/view_gene.cgi?rs=ENSMUST00000021331.7&taxid=10090&members=miR-466f-3p&showcnc=1&shownc=1&shownc_nc=1&showncf1=1&showncf2=1&subset=1	-0.33
mmu-miR-466f-3p	Il7	http://www.targetscan.org/cgi-bin/targetscan/mmu_71/view_gene.cgi?rs=ENSMUST00000168269.2&taxid=10090&members=miR-466f-3p&showcnc=1&shownc=1&shownc_nc=1&showncf1=1&showncf2=1&subset=1	-0.33
mmu-miR-466f-3p	Itsn1	http://www.targetscan.org/cgi-bin/targetscan/mmu_71/view_gene.cgi?rs=ENSMUST00000056482.8&taxid=10090&members=miR-466f-3p&showcnc=1&shownc=1&shownc_nc=1&showncf1=1&showncf2=1&subset=1	-0.33
mmu-miR-466f-3p	Herc1	http://www.targetscan.org/cgi-bin/targetscan/mmu_71/view_gene.cgi?rs=ENSMUST00000042824.7&taxid=10090&members=miR-466f-3p&showcnc=1&shownc=1&shownc_nc=1&showncf1=1&showncf2=1&subset=1	-0.33
mmu-miR-466f-3p	Ahrr	http://www.targetscan.org/cgi-bin/targetscan/mmu_71/view_gene.cgi?rs=ENSMUST00000022059.8&taxid=10090&members=miR-466f-3p&showcnc=1&shownc=1&shownc_nc=1&showncf1=1&showncf2=1&subset=1	-0.33
mmu-miR-466f-3p	Sdr9c7	http://www.targetscan.org/cgi-bin/targetscan/mmu_71/view_gene.cgi?rs=ENSMUST00000047134.7&taxid=10090&members=miR-466f-3p&showcnc=1&shownc=1&shownc_nc=1&showncf1=1&showncf2=1&subset=1	-0.32
mmu-miR-466f-3p	Abcd3	http://www.targetscan.org/cgi-bin/targetscan/mmu_71/view_gene.cgi?rs=ENSMUST00000029770.5&taxid=10090&members=miR-466f-3p&showcnc=1&shownc=1&shownc_nc=1&showncf1=1&showncf2=1&subset=1	-0.32
mmu-miR-466f-3p	Styk1	http://www.targetscan.org/cgi-bin/targetscan/mmu_71/view_gene.cgi?rs=ENSMUST00000049150.2&taxid=10090&members=miR-466f-3p&showcnc=1&shownc=1&shownc_nc=1&showncf1=1&showncf2=1&subset=1	-0.32
mmu-miR-466f-3p	Baz2b	http://www.targetscan.org/cgi-bin/targetscan/mmu_71/view_gene.cgi?rs=ENSMUST00000112550.2&taxid=10090&members=miR-466f-3p&showcnc=1&shownc=1&shownc_nc=1&showncf1=1&showncf2=1&subset=1	-0.32
mmu-miR-466f-3p	Adam2	http://www.targetscan.org/cgi-bin/targetscan/mmu_71/view_gene.cgi?rs=ENSMUST00000022618.5&taxid=10090&members=miR-466f-3p&showcnc=1&shownc=1&shownc_nc=1&showncf1=1&showncf2=1&subset=1	-0.32
mmu-miR-466f-3p	Duxbl3	http://www.targetscan.org/cgi-bin/targetscan/mmu_71/view_gene.cgi?rs=ENSMUST00000112340.2&taxid=10090&members=miR-466f-3p&showcnc=1&shownc=1&shownc_nc=1&showncf1=1&showncf2=1&subset=1	-0.32
mmu-miR-466f-3p	Nmt2	http://www.targetscan.org/cgi-bin/targetscan/mmu_71/view_gene.cgi?rs=ENSMUST00000081932.7&taxid=10090&members=miR-466f-3p&showcnc=1&shownc=1&shownc_nc=1&showncf1=1&showncf2=1&subset=1	-0.32
mmu-miR-466f-3p	Nhp2l1	http://www.targetscan.org/cgi-bin/targetscan/mmu_71/view_gene.cgi?rs=ENSMUST00000080622.7&taxid=10090&members=miR-466f-3p&showcnc=1&shownc=1&shownc_nc=1&showncf1=1&showncf2=1&subset=1	-0.32
mmu-miR-466f-3p	Txlng	http://www.targetscan.org/cgi-bin/targetscan/mmu_71/view_gene.cgi?rs=ENSMUST00000112314.2&taxid=10090&members=miR-466f-3p&showcnc=1&shownc=1&shownc_nc=1&showncf1=1&showncf2=1&subset=1	-0.32
mmu-miR-466f-3p	Paip1	http://www.targetscan.org/cgi-bin/targetscan/mmu_71/view_gene.cgi?rs=ENSMUST00000026520.8&taxid=10090&members=miR-466f-3p&showcnc=1&shownc=1&shownc_nc=1&showncf1=1&showncf2=1&subset=1	-0.32
mmu-miR-466f-3p	Pitx2	http://www.targetscan.org/cgi-bin/targetscan/mmu_71/view_gene.cgi?rs=ENSMUST00000029657.10&taxid=10090&members=miR-466f-3p&showcnc=1&shownc=1&shownc_nc=1&showncf1=1&showncf2=1&subset=1	-0.32
mmu-miR-466f-3p	Rnf125	http://www.targetscan.org/cgi-bin/targetscan/mmu_71/view_gene.cgi?rs=ENSMUST00000050004.1&taxid=10090&members=miR-466f-3p&showcnc=1&shownc=1&shownc_nc=1&showncf1=1&showncf2=1&subset=1	-0.32
mmu-miR-466f-3p	Trim12c	http://www.targetscan.org/cgi-bin/targetscan/mmu_71/view_gene.cgi?rs=ENSMUST00000059037.9&taxid=10090&members=miR-466f-3p&showcnc=1&shownc=1&shownc_nc=1&showncf1=1&showncf2=1&subset=1	-0.32
mmu-miR-466f-3p	Rhobtb3	http://www.targetscan.org/cgi-bin/targetscan/mmu_71/view_gene.cgi?rs=ENSMUST00000022078.6&taxid=10090&members=miR-466f-3p&showcnc=1&shownc=1&shownc_nc=1&showncf1=1&showncf2=1&subset=1	-0.32
mmu-miR-466f-3p	Bag4	http://www.targetscan.org/cgi-bin/targetscan/mmu_71/view_gene.cgi?rs=ENSMUST00000038498.8&taxid=10090&members=miR-466f-3p&showcnc=1&shownc=1&shownc_nc=1&showncf1=1&showncf2=1&subset=1	-0.32
mmu-miR-466f-3p	Gm21976	http://www.targetscan.org/cgi-bin/targetscan/mmu_71/view_gene.cgi?rs=ENSMUST00000186911.1&taxid=10090&members=miR-466f-3p&showcnc=1&shownc=1&shownc_nc=1&showncf1=1&showncf2=1&subset=1	-0.32
mmu-miR-466f-3p	Rabgap1	http://www.targetscan.org/cgi-bin/targetscan/mmu_71/view_gene.cgi?rs=ENSMUST00000112920.1&taxid=10090&members=miR-466f-3p&showcnc=1&shownc=1&shownc_nc=1&showncf1=1&showncf2=1&subset=1	-0.32
mmu-miR-466f-3p	Xlr	http://www.targetscan.org/cgi-bin/targetscan/mmu_71/view_gene.cgi?rs=ENSMUST00000067782.2&taxid=10090&members=miR-466f-3p&showcnc=1&shownc=1&shownc_nc=1&showncf1=1&showncf2=1&subset=1	-0.32
mmu-miR-466f-3p	Ttk	http://www.targetscan.org/cgi-bin/targetscan/mmu_71/view_gene.cgi?rs=ENSMUST00000185913.1&taxid=10090&members=miR-466f-3p&showcnc=1&shownc=1&shownc_nc=1&showncf1=1&showncf2=1&subset=1	-0.32
mmu-miR-466f-3p	Lrrc14b	http://www.targetscan.org/cgi-bin/targetscan/mmu_71/view_gene.cgi?rs=ENSMUST00000022064.4&taxid=10090&members=miR-466f-3p&showcnc=1&shownc=1&shownc_nc=1&showncf1=1&showncf2=1&subset=1	-0.32
mmu-miR-466f-3p	Zc2hc1a	http://www.targetscan.org/cgi-bin/targetscan/mmu_71/view_gene.cgi?rs=ENSMUST00000051064.3&taxid=10090&members=miR-466f-3p&showcnc=1&shownc=1&shownc_nc=1&showncf1=1&showncf2=1&subset=1	-0.32
mmu-miR-466f-3p	Ints6	http://www.targetscan.org/cgi-bin/targetscan/mmu_71/view_gene.cgi?rs=ENSMUST00000053959.6&taxid=10090&members=miR-466f-3p&showcnc=1&shownc=1&shownc_nc=1&showncf1=1&showncf2=1&subset=1	-0.32
mmu-miR-466f-3p	Mrgprh	http://www.targetscan.org/cgi-bin/targetscan/mmu_71/view_gene.cgi?rs=ENSMUST00000075296.2&taxid=10090&members=miR-466f-3p&showcnc=1&shownc=1&shownc_nc=1&showncf1=1&showncf2=1&subset=1	-0.31
mmu-miR-466f-3p	Dopey1	http://www.targetscan.org/cgi-bin/targetscan/mmu_71/view_gene.cgi?rs=ENSMUST00000190957.1&taxid=10090&members=miR-466f-3p&showcnc=1&shownc=1&shownc_nc=1&showncf1=1&showncf2=1&subset=1	-0.31
mmu-miR-466f-3p	Cd81	http://www.targetscan.org/cgi-bin/targetscan/mmu_71/view_gene.cgi?rs=ENSMUST00000037941.9&taxid=10090&members=miR-466f-3p&showcnc=1&shownc=1&shownc_nc=1&showncf1=1&showncf2=1&subset=1	-0.31
mmu-miR-466f-3p	Eapp	http://www.targetscan.org/cgi-bin/targetscan/mmu_71/view_gene.cgi?rs=ENSMUST00000161592.2&taxid=10090&members=miR-466f-3p&showcnc=1&shownc=1&shownc_nc=1&showncf1=1&showncf2=1&subset=1	-0.31
mmu-miR-466f-3p	Slitrk4	http://www.targetscan.org/cgi-bin/targetscan/mmu_71/view_gene.cgi?rs=ENSMUST00000069926.8&taxid=10090&members=miR-466f-3p&showcnc=1&shownc=1&shownc_nc=1&showncf1=1&showncf2=1&subset=1	-0.31
mmu-miR-466f-3p	Rnf152	http://www.targetscan.org/cgi-bin/targetscan/mmu_71/view_gene.cgi?rs=ENSMUST00000058688.6&taxid=10090&members=miR-466f-3p&showcnc=1&shownc=1&shownc_nc=1&showncf1=1&showncf2=1&subset=1	-0.31
mmu-miR-466f-3p	Bach1	http://www.targetscan.org/cgi-bin/targetscan/mmu_71/view_gene.cgi?rs=ENSMUST00000026703.5&taxid=10090&members=miR-466f-3p&showcnc=1&shownc=1&shownc_nc=1&showncf1=1&showncf2=1&subset=1	-0.31
mmu-miR-466f-3p	Cdkl4	http://www.targetscan.org/cgi-bin/targetscan/mmu_71/view_gene.cgi?rs=ENSMUST00000086545.4&taxid=10090&members=miR-466f-3p&showcnc=1&shownc=1&shownc_nc=1&showncf1=1&showncf2=1&subset=1	-0.31
mmu-miR-466f-3p	Erp44	http://www.targetscan.org/cgi-bin/targetscan/mmu_71/view_gene.cgi?rs=ENSMUST00000030028.4&taxid=10090&members=miR-466f-3p&showcnc=1&shownc=1&shownc_nc=1&showncf1=1&showncf2=1&subset=1	-0.31
mmu-miR-466f-3p	Wscd1	http://www.targetscan.org/cgi-bin/targetscan/mmu_71/view_gene.cgi?rs=ENSMUST00000021168.8&taxid=10090&members=miR-466f-3p&showcnc=1&shownc=1&shownc_nc=1&showncf1=1&showncf2=1&subset=1	-0.31
mmu-miR-466f-3p	Mtpn	http://www.targetscan.org/cgi-bin/targetscan/mmu_71/view_gene.cgi?rs=ENSMUST00000031866.5&taxid=10090&members=miR-466f-3p&showcnc=1&shownc=1&shownc_nc=1&showncf1=1&showncf2=1&subset=1	-0.31
mmu-miR-466f-3p	Wasf3	http://www.targetscan.org/cgi-bin/targetscan/mmu_71/view_gene.cgi?rs=ENSMUST00000016143.7&taxid=10090&members=miR-466f-3p&showcnc=1&shownc=1&shownc_nc=1&showncf1=1&showncf2=1&subset=1	-0.31
mmu-miR-466f-3p	Luc7l2	http://www.targetscan.org/cgi-bin/targetscan/mmu_71/view_gene.cgi?rs=ENSMUST00000161538.2&taxid=10090&members=miR-466f-3p&showcnc=1&shownc=1&shownc_nc=1&showncf1=1&showncf2=1&subset=1	-0.31
mmu-miR-466f-3p	Asf1b	http://www.targetscan.org/cgi-bin/targetscan/mmu_71/view_gene.cgi?rs=ENSMUST00000005607.8&taxid=10090&members=miR-466f-3p&showcnc=1&shownc=1&shownc_nc=1&showncf1=1&showncf2=1&subset=1	-0.31
mmu-miR-466f-3p	Pum2	http://www.targetscan.org/cgi-bin/targetscan/mmu_71/view_gene.cgi?rs=ENSMUST00000178015.2&taxid=10090&members=miR-466f-3p&showcnc=1&shownc=1&shownc_nc=1&showncf1=1&showncf2=1&subset=1	-0.31
mmu-miR-466f-3p	Gngt1	http://www.targetscan.org/cgi-bin/targetscan/mmu_71/view_gene.cgi?rs=ENSMUST00000031673.5&taxid=10090&members=miR-466f-3p&showcnc=1&shownc=1&shownc_nc=1&showncf1=1&showncf2=1&subset=1	-0.31
mmu-miR-466f-3p	Zmym5	http://www.targetscan.org/cgi-bin/targetscan/mmu_71/view_gene.cgi?rs=ENSMUST00000039812.10&taxid=10090&members=miR-466f-3p&showcnc=1&shownc=1&shownc_nc=1&showncf1=1&showncf2=1&subset=1	-0.31
mmu-miR-466f-3p	Serpinb9	http://www.targetscan.org/cgi-bin/targetscan/mmu_71/view_gene.cgi?rs=ENSMUST00000063191.8&taxid=10090&members=miR-466f-3p&showcnc=1&shownc=1&shownc_nc=1&showncf1=1&showncf2=1&subset=1	-0.31
mmu-miR-466f-3p	Snx12	http://www.targetscan.org/cgi-bin/targetscan/mmu_71/view_gene.cgi?rs=ENSMUST00000077876.3&taxid=10090&members=miR-466f-3p&showcnc=1&shownc=1&shownc_nc=1&showncf1=1&showncf2=1&subset=1	-0.31
mmu-miR-466f-3p	Pdgfc	http://www.targetscan.org/cgi-bin/targetscan/mmu_71/view_gene.cgi?rs=ENSMUST00000029652.3&taxid=10090&members=miR-466f-3p&showcnc=1&shownc=1&shownc_nc=1&showncf1=1&showncf2=1&subset=1	-0.31
mmu-miR-466f-3p	Klhl2	http://www.targetscan.org/cgi-bin/targetscan/mmu_71/view_gene.cgi?rs=ENSMUST00000034017.7&taxid=10090&members=miR-466f-3p&showcnc=1&shownc=1&shownc_nc=1&showncf1=1&showncf2=1&subset=1	-0.31
mmu-miR-466f-3p	Wisp1	http://www.targetscan.org/cgi-bin/targetscan/mmu_71/view_gene.cgi?rs=ENSMUST00000118823.1&taxid=10090&members=miR-466f-3p&showcnc=1&shownc=1&shownc_nc=1&showncf1=1&showncf2=1&subset=1	-0.31
mmu-miR-466f-3p	Dclk1	http://www.targetscan.org/cgi-bin/targetscan/mmu_71/view_gene.cgi?rs=ENSMUST00000167204.2&taxid=10090&members=miR-466f-3p&showcnc=1&shownc=1&shownc_nc=1&showncf1=1&showncf2=1&subset=1	-0.31
mmu-miR-466f-3p	Tanc1	http://www.targetscan.org/cgi-bin/targetscan/mmu_71/view_gene.cgi?rs=ENSMUST00000037526.5&taxid=10090&members=miR-466f-3p&showcnc=1&shownc=1&shownc_nc=1&showncf1=1&showncf2=1&subset=1	-0.31
mmu-miR-466f-3p	1700012B07Rik	http://www.targetscan.org/cgi-bin/targetscan/mmu_71/view_gene.cgi?rs=ENSMUST00000106674.2&taxid=10090&members=miR-466f-3p&showcnc=1&shownc=1&shownc_nc=1&showncf1=1&showncf2=1&subset=1	-0.3
mmu-miR-466f-3p	Gsk3b	http://www.targetscan.org/cgi-bin/targetscan/mmu_71/view_gene.cgi?rs=ENSMUST00000023507.7&taxid=10090&members=miR-466f-3p&showcnc=1&shownc=1&shownc_nc=1&showncf1=1&showncf2=1&subset=1	-0.3
mmu-miR-466f-3p	Tnfrsf13b	http://www.targetscan.org/cgi-bin/targetscan/mmu_71/view_gene.cgi?rs=ENSMUST00000010286.2&taxid=10090&members=miR-466f-3p&showcnc=1&shownc=1&shownc_nc=1&showncf1=1&showncf2=1&subset=1	-0.3
mmu-miR-466f-3p	Yipf4	http://www.targetscan.org/cgi-bin/targetscan/mmu_71/view_gene.cgi?rs=ENSMUST00000024873.6&taxid=10090&members=miR-466f-3p&showcnc=1&shownc=1&shownc_nc=1&showncf1=1&showncf2=1&subset=1	-0.3
mmu-miR-466f-3p	Abca6	http://www.targetscan.org/cgi-bin/targetscan/mmu_71/view_gene.cgi?rs=ENSMUST00000044003.8&taxid=10090&members=miR-466f-3p&showcnc=1&shownc=1&shownc_nc=1&showncf1=1&showncf2=1&subset=1	-0.3
mmu-miR-466f-3p	Dmd	http://www.targetscan.org/cgi-bin/targetscan/mmu_71/view_gene.cgi?rs=ENSMUST00000114000.2&taxid=10090&members=miR-466f-3p&showcnc=1&shownc=1&shownc_nc=1&showncf1=1&showncf2=1&subset=1	-0.3
mmu-miR-466f-3p	Bmx	http://www.targetscan.org/cgi-bin/targetscan/mmu_71/view_gene.cgi?rs=ENSMUST00000112265.3&taxid=10090&members=miR-466f-3p&showcnc=1&shownc=1&shownc_nc=1&showncf1=1&showncf2=1&subset=1	-0.3
mmu-miR-466f-3p	Gm1070	http://www.targetscan.org/cgi-bin/targetscan/mmu_71/view_gene.cgi?rs=ENSMUST00000114185.2&taxid=10090&members=miR-466f-3p&showcnc=1&shownc=1&shownc_nc=1&showncf1=1&showncf2=1&subset=1	-0.3
mmu-miR-466f-3p	Pdcd10	http://www.targetscan.org/cgi-bin/targetscan/mmu_71/view_gene.cgi?rs=ENSMUST00000161137.2&taxid=10090&members=miR-466f-3p&showcnc=1&shownc=1&shownc_nc=1&showncf1=1&showncf2=1&subset=1	-0.3
mmu-miR-466f-3p	Ptp4a2	http://www.targetscan.org/cgi-bin/targetscan/mmu_71/view_gene.cgi?rs=ENSMUST00000165853.1&taxid=10090&members=miR-466f-3p&showcnc=1&shownc=1&shownc_nc=1&showncf1=1&showncf2=1&subset=1	-0.3
mmu-miR-466f-3p	Camk2d	http://www.targetscan.org/cgi-bin/targetscan/mmu_71/view_gene.cgi?rs=ENSMUST00000106402.2&taxid=10090&members=miR-466f-3p&showcnc=1&shownc=1&shownc_nc=1&showncf1=1&showncf2=1&subset=1	-0.3
mmu-miR-466f-3p	Ccdc117	http://www.targetscan.org/cgi-bin/targetscan/mmu_71/view_gene.cgi?rs=ENSMUST00000020776.4&taxid=10090&members=miR-466f-3p&showcnc=1&shownc=1&shownc_nc=1&showncf1=1&showncf2=1&subset=1	-0.3
mmu-miR-466f-3p	Epha5	http://www.targetscan.org/cgi-bin/targetscan/mmu_71/view_gene.cgi?rs=ENSMUST00000053733.9&taxid=10090&members=miR-466f-3p&showcnc=1&shownc=1&shownc_nc=1&showncf1=1&showncf2=1&subset=1	-0.3
mmu-miR-466f-3p	Psmg4	http://www.targetscan.org/cgi-bin/targetscan/mmu_71/view_gene.cgi?rs=ENSMUST00000124996.2&taxid=10090&members=miR-466f-3p&showcnc=1&shownc=1&shownc_nc=1&showncf1=1&showncf2=1&subset=1	-0.3
mmu-miR-466f-3p	Atp1b4	http://www.targetscan.org/cgi-bin/targetscan/mmu_71/view_gene.cgi?rs=ENSMUST00000016471.3&taxid=10090&members=miR-466f-3p&showcnc=1&shownc=1&shownc_nc=1&showncf1=1&showncf2=1&subset=1	-0.3
mmu-miR-466f-3p	St6galnac5	http://www.targetscan.org/cgi-bin/targetscan/mmu_71/view_gene.cgi?rs=ENSMUST00000044278.5&taxid=10090&members=miR-466f-3p&showcnc=1&shownc=1&shownc_nc=1&showncf1=1&showncf2=1&subset=1	-0.3
mmu-miR-466f-3p	Efna2	http://www.targetscan.org/cgi-bin/targetscan/mmu_71/view_gene.cgi?rs=ENSMUST00000003154.6&taxid=10090&members=miR-466f-3p&showcnc=1&shownc=1&shownc_nc=1&showncf1=1&showncf2=1&subset=1	-0.3
mmu-miR-466f-3p	Tank	http://www.targetscan.org/cgi-bin/targetscan/mmu_71/view_gene.cgi?rs=ENSMUST00000112502.2&taxid=10090&members=miR-466f-3p&showcnc=1&shownc=1&shownc_nc=1&showncf1=1&showncf2=1&subset=1	-0.3
mmu-miR-466f-3p	Hmga2	http://www.targetscan.org/cgi-bin/targetscan/mmu_71/view_gene.cgi?rs=ENSMUST00000159699.1&taxid=10090&members=miR-466f-3p&showcnc=1&shownc=1&shownc_nc=1&showncf1=1&showncf2=1&subset=1	-0.3
mmu-miR-466f-3p	Zfp385b	http://www.targetscan.org/cgi-bin/targetscan/mmu_71/view_gene.cgi?rs=ENSMUST00000111830.3&taxid=10090&members=miR-466f-3p&showcnc=1&shownc=1&shownc_nc=1&showncf1=1&showncf2=1&subset=1	-0.3
mmu-miR-466f-3p	Mcl1	http://www.targetscan.org/cgi-bin/targetscan/mmu_71/view_gene.cgi?rs=ENSMUST00000037947.9&taxid=10090&members=miR-466f-3p&showcnc=1&shownc=1&shownc_nc=1&showncf1=1&showncf2=1&subset=1	-0.3
mmu-miR-466f-3p	Sept3	http://www.targetscan.org/cgi-bin/targetscan/mmu_71/view_gene.cgi?rs=ENSMUST00000023095.7&taxid=10090&members=miR-466f-3p&showcnc=1&shownc=1&shownc_nc=1&showncf1=1&showncf2=1&subset=1	-0.3
mmu-miR-466f-3p	Stxbp3a	http://www.targetscan.org/cgi-bin/targetscan/mmu_71/view_gene.cgi?rs=ENSMUST00000102621.5&taxid=10090&members=miR-466f-3p&showcnc=1&shownc=1&shownc_nc=1&showncf1=1&showncf2=1&subset=1	-0.3
mmu-miR-466f-3p	Arhgef9	http://www.targetscan.org/cgi-bin/targetscan/mmu_71/view_gene.cgi?rs=ENSMUST00000113876.3&taxid=10090&members=miR-466f-3p&showcnc=1&shownc=1&shownc_nc=1&showncf1=1&showncf2=1&subset=1	-0.3
mmu-miR-466f-3p	Yipf5	http://www.targetscan.org/cgi-bin/targetscan/mmu_71/view_gene.cgi?rs=ENSMUST00000025364.4&taxid=10090&members=miR-466f-3p&showcnc=1&shownc=1&shownc_nc=1&showncf1=1&showncf2=1&subset=1	-0.3
mmu-miR-466f-3p	Rgs10	http://www.targetscan.org/cgi-bin/targetscan/mmu_71/view_gene.cgi?rs=ENSMUST00000033133.6&taxid=10090&members=miR-466f-3p&showcnc=1&shownc=1&shownc_nc=1&showncf1=1&showncf2=1&subset=1	-0.3
mmu-miR-466f-3p	Abca14	http://www.targetscan.org/cgi-bin/targetscan/mmu_71/view_gene.cgi?rs=ENSMUST00000084640.2&taxid=10090&members=miR-466f-3p&showcnc=1&shownc=1&shownc_nc=1&showncf1=1&showncf2=1&subset=1	-0.3
mmu-miR-466f-3p	Ccnb2	http://www.targetscan.org/cgi-bin/targetscan/mmu_71/view_gene.cgi?rs=ENSMUST00000034742.6&taxid=10090&members=miR-466f-3p&showcnc=1&shownc=1&shownc_nc=1&showncf1=1&showncf2=1&subset=1	-0.3
mmu-miR-466f-3p	Usp9x	http://www.targetscan.org/cgi-bin/targetscan/mmu_71/view_gene.cgi?rs=ENSMUST00000089302.5&taxid=10090&members=miR-466f-3p&showcnc=1&shownc=1&shownc_nc=1&showncf1=1&showncf2=1&subset=1	-0.3
mmu-miR-466f-3p	Ttc30a2	http://www.targetscan.org/cgi-bin/targetscan/mmu_71/view_gene.cgi?rs=ENSMUST00000099995.4&taxid=10090&members=miR-466f-3p&showcnc=1&shownc=1&shownc_nc=1&showncf1=1&showncf2=1&subset=1	-0.3
mmu-miR-466f-3p	Fam160b2	http://www.targetscan.org/cgi-bin/targetscan/mmu_71/view_gene.cgi?rs=ENSMUST00000022690.9&taxid=10090&members=miR-466f-3p&showcnc=1&shownc=1&shownc_nc=1&showncf1=1&showncf2=1&subset=1	-0.3
mmu-miR-466f-3p	Pggt1b	http://www.targetscan.org/cgi-bin/targetscan/mmu_71/view_gene.cgi?rs=ENSMUST00000025354.3&taxid=10090&members=miR-466f-3p&showcnc=1&shownc=1&shownc_nc=1&showncf1=1&showncf2=1&subset=1	-0.3
mmu-miR-466f-3p	Rab11a	http://www.targetscan.org/cgi-bin/targetscan/mmu_71/view_gene.cgi?rs=ENSMUST00000169058.2&taxid=10090&members=miR-466f-3p&showcnc=1&shownc=1&shownc_nc=1&showncf1=1&showncf2=1&subset=1	-0.3
mmu-miR-466f-3p	Lsamp	http://www.targetscan.org/cgi-bin/targetscan/mmu_71/view_gene.cgi?rs=ENSMUST00000169058.2&taxid=10090&members=miR-466f-3p&showcnc=1&shownc=1&shownc_nc=1&showncf1=1&showncf2=1&subset=1	-0.22
mmu-miR-466h-5p	Bmp7	http://www.targetscan.org/cgi-bin/targetscan/mmu_71/view_gene.cgi?rs=ENSMUST00000009143.7&taxid=10090&members=miR-466-5p/669m-5p&showcnc=1&shownc=1&shownc_nc=1&showncf1=1&subset=1	-4.18
mmu-miR-466h-5p	Slc6a19	http://www.targetscan.org/cgi-bin/targetscan/mmu_71/view_gene.cgi?rs=ENSMUST00000022048.5&taxid=10090&members=miR-466-5p/669m-5p&showcnc=1&shownc=1&shownc_nc=1&showncf1=1&subset=1	-3.48
mmu-miR-466h-5p	Gm11007	http://www.targetscan.org/cgi-bin/targetscan/mmu_71/view_gene.cgi?rs=ENSMUST00000178120.2&taxid=10090&members=miR-466-5p/669m-5p&showcnc=1&shownc=1&shownc_nc=1&showncf1=1&subset=1	-3.33
mmu-miR-466h-5p	Gm2007	http://www.targetscan.org/cgi-bin/targetscan/mmu_71/view_gene.cgi?rs=ENSMUST00000178133.2&taxid=10090&members=miR-466-5p/669m-5p&showcnc=1&shownc=1&shownc_nc=1&showncf1=1&subset=1	-3.32
mmu-miR-466h-5p	B230216G23Rik	http://www.targetscan.org/cgi-bin/targetscan/mmu_71/view_gene.cgi?rs=ENSMUST00000088263.5&taxid=10090&members=miR-466-5p/669m-5p&showcnc=1&shownc=1&shownc_nc=1&showncf1=1&subset=1	-2.41
mmu-miR-466h-5p	Kcna2	http://www.targetscan.org/cgi-bin/targetscan/mmu_71/view_gene.cgi?rs=ENSMUST00000038695.1&taxid=10090&members=miR-466-5p/669m-5p&showcnc=1&shownc=1&shownc_nc=1&showncf1=1&subset=1	-2.37
mmu-miR-466h-5p	Onecut3	http://www.targetscan.org/cgi-bin/targetscan/mmu_71/view_gene.cgi?rs=ENSMUST00000051773.8&taxid=10090&members=miR-466-5p/669m-5p&showcnc=1&shownc=1&shownc_nc=1&showncf1=1&subset=1	-2.25
mmu-miR-466h-5p	Zfp266	http://www.targetscan.org/cgi-bin/targetscan/mmu_71/view_gene.cgi?rs=ENSMUST00000174462.2&taxid=10090&members=miR-466-5p/669m-5p&showcnc=1&shownc=1&shownc_nc=1&showncf1=1&subset=1	-2.01
mmu-miR-466h-5p	Proz	http://www.targetscan.org/cgi-bin/targetscan/mmu_71/view_gene.cgi?rs=ENSMUST00000033822.2&taxid=10090&members=miR-466-5p/669m-5p&showcnc=1&shownc=1&shownc_nc=1&showncf1=1&subset=1	-1.98
mmu-miR-466h-5p	Pitpnb	http://www.targetscan.org/cgi-bin/targetscan/mmu_71/view_gene.cgi?rs=ENSMUST00000086635.4&taxid=10090&members=miR-466-5p/669m-5p&showcnc=1&shownc=1&shownc_nc=1&showncf1=1&subset=1	-1.98
mmu-miR-466h-5p	Elfn1	http://www.targetscan.org/cgi-bin/targetscan/mmu_71/view_gene.cgi?rs=ENSMUST00000050519.6&taxid=10090&members=miR-466-5p/669m-5p&showcnc=1&shownc=1&shownc_nc=1&showncf1=1&subset=1	-1.59
mmu-miR-466h-5p	Slc46a3	http://www.targetscan.org/cgi-bin/targetscan/mmu_71/view_gene.cgi?rs=ENSMUST00000118527.2&taxid=10090&members=miR-466-5p/669m-5p&showcnc=1&shownc=1&shownc_nc=1&showncf1=1&subset=1	-1.56
mmu-miR-466h-5p	Psmd4	http://www.targetscan.org/cgi-bin/targetscan/mmu_71/view_gene.cgi?rs=ENSMUST00000117355.1&taxid=10090&members=miR-466-5p/669m-5p&showcnc=1&shownc=1&shownc_nc=1&showncf1=1&subset=1	-1.55
mmu-miR-466h-5p	Igf2	http://www.targetscan.org/cgi-bin/targetscan/mmu_71/view_gene.cgi?rs=ENSMUST00000000033.6&taxid=10090&members=miR-466-5p/669m-5p&showcnc=1&shownc=1&shownc_nc=1&showncf1=1&subset=1	-1.53
mmu-miR-466h-5p	Ric8b	http://www.targetscan.org/cgi-bin/targetscan/mmu_71/view_gene.cgi?rs=ENSMUST00000038523.8&taxid=10090&members=miR-466-5p/669m-5p&showcnc=1&shownc=1&shownc_nc=1&showncf1=1&subset=1	-1.53
mmu-miR-466h-5p	Prdm8	http://www.targetscan.org/cgi-bin/targetscan/mmu_71/view_gene.cgi?rs=ENSMUST00000112959.1&taxid=10090&members=miR-466-5p/669m-5p&showcnc=1&shownc=1&shownc_nc=1&showncf1=1&subset=1	-1.49
mmu-miR-466h-5p	Asb17	http://www.targetscan.org/cgi-bin/targetscan/mmu_71/view_gene.cgi?rs=ENSMUST00000044089.3&taxid=10090&members=miR-466-5p/669m-5p&showcnc=1&shownc=1&shownc_nc=1&showncf1=1&subset=1	-1.47
mmu-miR-466h-5p	Tmem236	http://www.targetscan.org/cgi-bin/targetscan/mmu_71/view_gene.cgi?rs=ENSMUST00000077517.7&taxid=10090&members=miR-466-5p/669m-5p&showcnc=1&shownc=1&shownc_nc=1&showncf1=1&subset=1	-1.43
mmu-miR-466h-5p	Wscd1	http://www.targetscan.org/cgi-bin/targetscan/mmu_71/view_gene.cgi?rs=ENSMUST00000021168.8&taxid=10090&members=miR-466-5p/669m-5p&showcnc=1&shownc=1&shownc_nc=1&showncf1=1&subset=1	-1.4
mmu-miR-466h-5p	2410004P03Rik	http://www.targetscan.org/cgi-bin/targetscan/mmu_71/view_gene.cgi?rs=ENSMUST00000095823.3&taxid=10090&members=miR-466-5p/669m-5p&showcnc=1&shownc=1&shownc_nc=1&showncf1=1&subset=1	-1.39
mmu-miR-466h-5p	1700019G17Rik	http://www.targetscan.org/cgi-bin/targetscan/mmu_71/view_gene.cgi?rs=ENSMUST00000095757.3&taxid=10090&members=miR-466-5p/669m-5p&showcnc=1&shownc=1&shownc_nc=1&showncf1=1&subset=1	-1.38
mmu-miR-466h-5p	Gcnt4	http://www.targetscan.org/cgi-bin/targetscan/mmu_71/view_gene.cgi?rs=ENSMUST00000171324.1&taxid=10090&members=miR-466-5p/669m-5p&showcnc=1&shownc=1&shownc_nc=1&showncf1=1&subset=1	-1.37
mmu-miR-466h-5p	Nkain2	http://www.targetscan.org/cgi-bin/targetscan/mmu_71/view_gene.cgi?rs=ENSMUST00000191234.1&taxid=10090&members=miR-466-5p/669m-5p&showcnc=1&shownc=1&shownc_nc=1&showncf1=1&subset=1	-1.34
mmu-miR-466h-5p	Ncam1	http://www.targetscan.org/cgi-bin/targetscan/mmu_71/view_gene.cgi?rs=ENSMUST00000114476.2&taxid=10090&members=miR-466-5p/669m-5p&showcnc=1&shownc=1&shownc_nc=1&showncf1=1&subset=1	-1.34
mmu-miR-466h-5p	Prdm11	http://www.targetscan.org/cgi-bin/targetscan/mmu_71/view_gene.cgi?rs=ENSMUST00000111274.2&taxid=10090&members=miR-466-5p/669m-5p&showcnc=1&shownc=1&shownc_nc=1&showncf1=1&subset=1	-1.32
mmu-miR-466h-5p	Zfp952	http://www.targetscan.org/cgi-bin/targetscan/mmu_71/view_gene.cgi?rs=ENSMUST00000087666.5&taxid=10090&members=miR-466-5p/669m-5p&showcnc=1&shownc=1&shownc_nc=1&showncf1=1&subset=1	-1.29
mmu-miR-466h-5p	Spn	http://www.targetscan.org/cgi-bin/targetscan/mmu_71/view_gene.cgi?rs=ENSMUST00000049931.5&taxid=10090&members=miR-466-5p/669m-5p&showcnc=1&shownc=1&shownc_nc=1&showncf1=1&subset=1	-1.28
mmu-miR-466h-5p	Gm9821	http://www.targetscan.org/cgi-bin/targetscan/mmu_71/view_gene.cgi?rs=ENSMUST00000178895.1&taxid=10090&members=miR-466-5p/669m-5p&showcnc=1&shownc=1&shownc_nc=1&showncf1=1&subset=1	-1.28
mmu-miR-466h-5p	Lhfp	http://www.targetscan.org/cgi-bin/targetscan/mmu_71/view_gene.cgi?rs=ENSMUST00000059562.8&taxid=10090&members=miR-466-5p/669m-5p&showcnc=1&shownc=1&shownc_nc=1&showncf1=1&subset=1	-1.24
mmu-miR-466h-5p	Gnao1	http://www.targetscan.org/cgi-bin/targetscan/mmu_71/view_gene.cgi?rs=ENSMUST00000125716.2&taxid=10090&members=miR-466-5p/669m-5p&showcnc=1&shownc=1&shownc_nc=1&showncf1=1&subset=1	-1.23
mmu-miR-466h-5p	Triobp	http://www.targetscan.org/cgi-bin/targetscan/mmu_71/view_gene.cgi?rs=ENSMUST00000109689.3&taxid=10090&members=miR-466-5p/669m-5p&showcnc=1&shownc=1&shownc_nc=1&showncf1=1&subset=1	-1.21
mmu-miR-466h-5p	Slc5a3	http://www.targetscan.org/cgi-bin/targetscan/mmu_71/view_gene.cgi?rs=ENSMUST00000113975.2&taxid=10090&members=miR-466-5p/669m-5p&showcnc=1&shownc=1&shownc_nc=1&showncf1=1&subset=1	-1.2
mmu-miR-466h-5p	Rnf141	http://www.targetscan.org/cgi-bin/targetscan/mmu_71/view_gene.cgi?rs=ENSMUST00000177236.2&taxid=10090&members=miR-466-5p/669m-5p&showcnc=1&shownc=1&shownc_nc=1&showncf1=1&subset=1	-1.19
mmu-miR-466h-5p	Dmkn	http://www.targetscan.org/cgi-bin/targetscan/mmu_71/view_gene.cgi?rs=ENSMUST00000041703.8&taxid=10090&members=miR-466-5p/669m-5p&showcnc=1&shownc=1&shownc_nc=1&showncf1=1&subset=1	-1.18
mmu-miR-466h-5p	Cntnap5a	http://www.targetscan.org/cgi-bin/targetscan/mmu_71/view_gene.cgi?rs=ENSMUST00000043725.8&taxid=10090&members=miR-466-5p/669m-5p&showcnc=1&shownc=1&shownc_nc=1&showncf1=1&subset=1	-1.15
mmu-miR-466h-5p	Plekha5	http://www.targetscan.org/cgi-bin/targetscan/mmu_71/view_gene.cgi?rs=ENSMUST00000087622.3&taxid=10090&members=miR-466-5p/669m-5p&showcnc=1&shownc=1&shownc_nc=1&showncf1=1&subset=1	-1.14
mmu-miR-466h-5p	Adamts10	http://www.targetscan.org/cgi-bin/targetscan/mmu_71/view_gene.cgi?rs=ENSMUST00000087623.7&taxid=10090&members=miR-466-5p/669m-5p&showcnc=1&shownc=1&shownc_nc=1&showncf1=1&subset=1	-1.14
mmu-miR-466h-5p	Tacr2	http://www.targetscan.org/cgi-bin/targetscan/mmu_71/view_gene.cgi?rs=ENSMUST00000020278.5&taxid=10090&members=miR-466-5p/669m-5p&showcnc=1&shownc=1&shownc_nc=1&showncf1=1&subset=1	-1.12
mmu-miR-466h-5p	Scgb2a2	http://www.targetscan.org/cgi-bin/targetscan/mmu_71/view_gene.cgi?rs=ENSMUST00000179814.2&taxid=10090&members=miR-466-5p/669m-5p&showcnc=1&shownc=1&shownc_nc=1&showncf1=1&subset=1	-1.1
mmu-miR-466h-5p	Iglon5	http://www.targetscan.org/cgi-bin/targetscan/mmu_71/view_gene.cgi?rs=ENSMUST00000107974.1&taxid=10090&members=miR-466-5p/669m-5p&showcnc=1&shownc=1&shownc_nc=1&showncf1=1&subset=1	-1.08
mmu-miR-466h-5p	Vapb	http://www.targetscan.org/cgi-bin/targetscan/mmu_71/view_gene.cgi?rs=ENSMUST00000067530.4&taxid=10090&members=miR-466-5p/669m-5p&showcnc=1&shownc=1&shownc_nc=1&showncf1=1&subset=1	-1.07
mmu-miR-466h-5p	Ostm1	http://www.targetscan.org/cgi-bin/targetscan/mmu_71/view_gene.cgi?rs=ENSMUST00000040718.5&taxid=10090&members=miR-466-5p/669m-5p&showcnc=1&shownc=1&shownc_nc=1&showncf1=1&subset=1	-1.05
mmu-miR-466h-5p	CN725425	http://www.targetscan.org/cgi-bin/targetscan/mmu_71/view_gene.cgi?rs=ENSMUST00000190436.1&taxid=10090&members=miR-466-5p/669m-5p&showcnc=1&shownc=1&shownc_nc=1&showncf1=1&subset=1	-1.05
mmu-miR-466h-5p	Pygo1	http://www.targetscan.org/cgi-bin/targetscan/mmu_71/view_gene.cgi?rs=ENSMUST00000038489.5&taxid=10090&members=miR-466-5p/669m-5p&showcnc=1&shownc=1&shownc_nc=1&showncf1=1&subset=1	-1.05
mmu-miR-466h-5p	Adam11	http://www.targetscan.org/cgi-bin/targetscan/mmu_71/view_gene.cgi?rs=ENSMUST00000068150.5&taxid=10090&members=miR-466-5p/669m-5p&showcnc=1&shownc=1&shownc_nc=1&showncf1=1&subset=1	-1.04
mmu-miR-466h-5p	Gnai3	http://www.targetscan.org/cgi-bin/targetscan/mmu_71/view_gene.cgi?rs=ENSMUST00000000001.4&taxid=10090&members=miR-466-5p/669m-5p&showcnc=1&shownc=1&shownc_nc=1&showncf1=1&subset=1	-1.03
mmu-miR-466h-5p	Casd1	http://www.targetscan.org/cgi-bin/targetscan/mmu_71/view_gene.cgi?rs=ENSMUST00000015333.6&taxid=10090&members=miR-466-5p/669m-5p&showcnc=1&shownc=1&shownc_nc=1&showncf1=1&subset=1	-1.02
mmu-miR-466h-5p	Tma16	http://www.targetscan.org/cgi-bin/targetscan/mmu_71/view_gene.cgi?rs=ENSMUST00000026681.5&taxid=10090&members=miR-466-5p/669m-5p&showcnc=1&shownc=1&shownc_nc=1&showncf1=1&subset=1	-1.01
mmu-miR-466h-5p	Scn3b	http://www.targetscan.org/cgi-bin/targetscan/mmu_71/view_gene.cgi?rs=ENSMUST00000171835.3&taxid=10090&members=miR-466-5p/669m-5p&showcnc=1&shownc=1&shownc_nc=1&showncf1=1&subset=1	-1
mmu-miR-466h-5p	Mtfr2	http://www.targetscan.org/cgi-bin/targetscan/mmu_71/view_gene.cgi?rs=ENSMUST00000169712.1&taxid=10090&members=miR-466-5p/669m-5p&showcnc=1&shownc=1&shownc_nc=1&showncf1=1&subset=1	-1
mmu-miR-466h-5p	Fblim1	http://www.targetscan.org/cgi-bin/targetscan/mmu_71/view_gene.cgi?rs=ENSMUST00000006381.5&taxid=10090&members=miR-466-5p/669m-5p&showcnc=1&shownc=1&shownc_nc=1&showncf1=1&subset=1	-1
mmu-miR-466h-5p	Hist1h2bj	http://www.targetscan.org/cgi-bin/targetscan/mmu_71/view_gene.cgi?rs=ENSMUST00000110452.1&taxid=10090&members=miR-466-5p/669m-5p&showcnc=1&shownc=1&shownc_nc=1&showncf1=1&subset=1	-1
mmu-miR-466h-5p	Nlrc3	http://www.targetscan.org/cgi-bin/targetscan/mmu_71/view_gene.cgi?rs=ENSMUST00000180200.2&taxid=10090&members=miR-466-5p/669m-5p&showcnc=1&shownc=1&shownc_nc=1&showncf1=1&subset=1	-1
mmu-miR-466h-5p	1500009C09Rik	http://www.targetscan.org/cgi-bin/targetscan/mmu_71/view_gene.cgi?rs=ENSMUST00000143238.1&taxid=10090&members=miR-466-5p/669m-5p&showcnc=1&shownc=1&shownc_nc=1&showncf1=1&subset=1	-0.99
mmu-miR-466h-5p	Cldn22	http://www.targetscan.org/cgi-bin/targetscan/mmu_71/view_gene.cgi?rs=ENSMUST00000038693.6&taxid=10090&members=miR-466-5p/669m-5p&showcnc=1&shownc=1&shownc_nc=1&showncf1=1&subset=1	-0.99
mmu-miR-466h-5p	Wasf3	http://www.targetscan.org/cgi-bin/targetscan/mmu_71/view_gene.cgi?rs=ENSMUST00000016143.7&taxid=10090&members=miR-466-5p/669m-5p&showcnc=1&shownc=1&shownc_nc=1&showncf1=1&subset=1	-0.97
mmu-miR-466h-5p	Dmd	http://www.targetscan.org/cgi-bin/targetscan/mmu_71/view_gene.cgi?rs=ENSMUST00000114000.2&taxid=10090&members=miR-466-5p/669m-5p&showcnc=1&shownc=1&shownc_nc=1&showncf1=1&subset=1	-0.97
mmu-miR-466h-5p	Lcor	http://www.targetscan.org/cgi-bin/targetscan/mmu_71/view_gene.cgi?rs=ENSMUST00000067795.6&taxid=10090&members=miR-466-5p/669m-5p&showcnc=1&shownc=1&shownc_nc=1&showncf1=1&subset=1	-0.95
mmu-miR-466h-5p	Sec14l5	http://www.targetscan.org/cgi-bin/targetscan/mmu_71/view_gene.cgi?rs=ENSMUST00000165810.1&taxid=10090&members=miR-466-5p/669m-5p&showcnc=1&shownc=1&shownc_nc=1&showncf1=1&subset=1	-0.95
mmu-miR-466h-5p	Mgat5	http://www.targetscan.org/cgi-bin/targetscan/mmu_71/view_gene.cgi?rs=ENSMUST00000038361.5&taxid=10090&members=miR-466-5p/669m-5p&showcnc=1&shownc=1&shownc_nc=1&showncf1=1&subset=1	-0.94
mmu-miR-466h-5p	Fam47e	http://www.targetscan.org/cgi-bin/targetscan/mmu_71/view_gene.cgi?rs=ENSMUST00000175974.1&taxid=10090&members=miR-466-5p/669m-5p&showcnc=1&shownc=1&shownc_nc=1&showncf1=1&subset=1	-0.94
mmu-miR-466h-5p	Ppp1r10	http://www.targetscan.org/cgi-bin/targetscan/mmu_71/view_gene.cgi?rs=ENSMUST00000087211.3&taxid=10090&members=miR-466-5p/669m-5p&showcnc=1&shownc=1&shownc_nc=1&showncf1=1&subset=1	-0.94
mmu-miR-466h-5p	AI118078	http://www.targetscan.org/cgi-bin/targetscan/mmu_71/view_gene.cgi?rs=ENSMUST00000085754.4&taxid=10090&members=miR-466-5p/669m-5p&showcnc=1&shownc=1&shownc_nc=1&showncf1=1&subset=1	-0.93
mmu-miR-466h-5p	Egfr	http://www.targetscan.org/cgi-bin/targetscan/mmu_71/view_gene.cgi?rs=ENSMUST00000020329.7&taxid=10090&members=miR-466-5p/669m-5p&showcnc=1&shownc=1&shownc_nc=1&showncf1=1&subset=1	-0.92
mmu-miR-466h-5p	Palm2Akap2	http://www.targetscan.org/cgi-bin/targetscan/mmu_71/view_gene.cgi?rs=ENSMUST00000150412.1&taxid=10090&members=miR-466-5p/669m-5p&showcnc=1&shownc=1&shownc_nc=1&showncf1=1&subset=1	-0.91
mmu-miR-466h-5p	Snrk	http://www.targetscan.org/cgi-bin/targetscan/mmu_71/view_gene.cgi?rs=ENSMUST00000120173.2&taxid=10090&members=miR-466-5p/669m-5p&showcnc=1&shownc=1&shownc_nc=1&showncf1=1&subset=1	-0.91
mmu-miR-466h-5p	Havcr2	http://www.targetscan.org/cgi-bin/targetscan/mmu_71/view_gene.cgi?rs=ENSMUST00000020668.9&taxid=10090&members=miR-466-5p/669m-5p&showcnc=1&shownc=1&shownc_nc=1&showncf1=1&subset=1	-0.9
mmu-miR-466h-5p	Lonrf3	http://www.targetscan.org/cgi-bin/targetscan/mmu_71/view_gene.cgi?rs=ENSMUST00000016383.4&taxid=10090&members=miR-466-5p/669m-5p&showcnc=1&shownc=1&shownc_nc=1&showncf1=1&subset=1	-0.9
mmu-miR-466h-5p	Gm5615	http://www.targetscan.org/cgi-bin/targetscan/mmu_71/view_gene.cgi?rs=ENSMUST00000098900.2&taxid=10090&members=miR-466-5p/669m-5p&showcnc=1&shownc=1&shownc_nc=1&showncf1=1&subset=1	-0.89
mmu-miR-466h-5p	A930033H14Rik	http://www.targetscan.org/cgi-bin/targetscan/mmu_71/view_gene.cgi?rs=ENSMUST00000170048.1&taxid=10090&members=miR-466-5p/669m-5p&showcnc=1&shownc=1&shownc_nc=1&showncf1=1&subset=1	-0.89
mmu-miR-466h-5p	Rrm2b	http://www.targetscan.org/cgi-bin/targetscan/mmu_71/view_gene.cgi?rs=ENSMUST00000022901.10&taxid=10090&members=miR-466-5p/669m-5p&showcnc=1&shownc=1&shownc_nc=1&showncf1=1&subset=1	-0.88
mmu-miR-466h-5p	Slc5a7	http://www.targetscan.org/cgi-bin/targetscan/mmu_71/view_gene.cgi?rs=ENSMUST00000095712.3&taxid=10090&members=miR-466-5p/669m-5p&showcnc=1&shownc=1&shownc_nc=1&showncf1=1&subset=1	-0.88
mmu-miR-466h-5p	Stard5	http://www.targetscan.org/cgi-bin/targetscan/mmu_71/view_gene.cgi?rs=ENSMUST00000075418.8&taxid=10090&members=miR-466-5p/669m-5p&showcnc=1&shownc=1&shownc_nc=1&showncf1=1&subset=1	-0.88
mmu-miR-466h-5p	Chst11	http://www.targetscan.org/cgi-bin/targetscan/mmu_71/view_gene.cgi?rs=ENSMUST00000040110.7&taxid=10090&members=miR-466-5p/669m-5p&showcnc=1&shownc=1&shownc_nc=1&showncf1=1&subset=1	-0.88
mmu-miR-466h-5p	Mks1	http://www.targetscan.org/cgi-bin/targetscan/mmu_71/view_gene.cgi?rs=ENSMUST00000038196.6&taxid=10090&members=miR-466-5p/669m-5p&showcnc=1&shownc=1&shownc_nc=1&showncf1=1&subset=1	-0.88
mmu-miR-466h-5p	Tmem47	http://www.targetscan.org/cgi-bin/targetscan/mmu_71/view_gene.cgi?rs=ENSMUST00000026760.2&taxid=10090&members=miR-466-5p/669m-5p&showcnc=1&shownc=1&shownc_nc=1&showncf1=1&subset=1	-0.86
mmu-miR-466h-5p	Car10	http://www.targetscan.org/cgi-bin/targetscan/mmu_71/view_gene.cgi?rs=ENSMUST00000107863.2&taxid=10090&members=miR-466-5p/669m-5p&showcnc=1&shownc=1&shownc_nc=1&showncf1=1&subset=1	-0.85
mmu-miR-466h-5p	Sin3a	http://www.targetscan.org/cgi-bin/targetscan/mmu_71/view_gene.cgi?rs=ENSMUST00000167715.2&taxid=10090&members=miR-466-5p/669m-5p&showcnc=1&shownc=1&shownc_nc=1&showncf1=1&subset=1	-0.85
mmu-miR-466h-5p	Gpr123	http://www.targetscan.org/cgi-bin/targetscan/mmu_71/view_gene.cgi?rs=ENSMUST00000026548.8&taxid=10090&members=miR-466-5p/669m-5p&showcnc=1&shownc=1&shownc_nc=1&showncf1=1&subset=1	-0.85
mmu-miR-466h-5p	Vstm5	http://www.targetscan.org/cgi-bin/targetscan/mmu_71/view_gene.cgi?rs=ENSMUST00000034413.6&taxid=10090&members=miR-466-5p/669m-5p&showcnc=1&shownc=1&shownc_nc=1&showncf1=1&subset=1	-0.83
mmu-miR-466h-5p	Cd274	http://www.targetscan.org/cgi-bin/targetscan/mmu_71/view_gene.cgi?rs=ENSMUST00000016640.7&taxid=10090&members=miR-466-5p/669m-5p&showcnc=1&shownc=1&shownc_nc=1&showncf1=1&subset=1	-0.83
mmu-miR-466h-5p	Cyb5b	http://www.targetscan.org/cgi-bin/targetscan/mmu_71/view_gene.cgi?rs=ENSMUST00000034400.3&taxid=10090&members=miR-466-5p/669m-5p&showcnc=1&shownc=1&shownc_nc=1&showncf1=1&subset=1	-0.83
mmu-miR-466h-5p	Fgfrl1	http://www.targetscan.org/cgi-bin/targetscan/mmu_71/view_gene.cgi?rs=ENSMUST00000013633.9&taxid=10090&members=miR-466-5p/669m-5p&showcnc=1&shownc=1&shownc_nc=1&showncf1=1&subset=1	-0.83
mmu-miR-466h-5p	Mobp	http://www.targetscan.org/cgi-bin/targetscan/mmu_71/view_gene.cgi?rs=ENSMUST00000093773.2&taxid=10090&members=miR-466-5p/669m-5p&showcnc=1&shownc=1&shownc_nc=1&showncf1=1&subset=1	-0.83
mmu-miR-466h-5p	Nipal1	http://www.targetscan.org/cgi-bin/targetscan/mmu_71/view_gene.cgi?rs=ENSMUST00000087212.3&taxid=10090&members=miR-466-5p/669m-5p&showcnc=1&shownc=1&shownc_nc=1&showncf1=1&subset=1	-0.83
mmu-miR-466h-5p	Tecpr2	http://www.targetscan.org/cgi-bin/targetscan/mmu_71/view_gene.cgi?rs=ENSMUST00000169597.2&taxid=10090&members=miR-466-5p/669m-5p&showcnc=1&shownc=1&shownc_nc=1&showncf1=1&subset=1	-0.82
mmu-miR-466h-5p	Gng5	http://www.targetscan.org/cgi-bin/targetscan/mmu_71/view_gene.cgi?rs=ENSMUST00000118280.1&taxid=10090&members=miR-466-5p/669m-5p&showcnc=1&shownc=1&shownc_nc=1&showncf1=1&subset=1	-0.81
mmu-miR-466h-5p	Kif3a	http://www.targetscan.org/cgi-bin/targetscan/mmu_71/view_gene.cgi?rs=ENSMUST00000120613.3&taxid=10090&members=miR-466-5p/669m-5p&showcnc=1&shownc=1&shownc_nc=1&showncf1=1&subset=1	-0.81
mmu-miR-466h-5p	Syk	http://www.targetscan.org/cgi-bin/targetscan/mmu_71/view_gene.cgi?rs=ENSMUST00000120135.2&taxid=10090&members=miR-466-5p/669m-5p&showcnc=1&shownc=1&shownc_nc=1&showncf1=1&subset=1	-0.8
mmu-miR-466h-5p	Fig4	http://www.targetscan.org/cgi-bin/targetscan/mmu_71/view_gene.cgi?rs=ENSMUST00000043814.3&taxid=10090&members=miR-466-5p/669m-5p&showcnc=1&shownc=1&shownc_nc=1&showncf1=1&subset=1	-0.79
mmu-miR-466h-5p	Limch1	http://www.targetscan.org/cgi-bin/targetscan/mmu_71/view_gene.cgi?rs=ENSMUST00000038188.8&taxid=10090&members=miR-466-5p/669m-5p&showcnc=1&shownc=1&shownc_nc=1&showncf1=1&subset=1	-0.79
mmu-miR-466h-5p	Gm9978	http://www.targetscan.org/cgi-bin/targetscan/mmu_71/view_gene.cgi?rs=ENSMUST00000069431.4&taxid=10090&members=miR-466-5p/669m-5p&showcnc=1&shownc=1&shownc_nc=1&showncf1=1&subset=1	-0.79
mmu-miR-466h-5p	Onecut2	http://www.targetscan.org/cgi-bin/targetscan/mmu_71/view_gene.cgi?rs=ENSMUST00000175965.3&taxid=10090&members=miR-466-5p/669m-5p&showcnc=1&shownc=1&shownc_nc=1&showncf1=1&subset=1	-0.79
mmu-miR-466h-5p	Rab31	http://www.targetscan.org/cgi-bin/targetscan/mmu_71/view_gene.cgi?rs=ENSMUST00000070673.7&taxid=10090&members=miR-466-5p/669m-5p&showcnc=1&shownc=1&shownc_nc=1&showncf1=1&subset=1	-0.78
mmu-miR-466h-5p	Cd300lh	http://www.targetscan.org/cgi-bin/targetscan/mmu_71/view_gene.cgi?rs=ENSMUST00000092459.3&taxid=10090&members=miR-466-5p/669m-5p&showcnc=1&shownc=1&shownc_nc=1&showncf1=1&subset=1	-0.78
mmu-miR-466h-5p	Tbl1x	http://www.targetscan.org/cgi-bin/targetscan/mmu_71/view_gene.cgi?rs=ENSMUST00000088217.6&taxid=10090&members=miR-466-5p/669m-5p&showcnc=1&shownc=1&shownc_nc=1&showncf1=1&subset=1	-0.77
mmu-miR-466h-5p	Raver2	http://www.targetscan.org/cgi-bin/targetscan/mmu_71/view_gene.cgi?rs=ENSMUST00000038463.9&taxid=10090&members=miR-466-5p/669m-5p&showcnc=1&shownc=1&shownc_nc=1&showncf1=1&subset=1	-0.77
mmu-miR-466h-5p	Syncrip	http://www.targetscan.org/cgi-bin/targetscan/mmu_71/view_gene.cgi?rs=ENSMUST00000174391.2&taxid=10090&members=miR-466-5p/669m-5p&showcnc=1&shownc=1&shownc_nc=1&showncf1=1&subset=1	-0.77
mmu-miR-466h-5p	Inhbb	http://www.targetscan.org/cgi-bin/targetscan/mmu_71/view_gene.cgi?rs=ENSMUST00000038765.5&taxid=10090&members=miR-466-5p/669m-5p&showcnc=1&shownc=1&shownc_nc=1&showncf1=1&subset=1	-0.77
mmu-miR-466h-5p	Gm11710	http://www.targetscan.org/cgi-bin/targetscan/mmu_71/view_gene.cgi?rs=ENSMUST00000100240.2&taxid=10090&members=miR-466-5p/669m-5p&showcnc=1&shownc=1&shownc_nc=1&showncf1=1&subset=1	-0.76
mmu-miR-466h-5p	Rrm2	http://www.targetscan.org/cgi-bin/targetscan/mmu_71/view_gene.cgi?rs=ENSMUST00000020980.6&taxid=10090&members=miR-466-5p/669m-5p&showcnc=1&shownc=1&shownc_nc=1&showncf1=1&subset=1	-0.75
mmu-miR-466h-5p	Paqr9	http://www.targetscan.org/cgi-bin/targetscan/mmu_71/view_gene.cgi?rs=ENSMUST00000079597.6&taxid=10090&members=miR-466-5p/669m-5p&showcnc=1&shownc=1&shownc_nc=1&showncf1=1&subset=1	-0.75
mmu-miR-466h-5p	Rgs17	http://www.targetscan.org/cgi-bin/targetscan/mmu_71/view_gene.cgi?rs=ENSMUST00000131996.2&taxid=10090&members=miR-466-5p/669m-5p&showcnc=1&shownc=1&shownc_nc=1&showncf1=1&subset=1	-0.75
mmu-miR-466h-5p	Pstpip2	http://www.targetscan.org/cgi-bin/targetscan/mmu_71/view_gene.cgi?rs=ENSMUST00000114741.2&taxid=10090&members=miR-466-5p/669m-5p&showcnc=1&shownc=1&shownc_nc=1&showncf1=1&subset=1	-0.75
mmu-miR-466h-5p	Defb41	http://www.targetscan.org/cgi-bin/targetscan/mmu_71/view_gene.cgi?rs=ENSMUST00000088463.1&taxid=10090&members=miR-466-5p/669m-5p&showcnc=1&shownc=1&shownc_nc=1&showncf1=1&subset=1	-0.75
mmu-miR-466h-5p	Kcnd2	http://www.targetscan.org/cgi-bin/targetscan/mmu_71/view_gene.cgi?rs=ENSMUST00000081542.5&taxid=10090&members=miR-466-5p/669m-5p&showcnc=1&shownc=1&shownc_nc=1&showncf1=1&subset=1	-0.74
mmu-miR-466h-5p	Trp63	http://www.targetscan.org/cgi-bin/targetscan/mmu_71/view_gene.cgi?rs=ENSMUST00000115308.3&taxid=10090&members=miR-466-5p/669m-5p&showcnc=1&shownc=1&shownc_nc=1&showncf1=1&subset=1	-0.74
mmu-miR-466h-5p	Orai2	http://www.targetscan.org/cgi-bin/targetscan/mmu_71/view_gene.cgi?rs=ENSMUST00000041048.1&taxid=10090&members=miR-466-5p/669m-5p&showcnc=1&shownc=1&shownc_nc=1&showncf1=1&subset=1	-0.74
mmu-miR-466h-5p	Gm10032	http://www.targetscan.org/cgi-bin/targetscan/mmu_71/view_gene.cgi?rs=ENSMUST00000071522.2&taxid=10090&members=miR-466-5p/669m-5p&showcnc=1&shownc=1&shownc_nc=1&showncf1=1&subset=1	-0.74
mmu-miR-466h-5p	Gas2l3	http://www.targetscan.org/cgi-bin/targetscan/mmu_71/view_gene.cgi?rs=ENSMUST00000099374.3&taxid=10090&members=miR-466-5p/669m-5p&showcnc=1&shownc=1&shownc_nc=1&showncf1=1&subset=1	-0.74
mmu-miR-466h-5p	Adcy1	http://www.targetscan.org/cgi-bin/targetscan/mmu_71/view_gene.cgi?rs=ENSMUST00000020706.4&taxid=10090&members=miR-466-5p/669m-5p&showcnc=1&shownc=1&shownc_nc=1&showncf1=1&subset=1	-0.74
mmu-miR-466h-5p	Thtpa	http://www.targetscan.org/cgi-bin/targetscan/mmu_71/view_gene.cgi?rs=ENSMUST00000185121.2&taxid=10090&members=miR-466-5p/669m-5p&showcnc=1&shownc=1&shownc_nc=1&showncf1=1&subset=1	-0.73
mmu-miR-466h-5p	Kcnq2	http://www.targetscan.org/cgi-bin/targetscan/mmu_71/view_gene.cgi?rs=ENSMUST00000149964.3&taxid=10090&members=miR-466-5p/669m-5p&showcnc=1&shownc=1&shownc_nc=1&showncf1=1&subset=1	-0.73
mmu-miR-466h-5p	Hyal1	http://www.targetscan.org/cgi-bin/targetscan/mmu_71/view_gene.cgi?rs=ENSMUST00000010195.8&taxid=10090&members=miR-466-5p/669m-5p&showcnc=1&shownc=1&shownc_nc=1&showncf1=1&subset=1	-0.73
mmu-miR-466h-5p	Cbx7	http://www.targetscan.org/cgi-bin/targetscan/mmu_71/view_gene.cgi?rs=ENSMUST00000089293.5&taxid=10090&members=miR-466-5p/669m-5p&showcnc=1&shownc=1&shownc_nc=1&showncf1=1&subset=1	-0.73
mmu-miR-466h-5p	Fam163a	http://www.targetscan.org/cgi-bin/targetscan/mmu_71/view_gene.cgi?rs=ENSMUST00000015628.3&taxid=10090&members=miR-466-5p/669m-5p&showcnc=1&shownc=1&shownc_nc=1&showncf1=1&subset=1	-0.72
mmu-miR-466h-5p	Bcl7a	http://www.targetscan.org/cgi-bin/targetscan/mmu_71/view_gene.cgi?rs=ENSMUST00000120593.2&taxid=10090&members=miR-466-5p/669m-5p&showcnc=1&shownc=1&shownc_nc=1&showncf1=1&subset=1	-0.72
mmu-miR-466h-5p	Olfr128	http://www.targetscan.org/cgi-bin/targetscan/mmu_71/view_gene.cgi?rs=ENSMUST00000080231.3&taxid=10090&members=miR-466-5p/669m-5p&showcnc=1&shownc=1&shownc_nc=1&showncf1=1&subset=1	-0.72
mmu-miR-466h-5p	Dhdh	http://www.targetscan.org/cgi-bin/targetscan/mmu_71/view_gene.cgi?rs=ENSMUST00000011526.4&taxid=10090&members=miR-466-5p/669m-5p&showcnc=1&shownc=1&shownc_nc=1&showncf1=1&subset=1	-0.72
mmu-miR-466h-5p	Fam104a	http://www.targetscan.org/cgi-bin/targetscan/mmu_71/view_gene.cgi?rs=ENSMUST00000120194.1&taxid=10090&members=miR-466-5p/669m-5p&showcnc=1&shownc=1&shownc_nc=1&showncf1=1&subset=1	-0.72
mmu-miR-466h-5p	Zbtb42	http://www.targetscan.org/cgi-bin/targetscan/mmu_71/view_gene.cgi?rs=ENSMUST00000174780.1&taxid=10090&members=miR-466-5p/669m-5p&showcnc=1&shownc=1&shownc_nc=1&showncf1=1&subset=1	-0.72
mmu-miR-466h-5p	Antxr2	http://www.targetscan.org/cgi-bin/targetscan/mmu_71/view_gene.cgi?rs=ENSMUST00000031281.9&taxid=10090&members=miR-466-5p/669m-5p&showcnc=1&shownc=1&shownc_nc=1&showncf1=1&subset=1	-0.72
mmu-miR-466h-5p	Ap5z1	http://www.targetscan.org/cgi-bin/targetscan/mmu_71/view_gene.cgi?rs=ENSMUST00000038699.8&taxid=10090&members=miR-466-5p/669m-5p&showcnc=1&shownc=1&shownc_nc=1&showncf1=1&subset=1	-0.71
mmu-miR-466h-5p	Chrnb3	http://www.targetscan.org/cgi-bin/targetscan/mmu_71/view_gene.cgi?rs=ENSMUST00000079463.5&taxid=10090&members=miR-466-5p/669m-5p&showcnc=1&shownc=1&shownc_nc=1&showncf1=1&subset=1	-0.71
mmu-miR-466h-5p	Pnkd	http://www.targetscan.org/cgi-bin/targetscan/mmu_71/view_gene.cgi?rs=ENSMUST00000087226.5&taxid=10090&members=miR-466-5p/669m-5p&showcnc=1&shownc=1&shownc_nc=1&showncf1=1&subset=1	-0.71
mmu-miR-466h-5p	Tmem18	http://www.targetscan.org/cgi-bin/targetscan/mmu_71/view_gene.cgi?rs=ENSMUST00000057151.8&taxid=10090&members=miR-466-5p/669m-5p&showcnc=1&shownc=1&shownc_nc=1&showncf1=1&subset=1	-0.7
mmu-miR-466h-5p	Amotl1	http://www.targetscan.org/cgi-bin/targetscan/mmu_71/view_gene.cgi?rs=ENSMUST00000160770.2&taxid=10090&members=miR-466-5p/669m-5p&showcnc=1&shownc=1&shownc_nc=1&showncf1=1&subset=1	-0.7
mmu-miR-466h-5p	Dbpht2	http://www.targetscan.org/cgi-bin/targetscan/mmu_71/view_gene.cgi?rs=ENSMUST00000072100.3&taxid=10090&members=miR-466-5p/669m-5p&showcnc=1&shownc=1&shownc_nc=1&showncf1=1&subset=1	-0.7
mmu-miR-466h-5p	Gm9979	http://www.targetscan.org/cgi-bin/targetscan/mmu_71/view_gene.cgi?rs=ENSMUST00000069457.1&taxid=10090&members=miR-466-5p/669m-5p&showcnc=1&shownc=1&shownc_nc=1&showncf1=1&subset=1	-0.7
mmu-miR-466h-5p	Edaradd	http://www.targetscan.org/cgi-bin/targetscan/mmu_71/view_gene.cgi?rs=ENSMUST00000179308.1&taxid=10090&members=miR-466-5p/669m-5p&showcnc=1&shownc=1&shownc_nc=1&showncf1=1&subset=1	-0.7
mmu-miR-466h-5p	9130023H24Rik	http://www.targetscan.org/cgi-bin/targetscan/mmu_71/view_gene.cgi?rs=ENSMUST00000078816.3&taxid=10090&members=miR-466-5p/669m-5p&showcnc=1&shownc=1&shownc_nc=1&showncf1=1&subset=1	-0.7
mmu-miR-466h-5p	Samt3	http://www.targetscan.org/cgi-bin/targetscan/mmu_71/view_gene.cgi?rs=ENSMUST00000047945.1&taxid=10090&members=miR-466-5p/669m-5p&showcnc=1&shownc=1&shownc_nc=1&showncf1=1&subset=1	-0.69
mmu-miR-466h-5p	Kpna3	http://www.targetscan.org/cgi-bin/targetscan/mmu_71/view_gene.cgi?rs=ENSMUST00000022496.7&taxid=10090&members=miR-466-5p/669m-5p&showcnc=1&shownc=1&shownc_nc=1&showncf1=1&subset=1	-0.69
mmu-miR-466h-5p	Fmo6	http://www.targetscan.org/cgi-bin/targetscan/mmu_71/view_gene.cgi?rs=ENSMUST00000178465.1&taxid=10090&members=miR-466-5p/669m-5p&showcnc=1&shownc=1&shownc_nc=1&showncf1=1&subset=1	-0.68
mmu-miR-466h-5p	K230010J24Rik	http://www.targetscan.org/cgi-bin/targetscan/mmu_71/view_gene.cgi?rs=ENSMUST00000187976.1&taxid=10090&members=miR-466-5p/669m-5p&showcnc=1&shownc=1&shownc_nc=1&showncf1=1&subset=1	-0.68
mmu-miR-466h-5p	Gm12216	http://www.targetscan.org/cgi-bin/targetscan/mmu_71/view_gene.cgi?rs=ENSMUST00000117316.2&taxid=10090&members=miR-466-5p/669m-5p&showcnc=1&shownc=1&shownc_nc=1&showncf1=1&subset=1	-0.68
mmu-miR-466h-5p	Rab1	http://www.targetscan.org/cgi-bin/targetscan/mmu_71/view_gene.cgi?rs=ENSMUST00000020358.6&taxid=10090&members=miR-466-5p/669m-5p&showcnc=1&shownc=1&shownc_nc=1&showncf1=1&subset=1	-0.68
mmu-miR-466h-5p	Defb20	http://www.targetscan.org/cgi-bin/targetscan/mmu_71/view_gene.cgi?rs=ENSMUST00000109836.2&taxid=10090&members=miR-466-5p/669m-5p&showcnc=1&shownc=1&shownc_nc=1&showncf1=1&subset=1	-0.67
mmu-miR-466h-5p	Best3	http://www.targetscan.org/cgi-bin/targetscan/mmu_71/view_gene.cgi?rs=ENSMUST00000020378.4&taxid=10090&members=miR-466-5p/669m-5p&showcnc=1&shownc=1&shownc_nc=1&showncf1=1&subset=1	-0.67
mmu-miR-466h-5p	Zfp936	http://www.targetscan.org/cgi-bin/targetscan/mmu_71/view_gene.cgi?rs=ENSMUST00000072829.3&taxid=10090&members=miR-466-5p/669m-5p&showcnc=1&shownc=1&shownc_nc=1&showncf1=1&subset=1	-0.67
mmu-miR-466h-5p	Zfp174	http://www.targetscan.org/cgi-bin/targetscan/mmu_71/view_gene.cgi?rs=ENSMUST00000041778.7&taxid=10090&members=miR-466-5p/669m-5p&showcnc=1&shownc=1&shownc_nc=1&showncf1=1&subset=1	-0.66
mmu-miR-466h-5p	Trim61	http://www.targetscan.org/cgi-bin/targetscan/mmu_71/view_gene.cgi?rs=ENSMUST00000124790.2&taxid=10090&members=miR-466-5p/669m-5p&showcnc=1&shownc=1&shownc_nc=1&showncf1=1&subset=1	-0.66
mmu-miR-466h-5p	Ddx58	http://www.targetscan.org/cgi-bin/targetscan/mmu_71/view_gene.cgi?rs=ENSMUST00000037907.7&taxid=10090&members=miR-466-5p/669m-5p&showcnc=1&shownc=1&shownc_nc=1&showncf1=1&subset=1	-0.65
mmu-miR-466h-5p	Rgs4	http://www.targetscan.org/cgi-bin/targetscan/mmu_71/view_gene.cgi?rs=ENSMUST00000111357.1&taxid=10090&members=miR-466-5p/669m-5p&showcnc=1&shownc=1&shownc_nc=1&showncf1=1&subset=1	-0.65
mmu-miR-466h-5p	Rad51c	http://www.targetscan.org/cgi-bin/targetscan/mmu_71/view_gene.cgi?rs=ENSMUST00000067692.7&taxid=10090&members=miR-466-5p/669m-5p&showcnc=1&shownc=1&shownc_nc=1&showncf1=1&subset=1	-0.64
mmu-miR-466h-5p	Bend3	http://www.targetscan.org/cgi-bin/targetscan/mmu_71/view_gene.cgi?rs=ENSMUST00000167488.2&taxid=10090&members=miR-466-5p/669m-5p&showcnc=1&shownc=1&shownc_nc=1&showncf1=1&subset=1	-0.64
mmu-miR-466h-5p	Thy1	http://www.targetscan.org/cgi-bin/targetscan/mmu_71/view_gene.cgi?rs=ENSMUST00000114840.1&taxid=10090&members=miR-466-5p/669m-5p&showcnc=1&shownc=1&shownc_nc=1&showncf1=1&subset=1	-0.64
mmu-miR-466h-5p	Six6	http://www.targetscan.org/cgi-bin/targetscan/mmu_71/view_gene.cgi?rs=ENSMUST00000021519.6&taxid=10090&members=miR-466-5p/669m-5p&showcnc=1&shownc=1&shownc_nc=1&showncf1=1&subset=1	-0.64
mmu-miR-466h-5p	Cplx2	http://www.targetscan.org/cgi-bin/targetscan/mmu_71/view_gene.cgi?rs=ENSMUST00000026985.8&taxid=10090&members=miR-466-5p/669m-5p&showcnc=1&shownc=1&shownc_nc=1&showncf1=1&subset=1	-0.64
mmu-miR-466h-5p	Trib2	http://www.targetscan.org/cgi-bin/targetscan/mmu_71/view_gene.cgi?rs=ENSMUST00000020922.7&taxid=10090&members=miR-466-5p/669m-5p&showcnc=1&shownc=1&shownc_nc=1&showncf1=1&subset=1	-0.64
mmu-miR-466h-5p	Lifr	http://www.targetscan.org/cgi-bin/targetscan/mmu_71/view_gene.cgi?rs=ENSMUST00000171588.1&taxid=10090&members=miR-466-5p/669m-5p&showcnc=1&shownc=1&shownc_nc=1&showncf1=1&subset=1	-0.63
mmu-miR-466h-5p	Akap7	http://www.targetscan.org/cgi-bin/targetscan/mmu_71/view_gene.cgi?rs=ENSMUST00000100012.2&taxid=10090&members=miR-466-5p/669m-5p&showcnc=1&shownc=1&shownc_nc=1&showncf1=1&subset=1	-0.63
mmu-miR-466h-5p	Spaca7	http://www.targetscan.org/cgi-bin/targetscan/mmu_71/view_gene.cgi?rs=ENSMUST00000010579.6&taxid=10090&members=miR-466-5p/669m-5p&showcnc=1&shownc=1&shownc_nc=1&showncf1=1&subset=1	-0.63
mmu-miR-466h-5p	Irx4	http://www.targetscan.org/cgi-bin/targetscan/mmu_71/view_gene.cgi?rs=ENSMUST00000176684.2&taxid=10090&members=miR-466-5p/669m-5p&showcnc=1&shownc=1&shownc_nc=1&showncf1=1&subset=1	-0.63
mmu-miR-466h-5p	Ankfy1	http://www.targetscan.org/cgi-bin/targetscan/mmu_71/view_gene.cgi?rs=ENSMUST00000155998.1&taxid=10090&members=miR-466-5p/669m-5p&showcnc=1&shownc=1&shownc_nc=1&showncf1=1&subset=1	-0.63
mmu-miR-466h-5p	Tmem261	http://www.targetscan.org/cgi-bin/targetscan/mmu_71/view_gene.cgi?rs=ENSMUST00000030103.8&taxid=10090&members=miR-466-5p/669m-5p&showcnc=1&shownc=1&shownc_nc=1&showncf1=1&subset=1	-0.62
mmu-miR-466h-5p	Nmbr	http://www.targetscan.org/cgi-bin/targetscan/mmu_71/view_gene.cgi?rs=ENSMUST00000020015.4&taxid=10090&members=miR-466-5p/669m-5p&showcnc=1&shownc=1&shownc_nc=1&showncf1=1&subset=1	-0.62
mmu-miR-466h-5p	Gm5795	http://www.targetscan.org/cgi-bin/targetscan/mmu_71/view_gene.cgi?rs=ENSMUST00000100920.4&taxid=10090&members=miR-466-5p/669m-5p&showcnc=1&shownc=1&shownc_nc=1&showncf1=1&subset=1	-0.62
mmu-miR-466h-5p	Fbxo36	http://www.targetscan.org/cgi-bin/targetscan/mmu_71/view_gene.cgi?rs=ENSMUST00000097672.3&taxid=10090&members=miR-466-5p/669m-5p&showcnc=1&shownc=1&shownc_nc=1&showncf1=1&subset=1	-0.62
mmu-miR-466h-5p	Pianp	http://www.targetscan.org/cgi-bin/targetscan/mmu_71/view_gene.cgi?rs=ENSMUST00000032479.5&taxid=10090&members=miR-466-5p/669m-5p&showcnc=1&shownc=1&shownc_nc=1&showncf1=1&subset=1	-0.62
mmu-miR-466h-5p	Gm5627	http://www.targetscan.org/cgi-bin/targetscan/mmu_71/view_gene.cgi?rs=ENSMUST00000178539.1&taxid=10090&members=miR-466-5p/669m-5p&showcnc=1&shownc=1&shownc_nc=1&showncf1=1&subset=1	-0.62
mmu-miR-466h-5p	Slc17a7	http://www.targetscan.org/cgi-bin/targetscan/mmu_71/view_gene.cgi?rs=ENSMUST00000085374.5&taxid=10090&members=miR-466-5p/669m-5p&showcnc=1&shownc=1&shownc_nc=1&showncf1=1&subset=1	-0.62
mmu-miR-466h-5p	Crcp	http://www.targetscan.org/cgi-bin/targetscan/mmu_71/view_gene.cgi?rs=ENSMUST00000026608.7&taxid=10090&members=miR-466-5p/669m-5p&showcnc=1&shownc=1&shownc_nc=1&showncf1=1&subset=1	-0.62
mmu-miR-466h-5p	Ubap2l	http://www.targetscan.org/cgi-bin/targetscan/mmu_71/view_gene.cgi?rs=ENSMUST00000090908.6&taxid=10090&members=miR-466-5p/669m-5p&showcnc=1&shownc=1&shownc_nc=1&showncf1=1&subset=1	-0.62
mmu-miR-466h-5p	Klf12	http://www.targetscan.org/cgi-bin/targetscan/mmu_71/view_gene.cgi?rs=ENSMUST00000097079.4&taxid=10090&members=miR-466-5p/669m-5p&showcnc=1&shownc=1&shownc_nc=1&showncf1=1&subset=1	-0.61
mmu-miR-466h-5p	Plscr3	http://www.targetscan.org/cgi-bin/targetscan/mmu_71/view_gene.cgi?rs=ENSMUST00000108633.3&taxid=10090&members=miR-466-5p/669m-5p&showcnc=1&shownc=1&shownc_nc=1&showncf1=1&subset=1	-0.61
mmu-miR-466h-5p	Kcng1	http://www.targetscan.org/cgi-bin/targetscan/mmu_71/view_gene.cgi?rs=ENSMUST00000109191.1&taxid=10090&members=miR-466-5p/669m-5p&showcnc=1&shownc=1&shownc_nc=1&showncf1=1&subset=1	-0.61
mmu-miR-466h-5p	Car12	http://www.targetscan.org/cgi-bin/targetscan/mmu_71/view_gene.cgi?rs=ENSMUST00000071889.7&taxid=10090&members=miR-466-5p/669m-5p&showcnc=1&shownc=1&shownc_nc=1&showncf1=1&subset=1	-0.61
mmu-miR-466h-5p	Timm8a2	http://www.targetscan.org/cgi-bin/targetscan/mmu_71/view_gene.cgi?rs=ENSMUST00000045976.6&taxid=10090&members=miR-466-5p/669m-5p&showcnc=1&shownc=1&shownc_nc=1&showncf1=1&subset=1	-0.61
mmu-miR-466h-5p	Fgf14	http://www.targetscan.org/cgi-bin/targetscan/mmu_71/view_gene.cgi?rs=ENSMUST00000095529.4&taxid=10090&members=miR-466-5p/669m-5p&showcnc=1&shownc=1&shownc_nc=1&showncf1=1&subset=1	-0.61
mmu-miR-466h-5p	Rars	http://www.targetscan.org/cgi-bin/targetscan/mmu_71/view_gene.cgi?rs=ENSMUST00000018992.3&taxid=10090&members=miR-466-5p/669m-5p&showcnc=1&shownc=1&shownc_nc=1&showncf1=1&subset=1	-0.61
mmu-miR-466h-5p	Zfp366	http://www.targetscan.org/cgi-bin/targetscan/mmu_71/view_gene.cgi?rs=ENSMUST00000056558.8&taxid=10090&members=miR-466-5p/669m-5p&showcnc=1&shownc=1&shownc_nc=1&showncf1=1&subset=1	-0.61
mmu-miR-466h-5p	Cyp1b1	http://www.targetscan.org/cgi-bin/targetscan/mmu_71/view_gene.cgi?rs=ENSMUST00000024894.1&taxid=10090&members=miR-466-5p/669m-5p&showcnc=1&shownc=1&shownc_nc=1&showncf1=1&subset=1	-0.61
mmu-miR-466h-5p	Sspn	http://www.targetscan.org/cgi-bin/targetscan/mmu_71/view_gene.cgi?rs=ENSMUST00000111702.2&taxid=10090&members=miR-466-5p/669m-5p&showcnc=1&shownc=1&shownc_nc=1&showncf1=1&subset=1	-0.61
mmu-miR-466h-5p	1700021P04Rik	http://www.targetscan.org/cgi-bin/targetscan/mmu_71/view_gene.cgi?rs=ENSMUST00000178667.1&taxid=10090&members=miR-466-5p/669m-5p&showcnc=1&shownc=1&shownc_nc=1&showncf1=1&subset=1	-0.6
mmu-miR-466h-5p	Casp8ap2	http://www.targetscan.org/cgi-bin/targetscan/mmu_71/view_gene.cgi?rs=ENSMUST00000178925.2&taxid=10090&members=miR-466-5p/669m-5p&showcnc=1&shownc=1&shownc_nc=1&showncf1=1&subset=1	-0.6
mmu-miR-466h-5p	Gm4767	http://www.targetscan.org/cgi-bin/targetscan/mmu_71/view_gene.cgi?rs=ENSMUST00000188096.1&taxid=10090&members=miR-466-5p/669m-5p&showcnc=1&shownc=1&shownc_nc=1&showncf1=1&subset=1	-0.6
mmu-miR-466h-5p	Plcxd3	http://www.targetscan.org/cgi-bin/targetscan/mmu_71/view_gene.cgi?rs=ENSMUST00000061925.4&taxid=10090&members=miR-466-5p/669m-5p&showcnc=1&shownc=1&shownc_nc=1&showncf1=1&subset=1	-0.6
mmu-miR-466h-5p	Enpp1	http://www.targetscan.org/cgi-bin/targetscan/mmu_71/view_gene.cgi?rs=ENSMUST00000105520.2&taxid=10090&members=miR-466-5p/669m-5p&showcnc=1&shownc=1&shownc_nc=1&showncf1=1&subset=1	-0.59
mmu-miR-466h-5p	Zdhhc21	http://www.targetscan.org/cgi-bin/targetscan/mmu_71/view_gene.cgi?rs=ENSMUST00000030110.9&taxid=10090&members=miR-466-5p/669m-5p&showcnc=1&shownc=1&shownc_nc=1&showncf1=1&subset=1	-0.59
mmu-miR-466h-5p	Slc16a14	http://www.targetscan.org/cgi-bin/targetscan/mmu_71/view_gene.cgi?rs=ENSMUST00000027422.6&taxid=10090&members=miR-466-5p/669m-5p&showcnc=1&shownc=1&shownc_nc=1&showncf1=1&subset=1	-0.59
mmu-miR-466h-5p	Prim2	http://www.targetscan.org/cgi-bin/targetscan/mmu_71/view_gene.cgi?rs=ENSMUST00000027312.10&taxid=10090&members=miR-466-5p/669m-5p&showcnc=1&shownc=1&shownc_nc=1&showncf1=1&subset=1	-0.59
mmu-miR-466h-5p	Dmrtc1a	http://www.targetscan.org/cgi-bin/targetscan/mmu_71/view_gene.cgi?rs=ENSMUST00000120808.2&taxid=10090&members=miR-466-5p/669m-5p&showcnc=1&shownc=1&shownc_nc=1&showncf1=1&subset=1	-0.59
mmu-miR-466h-5p	Uhrf1bp1	http://www.targetscan.org/cgi-bin/targetscan/mmu_71/view_gene.cgi?rs=ENSMUST00000114849.1&taxid=10090&members=miR-466-5p/669m-5p&showcnc=1&shownc=1&shownc_nc=1&showncf1=1&subset=1	-0.59
mmu-miR-466h-5p	Ctns	http://www.targetscan.org/cgi-bin/targetscan/mmu_71/view_gene.cgi?rs=ENSMUST00000006103.3&taxid=10090&members=miR-466-5p/669m-5p&showcnc=1&shownc=1&shownc_nc=1&showncf1=1&subset=1	-0.59
mmu-miR-466h-5p	Gcnt2	http://www.targetscan.org/cgi-bin/targetscan/mmu_71/view_gene.cgi?rs=ENSMUST00000110191.3&taxid=10090&members=miR-466-5p/669m-5p&showcnc=1&shownc=1&shownc_nc=1&showncf1=1&subset=1	-0.59
mmu-miR-466h-5p	Mro	http://www.targetscan.org/cgi-bin/targetscan/mmu_71/view_gene.cgi?rs=ENSMUST00000179472.2&taxid=10090&members=miR-466-5p/669m-5p&showcnc=1&shownc=1&shownc_nc=1&showncf1=1&subset=1	-0.59
mmu-miR-466h-5p	Pigb	http://www.targetscan.org/cgi-bin/targetscan/mmu_71/view_gene.cgi?rs=ENSMUST00000093819.1&taxid=10090&members=miR-466-5p/669m-5p&showcnc=1&shownc=1&shownc_nc=1&showncf1=1&subset=1	-0.59
mmu-miR-466h-5p	Dhrs7	http://www.targetscan.org/cgi-bin/targetscan/mmu_71/view_gene.cgi?rs=ENSMUST00000021512.9&taxid=10090&members=miR-466-5p/669m-5p&showcnc=1&shownc=1&shownc_nc=1&showncf1=1&subset=1	-0.59
mmu-miR-466h-5p	Cd59a	http://www.targetscan.org/cgi-bin/targetscan/mmu_71/view_gene.cgi?rs=ENSMUST00000040423.6&taxid=10090&members=miR-466-5p/669m-5p&showcnc=1&shownc=1&shownc_nc=1&showncf1=1&subset=1	-0.59
mmu-miR-466h-5p	Nkd2	http://www.targetscan.org/cgi-bin/targetscan/mmu_71/view_gene.cgi?rs=ENSMUST00000022051.8&taxid=10090&members=miR-466-5p/669m-5p&showcnc=1&shownc=1&shownc_nc=1&showncf1=1&subset=1	-0.59
mmu-miR-466h-5p	Tnfrsf13c	http://www.targetscan.org/cgi-bin/targetscan/mmu_71/view_gene.cgi?rs=ENSMUST00000089161.3&taxid=10090&members=miR-466-5p/669m-5p&showcnc=1&shownc=1&shownc_nc=1&showncf1=1&subset=1	-0.58
mmu-miR-466h-5p	Sbk3	http://www.targetscan.org/cgi-bin/targetscan/mmu_71/view_gene.cgi?rs=ENSMUST00000144863.2&taxid=10090&members=miR-466-5p/669m-5p&showcnc=1&shownc=1&shownc_nc=1&showncf1=1&subset=1	-0.58
mmu-miR-466h-5p	Cnga4	http://www.targetscan.org/cgi-bin/targetscan/mmu_71/view_gene.cgi?rs=ENSMUST00000033187.4&taxid=10090&members=miR-466-5p/669m-5p&showcnc=1&shownc=1&shownc_nc=1&showncf1=1&subset=1	-0.58
mmu-miR-466h-5p	Keg1	http://www.targetscan.org/cgi-bin/targetscan/mmu_71/view_gene.cgi?rs=ENSMUST00000025598.4&taxid=10090&members=miR-466-5p/669m-5p&showcnc=1&shownc=1&shownc_nc=1&showncf1=1&subset=1	-0.58
mmu-miR-466h-5p	Slc22a4	http://www.targetscan.org/cgi-bin/targetscan/mmu_71/view_gene.cgi?rs=ENSMUST00000020586.6&taxid=10090&members=miR-466-5p/669m-5p&showcnc=1&shownc=1&shownc_nc=1&showncf1=1&subset=1	-0.58
mmu-miR-466h-5p	Kif21a	http://www.targetscan.org/cgi-bin/targetscan/mmu_71/view_gene.cgi?rs=ENSMUST00000088614.6&taxid=10090&members=miR-466-5p/669m-5p&showcnc=1&shownc=1&shownc_nc=1&showncf1=1&subset=1	-0.58
mmu-miR-466h-5p	Cdca8	http://www.targetscan.org/cgi-bin/targetscan/mmu_71/view_gene.cgi?rs=ENSMUST00000084296.4&taxid=10090&members=miR-466-5p/669m-5p&showcnc=1&shownc=1&shownc_nc=1&showncf1=1&subset=1	-0.57
mmu-miR-466h-5p	Ubxn10	http://www.targetscan.org/cgi-bin/targetscan/mmu_71/view_gene.cgi?rs=ENSMUST00000105811.3&taxid=10090&members=miR-466-5p/669m-5p&showcnc=1&shownc=1&shownc_nc=1&showncf1=1&subset=1	-0.57
mmu-miR-466h-5p	Ifnar2	http://www.targetscan.org/cgi-bin/targetscan/mmu_71/view_gene.cgi?rs=ENSMUST00000117836.2&taxid=10090&members=miR-466-5p/669m-5p&showcnc=1&shownc=1&shownc_nc=1&showncf1=1&subset=1	-0.57
mmu-miR-466h-5p	Mmp13	http://www.targetscan.org/cgi-bin/targetscan/mmu_71/view_gene.cgi?rs=ENSMUST00000015394.8&taxid=10090&members=miR-466-5p/669m-5p&showcnc=1&shownc=1&shownc_nc=1&showncf1=1&subset=1	-0.57
mmu-miR-466h-5p	Aqp8	http://www.targetscan.org/cgi-bin/targetscan/mmu_71/view_gene.cgi?rs=ENSMUST00000033023.4&taxid=10090&members=miR-466-5p/669m-5p&showcnc=1&shownc=1&shownc_nc=1&showncf1=1&subset=1	-0.57
mmu-miR-466h-5p	Cldn15	http://www.targetscan.org/cgi-bin/targetscan/mmu_71/view_gene.cgi?rs=ENSMUST00000111093.2&taxid=10090&members=miR-466-5p/669m-5p&showcnc=1&shownc=1&shownc_nc=1&showncf1=1&subset=1	-0.57
mmu-miR-466h-5p	B3galt6	http://www.targetscan.org/cgi-bin/targetscan/mmu_71/view_gene.cgi?rs=ENSMUST00000052185.4&taxid=10090&members=miR-466-5p/669m-5p&showcnc=1&shownc=1&shownc_nc=1&showncf1=1&subset=1	-0.57
mmu-miR-466h-5p	Cnnm1	http://www.targetscan.org/cgi-bin/targetscan/mmu_71/view_gene.cgi?rs=ENSMUST00000165311.1&taxid=10090&members=miR-466-5p/669m-5p&showcnc=1&shownc=1&shownc_nc=1&showncf1=1&subset=1	-0.57
mmu-miR-466h-5p	Olfr156	http://www.targetscan.org/cgi-bin/targetscan/mmu_71/view_gene.cgi?rs=ENSMUST00000079465.3&taxid=10090&members=miR-466-5p/669m-5p&showcnc=1&shownc=1&shownc_nc=1&showncf1=1&subset=1	-0.57
mmu-miR-466h-5p	Abl2	http://www.targetscan.org/cgi-bin/targetscan/mmu_71/view_gene.cgi?rs=ENSMUST00000166172.3&taxid=10090&members=miR-466-5p/669m-5p&showcnc=1&shownc=1&shownc_nc=1&showncf1=1&subset=1	-0.57
mmu-miR-466h-5p	Tgfa	http://www.targetscan.org/cgi-bin/targetscan/mmu_71/view_gene.cgi?rs=ENSMUST00000032066.9&taxid=10090&members=miR-466-5p/669m-5p&showcnc=1&shownc=1&shownc_nc=1&showncf1=1&subset=1	-0.56
mmu-miR-466h-5p	Spdya	http://www.targetscan.org/cgi-bin/targetscan/mmu_71/view_gene.cgi?rs=ENSMUST00000167641.2&taxid=10090&members=miR-466-5p/669m-5p&showcnc=1&shownc=1&shownc_nc=1&showncf1=1&subset=1	-0.56
mmu-miR-466h-5p	Gp9	http://www.targetscan.org/cgi-bin/targetscan/mmu_71/view_gene.cgi?rs=ENSMUST00000032133.3&taxid=10090&members=miR-466-5p/669m-5p&showcnc=1&shownc=1&shownc_nc=1&showncf1=1&subset=1	-0.56
mmu-miR-466h-5p	Olfr1396	http://www.targetscan.org/cgi-bin/targetscan/mmu_71/view_gene.cgi?rs=ENSMUST00000060398.1&taxid=10090&members=miR-466-5p/669m-5p&showcnc=1&shownc=1&shownc_nc=1&showncf1=1&subset=1	-0.56
mmu-miR-466h-5p	Mapk10	http://www.targetscan.org/cgi-bin/targetscan/mmu_71/view_gene.cgi?rs=ENSMUST00000112848.2&taxid=10090&members=miR-466-5p/669m-5p&showcnc=1&shownc=1&shownc_nc=1&showncf1=1&subset=1	-0.56
mmu-miR-466h-5p	D430019H16Rik	http://www.targetscan.org/cgi-bin/targetscan/mmu_71/view_gene.cgi?rs=ENSMUST00000178224.1&taxid=10090&members=miR-466-5p/669m-5p&showcnc=1&shownc=1&shownc_nc=1&showncf1=1&subset=1	-0.56
mmu-miR-466h-5p	Ikzf1	http://www.targetscan.org/cgi-bin/targetscan/mmu_71/view_gene.cgi?rs=ENSMUST00000076700.5&taxid=10090&members=miR-466-5p/669m-5p&showcnc=1&shownc=1&shownc_nc=1&showncf1=1&subset=1	-0.56
mmu-miR-466h-5p	Dsel	http://www.targetscan.org/cgi-bin/targetscan/mmu_71/view_gene.cgi?rs=ENSMUST00000035462.6&taxid=10090&members=miR-466-5p/669m-5p&showcnc=1&shownc=1&shownc_nc=1&showncf1=1&subset=1	-0.56
mmu-miR-466h-5p	Defb4	http://www.targetscan.org/cgi-bin/targetscan/mmu_71/view_gene.cgi?rs=ENSMUST00000081017.2&taxid=10090&members=miR-466-5p/669m-5p&showcnc=1&shownc=1&shownc_nc=1&showncf1=1&subset=1	-0.56
mmu-miR-466h-5p	Chn1	http://www.targetscan.org/cgi-bin/targetscan/mmu_71/view_gene.cgi?rs=ENSMUST00000112024.4&taxid=10090&members=miR-466-5p/669m-5p&showcnc=1&shownc=1&shownc_nc=1&showncf1=1&subset=1	-0.56
mmu-miR-466h-5p	Elmod2	http://www.targetscan.org/cgi-bin/targetscan/mmu_71/view_gene.cgi?rs=ENSMUST00000177594.2&taxid=10090&members=miR-466-5p/669m-5p&showcnc=1&shownc=1&shownc_nc=1&showncf1=1&subset=1	-0.55
mmu-miR-466h-5p	Lactbl1	http://www.targetscan.org/cgi-bin/targetscan/mmu_71/view_gene.cgi?rs=ENSMUST00000178843.2&taxid=10090&members=miR-466-5p/669m-5p&showcnc=1&shownc=1&shownc_nc=1&showncf1=1&subset=1	-0.55
mmu-miR-466h-5p	Atp11a	http://www.targetscan.org/cgi-bin/targetscan/mmu_71/view_gene.cgi?rs=ENSMUST00000033818.4&taxid=10090&members=miR-466-5p/669m-5p&showcnc=1&shownc=1&shownc_nc=1&showncf1=1&subset=1	-0.55
mmu-miR-466h-5p	Mllt4	http://www.targetscan.org/cgi-bin/targetscan/mmu_71/view_gene.cgi?rs=ENSMUST00000170827.3&taxid=10090&members=miR-466-5p/669m-5p&showcnc=1&shownc=1&shownc_nc=1&showncf1=1&subset=1	-0.54
mmu-miR-466h-5p	Pcsk9	http://www.targetscan.org/cgi-bin/targetscan/mmu_71/view_gene.cgi?rs=ENSMUST00000049507.5&taxid=10090&members=miR-466-5p/669m-5p&showcnc=1&shownc=1&shownc_nc=1&showncf1=1&subset=1	-0.54
mmu-miR-466h-5p	Ppp1r9a	http://www.targetscan.org/cgi-bin/targetscan/mmu_71/view_gene.cgi?rs=ENSMUST00000035813.3&taxid=10090&members=miR-466-5p/669m-5p&showcnc=1&shownc=1&shownc_nc=1&showncf1=1&subset=1	-0.54
mmu-miR-466h-5p	Shc3	http://www.targetscan.org/cgi-bin/targetscan/mmu_71/view_gene.cgi?rs=ENSMUST00000021898.5&taxid=10090&members=miR-466-5p/669m-5p&showcnc=1&shownc=1&shownc_nc=1&showncf1=1&subset=1	-0.54
mmu-miR-466h-5p	Slc20a2	http://www.targetscan.org/cgi-bin/targetscan/mmu_71/view_gene.cgi?rs=ENSMUST00000067786.7&taxid=10090&members=miR-466-5p/669m-5p&showcnc=1&shownc=1&shownc_nc=1&showncf1=1&subset=1	-0.54
mmu-miR-466h-5p	Entpd7	http://www.targetscan.org/cgi-bin/targetscan/mmu_71/view_gene.cgi?rs=ENSMUST00000081079.5&taxid=10090&members=miR-466-5p/669m-5p&showcnc=1&shownc=1&shownc_nc=1&showncf1=1&subset=1	-0.54
mmu-miR-466h-5p	Rxfp1	http://www.targetscan.org/cgi-bin/targetscan/mmu_71/view_gene.cgi?rs=ENSMUST00000078527.7&taxid=10090&members=miR-466-5p/669m-5p&showcnc=1&shownc=1&shownc_nc=1&showncf1=1&subset=1	-0.54
mmu-miR-466h-5p	Pex26	http://www.targetscan.org/cgi-bin/targetscan/mmu_71/view_gene.cgi?rs=ENSMUST00000118234.2&taxid=10090&members=miR-466-5p/669m-5p&showcnc=1&shownc=1&shownc_nc=1&showncf1=1&subset=1	-0.54
mmu-miR-466h-5p	Rhebl1	http://www.targetscan.org/cgi-bin/targetscan/mmu_71/view_gene.cgi?rs=ENSMUST00000024518.9&taxid=10090&members=miR-466-5p/669m-5p&showcnc=1&shownc=1&shownc_nc=1&showncf1=1&subset=1	-0.54
mmu-miR-466h-5p	Gpd2	http://www.targetscan.org/cgi-bin/targetscan/mmu_71/view_gene.cgi?rs=ENSMUST00000169687.2&taxid=10090&members=miR-466-5p/669m-5p&showcnc=1&shownc=1&shownc_nc=1&showncf1=1&subset=1	-0.54
mmu-miR-466h-5p	Tia1	http://www.targetscan.org/cgi-bin/targetscan/mmu_71/view_gene.cgi?rs=ENSMUST00000095753.3&taxid=10090&members=miR-466-5p/669m-5p&showcnc=1&shownc=1&shownc_nc=1&showncf1=1&subset=1	-0.54
mmu-miR-466h-5p	Ankrd29	http://www.targetscan.org/cgi-bin/targetscan/mmu_71/view_gene.cgi?rs=ENSMUST00000118525.2&taxid=10090&members=miR-466-5p/669m-5p&showcnc=1&shownc=1&shownc_nc=1&showncf1=1&subset=1	-0.53
mmu-miR-466h-5p	Gm9956	http://www.targetscan.org/cgi-bin/targetscan/mmu_71/view_gene.cgi?rs=ENSMUST00000067972.4&taxid=10090&members=miR-466-5p/669m-5p&showcnc=1&shownc=1&shownc_nc=1&showncf1=1&subset=1	-0.53
mmu-miR-466h-5p	Stard8	http://www.targetscan.org/cgi-bin/targetscan/mmu_71/view_gene.cgi?rs=ENSMUST00000036606.8&taxid=10090&members=miR-466-5p/669m-5p&showcnc=1&shownc=1&shownc_nc=1&showncf1=1&subset=1	-0.53
mmu-miR-466h-5p	Chst1	http://www.targetscan.org/cgi-bin/targetscan/mmu_71/view_gene.cgi?rs=ENSMUST00000065797.6&taxid=10090&members=miR-466-5p/669m-5p&showcnc=1&shownc=1&shownc_nc=1&showncf1=1&subset=1	-0.53
mmu-miR-466h-5p	Irx2	http://www.targetscan.org/cgi-bin/targetscan/mmu_71/view_gene.cgi?rs=ENSMUST00000074372.5&taxid=10090&members=miR-466-5p/669m-5p&showcnc=1&shownc=1&shownc_nc=1&showncf1=1&subset=1	-0.53
mmu-miR-466h-5p	Zdhhc19	http://www.targetscan.org/cgi-bin/targetscan/mmu_71/view_gene.cgi?rs=ENSMUST00000064192.7&taxid=10090&members=miR-466-5p/669m-5p&showcnc=1&shownc=1&shownc_nc=1&showncf1=1&subset=1	-0.53
mmu-miR-466h-5p	Tppp	http://www.targetscan.org/cgi-bin/targetscan/mmu_71/view_gene.cgi?rs=ENSMUST00000022057.8&taxid=10090&members=miR-466-5p/669m-5p&showcnc=1&shownc=1&shownc_nc=1&showncf1=1&subset=1	-0.53
mmu-miR-466h-5p	Icam1	http://www.targetscan.org/cgi-bin/targetscan/mmu_71/view_gene.cgi?rs=ENSMUST00000086399.4&taxid=10090&members=miR-466-5p/669m-5p&showcnc=1&shownc=1&shownc_nc=1&showncf1=1&subset=1	-0.53
mmu-miR-466h-5p	Mgst1	http://www.targetscan.org/cgi-bin/targetscan/mmu_71/view_gene.cgi?rs=ENSMUST00000120939.2&taxid=10090&members=miR-466-5p/669m-5p&showcnc=1&shownc=1&shownc_nc=1&showncf1=1&subset=1	-0.53
mmu-miR-466h-5p	Mmp21	http://www.targetscan.org/cgi-bin/targetscan/mmu_71/view_gene.cgi?rs=ENSMUST00000122136.1&taxid=10090&members=miR-466-5p/669m-5p&showcnc=1&shownc=1&shownc_nc=1&showncf1=1&subset=1	-0.53
mmu-miR-466h-5p	S100a3	http://www.targetscan.org/cgi-bin/targetscan/mmu_71/view_gene.cgi?rs=ENSMUST00000001047.7&taxid=10090&members=miR-466-5p/669m-5p&showcnc=1&shownc=1&shownc_nc=1&showncf1=1&subset=1	-0.53
mmu-miR-466h-5p	Wipf3	http://www.targetscan.org/cgi-bin/targetscan/mmu_71/view_gene.cgi?rs=ENSMUST00000163746.2&taxid=10090&members=miR-466-5p/669m-5p&showcnc=1&shownc=1&shownc_nc=1&showncf1=1&subset=1	-0.52
mmu-miR-466h-5p	Traf3	http://www.targetscan.org/cgi-bin/targetscan/mmu_71/view_gene.cgi?rs=ENSMUST00000117269.2&taxid=10090&members=miR-466-5p/669m-5p&showcnc=1&shownc=1&shownc_nc=1&showncf1=1&subset=1	-0.52
mmu-miR-466h-5p	Star	http://www.targetscan.org/cgi-bin/targetscan/mmu_71/view_gene.cgi?rs=ENSMUST00000033979.4&taxid=10090&members=miR-466-5p/669m-5p&showcnc=1&shownc=1&shownc_nc=1&showncf1=1&subset=1	-0.52
mmu-miR-466h-5p	Olfr456	http://www.targetscan.org/cgi-bin/targetscan/mmu_71/view_gene.cgi?rs=ENSMUST00000057251.6&taxid=10090&members=miR-466-5p/669m-5p&showcnc=1&shownc=1&shownc_nc=1&showncf1=1&subset=1	-0.52
mmu-miR-466h-5p	Gpr37	http://www.targetscan.org/cgi-bin/targetscan/mmu_71/view_gene.cgi?rs=ENSMUST00000054867.6&taxid=10090&members=miR-466-5p/669m-5p&showcnc=1&shownc=1&shownc_nc=1&showncf1=1&subset=1	-0.52
mmu-miR-466h-5p	Sh3d21	http://www.targetscan.org/cgi-bin/targetscan/mmu_71/view_gene.cgi?rs=ENSMUST00000094760.3&taxid=10090&members=miR-466-5p/669m-5p&showcnc=1&shownc=1&shownc_nc=1&showncf1=1&subset=1	-0.52
mmu-miR-466h-5p	Evi5l	http://www.targetscan.org/cgi-bin/targetscan/mmu_71/view_gene.cgi?rs=ENSMUST00000176072.2&taxid=10090&members=miR-466-5p/669m-5p&showcnc=1&shownc=1&shownc_nc=1&showncf1=1&subset=1	-0.52
mmu-miR-466h-5p	Tmem38b	http://www.targetscan.org/cgi-bin/targetscan/mmu_71/view_gene.cgi?rs=ENSMUST00000030127.7&taxid=10090&members=miR-466-5p/669m-5p&showcnc=1&shownc=1&shownc_nc=1&showncf1=1&subset=1	-0.52
mmu-miR-466h-5p	Gm15737	http://www.targetscan.org/cgi-bin/targetscan/mmu_71/view_gene.cgi?rs=ENSMUST00000113434.1&taxid=10090&members=miR-466-5p/669m-5p&showcnc=1&shownc=1&shownc_nc=1&showncf1=1&subset=1	-0.52
mmu-miR-466h-5p	Wdr45b	http://www.targetscan.org/cgi-bin/targetscan/mmu_71/view_gene.cgi?rs=ENSMUST00000026173.7&taxid=10090&members=miR-466-5p/669m-5p&showcnc=1&shownc=1&shownc_nc=1&showncf1=1&subset=1	-0.52
mmu-miR-466h-5p	Tnni1	http://www.targetscan.org/cgi-bin/targetscan/mmu_71/view_gene.cgi?rs=ENSMUST00000152208.2&taxid=10090&members=miR-466-5p/669m-5p&showcnc=1&shownc=1&shownc_nc=1&showncf1=1&subset=1	-0.52
mmu-miR-466h-5p	Fam107b	http://www.targetscan.org/cgi-bin/targetscan/mmu_71/view_gene.cgi?rs=ENSMUST00000027965.5&taxid=10090&members=miR-466-5p/669m-5p&showcnc=1&shownc=1&shownc_nc=1&showncf1=1&subset=1	-0.52
mmu-miR-466h-5p	Drd5	http://www.targetscan.org/cgi-bin/targetscan/mmu_71/view_gene.cgi?rs=ENSMUST00000041646.2&taxid=10090&members=miR-466-5p/669m-5p&showcnc=1&shownc=1&shownc_nc=1&showncf1=1&subset=1	-0.52
mmu-miR-466h-5p	Xk	http://www.targetscan.org/cgi-bin/targetscan/mmu_71/view_gene.cgi?rs=ENSMUST00000015486.6&taxid=10090&members=miR-466-5p/669m-5p&showcnc=1&shownc=1&shownc_nc=1&showncf1=1&subset=1	-0.52
mmu-miR-466h-5p	Gm11711	http://www.targetscan.org/cgi-bin/targetscan/mmu_71/view_gene.cgi?rs=ENSMUST00000100239.2&taxid=10090&members=miR-466-5p/669m-5p&showcnc=1&shownc=1&shownc_nc=1&showncf1=1&subset=1	-0.52
mmu-miR-466h-5p	Wrb	http://www.targetscan.org/cgi-bin/targetscan/mmu_71/view_gene.cgi?rs=ENSMUST00000023913.8&taxid=10090&members=miR-466-5p/669m-5p&showcnc=1&shownc=1&shownc_nc=1&showncf1=1&subset=1	-0.51
mmu-miR-466h-5p	Klhl17	http://www.targetscan.org/cgi-bin/targetscan/mmu_71/view_gene.cgi?rs=ENSMUST00000105569.3&taxid=10090&members=miR-466-5p/669m-5p&showcnc=1&shownc=1&shownc_nc=1&showncf1=1&subset=1	-0.51
mmu-miR-466h-5p	Vwa5a	http://www.targetscan.org/cgi-bin/targetscan/mmu_71/view_gene.cgi?rs=ENSMUST00000001544.6&taxid=10090&members=miR-466-5p/669m-5p&showcnc=1&shownc=1&shownc_nc=1&showncf1=1&subset=1	-0.51
mmu-miR-466h-5p	Pcbp3	http://www.targetscan.org/cgi-bin/targetscan/mmu_71/view_gene.cgi?rs=ENSMUST00000001148.5&taxid=10090&members=miR-466-5p/669m-5p&showcnc=1&shownc=1&shownc_nc=1&showncf1=1&subset=1	-0.51
mmu-miR-466h-5p	Mettl11b	http://www.targetscan.org/cgi-bin/targetscan/mmu_71/view_gene.cgi?rs=ENSMUST00000159679.2&taxid=10090&members=miR-466-5p/669m-5p&showcnc=1&shownc=1&shownc_nc=1&showncf1=1&subset=1	-0.51
mmu-miR-466h-5p	Grk4	http://www.targetscan.org/cgi-bin/targetscan/mmu_71/view_gene.cgi?rs=ENSMUST00000074651.5&taxid=10090&members=miR-466-5p/669m-5p&showcnc=1&shownc=1&shownc_nc=1&showncf1=1&subset=1	-0.51
mmu-miR-466h-5p	Gm15155	http://www.targetscan.org/cgi-bin/targetscan/mmu_71/view_gene.cgi?rs=ENSMUST00000112542.1&taxid=10090&members=miR-466-5p/669m-5p&showcnc=1&shownc=1&shownc_nc=1&showncf1=1&subset=1	-0.51
mmu-miR-466h-5p	Vsnl1	http://www.targetscan.org/cgi-bin/targetscan/mmu_71/view_gene.cgi?rs=ENSMUST00000072299.5&taxid=10090&members=miR-466-5p/669m-5p&showcnc=1&shownc=1&shownc_nc=1&showncf1=1&subset=1	-0.51
mmu-miR-466h-5p	Camk2a	http://www.targetscan.org/cgi-bin/targetscan/mmu_71/view_gene.cgi?rs=ENSMUST00000102888.4&taxid=10090&members=miR-466-5p/669m-5p&showcnc=1&shownc=1&shownc_nc=1&showncf1=1&subset=1	-0.51
mmu-miR-466h-5p	Rspo1	http://www.targetscan.org/cgi-bin/targetscan/mmu_71/view_gene.cgi?rs=ENSMUST00000030687.7&taxid=10090&members=miR-466-5p/669m-5p&showcnc=1&shownc=1&shownc_nc=1&showncf1=1&subset=1	-0.51
mmu-miR-466h-5p	Slfnl1	http://www.targetscan.org/cgi-bin/targetscan/mmu_71/view_gene.cgi?rs=ENSMUST00000062990.3&taxid=10090&members=miR-466-5p/669m-5p&showcnc=1&shownc=1&shownc_nc=1&showncf1=1&subset=1	-0.51
mmu-miR-466h-5p	Gsc	http://www.targetscan.org/cgi-bin/targetscan/mmu_71/view_gene.cgi?rs=ENSMUST00000021513.5&taxid=10090&members=miR-466-5p/669m-5p&showcnc=1&shownc=1&shownc_nc=1&showncf1=1&subset=1	-0.5
mmu-miR-466h-5p	Swsap1	http://www.targetscan.org/cgi-bin/targetscan/mmu_71/view_gene.cgi?rs=ENSMUST00000053583.5&taxid=10090&members=miR-466-5p/669m-5p&showcnc=1&shownc=1&shownc_nc=1&showncf1=1&subset=1	-0.5
mmu-miR-466h-5p	Foxf1	http://www.targetscan.org/cgi-bin/targetscan/mmu_71/view_gene.cgi?rs=ENSMUST00000181504.1&taxid=10090&members=miR-466-5p/669m-5p&showcnc=1&shownc=1&shownc_nc=1&showncf1=1&subset=1	-0.5
mmu-miR-466h-5p	Zfp672	http://www.targetscan.org/cgi-bin/targetscan/mmu_71/view_gene.cgi?rs=ENSMUST00000064786.6&taxid=10090&members=miR-466-5p/669m-5p&showcnc=1&shownc=1&shownc_nc=1&showncf1=1&subset=1	-0.5
mmu-miR-466h-5p	Pdzd4	http://www.targetscan.org/cgi-bin/targetscan/mmu_71/view_gene.cgi?rs=ENSMUST00000002080.6&taxid=10090&members=miR-466-5p/669m-5p&showcnc=1&shownc=1&shownc_nc=1&showncf1=1&subset=1	-0.5
mmu-miR-466h-5p	Samd5	http://www.targetscan.org/cgi-bin/targetscan/mmu_71/view_gene.cgi?rs=ENSMUST00000100070.2&taxid=10090&members=miR-466-5p/669m-5p&showcnc=1&shownc=1&shownc_nc=1&showncf1=1&subset=1	-0.5
mmu-miR-466h-5p	Pdgfrl	http://www.targetscan.org/cgi-bin/targetscan/mmu_71/view_gene.cgi?rs=ENSMUST00000034004.9&taxid=10090&members=miR-466-5p/669m-5p&showcnc=1&shownc=1&shownc_nc=1&showncf1=1&subset=1	-0.5
mmu-miR-466h-5p	Gpr111	http://www.targetscan.org/cgi-bin/targetscan/mmu_71/view_gene.cgi?rs=ENSMUST00000113614.2&taxid=10090&members=miR-466-5p/669m-5p&showcnc=1&shownc=1&shownc_nc=1&showncf1=1&subset=1	-0.5
mmu-miR-466h-5p	Gm11744	http://www.targetscan.org/cgi-bin/targetscan/mmu_71/view_gene.cgi?rs=ENSMUST00000116318.2&taxid=10090&members=miR-466-5p/669m-5p&showcnc=1&shownc=1&shownc_nc=1&showncf1=1&subset=1	-0.5
mmu-miR-466h-5p	Pga5	http://www.targetscan.org/cgi-bin/targetscan/mmu_71/view_gene.cgi?rs=ENSMUST00000025647.5&taxid=10090&members=miR-466-5p/669m-5p&showcnc=1&shownc=1&shownc_nc=1&showncf1=1&subset=1	-0.5
mmu-miR-466h-5p	Zfp641	http://www.targetscan.org/cgi-bin/targetscan/mmu_71/view_gene.cgi?rs=ENSMUST00000023722.6&taxid=10090&members=miR-466-5p/669m-5p&showcnc=1&shownc=1&shownc_nc=1&showncf1=1&subset=1	-0.5
mmu-miR-466h-5p	Mga	http://www.targetscan.org/cgi-bin/targetscan/mmu_71/view_gene.cgi?rs=ENSMUST00000079934.6&taxid=10090&members=miR-466-5p/669m-5p&showcnc=1&shownc=1&shownc_nc=1&showncf1=1&subset=1	-0.5
mmu-miR-466h-5p	Fam124a	http://www.targetscan.org/cgi-bin/targetscan/mmu_71/view_gene.cgi?rs=ENSMUST00000039064.7&taxid=10090&members=miR-466-5p/669m-5p&showcnc=1&shownc=1&shownc_nc=1&showncf1=1&subset=1	-0.5
mmu-miR-466h-5p	Myo3b	http://www.targetscan.org/cgi-bin/targetscan/mmu_71/view_gene.cgi?rs=ENSMUST00000112243.2&taxid=10090&members=miR-466-5p/669m-5p&showcnc=1&shownc=1&shownc_nc=1&showncf1=1&subset=1	-0.49
mmu-miR-466h-5p	Map6d1	http://www.targetscan.org/cgi-bin/targetscan/mmu_71/view_gene.cgi?rs=ENSMUST00000040880.7&taxid=10090&members=miR-466-5p/669m-5p&showcnc=1&shownc=1&shownc_nc=1&showncf1=1&subset=1	-0.49
mmu-miR-466h-5p	A930018M24Rik	http://www.targetscan.org/cgi-bin/targetscan/mmu_71/view_gene.cgi?rs=ENSMUST00000170855.1&taxid=10090&members=miR-466-5p/669m-5p&showcnc=1&shownc=1&shownc_nc=1&showncf1=1&subset=1	-0.49
mmu-miR-466h-5p	Aipl1	http://www.targetscan.org/cgi-bin/targetscan/mmu_71/view_gene.cgi?rs=ENSMUST00000048207.4&taxid=10090&members=miR-466-5p/669m-5p&showcnc=1&shownc=1&shownc_nc=1&showncf1=1&subset=1	-0.49
mmu-miR-466h-5p	Tmem150c	http://www.targetscan.org/cgi-bin/targetscan/mmu_71/view_gene.cgi?rs=ENSMUST00000063192.9&taxid=10090&members=miR-466-5p/669m-5p&showcnc=1&shownc=1&shownc_nc=1&showncf1=1&subset=1	-0.49
mmu-miR-466h-5p	Smo	http://www.targetscan.org/cgi-bin/targetscan/mmu_71/view_gene.cgi?rs=ENSMUST00000001812.4&taxid=10090&members=miR-466-5p/669m-5p&showcnc=1&shownc=1&shownc_nc=1&showncf1=1&subset=1	-0.49
mmu-miR-466h-5p	Pkd2l2	http://www.targetscan.org/cgi-bin/targetscan/mmu_71/view_gene.cgi?rs=ENSMUST00000014647.7&taxid=10090&members=miR-466-5p/669m-5p&showcnc=1&shownc=1&shownc_nc=1&showncf1=1&subset=1	-0.49
mmu-miR-466h-5p	Gm20708	http://www.targetscan.org/cgi-bin/targetscan/mmu_71/view_gene.cgi?rs=ENSMUST00000132298.1&taxid=10090&members=miR-466-5p/669m-5p&showcnc=1&shownc=1&shownc_nc=1&showncf1=1&subset=1	-0.49
mmu-miR-466h-5p	Wbscr27	http://www.targetscan.org/cgi-bin/targetscan/mmu_71/view_gene.cgi?rs=ENSMUST00000047196.8&taxid=10090&members=miR-466-5p/669m-5p&showcnc=1&shownc=1&shownc_nc=1&showncf1=1&subset=1	-0.49
mmu-miR-466h-5p	Clock	http://www.targetscan.org/cgi-bin/targetscan/mmu_71/view_gene.cgi?rs=ENSMUST00000075159.1&taxid=10090&members=miR-466-5p/669m-5p&showcnc=1&shownc=1&shownc_nc=1&showncf1=1&subset=1	-0.49
mmu-miR-466h-5p	Gm2163	http://www.targetscan.org/cgi-bin/targetscan/mmu_71/view_gene.cgi?rs=ENSMUST00000179734.1&taxid=10090&members=miR-466-5p/669m-5p&showcnc=1&shownc=1&shownc_nc=1&showncf1=1&subset=1	-0.49
mmu-miR-466h-5p	7420426K07Rik	http://www.targetscan.org/cgi-bin/targetscan/mmu_71/view_gene.cgi?rs=ENSMUST00000098460.1&taxid=10090&members=miR-466-5p/669m-5p&showcnc=1&shownc=1&shownc_nc=1&showncf1=1&subset=1	-0.49
mmu-miR-466h-5p	Olfr20	http://www.targetscan.org/cgi-bin/targetscan/mmu_71/view_gene.cgi?rs=ENSMUST00000120137.1&taxid=10090&members=miR-466-5p/669m-5p&showcnc=1&shownc=1&shownc_nc=1&showncf1=1&subset=1	-0.49
mmu-miR-466h-5p	Upk3b	http://www.targetscan.org/cgi-bin/targetscan/mmu_71/view_gene.cgi?rs=ENSMUST00000062606.6&taxid=10090&members=miR-466-5p/669m-5p&showcnc=1&shownc=1&shownc_nc=1&showncf1=1&subset=1	-0.49
mmu-miR-466h-5p	Sh2d7	http://www.targetscan.org/cgi-bin/targetscan/mmu_71/view_gene.cgi?rs=ENSMUST00000060242.6&taxid=10090&members=miR-466-5p/669m-5p&showcnc=1&shownc=1&shownc_nc=1&showncf1=1&subset=1	-0.49
mmu-miR-466h-5p	Ttc28	http://www.targetscan.org/cgi-bin/targetscan/mmu_71/view_gene.cgi?rs=ENSMUST00000156290.3&taxid=10090&members=miR-466-5p/669m-5p&showcnc=1&shownc=1&shownc_nc=1&showncf1=1&subset=1	-0.49
mmu-miR-466h-5p	F830045P16Rik	http://www.targetscan.org/cgi-bin/targetscan/mmu_71/view_gene.cgi?rs=ENSMUST00000050309.5&taxid=10090&members=miR-466-5p/669m-5p&showcnc=1&shownc=1&shownc_nc=1&showncf1=1&subset=1	-0.49
mmu-miR-466h-5p	Leprel1	http://www.targetscan.org/cgi-bin/targetscan/mmu_71/view_gene.cgi?rs=ENSMUST00000039990.5&taxid=10090&members=miR-466-5p/669m-5p&showcnc=1&shownc=1&shownc_nc=1&showncf1=1&subset=1	-0.49
mmu-miR-466h-5p	2810459M11Rik	http://www.targetscan.org/cgi-bin/targetscan/mmu_71/view_gene.cgi?rs=ENSMUST00000165824.2&taxid=10090&members=miR-466-5p/669m-5p&showcnc=1&shownc=1&shownc_nc=1&showncf1=1&subset=1	-0.49
mmu-miR-466h-5p	Eya3	http://www.targetscan.org/cgi-bin/targetscan/mmu_71/view_gene.cgi?rs=ENSMUST00000081726.7&taxid=10090&members=miR-466-5p/669m-5p&showcnc=1&shownc=1&shownc_nc=1&showncf1=1&subset=1	-0.49
mmu-miR-466h-5p	Prrg4	http://www.targetscan.org/cgi-bin/targetscan/mmu_71/view_gene.cgi?rs=ENSMUST00000028593.5&taxid=10090&members=miR-466-5p/669m-5p&showcnc=1&shownc=1&shownc_nc=1&showncf1=1&subset=1	-0.49
mmu-miR-466h-5p	Bach2	http://www.targetscan.org/cgi-bin/targetscan/mmu_71/view_gene.cgi?rs=ENSMUST00000171600.1&taxid=10090&members=miR-466-5p/669m-5p&showcnc=1&shownc=1&shownc_nc=1&showncf1=1&subset=1	-0.48
mmu-miR-466h-5p	Sox15	http://www.targetscan.org/cgi-bin/targetscan/mmu_71/view_gene.cgi?rs=ENSMUST00000047373.5&taxid=10090&members=miR-466-5p/669m-5p&showcnc=1&shownc=1&shownc_nc=1&showncf1=1&subset=1	-0.48
mmu-miR-466h-5p	Olig2	http://www.targetscan.org/cgi-bin/targetscan/mmu_71/view_gene.cgi?rs=ENSMUST00000035608.8&taxid=10090&members=miR-466-5p/669m-5p&showcnc=1&shownc=1&shownc_nc=1&showncf1=1&subset=1	-0.48
mmu-miR-466h-5p	Cstad	http://www.targetscan.org/cgi-bin/targetscan/mmu_71/view_gene.cgi?rs=ENSMUST00000102853.3&taxid=10090&members=miR-466-5p/669m-5p&showcnc=1&shownc=1&shownc_nc=1&showncf1=1&subset=1	-0.48
mmu-miR-466h-5p	Sfmbt2	http://www.targetscan.org/cgi-bin/targetscan/mmu_71/view_gene.cgi?rs=ENSMUST00000041105.6&taxid=10090&members=miR-466-5p/669m-5p&showcnc=1&shownc=1&shownc_nc=1&showncf1=1&subset=1	-0.48
mmu-miR-466h-5p	Anp32a	http://www.targetscan.org/cgi-bin/targetscan/mmu_71/view_gene.cgi?rs=ENSMUST00000085519.7&taxid=10090&members=miR-466-5p/669m-5p&showcnc=1&shownc=1&shownc_nc=1&showncf1=1&subset=1	-0.48
mmu-miR-466h-5p	Rab11fip1	http://www.targetscan.org/cgi-bin/targetscan/mmu_71/view_gene.cgi?rs=ENSMUST00000033878.7&taxid=10090&members=miR-466-5p/669m-5p&showcnc=1&shownc=1&shownc_nc=1&showncf1=1&subset=1	-0.48
mmu-miR-466h-5p	Deptor	http://www.targetscan.org/cgi-bin/targetscan/mmu_71/view_gene.cgi?rs=ENSMUST00000096433.4&taxid=10090&members=miR-466-5p/669m-5p&showcnc=1&shownc=1&shownc_nc=1&showncf1=1&subset=1	-0.48
mmu-miR-466h-5p	Mapk6	http://www.targetscan.org/cgi-bin/targetscan/mmu_71/view_gene.cgi?rs=ENSMUST00000168937.2&taxid=10090&members=miR-466-5p/669m-5p&showcnc=1&shownc=1&shownc_nc=1&showncf1=1&subset=1	-0.48
mmu-miR-466h-5p	Kansl1l	http://www.targetscan.org/cgi-bin/targetscan/mmu_71/view_gene.cgi?rs=ENSMUST00000068168.4&taxid=10090&members=miR-466-5p/669m-5p&showcnc=1&shownc=1&shownc_nc=1&showncf1=1&subset=1	-0.48
mmu-miR-466h-5p	Usp44	http://www.targetscan.org/cgi-bin/targetscan/mmu_71/view_gene.cgi?rs=ENSMUST00000095333.4&taxid=10090&members=miR-466-5p/669m-5p&showcnc=1&shownc=1&shownc_nc=1&showncf1=1&subset=1	-0.47
mmu-miR-466h-5p	Oxtr	http://www.targetscan.org/cgi-bin/targetscan/mmu_71/view_gene.cgi?rs=ENSMUST00000053306.6&taxid=10090&members=miR-466-5p/669m-5p&showcnc=1&shownc=1&shownc_nc=1&showncf1=1&subset=1	-0.47
mmu-miR-466h-5p	Esr1	http://www.targetscan.org/cgi-bin/targetscan/mmu_71/view_gene.cgi?rs=ENSMUST00000105590.2&taxid=10090&members=miR-466-5p/669m-5p&showcnc=1&shownc=1&shownc_nc=1&showncf1=1&subset=1	-0.47
mmu-miR-466h-5p	Adhfe1	http://www.targetscan.org/cgi-bin/targetscan/mmu_71/view_gene.cgi?rs=ENSMUST00000144177.2&taxid=10090&members=miR-466-5p/669m-5p&showcnc=1&shownc=1&shownc_nc=1&showncf1=1&subset=1	-0.47
mmu-miR-466h-5p	Mtmr14	http://www.targetscan.org/cgi-bin/targetscan/mmu_71/view_gene.cgi?rs=ENSMUST00000113146.3&taxid=10090&members=miR-466-5p/669m-5p&showcnc=1&shownc=1&shownc_nc=1&showncf1=1&subset=1	-0.47
mmu-miR-466h-5p	Dpcr1	http://www.targetscan.org/cgi-bin/targetscan/mmu_71/view_gene.cgi?rs=ENSMUST00000095467.3&taxid=10090&members=miR-466-5p/669m-5p&showcnc=1&shownc=1&shownc_nc=1&showncf1=1&subset=1	-0.47
mmu-miR-466h-5p	Maml2	http://www.targetscan.org/cgi-bin/targetscan/mmu_71/view_gene.cgi?rs=ENSMUST00000177755.1&taxid=10090&members=miR-466-5p/669m-5p&showcnc=1&shownc=1&shownc_nc=1&showncf1=1&subset=1	-0.47
mmu-miR-466h-5p	Cd200r1	http://www.targetscan.org/cgi-bin/targetscan/mmu_71/view_gene.cgi?rs=ENSMUST00000057488.9&taxid=10090&members=miR-466-5p/669m-5p&showcnc=1&shownc=1&shownc_nc=1&showncf1=1&subset=1	-0.47
mmu-miR-466h-5p	Tmbim6	http://www.targetscan.org/cgi-bin/targetscan/mmu_71/view_gene.cgi?rs=ENSMUST00000023749.9&taxid=10090&members=miR-466-5p/669m-5p&showcnc=1&shownc=1&shownc_nc=1&showncf1=1&subset=1	-0.47
mmu-miR-466h-5p	Tvp23a	http://www.targetscan.org/cgi-bin/targetscan/mmu_71/view_gene.cgi?rs=ENSMUST00000051118.6&taxid=10090&members=miR-466-5p/669m-5p&showcnc=1&shownc=1&shownc_nc=1&showncf1=1&subset=1	-0.47
mmu-miR-466h-5p	Gm1965	http://www.targetscan.org/cgi-bin/targetscan/mmu_71/view_gene.cgi?rs=ENSMUST00000160361.1&taxid=10090&members=miR-466-5p/669m-5p&showcnc=1&shownc=1&shownc_nc=1&showncf1=1&subset=1	-0.47
mmu-miR-466h-5p	Nap1l4	http://www.targetscan.org/cgi-bin/targetscan/mmu_71/view_gene.cgi?rs=ENSMUST00000072727.5&taxid=10090&members=miR-466-5p/669m-5p&showcnc=1&shownc=1&shownc_nc=1&showncf1=1&subset=1	-0.47
mmu-miR-466h-5p	Ppm1a	http://www.targetscan.org/cgi-bin/targetscan/mmu_71/view_gene.cgi?rs=ENSMUST00000021514.8&taxid=10090&members=miR-466-5p/669m-5p&showcnc=1&shownc=1&shownc_nc=1&showncf1=1&subset=1	-0.47
mmu-miR-466h-5p	Rapgef5	http://www.targetscan.org/cgi-bin/targetscan/mmu_71/view_gene.cgi?rs=ENSMUST00000109691.2&taxid=10090&members=miR-466-5p/669m-5p&showcnc=1&shownc=1&shownc_nc=1&showncf1=1&subset=1	-0.47
mmu-miR-466h-5p	Arhgef9	http://www.targetscan.org/cgi-bin/targetscan/mmu_71/view_gene.cgi?rs=ENSMUST00000113876.3&taxid=10090&members=miR-466-5p/669m-5p&showcnc=1&shownc=1&shownc_nc=1&showncf1=1&subset=1	-0.47
mmu-miR-466h-5p	Dnajc27	http://www.targetscan.org/cgi-bin/targetscan/mmu_71/view_gene.cgi?rs=ENSMUST00000020986.8&taxid=10090&members=miR-466-5p/669m-5p&showcnc=1&shownc=1&shownc_nc=1&showncf1=1&subset=1	-0.47
mmu-miR-466h-5p	Dlx4	http://www.targetscan.org/cgi-bin/targetscan/mmu_71/view_gene.cgi?rs=ENSMUST00000021241.7&taxid=10090&members=miR-466-5p/669m-5p&showcnc=1&shownc=1&shownc_nc=1&showncf1=1&subset=1	-0.47
mmu-miR-466h-5p	Sstr2	http://www.targetscan.org/cgi-bin/targetscan/mmu_71/view_gene.cgi?rs=ENSMUST00000146390.2&taxid=10090&members=miR-466-5p/669m-5p&showcnc=1&shownc=1&shownc_nc=1&showncf1=1&subset=1	-0.47
mmu-miR-466h-5p	Nosip	http://www.targetscan.org/cgi-bin/targetscan/mmu_71/view_gene.cgi?rs=ENSMUST00000003513.4&taxid=10090&members=miR-466-5p/669m-5p&showcnc=1&shownc=1&shownc_nc=1&showncf1=1&subset=1	-0.47
mmu-miR-466h-5p	Dnajb5	http://www.targetscan.org/cgi-bin/targetscan/mmu_71/view_gene.cgi?rs=ENSMUST00000037872.4&taxid=10090&members=miR-466-5p/669m-5p&showcnc=1&shownc=1&shownc_nc=1&showncf1=1&subset=1	-0.47
mmu-miR-466h-5p	Slc12a7	http://www.targetscan.org/cgi-bin/targetscan/mmu_71/view_gene.cgi?rs=ENSMUST00000017900.7&taxid=10090&members=miR-466-5p/669m-5p&showcnc=1&shownc=1&shownc_nc=1&showncf1=1&subset=1	-0.46
mmu-miR-466h-5p	Ift122	http://www.targetscan.org/cgi-bin/targetscan/mmu_71/view_gene.cgi?rs=ENSMUST00000112925.2&taxid=10090&members=miR-466-5p/669m-5p&showcnc=1&shownc=1&shownc_nc=1&showncf1=1&subset=1	-0.46
[truncated: 2,774 more rows]

## Sheet: 5b_Down mRNAs vs. Up targets
364 common elements in "Up miR targets" and "Down mRNA KO":										755 common elements in "Up miR targets" and "HuD targets":									127 common elements in "Up miR down mRNA" and "Up miR HuD Targets":
[truncated: 755 more rows]

[truncated: 4 more sheets: 5c_Biological networks UP miRNA, 5d_TargetScan Down miRNAs, 5e_Up mRNA vs. Down targets, 5f_BiologicalnetworksDOWNmiRNAs]
