# Supplementary material for: HuD Regulates mRNA-circRNA-miRNA Networks in the Mouse Striatum Linked to Neuronal Development and Drug Addiction
Source: Biology (Basel). 2021 Sep 20;10(9):939. doi: 10.3390/biology10090939 (PMC8468275; doi:10.3390/biology10090939)
Supplement: Supplementary file 1 [file biology-10-00939-s001.zip › biology-1322900-supplementary/Second REV Supplementary tables/Table S6_UP_miR_&_DOWN_mRNA_&_DOWN_circRNA_ ceRNA networks.xlsx]

## Sheet: UP_miR_&_DOWN_mRNA_&_DOWN_circR
miRNA	mRNA	circRNA	FC.miRNA	p_value.miRNA	FC.mRNA	p_value.mRNA	FC.circRNA	p_value.circRNA
miR-212-3p	Mark3	mmu_circRNA_016434	3.5634	0.00102948	-1.26733	0.00640298	-1.28673	0.0119058
miR-1193-3p	Lsamp	mmu_circRNA_29724	3.19944	0.0182655	-1.56935	0.0211248	-4.68694	0.000124773
miR-129-1-3p	Lsamp	mmu_circRNA_29724	2.24586	0.0241603	-1.56935	0.0211248	-4.68694	0.000124773
miR-129-2-3p	Lsamp	mmu_circRNA_29724	2.8225	0.00917758	-1.56935	0.0211248	-4.68694	0.000124773
miR-132-3p	Lsamp	mmu_circRNA_29724	2.18097	0.0142875	-1.56935	0.0211248	-4.68694	0.000124773
miR-1930-5p	Lsamp	mmu_circRNA_29724	6.53766	0.0293137	-1.56935	0.0211248	-4.68694	0.000124773
miR-212-3p	Lsamp	mmu_circRNA_29724	3.5634	0.00102948	-1.56935	0.0211248	-4.68694	0.000124773
miR-297a-3p	Lsamp	mmu_circRNA_29724	3.91883	0.0255314	-1.56935	0.0211248	-4.68694	0.000124773
miR-297b-3p	Lsamp	mmu_circRNA_29724	3.91883	0.0255314	-1.56935	0.0211248	-4.68694	0.000124773
miR-297c-3p	Lsamp	mmu_circRNA_29724	3.91883	0.0255314	-1.56935	0.0211248	-4.68694	0.000124773
miR-3068-3p	Lsamp	mmu_circRNA_29724	2.58732	0.00685859	-1.56935	0.0211248	-4.68694	0.000124773
miR-3069-3p	Lsamp	mmu_circRNA_29724	5.00431	0.0327313	-1.56935	0.0211248	-4.68694	0.000124773
miR-3072-3p	Lsamp	mmu_circRNA_29724	6.59885	0.000903269	-1.56935	0.0211248	-4.68694	0.000124773
miR-3102-3p	Lsamp	mmu_circRNA_29724	3.29816	0.00361962	-1.56935	0.0211248	-4.68694	0.000124773
miR-326-3p	Lsamp	mmu_circRNA_29724	2.25081	0.0150561	-1.56935	0.0211248	-4.68694	0.000124773
miR-329-3p	Lsamp	mmu_circRNA_29724	2.84184	0.00559449	-1.56935	0.0211248	-4.68694	0.000124773
miR-350-3p	Lsamp	mmu_circRNA_29724	3.16694	0.00543409	-1.56935	0.0211248	-4.68694	0.000124773
miR-369-3p	Lsamp	mmu_circRNA_29724	2.6265	0.0025596	-1.56935	0.0211248	-4.68694	0.000124773
miR-434-3p	Lsamp	mmu_circRNA_29724	1.94342	0.0252256	-1.56935	0.0211248	-4.68694	0.000124773
miR-450b-3p	Lsamp	mmu_circRNA_29724	4.55438	0.0133053	-1.56935	0.0211248	-4.68694	0.000124773
miR-466a-3p	Lsamp	mmu_circRNA_29724	2.49551	0.0414567	-1.56935	0.0211248	-4.68694	0.000124773
miR-466a-3p	Lsamp	mmu_circRNA_29724	2.49415	0.0442017	-1.56935	0.0211248	-4.68694	0.000124773
miR-466a-3p	Lsamp	mmu_circRNA_29724	2.47969	0.0416612	-1.56935	0.0211248	-4.68694	0.000124773
miR-466b-3p	Lsamp	mmu_circRNA_29724	2.47969	0.0416612	-1.56935	0.0211248	-4.68694	0.000124773
miR-466b-3p	Lsamp	mmu_circRNA_29724	2.47667	0.0476672	-1.56935	0.0211248	-4.68694	0.000124773
miR-466c-3p	Lsamp	mmu_circRNA_29724	2.47969	0.0416612	-1.56935	0.0211248	-4.68694	0.000124773
miR-466c-3p	Lsamp	mmu_circRNA_29724	2.47667	0.0476672	-1.56935	0.0211248	-4.68694	0.000124773
miR-466e-3p	Lsamp	mmu_circRNA_29724	2.49551	0.0414567	-1.56935	0.0211248	-4.68694	0.000124773
miR-466e-3p	Lsamp	mmu_circRNA_29724	2.49415	0.0442017	-1.56935	0.0211248	-4.68694	0.000124773
miR-466e-3p	Lsamp	mmu_circRNA_29724	2.47969	0.0416612	-1.56935	0.0211248	-4.68694	0.000124773
miR-466f-3p	Lsamp	mmu_circRNA_29724	12.3212	0.00555581	-1.56935	0.0211248	-4.68694	0.000124773
miR-466h-5p	Lsamp	mmu_circRNA_29724	11.3149	0.0228949	-1.56935	0.0211248	-4.68694	0.000124773
miR-466p-3p	Lsamp	mmu_circRNA_29724	2.47969	0.0416612	-1.56935	0.0211248	-4.68694	0.000124773
miR-466p-3p	Lsamp	mmu_circRNA_29724	2.47667	0.0476672	-1.56935	0.0211248	-4.68694	0.000124773
miR-467d-3p	Lsamp	mmu_circRNA_29724	3.28179	0.00896944	-1.56935	0.0211248	-4.68694	0.000124773
miR-488-3p	Lsamp	mmu_circRNA_29724	1.99245	0.0285996	-1.56935	0.0211248	-4.68694	0.000124773
miR-700-5p	Lsamp	mmu_circRNA_29724	2.31063	0.0284402	-1.56935	0.0211248	-4.68694	0.000124773
miR-874-5p	Lsamp	mmu_circRNA_29724	9.97624	0.0136407	-1.56935	0.0211248	-4.68694	0.000124773
