# Supplementary material for: HuD Regulates mRNA-circRNA-miRNA Networks in the Mouse Striatum Linked to Neuronal Development and Drug Addiction
Source: Biology (Basel). 2021 Sep 20;10(9):939. doi: 10.3390/biology10090939 (PMC8468275; doi:10.3390/biology10090939)
Supplement: Supplementary file 1 [file biology-10-00939-s001.zip › biology-1322900-supplementary/Second REV Supplementary tables/Table S7_DOWN_miR_&_UP_mRNA_&_UP_circRNA_ceRNA networks.xlsx]

## Sheet: DOWN_miR_&_UP_mRNA_&_UP_circRNA
miRNA	mRNA	circRNA	FC.miRNA	p_value.miRNA	FC.mRNA	p_value.mRNA	FC.circRNA	p_value.circRNA
miR-1291	Ptprm	mmu_circRNA_30801	-1.70894	0.00533317	1.40145	0.0124447	1.67324	0.0230535
miR-1291	Ptprm	mmu_circRNA_30802	-1.70894	0.00533317	1.40145	0.0124447	2.04196	0.000503519
miR-370-3p	Epg5	mmu_circRNA_32019	-0.968935	0.0182289	1.34611	0.0257587	1.65733	0.00356286
miR-466i-5p	Rufy2	mmu_circRNA_22119	-3.43325	0.000761129	1.45878	0.0158826	2.97322	0.03162
miR-466i-5p	Rufy2	mmu_circRNA_22119	-3.34209	0.00094542	1.45878	0.0158826	2.97322	0.03162
miR-466i-5p	Rufy2	mmu_circRNA_22119	-3.31838	0.00115656	1.45878	0.0158826	2.97322	0.03162
miR-466i-5p	Rufy2	mmu_circRNA_22120	-3.43325	0.000761129	1.45878	0.0158826	1.61363	0.000485599
miR-466i-5p	Rufy2	mmu_circRNA_22120	-3.34209	0.00094542	1.45878	0.0158826	1.61363	0.000485599
miR-466i-5p	Rufy2	mmu_circRNA_22120	-3.31838	0.00115656	1.45878	0.0158826	1.61363	0.000485599
miR-466i-5p	Ahcyl2	mmu_circRNA_39982	-3.43325	0.000761129	1.29952	0.00574127	1.62707	0.0184094
miR-466i-5p	Ahcyl2	mmu_circRNA_39982	-3.34209	0.00094542	1.29952	0.00574127	1.62707	0.0184094
miR-466i-5p	Ahcyl2	mmu_circRNA_39982	-3.31838	0.00115656	1.29952	0.00574127	1.62707	0.0184094
miR-466i-5p	Ahcyl2	mmu_circRNA_39980	-3.43325	0.000761129	1.29952	0.00574127	2.15032	0.00179565
miR-466i-5p	Ahcyl2	mmu_circRNA_39980	-3.34209	0.00094542	1.29952	0.00574127	2.15032	0.00179565
miR-466i-5p	Ahcyl2	mmu_circRNA_39980	-3.31838	0.00115656	1.29952	0.00574127	2.15032	0.00179565
miR-466i-5p	Ahcyl2	mmu_circRNA_39967	-3.43325	0.000761129	1.29952	0.00574127	1.32236	0.0287042
miR-466i-5p	Ahcyl2	mmu_circRNA_39967	-3.34209	0.00094542	1.29952	0.00574127	1.32236	0.0287042
miR-466i-5p	Ahcyl2	mmu_circRNA_39967	-3.31838	0.00115656	1.29952	0.00574127	1.32236	0.0287042
miR-485-3p	Pik3r3	mmu_circRNA_37467	-0.884859	0.0389836	1.57918	0.00058527	1.71382	0.0208155
miR-654-3p	Rnf13	mmu_circRNA_35446	-5.36198	1.78e-06	1.2788	0.015155	1.41317	0.0263396
miR-654-3p	Rnf13	mmu_circRNA_35445	-5.36198	1.78e-06	1.2788	0.015155	1.30647	0.0233989
miR-664-5p	Sorcs1	mmu_circRNA_32744	-1.16074	0.0295979	1.84568	3.44e-05	1.4429	0.00968894
miR-672-5p	Hif1a	mmu_circRNA_25331	-1.04529	0.0319409	1.73092	0.0176032	1.62298	0.00767689
miR-672-5p	Hif1a	mmu_circRNA_25330	-1.04529	0.0319409	1.73092	0.0176032	2.2688	0.00012657
miR-760-3p	Sorcs1	mmu_circRNA_32744	-0.876378	0.0459435	1.84568	3.44e-05	1.4429	0.00968894
miR-760-3p	Mef2d	mmu_circRNA_35730	-0.876378	0.0459435	1.34363	0.00848029	1.81821	0.00306712
miR-9769-3p	Cramp1l	mmu_circRNA_011433	-4.39372	0.00782941	1.51627	0.000633207	1.50647	0.00461874
